# Supplementary material for: Nutrient Deficiencies Impact on the Cellular and Metabolic Responses of Saxitoxin Producing Alexandrium minutum: A Transcriptomic Perspective
Source: Mar Drugs. 2023 Sep 18;21(9):497. doi: 10.3390/md21090497 (PMC10532982; doi:10.3390/md21090497)
Supplement: Supplementary file 1 [file marinedrugs-21-00497-s001.zip › Supplementary Table S1.xlsx]

## Sheet: DEGs Nitrogen deplete
Supplementary materials 1: Full list of DEGs
Unigenes	sampleA	sampleB	logFC	logCPM	PValue	FDR
TRINITY_DN111152_c0_g1_i1	U	N	-1.8008	3.36577	8.21e-37	1.03e-31
TRINITY_DN120839_c1_g1_i2	U	N	-1.50441	3.93453	4.92e-34	3.07e-29
TRINITY_DN119842_c0_g1_i5	U	N	-0.921629	6.41203	2.93e-29	1.22e-24
TRINITY_DN121179_c1_g1_i12	U	N	-1.14521	4.50987	1.64e-28	5.11e-24
TRINITY_DN116927_c2_g5_i1	U	N	-1.22244	4.26988	6.64e-28	1.66e-23
TRINITY_DN119352_c2_g1_i2	U	N	-2.08374	2.44812	1.09e-26	2.26e-22
TRINITY_DN120570_c0_g2_i4	U	N	-0.964956	4.94486	2.72e-23	4.86e-19
TRINITY_DN107090_c2_g3_i3	U	N	-0.870784	5.46504	1.55e-22	2.42e-18
TRINITY_DN120307_c0_g2_i11	U	N	-0.941285	4.9241	3.88e-22	5.39e-18
TRINITY_DN111458_c0_g2_i3	U	N	-2.92472	1.28079	8.92e-22	1.11e-17
TRINITY_DN116037_c3_g2_i2	U	N	-0.749575	6.715	9.75e-21	1.11e-16
TRINITY_DN120845_c1_g1_i24	U	N	-1.19628	3.75401	1.2e-20	1.25e-16
TRINITY_DN121413_c1_g1_i1	U	N	-1.17917	3.60733	3.02e-19	2.91e-15
TRINITY_DN113834_c2_g7_i1	U	N	-0.854334	4.88177	1.35e-18	1.2e-14
TRINITY_DN114159_c4_g1_i3	U	N	-0.851608	4.91511	1.87e-18	1.56e-14
TRINITY_DN107315_c1_g1_i5	U	N	-0.818668	5.04819	5.23e-18	4.08e-14
TRINITY_DN116331_c1_g2_i2	U	N	0.763398	5.55098	1.05e-17	7.68e-14
TRINITY_DN116490_c0_g4_i1	U	N	-2.32367	1.42739	2.14e-17	1.48e-13
TRINITY_DN119401_c0_g4_i2	U	N	-0.886635	4.48033	3.65e-17	2.4e-13
TRINITY_DN112933_c0_g1_i1	U	N	-1.98593	1.81305	8.91e-17	5.56e-13
TRINITY_DN119186_c0_g1_i1	U	N	-0.799494	4.88727	1.38e-16	7.98e-13
TRINITY_DN110697_c5_g1_i1	U	N	-0.722305	5.62423	1.4e-16	7.98e-13
TRINITY_DN113502_c0_g1_i1	U	N	-1.01847	3.81002	5.38e-16	2.93e-12
TRINITY_DN115482_c1_g4_i1	U	N	0.623945	7.39927	5.67e-16	2.95e-12
TRINITY_DN116212_c0_g1_i5	U	N	-1.0058	3.94344	1.08e-15	5.39e-12
TRINITY_DN121176_c2_g2_i1	U	N	-1.6231	2.39237	1.98e-15	9.5e-12
TRINITY_DN109441_c1_g2_i1	U	N	-0.795572	4.65498	3.09e-15	1.43e-11
TRINITY_DN107142_c0_g1_i1	U	N	-2.06328	1.49185	4.25e-15	1.86e-11
TRINITY_DN114544_c2_g2_i4	U	N	-0.931882	4.12041	4.32e-15	1.86e-11
TRINITY_DN117484_c3_g1_i1	U	N	1.25515	3.16648	7.79e-15	3.25e-11
TRINITY_DN99652_c0_g1_i1	U	N	-0.705583	5.35754	1.04e-14	4.13e-11
TRINITY_DN113754_c1_g5_i1	U	N	0.724692	5.1006	1.06e-14	4.13e-11
TRINITY_DN119421_c3_g1_i3	U	N	-2.43821	1.0352	1.5e-14	5.69e-11
TRINITY_DN119507_c1_g1_i5	U	N	-0.716667	5.14247	1.74e-14	6.39e-11
TRINITY_DN115979_c3_g1_i1	U	N	-0.726417	5.04937	1.83e-14	6.54e-11
TRINITY_DN121422_c3_g3_i1	U	N	-0.625012	6.34231	3.26e-14	1.13e-10
TRINITY_DN108817_c3_g4_i1	U	N	-0.694981	5.24629	4.8e-14	1.62e-10
TRINITY_DN111813_c4_g4_i1	U	N	-1.0337	3.51755	6.03e-14	1.98e-10
TRINITY_DN117960_c1_g6_i2	U	N	-0.759651	4.70809	6.93e-14	2.22e-10
TRINITY_DN116399_c0_g1_i1	U	N	-2.66193	0.776006	7.26e-14	2.27e-10
TRINITY_DN120447_c1_g2_i1	U	N	2.63847	0.829647	8.82e-14	2.69e-10
TRINITY_DN115946_c0_g2_i3	U	N	-0.633955	5.9066	1.26e-13	3.74e-10
TRINITY_DN96994_c0_g4_i1	U	N	0.66376	5.39377	1.74e-13	5.04e-10
TRINITY_DN113837_c0_g3_i2	U	N	0.668146	5.36989	2.04e-13	5.68e-10
TRINITY_DN121176_c2_g1_i2	U	N	-1.15338	3.16174	2.05e-13	5.68e-10
TRINITY_DN117273_c1_g1_i1	U	N	-1.35323	2.72297	2.55e-13	6.92e-10
TRINITY_DN113378_c0_g1_i2	U	N	0.554132	7.5613	3.4e-13	9.04e-10
TRINITY_DN105725_c5_g1_i6	U	N	-0.811407	4.24153	5.66e-13	1.47e-09
TRINITY_DN121397_c0_g2_i1	U	N	-1.59262	2.0425	7.38e-13	1.88e-09
TRINITY_DN113071_c1_g3_i4	U	N	-0.800089	4.15775	1.5e-12	3.74e-09
TRINITY_DN105486_c2_g3_i3	U	N	-0.971371	3.52183	1.54e-12	3.78e-09
TRINITY_DN98845_c0_g1_i1	U	N	-3.12173	0.234986	2.09e-12	5.03e-09
TRINITY_DN116938_c0_g1_i1	U	N	-1.88866	1.36364	2.4e-12	5.66e-09
TRINITY_DN109615_c0_g1_i1	U	N	-0.668217	5.0679	2.78e-12	6.44e-09
TRINITY_DN119986_c0_g2_i2	U	N	-0.845415	3.89859	2.89e-12	6.57e-09
TRINITY_DN112737_c1_g5_i2	U	N	-0.727858	4.64656	3.14e-12	6.9e-09
TRINITY_DN120594_c1_g1_i10	U	N	-0.929807	3.64624	3.19e-12	6.9e-09
TRINITY_DN109588_c1_g6_i1	U	N	1.27182	2.73512	3.2e-12	6.9e-09
TRINITY_DN120417_c6_g1_i1	U	N	-0.842557	3.93189	3.79e-12	8.02e-09
TRINITY_DN117670_c2_g3_i2	U	N	-0.674148	4.83481	5.14e-12	1.07e-08
TRINITY_DN90932_c0_g1_i2	U	N	-2.55546	0.591242	6.96e-12	1.43e-08
TRINITY_DN109097_c1_g2_i2	U	N	-0.754773	4.27596	7.43e-12	1.49e-08
TRINITY_DN108129_c0_g10_i1	U	N	-0.802194	3.99504	7.52e-12	1.49e-08
TRINITY_DN104950_c1_g1_i3	U	N	-1.2375	2.72723	8.41e-12	1.64e-08
TRINITY_DN111155_c1_g2_i2	U	N	-0.701753	4.58213	1e-11	1.92e-08
TRINITY_DN117787_c1_g3_i1	U	N	0.838999	3.93174	1.05e-11	1.99e-08
TRINITY_DN117960_c1_g5_i1	U	N	-0.794139	4.08819	1.39e-11	2.59e-08
TRINITY_DN120711_c2_g2_i3	U	N	-0.608944	5.43191	1.47e-11	2.69e-08
TRINITY_DN117806_c1_g2_i1	U	N	-0.779589	4.09061	1.9e-11	3.42e-08
TRINITY_DN112336_c0_g1_i2	U	N	-2.07621	1.01853	1.92e-11	3.42e-08
TRINITY_DN111813_c4_g2_i1	U	N	-1.06647	3.0952	2e-11	3.52e-08
TRINITY_DN117405_c1_g1_i1	U	N	0.732965	4.33396	2.05e-11	3.56e-08
TRINITY_DN111760_c0_g5_i1	U	N	0.702669	4.48091	2.29e-11	3.91e-08
TRINITY_DN70871_c0_g1_i1	U	N	1.15317	2.85231	2.32e-11	3.91e-08
TRINITY_DN119979_c1_g2_i4	U	N	0.516024	7.248	2.56e-11	4.26e-08
TRINITY_DN111320_c2_g2_i1	U	N	-0.681395	4.56146	3.24e-11	5.33e-08
TRINITY_DN115823_c4_g1_i1	U	N	-2.30646	0.727478	3.89e-11	6.32e-08
TRINITY_DN109141_c0_g1_i8	U	N	-0.599362	5.29219	4.44e-11	7.07e-08
TRINITY_DN114039_c2_g2_i1	U	N	-0.688135	4.5395	4.47e-11	7.07e-08
TRINITY_DN113834_c2_g3_i2	U	N	-1.06503	3.0493	5.44e-11	8.49e-08
TRINITY_DN121042_c1_g1_i2	U	N	-0.573862	5.53093	5.74e-11	8.85e-08
TRINITY_DN120083_c2_g1_i10	U	N	-0.500609	7.38804	5.89e-11	8.98e-08
TRINITY_DN106728_c1_g5_i1	U	N	0.614694	5.00062	7.35e-11	1.11e-07
TRINITY_DN114019_c5_g1_i1	U	N	-1.06125	2.98929	7.43e-11	1.11e-07
TRINITY_DN120845_c1_g3_i1	U	N	-1.12483	2.83117	8.41e-11	1.24e-07
TRINITY_DN103522_c2_g6_i1	U	N	0.778007	3.97502	1.22e-10	1.78e-07
TRINITY_DN105408_c2_g3_i1	U	N	-0.695977	4.33406	1.25e-10	1.8e-07
TRINITY_DN110110_c6_g1_i2	U	N	-0.588935	5.2715	1.4e-10	1.98e-07
TRINITY_DN102346_c0_g1_i1	U	N	-2.1489	0.811876	1.76e-10	2.46e-07
TRINITY_DN117511_c11_g1_i5	U	N	-0.666923	4.46114	1.77e-10	2.46e-07
TRINITY_DN115724_c0_g1_i1	U	N	-0.686504	4.37288	1.82e-10	2.5e-07
TRINITY_DN120702_c2_g1_i4	U	N	-0.510019	6.66143	1.99e-10	2.71e-07
TRINITY_DN89170_c0_g1_i1	U	N	-1.01583	3.02725	2.76e-10	3.71e-07
TRINITY_DN118423_c3_g1_i3	U	N	-0.825234	3.64522	4.45e-10	5.92e-07
TRINITY_DN108608_c1_g1_i1	U	N	-1.07657	2.80469	4.85e-10	6.39e-07
TRINITY_DN108642_c0_g1_i1	U	N	-0.601676	4.92587	5.6e-10	7.29e-07
TRINITY_DN120971_c0_g1_i10	U	N	-1.43508	1.90397	5.68e-10	7.31e-07
TRINITY_DN117763_c0_g3_i1	U	N	-0.621428	4.64715	6.18e-10	7.88e-07
TRINITY_DN97068_c0_g1_i1	U	N	0.792029	3.73119	8.35e-10	1.05e-06
TRINITY_DN116311_c1_g2_i2	U	N	0.499973	6.49177	8.4e-10	1.05e-06
TRINITY_DN112612_c3_g1_i1	U	N	1.53258	1.87742	8.95e-10	1.11e-06
TRINITY_DN110522_c5_g1_i5	U	N	-0.784922	3.74492	9.02e-10	1.11e-06
TRINITY_DN76905_c0_g1_i2	U	N	-1.07084	2.90027	1.1e-09	1.34e-06
TRINITY_DN115622_c0_g10_i3	U	N	0.580508	5.01334	1.33e-09	1.59e-06
TRINITY_DN114565_c1_g1_i1	U	N	-0.639859	4.40705	1.58e-09	1.88e-06
TRINITY_DN110117_c3_g5_i3	U	N	-0.619449	4.53317	1.82e-09	2.13e-06
TRINITY_DN112859_c3_g4_i1	U	N	0.579021	4.9801	1.83e-09	2.13e-06
TRINITY_DN106599_c0_g2_i4	U	N	-0.542522	5.36056	1.86e-09	2.15e-06
TRINITY_DN119623_c1_g1_i7	U	N	0.506161	5.95422	2.36e-09	2.7e-06
TRINITY_DN121302_c0_g1_i4	U	N	-0.545834	5.20093	2.62e-09	2.97e-06
TRINITY_DN113334_c1_g5_i2	U	N	-0.694566	4.03479	2.71e-09	3.06e-06
TRINITY_DN111784_c1_g2_i1	U	N	0.595368	4.73782	2.79e-09	3.12e-06
TRINITY_DN120307_c0_g3_i4	U	N	-0.587534	4.96066	2.91e-09	3.21e-06
TRINITY_DN115775_c1_g3_i2	U	N	-0.555148	5.10896	2.93e-09	3.21e-06
TRINITY_DN111225_c3_g2_i1	U	N	1.07441	2.74855	2.98e-09	3.24e-06
TRINITY_DN118739_c2_g2_i14	U	N	-0.878337	3.27935	3.13e-09	3.38e-06
TRINITY_DN107088_c2_g3_i1	U	N	-1.50873	1.75549	3.21e-09	3.43e-06
TRINITY_DN119205_c5_g1_i1	U	N	-0.721287	3.90691	3.71e-09	3.93e-06
TRINITY_DN104950_c3_g1_i1	U	N	-0.623936	4.41499	3.86e-09	4.06e-06
TRINITY_DN115333_c1_g1_i1	U	N	-0.58255	4.6993	4.19e-09	4.33e-06
TRINITY_DN113040_c4_g2_i3	U	N	-0.809922	3.51428	4.19e-09	4.33e-06
TRINITY_DN116486_c1_g1_i1	U	N	1.15114	2.57015	4.49e-09	4.6e-06
TRINITY_DN106125_c4_g4_i3	U	N	-2.32313	0.303785	4.91e-09	4.99e-06
TRINITY_DN120780_c0_g1_i6	U	N	-1.0011	2.82351	5.58e-09	5.59e-06
TRINITY_DN115373_c4_g1_i1	U	N	-0.569051	4.83421	5.59e-09	5.59e-06
TRINITY_DN121412_c6_g1_i4	U	N	-0.997484	2.84039	5.74e-09	5.69e-06
TRINITY_DN120763_c2_g1_i2	U	N	-0.524865	5.5697	6e-09	5.9e-06
TRINITY_DN113764_c1_g6_i2	U	N	-0.565257	4.86977	6.22e-09	6.07e-06
TRINITY_DN117560_c0_g3_i2	U	N	0.584681	4.71644	6.63e-09	6.42e-06
TRINITY_DN120702_c2_g2_i2	U	N	-1.005	2.83248	7.38e-09	7.09e-06
TRINITY_DN116362_c8_g6_i1	U	N	-0.540511	5.07082	7.61e-09	7.26e-06
TRINITY_DN117251_c2_g3_i5	U	N	-0.741217	3.69928	8.52e-09	8.01e-06
TRINITY_DN120839_c1_g2_i1	U	N	-1.59885	1.39622	8.52e-09	8.01e-06
TRINITY_DN115518_c0_g1_i1	U	N	-2.10361	0.501473	8.87e-09	8.27e-06
TRINITY_DN112795_c4_g7_i1	U	N	1.45338	1.66741	1.01e-08	9.26e-06
TRINITY_DN121041_c0_g1_i4	U	N	-0.74515	3.76099	1.01e-08	9.26e-06
TRINITY_DN107751_c0_g4_i1	U	N	0.643224	4.17962	1.16e-08	1.06e-05
TRINITY_DN109390_c4_g1_i14	U	N	0.433822	7.56285	1.17e-08	1.06e-05
TRINITY_DN118604_c0_g3_i2	U	N	0.573433	4.71876	1.34e-08	1.2e-05
TRINITY_DN106052_c1_g1_i2	U	N	3.79045	-0.656463	1.41e-08	1.26e-05
TRINITY_DN121294_c0_g2_i1	U	N	-0.920518	2.93423	1.51e-08	1.34e-05
TRINITY_DN113396_c2_g5_i2	U	N	1.37273	1.8103	1.56e-08	1.37e-05
TRINITY_DN119876_c0_g1_i3	U	N	1.37633	1.86549	1.68e-08	1.46e-05
TRINITY_DN108283_c9_g1_i2	U	N	0.769828	3.56861	1.73e-08	1.5e-05
TRINITY_DN105107_c0_g1_i1	U	N	0.521284	5.21953	1.77e-08	1.52e-05
TRINITY_DN118604_c0_g2_i2	U	N	0.729194	3.74279	1.89e-08	1.62e-05
TRINITY_DN119108_c0_g1_i1	U	N	0.77475	3.57606	2e-08	1.7e-05
TRINITY_DN116495_c0_g1_i6	U	N	-0.949987	2.86327	2.06e-08	1.74e-05
TRINITY_DN107155_c2_g9_i1	U	N	-1.03753	2.62068	2.24e-08	1.88e-05
TRINITY_DN120776_c0_g4_i2	U	N	2.63162	-0.0294961	2.33e-08	1.94e-05
TRINITY_DN105368_c1_g1_i1	U	N	-2.24372	0.255723	2.47e-08	2.04e-05
TRINITY_DN93589_c0_g1_i1	U	N	2.59371	0.18853	2.5e-08	2.05e-05
TRINITY_DN120441_c2_g1_i1	U	N	0.577719	4.61929	2.62e-08	2.14e-05
TRINITY_DN107314_c1_g1_i1	U	N	-0.860179	3.15671	2.94e-08	2.38e-05
TRINITY_DN106575_c0_g1_i4	U	N	-0.948307	2.85199	2.96e-08	2.39e-05
TRINITY_DN119384_c0_g1_i2	U	N	-0.955303	2.7742	3.12e-08	2.5e-05
TRINITY_DN108608_c1_g4_i1	U	N	-1.03987	2.66466	3.49e-08	2.77e-05
TRINITY_DN112462_c0_g1_i2	U	N	-0.793636	3.50126	3.5e-08	2.77e-05
TRINITY_DN112721_c1_g3_i1	U	N	2.28306	0.345271	3.82e-08	3e-05
TRINITY_DN105514_c0_g1_i1	U	N	-2.19005	0.267558	3.88e-08	3.03e-05
TRINITY_DN83303_c0_g1_i1	U	N	1.08238	2.46281	4.47e-08	3.47e-05
TRINITY_DN106185_c0_g3_i3	U	N	0.846454	3.15868	4.75e-08	3.67e-05
TRINITY_DN116874_c0_g5_i1	U	N	-0.574734	4.44594	5.01e-08	3.84e-05
TRINITY_DN116616_c2_g2_i1	U	N	-0.67713	3.85358	5.39e-08	4.11e-05
TRINITY_DN104783_c1_g1_i1	U	N	0.619741	4.19004	5.69e-08	4.27e-05
TRINITY_DN110006_c1_g1_i5	U	N	0.599861	4.29098	5.7e-08	4.27e-05
TRINITY_DN111501_c1_g3_i3	U	N	-0.439068	6.43604	5.71e-08	4.27e-05
TRINITY_DN118145_c1_g1_i2	U	N	-0.59285	4.29642	5.83e-08	4.34e-05
TRINITY_DN118108_c0_g2_i11	U	N	-0.552071	4.60342	6.2e-08	4.59e-05
TRINITY_DN105515_c0_g1_i2	U	N	-2.37012	0.0884431	6.4e-08	4.71e-05
TRINITY_DN112875_c1_g3_i2	U	N	-0.417805	7.14951	7.07e-08	5.16e-05
TRINITY_DN108441_c0_g1_i1	U	N	0.564361	4.49865	7.56e-08	5.5e-05
TRINITY_DN114148_c0_g6_i1	U	N	-0.546873	5.36195	7.99e-08	5.77e-05
TRINITY_DN118370_c3_g1_i3	U	N	-1.25827	1.95077	8.15e-08	5.85e-05
TRINITY_DN116436_c0_g2_i2	U	N	0.536674	4.77813	8.19e-08	5.85e-05
TRINITY_DN114501_c1_g6_i1	U	N	0.604673	4.216	8.49e-08	6.03e-05
TRINITY_DN112179_c1_g1_i3	U	N	0.618484	4.07879	8.95e-08	6.32e-05
TRINITY_DN118252_c1_g6_i1	U	N	-0.510801	4.90145	9.13e-08	6.41e-05
TRINITY_DN117235_c0_g2_i1	U	N	-2.01778	0.435713	9.23e-08	6.41e-05
TRINITY_DN118324_c0_g1_i2	U	N	-0.384358	9.19688	9.24e-08	6.41e-05
TRINITY_DN108745_c0_g1_i1	U	N	-0.482729	5.31536	9.95e-08	6.87e-05
TRINITY_DN112595_c1_g1_i2	U	N	0.641594	3.95609	1.05e-07	7.24e-05
TRINITY_DN97778_c0_g1_i2	U	N	1.0506	2.52749	1.08e-07	7.37e-05
TRINITY_DN112846_c0_g1_i6	U	N	-0.457556	5.82064	1.13e-07	7.7e-05
TRINITY_DN117225_c0_g1_i1	U	N	-0.583438	4.27633	1.15e-07	7.76e-05
TRINITY_DN118516_c0_g2_i1	U	N	-0.686673	3.68412	1.15e-07	7.76e-05
TRINITY_DN110272_c1_g10_i1	U	N	-0.66102	3.78727	1.26e-07	8.39e-05
TRINITY_DN116248_c3_g1_i2	U	N	-0.566263	4.39976	1.29e-07	8.54e-05
TRINITY_DN113834_c2_g4_i1	U	N	-0.712864	3.54685	1.32e-07	8.73e-05
TRINITY_DN114941_c1_g8_i1	U	N	0.558406	4.47156	1.41e-07	9.28e-05
TRINITY_DN120213_c0_g1_i1	U	N	0.698841	3.65933	1.42e-07	9.28e-05
TRINITY_DN98465_c0_g1_i1	U	N	0.495546	5.11226	1.43e-07	9.28e-05
TRINITY_DN114443_c1_g3_i1	U	N	0.547198	4.52444	1.43e-07	9.28e-05
TRINITY_DN120417_c2_g1_i1	U	N	-0.522753	4.77436	1.45e-07	9.33e-05
TRINITY_DN113660_c1_g3_i1	U	N	0.573009	4.37408	1.48e-07	9.5e-05
TRINITY_DN108701_c0_g2_i1	U	N	0.678495	3.7988	1.51e-07	9.65e-05
TRINITY_DN118595_c0_g3_i1	U	N	-0.595969	4.1413	1.53e-07	9.74e-05
TRINITY_DN112040_c1_g1_i1	U	N	0.791335	3.29166	1.55e-07	9.76e-05
TRINITY_DN109377_c2_g1_i1	U	N	-0.588605	4.16574	1.67e-07	0.000104939
TRINITY_DN107504_c3_g1_i1	U	N	-0.58795	4.18015	1.75e-07	0.000109073
TRINITY_DN104950_c0_g1_i1	U	N	-0.493892	4.98957	1.96e-07	0.00012165
TRINITY_DN117475_c0_g1_i1	U	N	0.950503	2.59565	2.28e-07	0.000141002
TRINITY_DN118299_c0_g1_i2	U	N	1.45703	1.4479	2.29e-07	0.000141002
TRINITY_DN114994_c2_g2_i4	U	N	0.549642	4.43406	2.37e-07	0.000145419
TRINITY_DN115577_c2_g4_i2	U	N	-0.581878	4.19293	2.43e-07	0.000147863
TRINITY_DN104975_c0_g1_i1	U	N	-1.90495	0.470538	2.45e-07	0.000148436
TRINITY_DN121283_c1_g2_i2	U	N	-1.42888	1.38355	2.48e-07	0.00014959
TRINITY_DN107436_c0_g1_i1	U	N	-0.907706	2.77951	2.57e-07	0.000154441
TRINITY_DN116477_c1_g1_i1	U	N	1.81726	0.727624	2.72e-07	0.000162718
TRINITY_DN105243_c2_g4_i1	U	N	-0.452681	5.63177	2.79e-07	0.000166016
TRINITY_DN110284_c6_g2_i1	U	N	-0.554168	4.3419	2.92e-07	0.000172762
TRINITY_DN112368_c0_g4_i1	U	N	0.524226	4.62368	2.97e-07	0.000174871
TRINITY_DN107714_c0_g1_i1	U	N	-2.30728	-0.0293194	2.98e-07	0.000174871
TRINITY_DN119896_c2_g1_i2	U	N	0.850527	2.99844	3e-07	0.000175017
TRINITY_DN115734_c8_g2_i1	U	N	0.479593	5.12924	3.02e-07	0.000175751
TRINITY_DN118480_c0_g1_i1	U	N	1.27786	1.86977	3.17e-07	0.00018278
TRINITY_DN109153_c0_g2_i3	U	N	-0.670239	3.65538	3.17e-07	0.00018278
TRINITY_DN91628_c0_g1_i1	U	N	-1.33961	1.75402	3.23e-07	0.000185072
TRINITY_DN115256_c2_g1_i2	U	N	-0.490984	4.91375	3.31e-07	0.000188696
TRINITY_DN118420_c5_g3_i1	U	N	0.487861	4.99937	3.42e-07	0.000194166
TRINITY_DN118570_c1_g3_i4	U	N	0.501674	4.83445	3.52e-07	0.000199307
TRINITY_DN114942_c0_g1_i2	U	N	-0.807224	3.1213	3.6e-07	0.00020252
TRINITY_DN110871_c0_g1_i1	U	N	-1.09282	2.21148	3.66e-07	0.000204953
TRINITY_DN118767_c3_g2_i1	U	N	0.483595	5.01237	3.69e-07	0.00020568
TRINITY_DN107231_c3_g1_i1	U	N	0.461746	5.36098	3.71e-07	0.000205812
TRINITY_DN109863_c2_g2_i1	U	N	0.499924	4.82849	3.72e-07	0.000205812
TRINITY_DN109724_c0_g1_i1	U	N	1.55067	1.15383	3.75e-07	0.000206451
TRINITY_DN115855_c2_g2_i1	U	N	-0.412677	6.65033	3.78e-07	0.000207112
TRINITY_DN117763_c0_g6_i1	U	N	-0.803041	3.06945	3.94e-07	0.00021437
TRINITY_DN117979_c2_g2_i3	U	N	-0.856127	2.82358	3.95e-07	0.00021437
TRINITY_DN111945_c2_g1_i3	U	N	0.418844	6.24711	3.96e-07	0.00021437
TRINITY_DN110209_c0_g1_i3	U	N	-0.398597	6.88198	4e-07	0.000215409
TRINITY_DN105820_c0_g1_i4	U	N	0.620794	3.95905	4.05e-07	0.000217154
TRINITY_DN115323_c2_g1_i2	U	N	-0.447136	5.49682	4.08e-07	0.000218174
TRINITY_DN119719_c4_g2_i3	U	N	-0.596294	4.01133	4.16e-07	0.00022099
TRINITY_DN109367_c0_g1_i1	U	N	-0.570816	4.20923	4.2e-07	0.000222605
TRINITY_DN117380_c1_g1_i1	U	N	-0.441156	5.64529	4.65e-07	0.000245283
TRINITY_DN105681_c0_g1_i1	U	N	-0.384821	7.40929	4.7e-07	0.000246925
TRINITY_DN110984_c2_g4_i1	U	N	-0.804091	2.9617	4.76e-07	0.000249034
TRINITY_DN121019_c1_g3_i1	U	N	0.500484	4.76534	4.92e-07	0.000256433
TRINITY_DN113914_c0_g2_i1	U	N	1.42975	1.41622	5.04e-07	0.000261205
TRINITY_DN116347_c1_g3_i1	U	N	0.750291	3.2848	5.36e-07	0.000276968
TRINITY_DN121385_c1_g1_i8	U	N	-1.17885	1.88774	5.6e-07	0.000287959
TRINITY_DN119034_c2_g3_i2	U	N	-0.441897	5.52322	5.7e-07	0.000292193
TRINITY_DN89042_c0_g1_i1	U	N	-3.5409	-0.858082	5.99e-07	0.000305685
TRINITY_DN110829_c0_g1_i4	U	N	-0.497029	4.71506	6.45e-07	0.000327823
TRINITY_DN116796_c1_g4_i1	U	N	0.520498	4.50682	6.48e-07	0.000327862
TRINITY_DN106363_c2_g4_i1	U	N	-1.01831	2.37375	6.75e-07	0.000340162
TRINITY_DN85704_c0_g1_i1	U	N	0.879711	2.71876	7.35e-07	0.000368953
TRINITY_DN120202_c2_g1_i1	U	N	0.718645	3.30965	7.51e-07	0.000375115
TRINITY_DN85107_c0_g1_i1	U	N	0.655639	3.64405	7.53e-07	0.000375115
TRINITY_DN117713_c0_g1_i1	U	N	0.870733	2.77032	8.48e-07	0.000420362
TRINITY_DN114885_c0_g3_i1	U	N	-0.401502	6.35608	8.61e-07	0.000425315
TRINITY_DN105508_c1_g1_i1	U	N	0.485597	4.80138	8.9e-07	0.000438015
TRINITY_DN112083_c0_g3_i1	U	N	0.849679	2.81563	8.96e-07	0.000439196
TRINITY_DN93208_c0_g1_i1	U	N	1.00796	2.34073	9.02e-07	0.000440181
TRINITY_DN113007_c0_g9_i2	U	N	-0.559811	4.15416	9.08e-07	0.000441612
TRINITY_DN110070_c0_g1_i1	U	N	-1.7036	0.592262	9.14e-07	0.00044279
TRINITY_DN119521_c2_g4_i1	U	N	-0.819606	2.86973	9.45e-07	0.000455163
TRINITY_DN118995_c1_g1_i2	U	N	0.47504	4.93879	9.47e-07	0.000455163
TRINITY_DN112191_c1_g2_i1	U	N	0.551643	4.21493	9.64e-07	0.000461688
TRINITY_DN109789_c1_g5_i1	U	N	0.691071	3.3919	1.01e-06	0.000481301
TRINITY_DN112555_c0_g2_i1	U	N	-0.728315	3.2661	1.06e-06	0.000503598
TRINITY_DN109720_c4_g1_i1	U	N	-0.52208	4.39496	1.11e-06	0.000526336
TRINITY_DN120172_c0_g1_i2	U	N	-1.00096	2.25953	1.12e-06	0.000527566
TRINITY_DN118760_c2_g1_i1	U	N	0.587479	4.03754	1.12e-06	0.000527566
TRINITY_DN114212_c0_g5_i2	U	N	0.542545	4.22563	1.19e-06	0.000557246
TRINITY_DN99707_c0_g2_i1	U	N	0.488768	4.70828	1.19e-06	0.000557246
TRINITY_DN116957_c0_g4_i1	U	N	0.439959	5.25567	1.21e-06	0.000561748
TRINITY_DN116899_c4_g4_i1	U	N	0.499693	4.58303	1.22e-06	0.000565587
TRINITY_DN110123_c3_g3_i2	U	N	-0.530186	4.30081	1.27e-06	0.000585595
TRINITY_DN111328_c0_g1_i1	U	N	0.64289	3.66971	1.27e-06	0.000585595
TRINITY_DN110426_c5_g2_i1	U	N	-0.711263	3.28917	1.32e-06	0.000604775
TRINITY_DN108872_c0_g3_i1	U	N	0.39699	6.23528	1.33e-06	0.000607043
TRINITY_DN117289_c0_g4_i1	U	N	-1.38087	1.45824	1.35e-06	0.000614573
TRINITY_DN102633_c0_g5_i1	U	N	0.496679	4.64595	1.37e-06	0.000618134
TRINITY_DN108663_c0_g1_i1	U	N	0.558293	4.10149	1.37e-06	0.000619952
TRINITY_DN112036_c2_g1_i1	U	N	-2.2751	0.128596	1.42e-06	0.000638028
TRINITY_DN120836_c1_g1_i1	U	N	-0.349416	8.75574	1.44e-06	0.000642178
TRINITY_DN121427_c0_g1_i1	U	N	0.53773	4.26024	1.44e-06	0.000642178
TRINITY_DN112697_c0_g1_i3	U	N	-0.777988	3.0517	1.47e-06	0.000653747
TRINITY_DN106472_c3_g6_i1	U	N	1.98009	0.376747	1.57e-06	0.000697348
TRINITY_DN119979_c1_g4_i1	U	N	0.785542	2.98514	1.58e-06	0.000697348
TRINITY_DN108463_c2_g1_i2	U	N	0.663716	3.47402	1.59e-06	0.000699063
TRINITY_DN107820_c0_g1_i1	U	N	0.846114	2.82491	1.69e-06	0.000742425
TRINITY_DN117317_c0_g2_i1	U	N	0.543192	4.16121	1.71e-06	0.000745738
TRINITY_DN91388_c0_g1_i1	U	N	1.00292	2.30892	1.78e-06	0.000775274
TRINITY_DN116322_c0_g3_i1	U	N	1.16873	1.86824	1.8e-06	0.000781025
TRINITY_DN114525_c0_g2_i2	U	N	2.08155	0.369346	1.81e-06	0.000781025
TRINITY_DN117674_c0_g3_i1	U	N	-0.765005	3.09585	1.82e-06	0.000783068
TRINITY_DN118245_c2_g1_i1	U	N	0.52501	4.24626	1.83e-06	0.000787347
TRINITY_DN109441_c1_g1_i1	U	N	-0.962894	2.34181	1.86e-06	0.000796136
TRINITY_DN119979_c1_g1_i1	U	N	0.403328	5.95521	1.97e-06	0.000841901
TRINITY_DN115221_c0_g1_i7	U	N	-0.432237	5.30444	2.06e-06	0.000874453
TRINITY_DN112353_c4_g1_i5	U	N	-0.485365	4.60409	2.09e-06	0.000885855
TRINITY_DN116055_c0_g1_i1	U	N	0.551077	4.06647	2.1e-06	0.000885855
TRINITY_DN104390_c4_g1_i1	U	N	-0.635021	3.66959	2.14e-06	0.000900139
TRINITY_DN119720_c2_g1_i1	U	N	0.53565	4.17313	2.18e-06	0.000912436
TRINITY_DN103458_c0_g1_i1	U	N	-3.07141	-0.814632	2.21e-06	0.00091937
TRINITY_DN112793_c1_g2_i2	U	N	0.394796	6.11723	2.21e-06	0.00091937
TRINITY_DN116415_c4_g1_i1	U	N	-0.897587	2.54443	2.21e-06	0.00091937
TRINITY_DN111260_c0_g6_i2	U	N	0.425136	5.40256	2.23e-06	0.00092328
TRINITY_DN108276_c2_g3_i1	U	N	-0.892245	2.57269	2.27e-06	0.000935244
TRINITY_DN108285_c0_g1_i1	U	N	-1.81515	0.298167	2.27e-06	0.000935244
TRINITY_DN97894_c0_g1_i1	U	N	1.41544	1.31904	2.29e-06	0.000937092
TRINITY_DN121279_c0_g3_i1	U	N	-0.389517	6.1769	2.3e-06	0.000937092
TRINITY_DN113127_c1_g6_i1	U	N	2.45254	-0.384716	2.31e-06	0.000937092
TRINITY_DN82165_c0_g1_i1	U	N	-1.2988	1.56204	2.31e-06	0.000937092
TRINITY_DN114571_c0_g9_i1	U	N	0.679736	3.44917	2.32e-06	0.000940245
TRINITY_DN111709_c1_g5_i1	U	N	0.431316	5.2187	2.46e-06	0.000990603
TRINITY_DN109313_c5_g1_i1	U	N	-0.507765	4.33435	2.52e-06	0.00101257
TRINITY_DN112019_c1_g2_i1	U	N	0.511731	4.31887	2.54e-06	0.00101607
TRINITY_DN118587_c1_g1_i1	U	N	0.649071	3.48751	2.55e-06	0.00101607
TRINITY_DN121349_c1_g3_i2	U	N	0.459152	4.88015	2.55e-06	0.00101607
TRINITY_DN115155_c0_g2_i1	U	N	0.457194	4.89741	2.58e-06	0.00102236
TRINITY_DN114309_c1_g1_i3	U	N	0.450802	5.00211	2.59e-06	0.00102449
TRINITY_DN120822_c0_g1_i1	U	N	1.42812	1.18356	2.68e-06	0.00105654
TRINITY_DN112880_c1_g2_i1	U	N	0.63615	3.58369	2.75e-06	0.00108186
TRINITY_DN119987_c2_g1_i1	U	N	-0.922394	2.48924	2.78e-06	0.00108729
TRINITY_DN104381_c1_g3_i7	U	N	0.427612	5.30663	2.8e-06	0.00108909
TRINITY_DN106764_c1_g4_i1	U	N	0.562627	3.97748	2.81e-06	0.00108909
TRINITY_DN110117_c3_g2_i3	U	N	-0.676993	3.36748	2.81e-06	0.00108909
TRINITY_DN120894_c2_g1_i3	U	N	-1.95894	0.362695	2.81e-06	0.00108909
TRINITY_DN96634_c0_g1_i1	U	N	0.475921	4.64543	3.03e-06	0.00116797
TRINITY_DN107104_c0_g1_i1	U	N	-0.950109	2.30099	3.04e-06	0.00116797
TRINITY_DN109185_c2_g3_i1	U	N	-0.489952	4.42083	3.12e-06	0.00119583
TRINITY_DN119979_c0_g1_i1	U	N	0.429568	5.23785	3.16e-06	0.00120561
TRINITY_DN106009_c1_g3_i1	U	N	0.478039	4.58453	3.16e-06	0.00120561
TRINITY_DN113497_c1_g3_i2	U	N	-0.608812	3.68924	3.18e-06	0.00120679
TRINITY_DN121362_c0_g1_i1	U	N	0.564188	3.94456	3.36e-06	0.00127009
TRINITY_DN109352_c3_g3_i1	U	N	-1.02847	2.13405	3.36e-06	0.00127009
TRINITY_DN114468_c1_g2_i4	U	N	0.371224	6.68346	3.38e-06	0.00127184
TRINITY_DN114174_c0_g2_i2	U	N	0.522273	4.21233	3.48e-06	0.00130785
TRINITY_DN118613_c1_g3_i1	U	N	0.467834	4.6902	3.59e-06	0.00134453
TRINITY_DN114989_c2_g1_i1	U	N	0.963824	2.31642	3.69e-06	0.00137695
TRINITY_DN118891_c2_g4_i2	U	N	0.498066	4.37553	3.73e-06	0.00138553
TRINITY_DN89352_c0_g1_i1	U	N	-3.41152	-0.993829	3.82e-06	0.0014151
TRINITY_DN111392_c3_g3_i3	U	N	0.611666	3.65359	3.91e-06	0.00144745
TRINITY_DN116705_c5_g3_i1	U	N	0.428373	5.14862	3.96e-06	0.00146059
TRINITY_DN111684_c1_g1_i1	U	N	-0.858395	2.58693	4.02e-06	0.00147647
TRINITY_DN119644_c0_g4_i1	U	N	-0.579448	3.7639	4.11e-06	0.00150567
TRINITY_DN121347_c0_g1_i3	U	N	-0.500304	4.52641	4.17e-06	0.00152396
TRINITY_DN105831_c0_g1_i7	U	N	-1.7012	0.574936	4.22e-06	0.00153825
TRINITY_DN108465_c1_g3_i2	U	N	0.425986	5.17395	4.26e-06	0.00154756
TRINITY_DN118245_c3_g1_i2	U	N	0.462112	4.72822	4.3e-06	0.00155669
TRINITY_DN116355_c2_g2_i1	U	N	0.417696	5.36821	4.32e-06	0.00156042
TRINITY_DN117300_c5_g2_i1	U	N	-0.622533	3.56702	4.39e-06	0.00158104
TRINITY_DN116978_c0_g1_i1	U	N	0.4093	5.44719	4.4e-06	0.00158104
TRINITY_DN117337_c0_g2_i1	U	N	1.53665	0.939934	4.42e-06	0.00158268
TRINITY_DN62969_c0_g1_i1	U	N	0.438075	5.01178	4.54e-06	0.00161942
TRINITY_DN106508_c0_g1_i3	U	N	-0.563898	3.86872	4.61e-06	0.00164206
TRINITY_DN121194_c1_g1_i1	U	N	-0.941255	2.32171	4.99e-06	0.00176649
TRINITY_DN112050_c0_g5_i1	U	N	0.406425	5.46981	4.99e-06	0.00176649
TRINITY_DN104130_c3_g4_i1	U	N	0.538594	4.04247	5.05e-06	0.0017821
TRINITY_DN112755_c3_g1_i2	U	N	0.759309	2.90899	5.08e-06	0.00178889
TRINITY_DN120869_c0_g1_i20	U	N	-0.468166	4.5399	5.13e-06	0.00180018
TRINITY_DN108782_c0_g1_i1	U	N	-0.701076	3.16906	5.18e-06	0.00181225
TRINITY_DN117710_c3_g1_i3	U	N	-0.917194	2.30779	5.21e-06	0.00181803
TRINITY_DN118061_c0_g1_i1	U	N	0.541808	3.97014	5.24e-06	0.0018206
TRINITY_DN120699_c2_g2_i2	U	N	0.448079	4.88426	5.24e-06	0.0018206
TRINITY_DN101487_c0_g2_i2	U	N	-2.53989	-0.56708	5.28e-06	0.00182643
TRINITY_DN119771_c2_g1_i7	U	N	-0.605321	3.59296	5.29e-06	0.00182643
TRINITY_DN111882_c2_g1_i1	U	N	-0.83464	2.63182	5.35e-06	0.00184109
TRINITY_DN121393_c0_g1_i1	U	N	-1.08886	1.77378	5.47e-06	0.00187378
TRINITY_DN108993_c3_g7_i1	U	N	-0.416592	5.27422	5.47e-06	0.00187378
TRINITY_DN111333_c0_g1_i3	U	N	0.386874	5.69402	5.54e-06	0.00189178
TRINITY_DN105948_c1_g1_i1	U	N	-0.645572	3.44219	5.57e-06	0.00189602
TRINITY_DN119533_c0_g3_i1	U	N	-0.672654	3.16693	6.03e-06	0.00204657
TRINITY_DN121099_c1_g2_i2	U	N	0.472152	4.47931	6.22e-06	0.00210823
TRINITY_DN117636_c4_g1_i1	U	N	-0.609694	3.56565	6.34e-06	0.00214023
TRINITY_DN113082_c2_g1_i1	U	N	-0.430455	4.9562	6.45e-06	0.00217323
TRINITY_DN109913_c0_g4_i1	U	N	0.383712	5.85796	6.65e-06	0.00223397
TRINITY_DN107639_c1_g5_i1	U	N	0.899698	2.92909	6.83e-06	0.0022864
TRINITY_DN116230_c1_g1_i9	U	N	-0.474159	4.43716	6.84e-06	0.0022864
TRINITY_DN117431_c1_g2_i2	U	N	0.455574	4.62191	6.86e-06	0.0022864
TRINITY_DN107921_c0_g6_i1	U	N	0.761362	2.81138	6.88e-06	0.0022864
TRINITY_DN82396_c0_g1_i1	U	N	2.73115	-0.569615	7.01e-06	0.00232494
TRINITY_DN119593_c0_g1_i5	U	N	3.59818	-1.09095	7.08e-06	0.00233643
TRINITY_DN113936_c1_g1_i3	U	N	0.484705	4.36241	7.09e-06	0.00233643
TRINITY_DN107944_c0_g1_i1	U	N	0.692823	3.15049	7.17e-06	0.00235881
TRINITY_DN106735_c4_g6_i2	U	N	-0.419312	5.06887	7.21e-06	0.00236654
TRINITY_DN116940_c1_g1_i16	U	N	-0.461406	4.51879	7.25e-06	0.00237229
TRINITY_DN109732_c0_g1_i1	U	N	-0.456112	4.56452	7.52e-06	0.00245514
TRINITY_DN117404_c0_g1_i1	U	N	0.348574	7.06728	7.65e-06	0.0024893
TRINITY_DN110910_c0_g2_i2	U	N	-0.490779	4.21165	7.68e-06	0.00249421
TRINITY_DN113488_c1_g1_i1	U	N	-0.394178	5.53471	7.71e-06	0.00249748
TRINITY_DN63645_c0_g1_i1	U	N	-0.662649	3.32795	7.81e-06	0.00252351
TRINITY_DN110533_c0_g2_i4	U	N	0.547299	3.87874	7.98e-06	0.00256889
TRINITY_DN119986_c0_g1_i3	U	N	-0.621963	3.43988	8e-06	0.00256889
TRINITY_DN119630_c0_g8_i1	U	N	0.504059	4.16228	8.09e-06	0.0025929
TRINITY_DN105500_c0_g12_i1	U	N	0.448323	4.68829	8.21e-06	0.00261961
TRINITY_DN116410_c0_g1_i2	U	N	0.586983	3.63903	8.22e-06	0.00261961
TRINITY_DN120139_c1_g7_i2	U	N	0.507657	4.12219	8.44e-06	0.00268497
TRINITY_DN119210_c5_g2_i1	U	N	-0.43607	4.76032	8.6e-06	0.0027275
TRINITY_DN117679_c0_g4_i4	U	N	-0.472472	4.41362	8.82e-06	0.00279141
TRINITY_DN88000_c0_g1_i1	U	N	-1.61031	0.775988	8.96e-06	0.00282689
TRINITY_DN115112_c1_g3_i1	U	N	0.512977	4.10079	8.99e-06	0.00283049
TRINITY_DN114443_c1_g4_i1	U	N	0.453062	4.56074	9.16e-06	0.00287565
TRINITY_DN114443_c1_g2_i1	U	N	0.484558	4.32858	9.22e-06	0.00288393
TRINITY_DN107315_c0_g1_i1	U	N	-0.395848	5.39613	9.23e-06	0.00288393
TRINITY_DN117736_c2_g2_i2	U	N	-0.749109	2.81444	9.43e-06	0.00293935
TRINITY_DN111777_c3_g2_i3	U	N	0.569689	3.75323	9.54e-06	0.00296526
TRINITY_DN112436_c0_g1_i5	U	N	-2.32488	-0.115615	9.61e-06	0.00298004
TRINITY_DN111300_c0_g2_i1	U	N	-1.00916	1.99747	9.69e-06	0.00299614
TRINITY_DN95987_c0_g1_i1	U	N	-2.48301	-0.584582	9.82e-06	0.00302979
TRINITY_DN119771_c4_g1_i1	U	N	-0.97625	2.10682	9.92e-06	0.00305455
TRINITY_DN120449_c0_g3_i1	U	N	0.868102	2.44273	1e-05	0.00307007
TRINITY_DN112318_c2_g2_i1	U	N	-0.515449	4.05811	1e-05	0.00307007
TRINITY_DN110832_c0_g4_i1	U	N	0.405285	5.23843	1.03e-05	0.0031456
TRINITY_DN118112_c0_g6_i2	U	N	-0.416449	5.04307	1.04e-05	0.00316262
TRINITY_DN107750_c1_g2_i1	U	N	0.90793	2.31426	1.04e-05	0.00316262
TRINITY_DN110328_c9_g1_i1	U	N	-1.14556	1.57986	1.07e-05	0.00325559
TRINITY_DN103704_c0_g1_i2	U	N	-1.7926	0.161677	1.09e-05	0.00329063
TRINITY_DN118328_c1_g3_i1	U	N	-0.590853	3.55433	1.09e-05	0.00329446
TRINITY_DN113535_c0_g2_i1	U	N	0.955572	2.16985	1.09e-05	0.00329446
TRINITY_DN108255_c0_g4_i2	U	N	-0.593545	3.57395	1.12e-05	0.00336952
TRINITY_DN113548_c2_g3_i1	U	N	-0.517666	3.9885	1.19e-05	0.00357069
TRINITY_DN116536_c0_g5_i2	U	N	0.741675	2.93686	1.22e-05	0.00364145
TRINITY_DN110427_c2_g11_i1	U	N	-0.638533	3.29049	1.23e-05	0.00366822
TRINITY_DN111769_c6_g4_i1	U	N	-0.434613	4.72011	1.24e-05	0.00370369
TRINITY_DN109697_c2_g2_i1	U	N	0.429435	4.80054	1.29e-05	0.00381733
TRINITY_DN111961_c2_g3_i1	U	N	2.26092	-0.447542	1.3e-05	0.00385107
TRINITY_DN112696_c0_g1_i5	U	N	0.876858	2.38439	1.31e-05	0.00386185
TRINITY_DN104951_c0_g3_i1	U	N	3.82624	-1.06876	1.32e-05	0.00390448
TRINITY_DN109152_c2_g4_i1	U	N	-0.62703	3.39314	1.34e-05	0.0039505
TRINITY_DN113279_c7_g1_i5	U	N	-0.586651	3.54988	1.36e-05	0.00399345
TRINITY_DN118637_c1_g1_i1	U	N	-0.555204	3.79306	1.37e-05	0.00402235
TRINITY_DN112004_c1_g1_i1	U	N	0.501742	4.071	1.4e-05	0.00408404
TRINITY_DN117586_c0_g3_i5	U	N	-0.345729	6.63933	1.43e-05	0.00416407
TRINITY_DN112532_c0_g1_i1	U	N	-0.628203	3.35637	1.44e-05	0.004175
TRINITY_DN111487_c3_g2_i1	U	N	0.578002	3.59344	1.44e-05	0.0041758
TRINITY_DN121012_c1_g2_i1	U	N	-0.489626	4.18589	1.44e-05	0.0041758
TRINITY_DN106088_c0_g1_i1	U	N	1.96367	0.0521456	1.46e-05	0.00420395
TRINITY_DN117237_c3_g1_i1	U	N	-1.82099	0.267128	1.48e-05	0.00425409
TRINITY_DN110290_c2_g3_i4	U	N	0.453911	4.46888	1.54e-05	0.00441378
TRINITY_DN109313_c4_g1_i1	U	N	-0.748703	2.92347	1.54e-05	0.00442671
TRINITY_DN119202_c0_g4_i3	U	N	0.42476	4.78649	1.55e-05	0.00443261
TRINITY_DN106918_c2_g1_i3	U	N	-0.656801	3.23727	1.57e-05	0.0044722
TRINITY_DN120620_c4_g6_i1	U	N	-0.384596	5.43907	1.57e-05	0.0044794
TRINITY_DN121209_c3_g2_i8	U	N	0.832211	2.58576	1.58e-05	0.0044794
TRINITY_DN105714_c3_g1_i2	U	N	-0.593297	3.46819	1.58e-05	0.00448859
TRINITY_DN111818_c1_g1_i1	U	N	0.553058	3.73452	1.61e-05	0.00454568
TRINITY_DN113089_c1_g1_i2	U	N	-0.415183	4.91964	1.62e-05	0.0045685
TRINITY_DN120614_c0_g1_i2	U	N	-0.881634	2.22465	1.62e-05	0.0045685
TRINITY_DN110206_c0_g1_i1	U	N	0.362587	6.01046	1.64e-05	0.00460677
TRINITY_DN114548_c2_g2_i1	U	N	-0.515162	3.96686	1.66e-05	0.00465917
TRINITY_DN120005_c4_g1_i1	U	N	-1.44943	0.938199	1.67e-05	0.0046808
TRINITY_DN108555_c3_g3_i1	U	N	-0.83923	2.46855	1.68e-05	0.0046808
TRINITY_DN112390_c1_g1_i2	U	N	-0.685843	2.97972	1.69e-05	0.00471112
TRINITY_DN116089_c0_g2_i2	U	N	-0.536979	3.85244	1.7e-05	0.00472652
TRINITY_DN120257_c2_g2_i3	U	N	0.433826	4.71022	1.73e-05	0.00479094
TRINITY_DN113307_c0_g1_i1	U	N	-0.343623	6.66659	1.77e-05	0.00488077
TRINITY_DN114486_c0_g2_i1	U	N	0.925169	2.19716	1.79e-05	0.00492919
TRINITY_DN103507_c0_g1_i1	U	N	-1.78185	0.0642438	1.81e-05	0.00497838
TRINITY_DN121145_c0_g2_i1	U	N	0.544231	3.72724	1.81e-05	0.00497838
TRINITY_DN113673_c0_g5_i1	U	N	0.457874	4.41058	1.83e-05	0.00502638
TRINITY_DN111109_c1_g1_i1	U	N	0.532194	3.80446	1.84e-05	0.00503574
TRINITY_DN114804_c2_g4_i1	U	N	0.374012	5.62417	1.85e-05	0.00503574
TRINITY_DN121369_c2_g1_i3	U	N	-0.331774	7.17946	1.85e-05	0.00503574
TRINITY_DN108023_c0_g4_i1	U	N	0.442962	4.56444	1.87e-05	0.0050704
TRINITY_DN121251_c0_g1_i11	U	N	-0.965337	2.00641	1.89e-05	0.0051244
TRINITY_DN119512_c0_g1_i2	U	N	-3.78588	-1.06523	1.89e-05	0.00512501
TRINITY_DN100947_c0_g1_i1	U	N	0.713168	2.90421	1.91e-05	0.00515131
TRINITY_DN115023_c0_g1_i1	U	N	0.668216	3.12047	1.93e-05	0.00520195
TRINITY_DN109946_c4_g2_i1	U	N	-0.729478	2.78561	1.95e-05	0.00524359
TRINITY_DN87042_c0_g1_i1	U	N	0.423927	4.79562	1.99e-05	0.00532775
TRINITY_DN110697_c6_g2_i1	U	N	-0.433779	4.59525	2.06e-05	0.00551125
TRINITY_DN109284_c4_g1_i4	U	N	-0.310014	8.62774	2.07e-05	0.00552957
TRINITY_DN112981_c0_g7_i2	U	N	-0.426289	4.75938	2.08e-05	0.00554852
TRINITY_DN108070_c0_g6_i1	U	N	-1.25334	1.33136	2.11e-05	0.0056138
TRINITY_DN107284_c3_g1_i1	U	N	0.3999	5.06229	2.16e-05	0.00574415
TRINITY_DN106155_c2_g4_i3	U	N	0.42695	4.70055	2.19e-05	0.00580012
TRINITY_DN117772_c3_g1_i4	U	N	0.357036	5.94455	2.24e-05	0.00591828
TRINITY_DN119108_c1_g2_i2	U	N	0.486166	4.14467	2.26e-05	0.00593967
TRINITY_DN114218_c0_g1_i1	U	N	0.607597	3.4265	2.26e-05	0.00593967
TRINITY_DN113251_c0_g1_i7	U	N	-0.733635	2.83902	2.26e-05	0.00593967
TRINITY_DN116960_c1_g4_i1	U	N	0.419156	4.7585	2.27e-05	0.00593967
TRINITY_DN117088_c0_g1_i3	U	N	0.359833	5.91043	2.27e-05	0.00594488
TRINITY_DN118245_c3_g2_i1	U	N	0.531135	3.84525	2.29e-05	0.00596521
TRINITY_DN120077_c0_g1_i15	U	N	-0.76668	2.60706	2.34e-05	0.00608502
TRINITY_DN120893_c0_g3_i4	U	N	-0.499759	3.96385	2.35e-05	0.00608502
TRINITY_DN121382_c2_g1_i2	U	N	-1.3394	0.951692	2.35e-05	0.00608502
TRINITY_DN107138_c8_g1_i9	U	N	-1.86598	-0.052513	2.44e-05	0.00630062
TRINITY_DN120901_c2_g1_i1	U	N	0.832949	2.45975	2.47e-05	0.00638238
TRINITY_DN66507_c0_g1_i1	U	N	-0.944854	2.08549	2.48e-05	0.00638238
TRINITY_DN106267_c1_g6_i1	U	N	0.463738	4.26982	2.52e-05	0.00647859
TRINITY_DN108011_c2_g1_i1	U	N	0.449061	4.39592	2.57e-05	0.00659485
TRINITY_DN112527_c4_g3_i1	U	N	-0.750705	2.7122	2.58e-05	0.00660887
TRINITY_DN110333_c0_g5_i2	U	N	0.401071	5.00118	2.59e-05	0.0066187
TRINITY_DN121152_c1_g1_i1	U	N	-0.310867	8.18736	2.63e-05	0.00671372
TRINITY_DN115639_c1_g3_i1	U	N	0.513239	3.89595	2.67e-05	0.0067982
TRINITY_DN110697_c4_g3_i1	U	N	-0.690397	2.97206	2.7e-05	0.00685036
TRINITY_DN118979_c1_g4_i2	U	N	-0.740598	2.76968	2.73e-05	0.00692231
TRINITY_DN111587_c3_g4_i1	U	N	0.518739	3.86886	2.8e-05	0.0070916
TRINITY_DN113068_c2_g8_i2	U	N	-0.429963	4.54039	2.84e-05	0.00717336
TRINITY_DN116621_c5_g4_i1	U	N	-0.502841	3.88113	2.85e-05	0.00717336
TRINITY_DN144517_c0_g1_i1	U	N	-1.18608	1.40939	2.9e-05	0.00728743
TRINITY_DN116496_c0_g2_i2	U	N	-0.361206	5.73578	2.91e-05	0.00729537
TRINITY_DN108251_c2_g4_i1	U	N	-0.395767	4.99336	2.91e-05	0.00729695
TRINITY_DN89265_c0_g1_i1	U	N	-2.8538	-0.969832	2.94e-05	0.00732523
TRINITY_DN114607_c0_g2_i1	U	N	0.494818	3.96898	2.94e-05	0.00732523
TRINITY_DN111961_c2_g2_i14	U	N	1.60616	0.379391	2.95e-05	0.00734794
TRINITY_DN114717_c1_g8_i1	U	N	0.705452	2.90171	3e-05	0.00745741
TRINITY_DN77480_c0_g1_i1	U	N	-1.06435	1.70293	3.03e-05	0.00750233
TRINITY_DN110089_c1_g1_i1	U	N	0.66401	3.02065	3.04e-05	0.00753489
TRINITY_DN121338_c0_g1_i1	U	N	-0.409196	4.71474	3.07e-05	0.00757626
TRINITY_DN109363_c1_g4_i1	U	N	-3.87878	-1.40079	3.09e-05	0.00760634
TRINITY_DN114159_c4_g2_i1	U	N	-0.855483	2.32473	3.1e-05	0.00761527
TRINITY_DN118243_c1_g5_i1	U	N	0.480142	4.11883	3.12e-05	0.00764925
TRINITY_DN112074_c0_g1_i1	U	N	0.504143	3.9277	3.16e-05	0.00774362
TRINITY_DN110808_c0_g1_i12	U	N	0.786753	2.59264	3.17e-05	0.00774362
TRINITY_DN115789_c1_g2_i2	U	N	0.727773	2.74864	3.26e-05	0.00795424
TRINITY_DN114300_c0_g1_i1	U	N	0.443589	4.43337	3.28e-05	0.00798873
TRINITY_DN110642_c4_g3_i1	U	N	-0.375673	5.30316	3.29e-05	0.00798873
TRINITY_DN102417_c0_g1_i2	U	N	-0.422911	4.63872	3.29e-05	0.00798873
TRINITY_DN120437_c3_g2_i3	U	N	0.317362	7.38182	3.37e-05	0.00815179
TRINITY_DN105888_c2_g3_i3	U	N	0.557209	3.58889	3.38e-05	0.00815355
TRINITY_DN120054_c0_g3_i1	U	N	0.449185	4.40067	3.38e-05	0.00815355
TRINITY_DN120714_c1_g1_i9	U	N	-2.58056	-0.601515	3.39e-05	0.00815858
TRINITY_DN111799_c0_g1_i1	U	N	0.344334	6.19178	3.39e-05	0.00815858
TRINITY_DN109586_c0_g3_i1	U	N	1.16225	1.34271	3.4e-05	0.00815858
TRINITY_DN113925_c1_g3_i1	U	N	0.448784	4.39722	3.42e-05	0.00818799
TRINITY_DN109274_c0_g1_i1	U	N	-0.793604	2.49321	3.46e-05	0.00826545
TRINITY_DN70033_c0_g1_i1	U	N	-0.441918	4.3806	3.51e-05	0.00836936
TRINITY_DN110711_c0_g2_i1	U	N	0.505173	3.90597	3.53e-05	0.00839518
TRINITY_DN120150_c1_g1_i2	U	N	0.411293	4.78169	3.54e-05	0.0084181
TRINITY_DN115615_c1_g5_i1	U	N	0.481826	4.11093	3.59e-05	0.00850019
TRINITY_DN113459_c2_g4_i2	U	N	-0.717535	2.79486	3.59e-05	0.00850019
TRINITY_DN93438_c0_g1_i1	U	N	2.35735	-0.400866	3.61e-05	0.00852856
TRINITY_DN118802_c0_g4_i2	U	N	0.749773	2.66652	3.62e-05	0.00853256
TRINITY_DN107067_c0_g1_i2	U	N	2.31322	-0.498809	3.68e-05	0.00866065
TRINITY_DN84565_c0_g1_i1	U	N	-6.27183	-1.49757	3.69e-05	0.00866065
TRINITY_DN109317_c2_g8_i1	U	N	0.398452	4.92044	3.7e-05	0.00867119
TRINITY_DN119737_c0_g2_i1	U	N	0.418033	4.72081	3.71e-05	0.00867119
TRINITY_DN109970_c3_g1_i8	U	N	-0.424323	4.54441	3.73e-05	0.00870349
TRINITY_DN116282_c3_g9_i1	U	N	-1.1666	1.31849	3.74e-05	0.00871815
TRINITY_DN121357_c5_g2_i4	U	N	-0.412788	4.66974	3.75e-05	0.00871815
TRINITY_DN104442_c0_g5_i1	U	N	0.646909	3.1619	3.78e-05	0.00877546
TRINITY_DN103773_c1_g5_i1	U	N	0.688535	2.93743	3.82e-05	0.00884633
TRINITY_DN113816_c1_g1_i4	U	N	0.430545	4.46346	3.83e-05	0.00885052
TRINITY_DN121336_c4_g1_i17	U	N	-1.31715	0.944113	3.83e-05	0.00885052
TRINITY_DN112431_c4_g2_i3	U	N	1.19176	1.31164	3.84e-05	0.00885052
TRINITY_DN118420_c6_g3_i1	U	N	0.575933	3.48669	3.95e-05	0.00908598
TRINITY_DN116145_c3_g1_i1	U	N	-0.493597	3.90549	3.95e-05	0.00908598
TRINITY_DN108037_c3_g2_i1	U	N	0.387642	5.04978	3.98e-05	0.00913088
TRINITY_DN121001_c0_g1_i1	U	N	0.606228	3.32623	4.04e-05	0.00925572
TRINITY_DN115784_c1_g3_i1	U	N	-0.38063	5.16276	4.11e-05	0.00938906
TRINITY_DN108329_c2_g2_i2	U	N	0.666297	3.13547	4.13e-05	0.00941891
TRINITY_DN103958_c1_g3_i2	U	N	0.342362	6.07996	4.2e-05	0.00954292
TRINITY_DN117320_c0_g1_i1	U	N	-1.052	1.62792	4.2e-05	0.00954292
TRINITY_DN120088_c1_g1_i1	U	N	0.418	4.5862	4.32e-05	0.00977599
TRINITY_DN119481_c4_g1_i2	U	N	-0.629876	3.15253	4.32e-05	0.00977599
TRINITY_DN114835_c2_g2_i1	U	N	-0.482401	3.97567	4.38e-05	0.00990674
TRINITY_DN120776_c0_g2_i1	U	N	2.17093	-0.496766	4.43e-05	0.00999207
TRINITY_DN88480_c0_g1_i1	U	N	-1.34643	0.989826	4.45e-05	0.0100219
TRINITY_DN117412_c1_g2_i2	U	N	-0.40742	4.68437	4.47e-05	0.0100536
TRINITY_DN121145_c1_g2_i3	U	N	-1.18932	1.53209	4.48e-05	0.0100537
TRINITY_DN110805_c2_g4_i2	U	N	-0.401074	4.81228	4.53e-05	0.0101365
TRINITY_DN77248_c0_g1_i1	U	N	-3.29315	-0.970686	4.63e-05	0.0103443
TRINITY_DN121231_c0_g1_i2	U	N	0.485695	4.03551	4.64e-05	0.0103443
TRINITY_DN118418_c1_g4_i1	U	N	-0.603102	3.28778	4.64e-05	0.0103443
TRINITY_DN104696_c2_g3_i1	U	N	0.887348	2.08508	4.72e-05	0.0104873
TRINITY_DN112445_c1_g1_i2	U	N	0.396251	4.90143	4.73e-05	0.0104919
TRINITY_DN120370_c0_g2_i1	U	N	-0.389774	4.94215	4.73e-05	0.0104919
TRINITY_DN108876_c0_g4_i2	U	N	0.488578	3.96302	4.77e-05	0.0105569
TRINITY_DN89517_c0_g1_i1	U	N	0.593722	3.34546	4.78e-05	0.0105651
TRINITY_DN116697_c2_g3_i1	U	N	0.544599	3.6335	4.81e-05	0.0105913
TRINITY_DN113659_c3_g1_i3	U	N	0.44197	4.34192	4.82e-05	0.0106036
TRINITY_DN117597_c0_g1_i3	U	N	0.509364	3.82868	4.88e-05	0.0107223
TRINITY_DN116421_c0_g1_i2	U	N	2.30063	-0.562821	4.9e-05	0.0107416
TRINITY_DN116622_c1_g5_i2	U	N	0.465865	3.99776	4.92e-05	0.0107596
TRINITY_DN117806_c1_g3_i1	U	N	-0.487304	3.95536	4.94e-05	0.0108026
TRINITY_DN110484_c0_g3_i2	U	N	1.00623	1.7808	4.97e-05	0.0108435
TRINITY_DN116311_c1_g5_i1	U	N	0.438271	4.24212	5.01e-05	0.0108976
TRINITY_DN113972_c0_g1_i1	U	N	0.460974	4.15377	5.03e-05	0.0109167
TRINITY_DN119991_c0_g2_i3	U	N	1.13912	1.44401	5.03e-05	0.0109167
TRINITY_DN115975_c1_g1_i1	U	N	0.345275	5.64666	5.05e-05	0.0109307
TRINITY_DN108916_c1_g2_i1	U	N	0.361417	5.40791	5.07e-05	0.0109681
TRINITY_DN116944_c1_g1_i1	U	N	-0.46931	4.05058	5.1e-05	0.0110023
TRINITY_DN111019_c1_g1_i6	U	N	0.366021	5.32159	5.16e-05	0.0111181
TRINITY_DN119912_c0_g1_i1	U	N	0.456351	4.17401	5.19e-05	0.0111691
TRINITY_DN115244_c0_g1_i11	U	N	-0.72704	2.66852	5.22e-05	0.0112063
TRINITY_DN92099_c0_g1_i2	U	N	0.456495	4.17449	5.24e-05	0.0112261
TRINITY_DN109868_c0_g1_i2	U	N	-2.13561	-0.279838	5.25e-05	0.0112454
TRINITY_DN117912_c1_g2_i1	U	N	1.63698	0.241041	5.37e-05	0.0114632
TRINITY_DN116355_c2_g9_i1	U	N	0.455261	4.22718	5.41e-05	0.0115378
TRINITY_DN114916_c1_g5_i1	U	N	0.420644	4.51021	5.43e-05	0.0115631
TRINITY_DN114885_c0_g4_i1	U	N	-0.487005	3.93942	5.44e-05	0.0115718
TRINITY_DN108796_c1_g4_i2	U	N	0.499409	3.90323	5.51e-05	0.0116915
TRINITY_DN115745_c1_g4_i1	U	N	0.43078	4.39732	5.53e-05	0.0117161
TRINITY_DN115014_c1_g3_i1	U	N	-0.514208	3.71927	5.63e-05	0.0119116
TRINITY_DN116608_c0_g1_i4	U	N	-0.347958	5.64966	5.79e-05	0.0122133
TRINITY_DN110951_c2_g3_i1	U	N	-0.330235	6.49752	5.8e-05	0.0122133
TRINITY_DN110627_c0_g1_i1	U	N	0.390414	4.87441	5.84e-05	0.0122818
TRINITY_DN105401_c1_g3_i1	U	N	-0.496517	3.87639	5.85e-05	0.012296
TRINITY_DN107023_c1_g1_i1	U	N	1.30885	0.909386	5.86e-05	0.012296
TRINITY_DN118420_c6_g2_i2	U	N	-0.334737	6.07972	5.9e-05	0.0123443
TRINITY_DN108164_c5_g4_i2	U	N	-0.433199	4.36607	5.92e-05	0.0123682
TRINITY_DN112527_c4_g7_i1	U	N	-0.492576	3.86022	5.93e-05	0.0123682
TRINITY_DN110110_c6_g4_i2	U	N	-0.624462	3.16675	6.01e-05	0.0125235
TRINITY_DN120907_c3_g6_i2	U	N	0.422402	4.41559	6.03e-05	0.0125303
TRINITY_DN119051_c4_g1_i1	U	N	0.411668	4.55735	6.06e-05	0.0125876
TRINITY_DN114113_c4_g1_i1	U	N	0.389874	4.89897	6.08e-05	0.0125922
TRINITY_DN108346_c0_g3_i1	U	N	0.534441	3.55495	6.3e-05	0.0130335
TRINITY_DN119051_c2_g4_i1	U	N	-0.877757	2.1046	6.32e-05	0.0130599
TRINITY_DN108270_c2_g4_i1	U	N	0.33203	6.15264	6.42e-05	0.0132281
TRINITY_DN121022_c1_g4_i1	U	N	0.578293	3.3964	6.42e-05	0.0132281
TRINITY_DN107057_c0_g1_i2	U	N	0.420302	4.47633	6.55e-05	0.0134737
TRINITY_DN113255_c6_g2_i2	U	N	0.397061	4.75368	6.67e-05	0.0136981
TRINITY_DN104243_c1_g4_i1	U	N	0.416315	4.48513	6.69e-05	0.0137078
TRINITY_DN106321_c2_g4_i1	U	N	0.465544	3.99752	6.73e-05	0.0137737
TRINITY_DN111081_c3_g1_i2	U	N	0.455292	4.14377	6.8e-05	0.0138819
TRINITY_DN105714_c1_g1_i1	U	N	1.01832	1.64284	6.83e-05	0.0139319
TRINITY_DN121283_c1_g1_i1	U	N	-1.55022	0.398433	6.85e-05	0.0139524
TRINITY_DN113359_c0_g2_i2	U	N	0.3861	4.87982	6.88e-05	0.0139721
TRINITY_DN105191_c0_g1_i2	U	N	0.587083	3.36315	6.96e-05	0.0141131
TRINITY_DN105819_c0_g8_i1	U	N	1.81473	0.204894	6.98e-05	0.0141317
TRINITY_DN118874_c0_g1_i1	U	N	0.469483	4.00901	6.99e-05	0.0141317
TRINITY_DN108188_c1_g3_i1	U	N	-0.693032	2.84187	7e-05	0.0141317
TRINITY_DN117787_c2_g1_i1	U	N	-0.634366	3.02718	7.02e-05	0.0141519
TRINITY_DN121241_c1_g2_i1	U	N	0.425314	4.39493	7.07e-05	0.014207
TRINITY_DN107746_c0_g1_i2	U	N	-0.535935	3.57736	7.08e-05	0.014207
TRINITY_DN111581_c0_g6_i1	U	N	-0.33735	5.842	7.09e-05	0.014207
TRINITY_DN112396_c2_g4_i1	U	N	0.596698	3.24157	7.1e-05	0.014207
TRINITY_DN119438_c1_g1_i1	U	N	0.392007	4.769	7.1e-05	0.014207
TRINITY_DN111983_c0_g2_i2	U	N	-1.392	0.720895	7.13e-05	0.014232
TRINITY_DN120398_c0_g2_i3	U	N	1.88127	-0.21143	7.16e-05	0.014263
TRINITY_DN117684_c1_g1_i3	U	N	0.369659	5.1262	7.19e-05	0.0143035
TRINITY_DN106461_c1_g2_i2	U	N	0.400291	4.69789	7.2e-05	0.0143035
TRINITY_DN112675_c2_g2_i3	U	N	0.393451	4.78848	7.21e-05	0.0143073
TRINITY_DN115838_c0_g4_i1	U	N	0.369874	5.13378	7.23e-05	0.0143134
TRINITY_DN119060_c0_g1_i1	U	N	-0.422138	4.42258	7.36e-05	0.0145568
TRINITY_DN112152_c0_g4_i1	U	N	-0.514206	3.68988	7.39e-05	0.014581
TRINITY_DN121288_c1_g2_i3	U	N	-0.314719	6.82375	7.47e-05	0.014723
TRINITY_DN112826_c2_g1_i1	U	N	0.397313	4.70943	7.49e-05	0.0147308
TRINITY_DN115018_c2_g2_i1	U	N	-0.462008	4.06484	7.5e-05	0.0147308
TRINITY_DN47726_c0_g1_i1	U	N	-6.40064	-1.88071	7.58e-05	0.0148743
TRINITY_DN116787_c2_g1_i2	U	N	-0.339535	5.72038	7.67e-05	0.0150168
TRINITY_DN114619_c0_g1_i1	U	N	-0.459987	4.04253	7.76e-05	0.015177
TRINITY_DN121345_c1_g3_i1	U	N	0.487824	3.8598	7.8e-05	0.0152306
TRINITY_DN85209_c0_g1_i1	U	N	-1.69597	0.286776	7.87e-05	0.0153358
TRINITY_DN120634_c0_g3_i1	U	N	0.343941	5.63508	7.96e-05	0.0154904
TRINITY_DN113402_c0_g3_i4	U	N	-0.352588	5.35239	8.1e-05	0.0157439
TRINITY_DN120234_c0_g1_i7	U	N	0.586965	3.27606	8.13e-05	0.0157844
TRINITY_DN116809_c1_g1_i2	U	N	1.13858	1.28064	8.34e-05	0.0161611
TRINITY_DN109614_c0_g1_i4	U	N	-0.343133	5.56974	8.45e-05	0.0163422
TRINITY_DN115570_c0_g4_i1	U	N	0.370721	5.0487	8.47e-05	0.0163629
TRINITY_DN99122_c0_g1_i1	U	N	0.669002	2.83788	8.69e-05	0.0167634
TRINITY_DN118738_c0_g8_i1	U	N	-0.543886	3.5062	8.75e-05	0.0168488
TRINITY_DN105403_c2_g5_i2	U	N	0.355347	5.33156	8.76e-05	0.0168488
TRINITY_DN117537_c3_g5_i1	U	N	-1.67659	0.127551	8.81e-05	0.0169194
TRINITY_DN106060_c0_g1_i1	U	N	-0.983811	1.69564	8.83e-05	0.0169293
TRINITY_DN116392_c0_g1_i1	U	N	-0.398922	4.55404	8.93e-05	0.017069
TRINITY_DN104661_c3_g3_i1	U	N	-1.33144	0.815874	8.94e-05	0.017069
TRINITY_DN120295_c0_g1_i1	U	N	-0.497912	3.79041	8.95e-05	0.017069
TRINITY_DN111604_c1_g5_i1	U	N	1.07666	1.31237	8.98e-05	0.0171031
TRINITY_DN113725_c1_g2_i1	U	N	0.439658	4.16832	9e-05	0.017109
TRINITY_DN104301_c1_g2_i2	U	N	0.370771	5.01855	9.01e-05	0.017109
TRINITY_DN110625_c0_g5_i2	U	N	0.403123	4.56994	9.03e-05	0.0171155
TRINITY_DN105159_c4_g3_i1	U	N	-2.96182	-0.92369	9.04e-05	0.0171155
TRINITY_DN121231_c1_g3_i3	U	N	0.954377	1.75474	9.1e-05	0.0171965
TRINITY_DN114574_c0_g1_i1	U	N	-1.13096	1.14608	9.19e-05	0.0173465
TRINITY_DN114823_c2_g1_i1	U	N	-0.434308	4.19237	9.21e-05	0.0173577
TRINITY_DN106288_c7_g2_i1	U	N	-0.629338	2.96962	9.29e-05	0.0174782
TRINITY_DN105433_c0_g1_i1	U	N	-1.54216	0.185861	9.35e-05	0.0175489
TRINITY_DN116484_c0_g2_i2	U	N	0.456578	4.03943	9.36e-05	0.0175489
TRINITY_DN113660_c1_g9_i1	U	N	1.0984	1.44977	9.37e-05	0.0175489
TRINITY_DN119199_c0_g1_i1	U	N	-0.300328	7.35887	9.39e-05	0.0175629
TRINITY_DN109496_c0_g6_i1	U	N	0.330665	5.92868	9.43e-05	0.017616
TRINITY_DN121278_c2_g2_i1	U	N	0.391392	4.76952	9.5e-05	0.0177269
TRINITY_DN114382_c9_g1_i6	U	N	-0.453591	4.06353	9.59e-05	0.0178699
TRINITY_DN111343_c0_g2_i1	U	N	-0.618437	3.08746	9.66e-05	0.0179575
TRINITY_DN114173_c1_g1_i2	U	N	-0.363013	5.13044	9.71e-05	0.0180349
TRINITY_DN106320_c0_g1_i1	U	N	1.47777	0.47585	9.73e-05	0.0180413
TRINITY_DN112520_c1_g1_i1	U	N	0.393493	4.66907	9.76e-05	0.0180647
TRINITY_DN118468_c3_g4_i1	U	N	0.441629	4.16277	9.79e-05	0.0180979
TRINITY_DN119623_c0_g1_i1	U	N	0.457586	4.05783	9.87e-05	0.0182256
TRINITY_DN113528_c0_g1_i3	U	N	-0.418853	4.39615	9.91e-05	0.0182708
TRINITY_DN112694_c2_g1_i3	U	N	0.525286	3.59286	9.96e-05	0.0183305
TRINITY_DN107830_c0_g7_i1	U	N	-0.390332	4.69537	9.99e-05	0.0183601
TRINITY_DN108679_c1_g1_i3	U	N	0.414841	4.3523	0.000100092	0.0183688
TRINITY_DN107018_c0_g2_i1	U	N	0.34664	5.41983	0.000101135	0.0185331
TRINITY_DN109510_c1_g6_i1	U	N	0.738419	2.5143	0.000101541	0.0185802
TRINITY_DN119083_c4_g2_i1	U	N	0.440091	4.15405	0.000102147	0.0186638
TRINITY_DN117371_c2_g3_i1	U	N	-0.323075	6.12835	0.000102465	0.0186945
TRINITY_DN109720_c2_g2_i1	U	N	-0.992821	1.68304	0.000103045	0.018773
TRINITY_DN106125_c4_g3_i3	U	N	-2.59273	-0.969721	0.000103231	0.0187794
TRINITY_DN115244_c0_g3_i1	U	N	-0.928565	1.80968	0.000103846	0.01884
TRINITY_DN112543_c0_g1_i1	U	N	0.382466	4.77855	0.000103865	0.01884
TRINITY_DN112490_c3_g1_i2	U	N	0.37989	4.86983	0.000104236	0.018874
TRINITY_DN106785_c1_g3_i1	U	N	0.544971	3.43615	0.000104545	0.018874
TRINITY_DN120002_c0_g2_i1	U	N	0.438556	4.15403	0.000104549	0.018874
TRINITY_DN113571_c0_g3_i1	U	N	1.3008	0.963744	0.000104657	0.018874
TRINITY_DN116362_c8_g7_i1	U	N	-1.20329	1.01072	0.000105294	0.0189616
TRINITY_DN112579_c1_g1_i1	U	N	0.427145	4.23751	0.000105894	0.0190422
TRINITY_DN114574_c2_g2_i2	U	N	-0.904516	1.81746	0.000107329	0.0192606
TRINITY_DN118585_c0_g1_i1	U	N	1.20269	1.35112	0.000107417	0.0192606
TRINITY_DN115014_c1_g4_i1	U	N	-0.355808	5.21796	0.000107796	0.0193008
TRINITY_DN109666_c0_g2_i4	U	N	0.381295	4.79459	0.000107979	0.0193061
TRINITY_DN117267_c0_g1_i1	U	N	0.961841	1.72798	0.000109667	0.0195797
TRINITY_DN107829_c0_g1_i2	U	N	1.52123	0.304194	0.000110942	0.0197667
TRINITY_DN110385_c1_g3_i4	U	N	0.359108	5.16933	0.000111052	0.0197667
TRINITY_DN104154_c0_g2_i2	U	N	0.529248	3.52742	0.000111189	0.0197667
TRINITY_DN117829_c0_g3_i1	U	N	0.696153	2.71537	0.00011251	0.0199732
TRINITY_DN120351_c0_g1_i2	U	N	0.876444	1.96287	0.000112789	0.0199943
TRINITY_DN113841_c5_g1_i3	U	N	-0.407223	4.44748	0.000113142	0.0200285
TRINITY_DN119502_c0_g9_i1	U	N	-0.528453	3.52441	0.000114759	0.0202861
TRINITY_DN114864_c1_g4_i3	U	N	0.662569	2.839	0.000115182	0.0203321
TRINITY_DN107093_c3_g2_i3	U	N	0.363294	5.06664	0.00011591	0.0204317
TRINITY_DN117578_c0_g4_i1	U	N	-1.13447	1.16701	0.000116283	0.0204686
TRINITY_DN119324_c0_g5_i1	U	N	-0.639018	2.96351	0.00011767	0.0206835
TRINITY_DN118493_c0_g3_i1	U	N	-4.35325	-1.65613	0.000118375	0.0207157
TRINITY_DN117107_c0_g1_i1	U	N	-1.22796	1.02789	0.000118447	0.0207157
TRINITY_DN113287_c1_g5_i1	U	N	0.523019	3.52478	0.000118495	0.0207157
TRINITY_DN118995_c1_g6_i1	U	N	-0.380386	4.72326	0.000118516	0.0207157
TRINITY_DN105967_c6_g3_i1	U	N	-0.686186	2.67768	0.0001189	0.0207364
TRINITY_DN103542_c0_g1_i1	U	N	-0.613845	3.01961	0.000118966	0.0207364
TRINITY_DN110927_c0_g2_i1	U	N	0.394342	4.61802	0.000119396	0.0207824
TRINITY_DN119353_c1_g3_i2	U	N	0.33203	5.72681	0.000121547	0.0211273
TRINITY_DN101753_c0_g1_i1	U	N	0.408938	4.40363	0.00012271	0.021258
TRINITY_DN121111_c3_g2_i2	U	N	-0.467885	3.86266	0.000122761	0.021258
TRINITY_DN117235_c0_g1_i1	U	N	-2.69355	-1.04077	0.000122904	0.021258
TRINITY_DN110888_c1_g2_i1	U	N	-0.805954	2.32926	0.000122979	0.021258
TRINITY_DN106267_c1_g1_i8	U	N	0.546121	3.41985	0.000124904	0.0215609
TRINITY_DN116362_c8_g1_i1	U	N	-0.727481	2.51156	0.000125702	0.021648
TRINITY_DN114772_c0_g7_i1	U	N	0.355992	5.15062	0.000125755	0.021648
TRINITY_DN99045_c0_g1_i2	U	N	0.356043	5.18206	0.000126649	0.0217454
TRINITY_DN109720_c3_g1_i6	U	N	-0.511824	3.57645	0.000126668	0.0217454
TRINITY_DN112949_c1_g9_i1	U	N	0.685503	2.68856	0.000126854	0.0217474
TRINITY_DN110056_c0_g5_i1	U	N	0.332045	5.73585	0.000127244	0.0217844
TRINITY_DN108148_c2_g1_i1	U	N	0.601708	3.11336	0.000127442	0.0217884
TRINITY_DN119658_c0_g2_i1	U	N	0.38328	4.75835	0.000127721	0.0218063
TRINITY_DN112823_c2_g1_i1	U	N	0.580936	3.15888	0.000128528	0.0219142
TRINITY_DN117187_c0_g1_i3	U	N	0.365951	4.95176	0.00012897	0.0219595
TRINITY_DN121283_c0_g1_i3	U	N	-1.44332	0.434548	0.00013044	0.0221795
TRINITY_DN113412_c0_g2_i1	U	N	-0.544067	3.38362	0.000131954	0.0224065
TRINITY_DN106925_c0_g5_i1	U	N	0.444137	4.06338	0.000132635	0.0224917
TRINITY_DN117093_c0_g3_i1	U	N	0.549618	3.33365	0.000133324	0.0225637
TRINITY_DN111682_c0_g2_i2	U	N	0.4234	4.26838	0.000133541	0.0225637
TRINITY_DN118885_c0_g2_i1	U	N	0.903739	1.90138	0.000133602	0.0225637
TRINITY_DN120638_c1_g1_i1	U	N	-0.619464	2.99903	0.000134247	0.0226339
TRINITY_DN121358_c0_g1_i2	U	N	-0.375514	4.74617	0.00013438	0.0226339
TRINITY_DN114376_c1_g9_i1	U	N	0.396276	4.53233	0.000134711	0.0226591
TRINITY_DN117693_c9_g1_i1	U	N	-0.710988	2.57599	0.000135053	0.0226803
TRINITY_DN106128_c12_g1_i1	U	N	0.481337	3.79987	0.0001352	0.0226803
TRINITY_DN86832_c0_g1_i1	U	N	0.35061	5.20493	0.000136099	0.0228006
TRINITY_DN107983_c2_g1_i1	U	N	0.336303	5.55845	0.000136462	0.0228307
TRINITY_DN107061_c0_g3_i1	U	N	0.354218	5.15342	0.000136676	0.022836
TRINITY_DN68053_c0_g1_i1	U	N	0.505083	3.63111	0.000137129	0.0228811
TRINITY_DN108556_c0_g1_i2	U	N	-1.2034	0.924331	0.000137431	0.0229009
TRINITY_DN120415_c2_g2_i4	U	N	1.78658	-0.175412	0.000138348	0.023023
TRINITY_DN87025_c0_g1_i2	U	N	0.726013	2.49816	0.000138582	0.0230314
TRINITY_DN107496_c0_g2_i1	U	N	-1.62092	0.196165	0.000140163	0.0232454
TRINITY_DN111744_c3_g7_i1	U	N	1.47019	0.486597	0.000140242	0.0232454
TRINITY_DN114593_c1_g1_i3	U	N	0.308709	6.46336	0.000142634	0.0236078
TRINITY_DN117674_c0_g4_i1	U	N	-0.705705	5.66996	0.000142806	0.0236078
TRINITY_DN114057_c1_g1_i4	U	N	-0.384828	4.58919	0.000143354	0.023667
TRINITY_DN108555_c3_g7_i1	U	N	-0.42725	4.20474	0.000143737	0.0236818
TRINITY_DN112183_c1_g3_i1	U	N	1.22452	0.943065	0.000143823	0.0236818
TRINITY_DN112640_c0_g1_i1	U	N	-0.341943	5.3553	0.000144243	0.0237176
TRINITY_DN106855_c0_g1_i2	U	N	0.484201	3.814	0.00014442	0.0237176
TRINITY_DN105967_c2_g1_i3	U	N	-0.387531	4.58407	0.000144953	0.023774
TRINITY_DN112749_c4_g1_i3	U	N	0.669345	2.66596	0.00014517	0.0237784
TRINITY_DN112097_c2_g4_i1	U	N	0.495038	3.72701	0.000146418	0.0239514
TRINITY_DN112594_c0_g2_i1	U	N	-0.360329	5.00771	0.000146837	0.0239885
TRINITY_DN114235_c2_g4_i2	U	N	0.369733	4.88022	0.000147277	0.024029
TRINITY_DN116790_c3_g1_i1	U	N	-0.477465	3.79076	0.000147672	0.024062
TRINITY_DN60103_c0_g1_i1	U	N	1.47405	0.2403	0.000148425	0.0241532
TRINITY_DN107193_c0_g2_i5	U	N	-0.38302	4.64839	0.000149926	0.0243657
TRINITY_DN115958_c4_g3_i1	U	N	0.417512	4.24614	0.000151231	0.0245459
TRINITY_DN115031_c2_g3_i1	U	N	-0.982807	1.63537	0.000152047	0.0246464
TRINITY_DN109362_c0_g1_i1	U	N	-2.07706	-0.339667	0.000152318	0.0246584
TRINITY_DN112764_c1_g1_i3	U	N	0.455404	3.94045	0.000154065	0.024909
TRINITY_DN109722_c0_g3_i1	U	N	0.348192	5.22131	0.00015546	0.0251019
TRINITY_DN102921_c0_g1_i4	U	N	1.4655	0.456362	0.000156169	0.0251839
TRINITY_DN88750_c0_g1_i1	U	N	-2.66437	-1.06715	0.000156432	0.0251938
TRINITY_DN117484_c2_g7_i1	U	N	0.325666	5.76726	0.000156717	0.0252072
TRINITY_DN94896_c0_g1_i1	U	N	-1.05612	1.41253	0.000156965	0.0252147
TRINITY_DN106941_c4_g2_i1	U	N	0.670295	2.76685	0.000159817	0.0256398
TRINITY_DN116149_c1_g1_i1	U	N	0.820599	2.07118	0.00016055	0.0257244
TRINITY_DN120104_c2_g4_i1	U	N	0.32963	5.64922	0.000160817	0.0257343
TRINITY_DN111113_c1_g1_i1	U	N	-0.388295	4.58817	0.000161391	0.025793
TRINITY_DN109720_c3_g2_i2	U	N	-1.70733	0.0247027	0.000162077	0.0258697
TRINITY_DN114082_c1_g7_i1	U	N	-0.483312	3.75675	0.000162568	0.0259149
TRINITY_DN115965_c3_g1_i2	U	N	0.412311	4.34489	0.000163016	0.0259531
TRINITY_DN100491_c0_g1_i1	U	N	0.571645	3.26293	0.000163268	0.025959
TRINITY_DN108317_c0_g5_i1	U	N	0.463142	3.87657	0.000163468	0.025959
TRINITY_DN89209_c0_g3_i1	U	N	0.418137	4.2365	0.000164604	0.0261063
TRINITY_DN119933_c1_g1_i3	U	N	-1.23877	0.886798	0.000165605	0.0262317
TRINITY_DN116410_c1_g4_i3	U	N	0.350762	5.13269	0.000165946	0.0262524
TRINITY_DN119598_c1_g1_i1	U	N	0.404712	4.35798	0.000169561	0.0267904
TRINITY_DN109105_c9_g3_i1	U	N	-0.391094	4.43329	0.000170216	0.0268599
TRINITY_DN116042_c1_g6_i1	U	N	0.361321	4.91956	0.000170527	0.0268752
TRINITY_DN118967_c1_g1_i3	U	N	0.971783	1.72711	0.000172274	0.0270668
TRINITY_DN114941_c1_g5_i1	U	N	0.325415	5.70686	0.000172387	0.0270668
TRINITY_DN109788_c1_g5_i1	U	N	0.611744	3.07662	0.000172474	0.0270668
TRINITY_DN120780_c1_g1_i6	U	N	-0.804785	2.09319	0.00017261	0.0270668
TRINITY_DN115859_c0_g1_i1	U	N	1.16284	1.10794	0.000173268	0.0270819
TRINITY_DN112036_c5_g1_i1	U	N	0.384972	4.61991	0.000173554	0.0270819
TRINITY_DN107576_c2_g2_i1	U	N	0.298974	6.70694	0.000173592	0.0270819
TRINITY_DN116830_c1_g4_i1	U	N	0.36001	4.9654	0.000173745	0.0270819
TRINITY_DN111380_c1_g3_i1	U	N	-0.398672	4.51419	0.000173959	0.0270819
TRINITY_DN106180_c1_g2_i1	U	N	0.846204	2.9147	0.000174021	0.0270819
TRINITY_DN40549_c0_g1_i1	U	N	1.16073	1.12124	0.000174223	0.0270819
TRINITY_DN105832_c1_g3_i1	U	N	-0.717867	2.50182	0.000174696	0.0271218
TRINITY_DN85750_c0_g1_i1	U	N	-1.38194	0.62159	0.000175094	0.0271497
TRINITY_DN58340_c0_g1_i1	U	N	-6.29242	-1.96987	0.000176121	0.0272753
TRINITY_DN115745_c1_g5_i1	U	N	0.383902	4.58017	0.000176827	0.0273507
TRINITY_DN107509_c1_g4_i1	U	N	0.425391	4.12768	0.00017922	0.0276865
TRINITY_DN120606_c0_g1_i5	U	N	-1.13511	1.09593	0.000179732	0.0277313
TRINITY_DN119184_c1_g3_i5	U	N	0.303192	6.48029	0.000180273	0.0277386
TRINITY_DN113842_c0_g3_i1	U	N	0.436032	4.0808	0.000180336	0.0277386
TRINITY_DN108519_c2_g1_i3	U	N	0.416926	4.26892	0.000180445	0.0277386
TRINITY_DN112437_c1_g4_i2	U	N	0.555492	3.23825	0.000182068	0.0279537
TRINITY_DN118111_c0_g2_i2	U	N	0.300877	6.54423	0.000182865	0.0280416
TRINITY_DN108238_c0_g3_i1	U	N	0.432744	4.09173	0.000183536	0.02811
TRINITY_DN120636_c5_g1_i1	U	N	-0.894107	1.82584	0.000183802	0.0281159
TRINITY_DN117894_c0_g1_i1	U	N	-0.989818	1.55079	0.000184024	0.0281159
TRINITY_DN109007_c2_g1_i5	U	N	0.481258	3.70017	0.000184973	0.0282263
TRINITY_DN111501_c1_g4_i1	U	N	-0.3733	4.64802	0.000187901	0.0286382
TRINITY_DN110637_c0_g1_i4	U	N	-0.934876	1.65873	0.000188506	0.0286954
TRINITY_DN107885_c2_g1_i1	U	N	0.76999	2.30982	0.000190532	0.0289685
TRINITY_DN120437_c1_g1_i1	U	N	1.53287	0.302079	0.000191081	0.0290168
TRINITY_DN117711_c0_g4_i2	U	N	0.493975	3.67467	0.000191602	0.0290605
TRINITY_DN109769_c1_g1_i6	U	N	-0.340652	5.22212	0.000193272	0.0292782
TRINITY_DN117412_c2_g1_i5	U	N	0.382482	4.57675	0.00019368	0.029285
TRINITY_DN109674_c2_g9_i1	U	N	0.747249	2.41238	0.000193785	0.029285
TRINITY_DN113278_c0_g2_i3	U	N	0.320689	5.79191	0.00019483	0.0294073
TRINITY_DN117995_c0_g1_i1	U	N	-1.04517	1.35271	0.000196249	0.0295857
TRINITY_DN119550_c0_g1_i1	U	N	0.832876	2.00836	0.000197074	0.0296744
TRINITY_DN105812_c2_g5_i4	U	N	0.554423	3.2923	0.000198634	0.0298733
TRINITY_DN117920_c0_g1_i7	U	N	-1.04733	1.2466	0.000199154	0.0299155
TRINITY_DN74111_c0_g1_i1	U	N	-0.53815	3.34072	0.000201641	0.0301679
TRINITY_DN116467_c1_g4_i1	U	N	-0.338827	5.29357	0.000201684	0.0301679
TRINITY_DN111588_c1_g1_i7	U	N	-0.767591	3.2432	0.000201786	0.0301679
TRINITY_DN113155_c1_g7_i1	U	N	0.366469	4.80371	0.0002018	0.0301679
TRINITY_DN112686_c1_g1_i1	U	N	-0.546967	3.29148	0.00020292	0.0302663
TRINITY_DN119567_c0_g2_i3	U	N	-1.50097	0.235579	0.000202942	0.0302663
TRINITY_DN128885_c0_g1_i1	U	N	6.13412	-1.83895	0.000205504	0.0306118
TRINITY_DN113163_c0_g6_i4	U	N	-0.408973	4.28301	0.000205847	0.0306264
TRINITY_DN110642_c2_g1_i1	U	N	0.681016	2.65597	0.000206666	0.0307116
TRINITY_DN120927_c1_g1_i1	U	N	-0.475916	3.70763	0.000207401	0.0307842
TRINITY_DN116644_c2_g4_i1	U	N	0.42746	4.08241	0.000208332	0.0308737
TRINITY_DN115434_c1_g3_i3	U	N	0.404673	4.306	0.000208498	0.0308737
TRINITY_DN107153_c2_g2_i1	U	N	0.356374	4.96606	0.000209926	0.0310205
TRINITY_DN116761_c0_g1_i1	U	N	0.59734	3.0772	0.000209986	0.0310205
TRINITY_DN111598_c0_g1_i1	U	N	0.371838	4.69075	0.000211834	0.0312566
TRINITY_DN113763_c0_g2_i1	U	N	-1.44378	0.566471	0.000213754	0.031493
TRINITY_DN111014_c0_g1_i2	U	N	-0.357493	4.90728	0.00021394	0.031493
TRINITY_DN110494_c0_g4_i1	U	N	0.436344	4.02839	0.000214769	0.031577
TRINITY_DN113652_c1_g3_i1	U	N	0.598571	3.02319	0.000215125	0.031577
TRINITY_DN119990_c0_g1_i1	U	N	-0.528452	3.35619	0.000215268	0.031577
TRINITY_DN120478_c0_g3_i2	U	N	0.387811	4.92697	0.000216284	0.0316888
TRINITY_DN71078_c0_g1_i1	U	N	5.97195	-1.64072	0.000217092	0.03177
TRINITY_DN119387_c0_g1_i4	U	N	-0.420374	4.15415	0.000218406	0.0318979
TRINITY_DN113680_c2_g1_i1	U	N	0.441845	3.98805	0.000218477	0.0318979
TRINITY_DN86096_c0_g1_i1	U	N	-1.04637	1.31426	0.000220487	0.0321538
TRINITY_DN114234_c0_g5_i1	U	N	1.00866	1.34507	0.000220898	0.0321762
TRINITY_DN114440_c2_g2_i1	U	N	0.333847	5.33999	0.000221367	0.0321833
TRINITY_DN90249_c0_g1_i2	U	N	-2.60591	-0.734856	0.000221462	0.0321833
TRINITY_DN113548_c0_g1_i1	U	N	-0.380392	4.47435	0.000222121	0.0322338
TRINITY_DN106042_c1_g1_i1	U	N	0.394886	4.40348	0.00022248	0.0322338
TRINITY_DN108889_c1_g1_i1	U	N	-0.444166	3.92769	0.000222684	0.0322338
TRINITY_DN104292_c0_g1_i1	U	N	0.357104	4.90467	0.000222841	0.0322338
TRINITY_DN107386_c0_g2_i2	U	N	-0.318796	5.70565	0.000223321	0.0322659
TRINITY_DN106605_c1_g7_i1	U	N	0.558545	3.20897	0.000223864	0.0322966
TRINITY_DN105169_c0_g1_i2	U	N	0.400864	4.36286	0.000224051	0.0322966
TRINITY_DN109837_c3_g1_i2	U	N	0.349165	5.02642	0.000225182	0.0324223
TRINITY_DN104838_c1_g5_i1	U	N	0.448315	3.90652	0.000226648	0.0325958
TRINITY_DN68406_c0_g1_i1	U	N	-0.651556	2.78674	0.000227679	0.0327065
TRINITY_DN119847_c1_g1_i1	U	N	-0.347699	5.03338	0.00022869	0.0328141
TRINITY_DN108642_c0_g9_i1	U	N	0.857018	1.92933	0.000231449	0.033156
TRINITY_DN102775_c7_g1_i3	U	N	-0.577478	3.03307	0.000231948	0.033156
TRINITY_DN107858_c1_g5_i1	U	N	0.637694	2.82215	0.000231994	0.033156
TRINITY_DN114978_c1_g5_i1	U	N	0.746984	2.3183	0.000232134	0.033156
TRINITY_DN116433_c7_g4_i1	U	N	0.581891	3.10325	0.000233128	0.0332598
TRINITY_DN111086_c1_g1_i1	U	N	0.468112	3.7339	0.000234598	0.033421
TRINITY_DN118137_c5_g1_i1	U	N	0.985866	1.37007	0.000234792	0.033421
TRINITY_DN116696_c0_g1_i2	U	N	0.753104	2.34025	0.00023589	0.0335391
TRINITY_DN107069_c2_g2_i1	U	N	-0.428863	4.00394	0.000237427	0.0337192
TRINITY_DN118763_c3_g1_i1	U	N	0.505557	3.51725	0.000238737	0.0338668
TRINITY_DN110942_c2_g2_i1	U	N	-0.669077	2.64784	0.000241456	0.034199
TRINITY_DN111882_c2_g2_i2	U	N	0.338499	5.16532	0.000241626	0.034199
TRINITY_DN106871_c4_g3_i1	U	N	-2.36397	-0.695168	0.000243644	0.0344086
TRINITY_DN116552_c1_g1_i1	U	N	-1.04217	1.3564	0.000243845	0.0344086
TRINITY_DN121384_c1_g3_i1	U	N	0.326026	5.45608	0.000244212	0.0344086
TRINITY_DN118143_c3_g1_i3	U	N	-0.575695	3.05272	0.000244307	0.0344086
TRINITY_DN115966_c1_g2_i2	U	N	0.312661	5.90391	0.000244484	0.0344086
TRINITY_DN115373_c7_g1_i1	U	N	0.783907	2.2535	0.00024756	0.0348023
TRINITY_DN115553_c2_g1_i2	U	N	-1.56345	0.159406	0.0002487	0.034915
TRINITY_DN117300_c3_g2_i1	U	N	0.33756	5.20343	0.00024892	0.034915
TRINITY_DN87779_c0_g1_i2	U	N	0.370646	4.69869	0.00025139	0.035222
TRINITY_DN116109_c0_g2_i1	U	N	0.279538	7.43815	0.000252297	0.0353095
TRINITY_DN110668_c1_g1_i1	U	N	0.364421	4.71657	0.000254406	0.035513
TRINITY_DN105967_c1_g1_i1	U	N	1.85875	-0.172803	0.000254463	0.035513
TRINITY_DN105241_c1_g7_i1	U	N	0.503326	3.53717	0.000254604	0.035513
TRINITY_DN114978_c1_g1_i1	U	N	0.390119	4.38982	0.000256133	0.0356864
TRINITY_DN115319_c1_g1_i3	U	N	0.305867	6.08564	0.000258314	0.0359503
TRINITY_DN117197_c0_g2_i1	U	N	0.485808	3.66065	0.000260812	0.0362575
TRINITY_DN71241_c0_g1_i1	U	N	0.624224	2.87396	0.000261204	0.0362716
TRINITY_DN119562_c0_g2_i1	U	N	0.297656	6.37526	0.000263732	0.036582
TRINITY_DN109176_c1_g1_i1	U	N	0.376808	4.51644	0.000265078	0.036728
TRINITY_DN114846_c2_g1_i1	U	N	-0.629173	2.85127	0.000265818	0.0367553
TRINITY_DN112348_c3_g1_i7	U	N	-0.469406	3.73052	0.000265863	0.0367553
TRINITY_DN114385_c0_g1_i3	U	N	0.407362	4.18952	0.000266461	0.0367973
TRINITY_DN105031_c0_g1_i2	U	N	1.71854	-0.0551836	0.000267061	0.0368394
TRINITY_DN115767_c2_g3_i1	U	N	-0.470254	3.73436	0.000268374	0.036914
TRINITY_DN120398_c0_g4_i1	U	N	2.94106	-1.30996	0.000268661	0.036914
TRINITY_DN107794_c1_g3_i1	U	N	0.59729	3.00183	0.000268819	0.036914
TRINITY_DN104009_c0_g1_i1	U	N	-1.99186	-0.638437	0.00026886	0.036914
TRINITY_DN113440_c0_g6_i1	U	N	0.484542	3.64922	0.000269288	0.036914
TRINITY_DN106416_c2_g7_i1	U	N	0.795425	2.12303	0.000269374	0.036914
TRINITY_DN105929_c0_g5_i1	U	N	-0.489897	3.56313	0.000269808	0.0369329
TRINITY_DN117732_c3_g2_i1	U	N	0.7491	2.3176	0.000270103	0.0369329
TRINITY_DN118493_c0_g9_i1	U	N	-2.96286	-1.33899	0.000270646	0.0369666
TRINITY_DN116969_c0_g1_i1	U	N	-1.17123	0.972278	0.000272181	0.0371358
TRINITY_DN111178_c1_g2_i1	U	N	0.3708	4.56693	0.00027525	0.0375135
TRINITY_DN76727_c0_g1_i1	U	N	0.591575	2.98203	0.000278907	0.0379577
TRINITY_DN119753_c1_g3_i1	U	N	-2.11455	-0.774735	0.000279116	0.0379577
TRINITY_DN89028_c0_g1_i1	U	N	-0.823882	1.93813	0.000280744	0.038126
TRINITY_DN115532_c1_g1_i2	U	N	-0.644161	2.74581	0.000280964	0.038126
TRINITY_DN121384_c0_g1_i1	U	N	-0.526353	3.42176	0.00028148	0.0381546
TRINITY_DN110484_c0_g7_i1	U	N	0.433621	3.93136	0.000282767	0.0382875
TRINITY_DN120876_c1_g4_i1	U	N	0.848818	1.90607	0.000283802	0.0383861
TRINITY_DN108586_c3_g1_i3	U	N	1.32589	0.618129	0.000284944	0.0384989
TRINITY_DN115684_c0_g1_i1	U	N	-0.824028	2.03997	0.000285452	0.0385258
TRINITY_DN112079_c0_g4_i2	U	N	0.37341	4.51879	0.000287114	0.0387083
TRINITY_DN120388_c2_g1_i2	U	N	-1.59406	0.0861771	0.000287467	0.0387142
TRINITY_DN85016_c0_g1_i2	U	N	-0.585753	3.01282	0.000287841	0.0387228
TRINITY_DN115054_c1_g2_i3	U	N	-0.387558	4.35979	0.000288455	0.0387637
TRINITY_DN119421_c3_g2_i2	U	N	-6.20281	-2.01756	0.000289354	0.0388427
TRINITY_DN112200_c0_g1_i4	U	N	0.308432	5.90036	0.000290292	0.0388919
TRINITY_DN117055_c2_g1_i10	U	N	-0.429545	3.94337	0.000290342	0.0388919
TRINITY_DN109187_c0_g4_i2	U	N	0.791416	2.11107	0.000291369	0.0389589
TRINITY_DN115350_c2_g8_i1	U	N	0.924878	1.58103	0.000291744	0.0389589
TRINITY_DN106134_c0_g9_i2	U	N	-0.678428	2.59717	0.000291778	0.0389589
TRINITY_DN108145_c2_g1_i1	U	N	-0.528175	3.30897	0.000292786	0.0390443
TRINITY_DN112923_c3_g5_i1	U	N	-0.947959	1.60693	0.000293042	0.0390443
TRINITY_DN113799_c1_g4_i2	U	N	0.608408	2.92147	0.000294657	0.0392176
TRINITY_DN115081_c0_g1_i1	U	N	1.17279	0.971213	0.000295809	0.0393291
TRINITY_DN115907_c0_g7_i1	U	N	-0.370697	4.50528	0.000296539	0.0393842
TRINITY_DN114306_c0_g6_i1	U	N	0.337456	5.13707	0.000297141	0.0393977
TRINITY_DN110627_c1_g4_i2	U	N	0.431564	3.98395	0.000297271	0.0393977
TRINITY_DN114501_c1_g5_i1	U	N	-0.341105	4.99414	0.000298783	0.0395561
TRINITY_DN106274_c0_g2_i1	U	N	0.570174	3.10564	0.000299447	0.039602
TRINITY_DN117537_c3_g1_i1	U	N	-0.622532	2.84176	0.000301453	0.0398252
TRINITY_DN108161_c0_g1_i1	U	N	0.744343	2.25025	0.000302467	0.0398814
TRINITY_DN107019_c2_g2_i1	U	N	-0.5534	3.15092	0.000302516	0.0398814
TRINITY_DN116497_c1_g3_i1	U	N	0.321827	5.40522	0.00030344	0.0399611
TRINITY_DN109118_c0_g2_i1	U	N	0.527406	3.31556	0.00030389	0.039967
TRINITY_DN113399_c0_g1_i1	U	N	-0.389625	4.3456	0.000304356	0.039967
TRINITY_DN90219_c0_g1_i1	U	N	2.35726	-0.7972	0.000304444	0.039967
TRINITY_DN110182_c3_g6_i1	U	N	-0.391688	4.30933	0.000305713	0.0400594
TRINITY_DN110008_c2_g1_i1	U	N	-3.19738	-1.4325	0.00030579	0.0400594
TRINITY_DN104158_c0_g3_i1	U	N	0.333045	5.21079	0.000307632	0.0402585
TRINITY_DN120713_c3_g1_i10	U	N	-1.49218	0.221119	0.00030842	0.0403195
TRINITY_DN108326_c2_g1_i1	U	N	0.360288	4.70494	0.000309096	0.0403573
TRINITY_DN120458_c0_g1_i5	U	N	0.258253	9.12841	0.000309356	0.0403573
TRINITY_DN104588_c0_g5_i1	U	N	-0.384319	4.42284	0.000309893	0.0403683
TRINITY_DN103831_c0_g1_i1	U	N	-2.29763	-0.837279	0.000310086	0.0403683
TRINITY_DN57293_c0_g1_i1	U	N	0.370337	4.56823	0.000310902	0.0404325
TRINITY_DN110825_c0_g1_i2	U	N	0.330829	5.23445	0.000313455	0.0407221
TRINITY_DN110234_c3_g3_i1	U	N	0.48759	3.58494	0.000314443	0.040808
TRINITY_DN114942_c0_g4_i1	U	N	-0.690336	2.55259	0.000315051	0.0408445
TRINITY_DN107045_c1_g1_i1	U	N	-0.333508	5.11774	0.000316814	0.0409919
TRINITY_DN94860_c0_g1_i1	U	N	0.398856	4.24715	0.000316844	0.0409919
TRINITY_DN62185_c0_g1_i1	U	N	-0.584651	3.01173	0.000317345	0.0410057
TRINITY_DN110625_c0_g2_i1	U	N	1.2404	0.832396	0.000317607	0.0410057
TRINITY_DN117132_c0_g1_i2	U	N	1.08902	1.02447	0.000318411	0.0410383
TRINITY_DN115867_c0_g2_i1	U	N	0.413738	4.11088	0.000318516	0.0410383
TRINITY_DN115519_c2_g4_i1	U	N	-0.784146	2.20216	0.000319292	0.0410581
TRINITY_DN115596_c1_g2_i1	U	N	0.388058	4.36605	0.000319326	0.0410581
TRINITY_DN115221_c1_g3_i1	U	N	-0.47299	3.6627	0.000319701	0.0410603
TRINITY_DN120734_c0_g1_i1	U	N	-0.4557	3.79724	0.000320001	0.0410603
TRINITY_DN116930_c1_g4_i2	U	N	0.368478	4.62402	0.000320569	0.041091
TRINITY_DN91826_c0_g1_i1	U	N	-2.28471	-0.533001	0.000324857	0.041598
TRINITY_DN112262_c2_g2_i1	U	N	0.57367	3.0636	0.000327421	0.0418834
TRINITY_DN149755_c0_g1_i1	U	N	-1.49389	0.371324	0.00032863	0.041995
TRINITY_DN113086_c0_g1_i1	U	N	0.982212	1.48392	0.000330494	0.0421902
TRINITY_DN117610_c0_g4_i2	U	N	-0.609768	2.88831	0.000331657	0.0422955
TRINITY_DN81227_c0_g1_i1	U	N	0.761111	2.19297	0.000332562	0.0423676
TRINITY_DN115124_c1_g3_i2	U	N	-0.348362	4.79631	0.000332966	0.0423759
TRINITY_DN115203_c0_g1_i1	U	N	0.436555	3.90435	0.000334206	0.0424904
TRINITY_DN110311_c1_g3_i1	U	N	-0.319079	5.43311	0.000335799	0.0426495
TRINITY_DN104692_c3_g4_i1	U	N	0.322518	5.34393	0.000336909	0.0427471
TRINITY_DN116058_c5_g1_i2	U	N	0.310414	5.70903	0.000342985	0.0434738
TRINITY_DN88392_c0_g1_i1	U	N	-1.98645	-0.370584	0.000345274	0.0437178
TRINITY_DN93497_c0_g1_i1	U	N	0.483678	3.55044	0.000345609	0.0437178
TRINITY_DN117671_c0_g4_i1	U	N	-0.806733	2.08408	0.000347596	0.0438869
TRINITY_DN100612_c0_g1_i4	U	N	0.720868	2.38188	0.000347649	0.0438869
TRINITY_DN120420_c1_g1_i1	U	N	0.747269	2.21064	0.000350768	0.0442315
TRINITY_DN120867_c0_g1_i1	U	N	0.350724	4.86587	0.000351361	0.0442315
TRINITY_DN104577_c2_g3_i1	U	N	0.354431	4.77452	0.00035144	0.0442315
TRINITY_DN121090_c1_g1_i4	U	N	0.282686	6.7808	0.000352424	0.0442656
TRINITY_DN112310_c1_g1_i4	U	N	0.38217	4.41223	0.000352755	0.0442656
TRINITY_DN114646_c1_g1_i1	U	N	0.725631	2.3005	0.000352773	0.0442656
TRINITY_DN114400_c0_g1_i1	U	N	1.11274	1.09494	0.000353378	0.044297
TRINITY_DN105126_c0_g1_i1	U	N	0.396999	4.22489	0.000354683	0.0443835
TRINITY_DN116144_c1_g1_i4	U	N	0.391141	4.26759	0.000354778	0.0443835
TRINITY_DN117896_c0_g1_i1	U	N	0.393277	4.28859	0.000355504	0.0444298
TRINITY_DN117896_c0_g4_i1	U	N	0.335876	5.07436	0.000358498	0.0447592
TRINITY_DN118025_c0_g6_i1	U	N	0.366765	4.54993	0.000359867	0.0448377
TRINITY_DN115628_c0_g3_i1	U	N	0.776449	2.06514	0.000360164	0.0448377
TRINITY_DN115577_c1_g3_i1	U	N	-0.60889	2.83812	0.000360203	0.0448377
TRINITY_DN118834_c3_g1_i1	U	N	-0.535868	3.18736	0.000361343	0.0449349
TRINITY_DN107090_c2_g4_i1	U	N	0.328675	5.18966	0.000362954	0.0450904
TRINITY_DN66575_c0_g1_i1	U	N	0.575159	2.99119	0.000365048	0.0453055
TRINITY_DN112396_c2_g2_i1	U	N	-0.360018	4.6035	0.000365479	0.045314
TRINITY_DN114995_c2_g1_i1	U	N	0.348312	4.89009	0.000366761	0.0454279
TRINITY_DN107030_c3_g6_i1	U	N	0.343892	4.94922	0.00036766	0.0454615
TRINITY_DN118941_c1_g1_i1	U	N	0.402456	4.20338	0.00036776	0.0454615
TRINITY_DN121324_c4_g2_i1	U	N	-0.310609	5.64145	0.000369965	0.0456869
TRINITY_DN102998_c0_g3_i2	U	N	0.442362	3.86031	0.00037066	0.0456869
TRINITY_DN108365_c3_g1_i1	U	N	-0.540228	3.21385	0.00037068	0.0456869
TRINITY_DN118942_c1_g1_i5	U	N	-1.66465	-0.169295	0.000372291	0.0458144
TRINITY_DN116740_c3_g2_i2	U	N	-0.498628	3.45455	0.000372448	0.0458144
TRINITY_DN118296_c0_g1_i3	U	N	0.343297	4.91886	0.000374828	0.0460618
TRINITY_DN116757_c0_g1_i1	U	N	0.614413	2.92074	0.000377299	0.0463199
TRINITY_DN117686_c0_g1_i1	U	N	-0.278951	6.95151	0.000378852	0.046465
TRINITY_DN114912_c0_g1_i2	U	N	-0.250196	9.68198	0.000379691	0.0465222
TRINITY_DN113726_c3_g1_i1	U	N	0.861681	1.8405	0.000380331	0.046555
TRINITY_DN111191_c1_g3_i2	U	N	0.32157	5.32352	0.000381243	0.0466019
TRINITY_DN115388_c1_g1_i3	U	N	0.481403	3.56197	0.00038146	0.0466019
TRINITY_DN120097_c0_g1_i6	U	N	-0.907606	1.54812	0.000386662	0.0471912
TRINITY_DN106658_c0_g3_i3	U	N	-0.403815	4.14325	0.000387416	0.0472371
TRINITY_DN112956_c2_g3_i5	U	N	0.789469	2.08157	0.000393651	0.0479506
TRINITY_DN116003_c1_g1_i1	U	N	0.355958	4.68142	0.000396568	0.0482097
TRINITY_DN121204_c4_g1_i1	U	N	0.584921	2.95489	0.00039687	0.0482097
TRINITY_DN108123_c1_g3_i1	U	N	0.607529	2.9018	0.000396935	0.0482097
TRINITY_DN111711_c0_g1_i1	U	N	0.324499	5.25607	0.000402043	0.0487827
TRINITY_DN118649_c2_g4_i1	U	N	0.501726	3.4471	0.000404133	0.0489886
TRINITY_DN119522_c4_g1_i2	U	N	0.400224	4.16786	0.000405253	0.0490425
TRINITY_DN113823_c1_g3_i1	U	N	-1.00815	1.32163	0.000405362	0.0490425
TRINITY_DN78342_c0_g1_i1	U	N	-0.525137	3.24692	0.000407192	0.0492163
TRINITY_DN116775_c1_g4_i1	U	N	0.390048	4.28272	0.000408363	0.0493101
TRINITY_DN118019_c4_g6_i1	U	N	0.359251	4.66229	0.000408952	0.0493179
TRINITY_DN79394_c0_g1_i1	U	N	2.38638	-0.9723	0.000409305	0.0493179
TRINITY_DN111669_c1_g6_i2	U	N	0.486137	3.48948	0.000409612	0.0493179
TRINITY_DN112668_c6_g4_i1	U	N	-0.273674	7.19507	0.000410666	0.0493973
TRINITY_DN104888_c0_g1_i1	U	N	-0.310453	5.47433	0.00041112	0.0494044
TRINITY_DN111320_c2_g4_i2	U	N	-0.306976	5.65362	0.000413043	0.0495878
TRINITY_DN113479_c2_g2_i1	U	N	0.377753	4.35901	0.000413695	0.0496184
TRINITY_DN112198_c0_g1_i2	U	N	1.62202	-0.0439491	0.000414539	0.049672
TRINITY_DN116839_c1_g1_i1	U	N	0.626157	2.73763	0.000415083	0.0496895
TRINITY_DN108895_c0_g2_i4	U	N	0.413147	4.02435	0.000416872	0.0498559
TRINITY_DN71452_c0_g1_i1	U	N	-0.945557	1.55534	0.000417992	0.0499168
TRINITY_DN121103_c1_g1_i1	U	N	-0.634729	2.62309	0.00041818	0.0499168
TRINITY_DN105069_c0_g3_i1	U	N	-1.08435	1.09929	0.000419144	0.0499742
TRINITY_DN108264_c1_g1_i1	U	N	0.355939	4.67633	0.000419461	0.0499742
TRINITY_DN109092_c1_g3_i2	U	N	0.482546	3.59966	0.000423016	0.0503307
TRINITY_DN103895_c0_g1_i1	U	N	-1.053	1.12417	0.000423258	0.0503307
TRINITY_DN113368_c1_g4_i3	U	N	0.360288	4.57561	0.000425064	0.0504974
TRINITY_DN111069_c3_g4_i1	U	N	-0.399945	4.11286	0.000425851	0.0505429
TRINITY_DN99092_c0_g1_i1	U	N	0.327718	5.15909	0.000426346	0.0505536
TRINITY_DN79364_c0_g1_i1	U	N	-2.92894	-0.924063	0.000431036	0.0510612
TRINITY_DN105270_c1_g8_i1	U	N	0.349649	4.76256	0.000432616	0.0511999
TRINITY_DN112843_c1_g3_i3	U	N	-0.85272	1.85097	0.000433244	0.0512257
TRINITY_DN115436_c0_g1_i1	U	N	-0.35903	4.5709	0.000435414	0.0514336
TRINITY_DN116652_c1_g3_i1	U	N	-0.441864	3.789	0.000436007	0.051455
TRINITY_DN108600_c2_g7_i1	U	N	-0.338122	4.93908	0.000442097	0.0521245
TRINITY_DN120784_c0_g1_i2	U	N	-0.572504	3.00054	0.000444244	0.0523215
TRINITY_DN108999_c1_g4_i1	U	N	0.389749	4.24743	0.000444606	0.0523215
TRINITY_DN110533_c0_g7_i1	U	N	0.397335	4.14861	0.000446557	0.0524759
TRINITY_DN109317_c2_g2_i1	U	N	0.520054	3.32389	0.000446757	0.0524759
TRINITY_DN112527_c4_g10_i1	U	N	-0.301274	5.79552	0.000447385	0.0525003
TRINITY_DN116814_c0_g4_i1	U	N	0.437035	3.83385	0.000447914	0.0525131
TRINITY_DN114468_c1_g3_i1	U	N	0.31952	5.3128	0.00044891	0.0525805
TRINITY_DN114251_c2_g4_i3	U	N	-0.404758	5.40446	0.000449821	0.0526379
TRINITY_DN104130_c3_g3_i4	U	N	0.30814	5.56978	0.000451307	0.0527624
TRINITY_DN115413_c1_g2_i1	U	N	-0.314984	5.30421	0.00045244	0.0528454
TRINITY_DN86274_c0_g1_i1	U	N	-0.723498	2.36564	0.000455379	0.053139
TRINITY_DN120993_c1_g1_i1	U	N	-1.27617	0.519086	0.000456221	0.0531876
TRINITY_DN95933_c0_g1_i1	U	N	-1.32304	0.513081	0.000458034	0.0533238
TRINITY_DN108604_c4_g3_i1	U	N	-0.767713	2.07917	0.000458242	0.0533238
TRINITY_DN107442_c0_g1_i1	U	N	0.556825	3.09441	0.000459407	0.0534096
TRINITY_DN114684_c1_g1_i2	U	N	0.361361	4.54975	0.000460047	0.0534343
TRINITY_DN78029_c0_g1_i1	U	N	-0.363105	4.50129	0.000460761	0.0534675
TRINITY_DN112681_c0_g1_i1	U	N	0.363141	4.50325	0.000463013	0.053679
TRINITY_DN119026_c0_g2_i1	U	N	-0.378053	4.33759	0.000472027	0.0546733
TRINITY_DN118332_c1_g1_i1	U	N	0.845416	1.81596	0.000472928	0.054727
TRINITY_DN104692_c3_g6_i1	U	N	0.355386	4.60219	0.000475046	0.0549097
TRINITY_DN98665_c0_g2_i1	U	N	-3.5168	-1.6394	0.000475391	0.0549097
TRINITY_DN117309_c1_g4_i1	U	N	0.300733	5.775	0.000476008	0.0549097
TRINITY_DN107641_c1_g3_i1	U	N	-0.373026	4.29531	0.000476265	0.0549097
TRINITY_DN116022_c0_g2_i1	U	N	3.05056	-1.34186	0.000477414	0.054943
TRINITY_DN99522_c0_g1_i1	U	N	-0.546873	3.13468	0.000478113	0.054943
TRINITY_DN120223_c2_g8_i1	U	N	-1.55283	0.0409081	0.000478333	0.054943
TRINITY_DN52702_c0_g1_i1	U	N	0.563919	3.05283	0.000478425	0.054943
TRINITY_DN108158_c2_g2_i1	U	N	0.343648	4.81964	0.000478751	0.054943
TRINITY_DN109163_c2_g3_i2	U	N	0.398332	4.14378	0.000480481	0.0550909
TRINITY_DN113993_c0_g6_i1	U	N	0.556518	3.05844	0.00048193	0.0552064
TRINITY_DN120254_c2_g2_i1	U	N	0.347962	4.75731	0.000483161	0.0552968
TRINITY_DN91745_c0_g2_i1	U	N	0.503168	3.36333	0.000486835	0.0556663
TRINITY_DN109051_c0_g7_i1	U	N	-0.710121	2.33276	0.000489604	0.0559316
TRINITY_DN112544_c1_g5_i1	U	N	1.20324	0.698872	0.000491208	0.0560637
TRINITY_DN117787_c1_g7_i1	U	N	0.375555	4.36521	0.000493928	0.0562979
TRINITY_DN113821_c1_g1_i2	U	N	0.849796	1.76672	0.000494161	0.0562979
TRINITY_DN106186_c1_g2_i2	U	N	0.330638	5.00186	0.000497618	0.0566401
TRINITY_DN118985_c0_g1_i1	U	N	-0.416056	3.93541	0.000498907	0.0567351
TRINITY_DN109524_c0_g1_i1	U	N	0.381805	4.27431	0.000503191	0.0571447
TRINITY_DN117835_c2_g1_i1	U	N	-0.479635	3.47359	0.000503423	0.0571447
TRINITY_DN114489_c1_g3_i1	U	N	0.546323	3.07484	0.000504079	0.0571672
TRINITY_DN119707_c0_g2_i2	U	N	0.345721	4.7379	0.000508341	0.0575791
TRINITY_DN114056_c3_g2_i1	U	N	0.414453	3.94198	0.000508632	0.0575791
TRINITY_DN113743_c0_g1_i2	U	N	0.39072	4.19705	0.000509567	0.0576328
TRINITY_DN109847_c2_g3_i1	U	N	0.660703	2.6176	0.000510961	0.0577379
TRINITY_DN113978_c5_g1_i2	U	N	0.320713	5.15566	0.000511421	0.0577379
TRINITY_DN117103_c1_g3_i1	U	N	0.417293	3.9142	0.000514281	0.0579343
TRINITY_DN120189_c0_g1_i1	U	N	0.584701	2.91715	0.000514419	0.0579343
TRINITY_DN107686_c2_g1_i6	U	N	0.352403	4.64895	0.000514551	0.0579343
TRINITY_DN115710_c0_g4_i1	U	N	0.773905	2.04626	0.000515276	0.0579636
TRINITY_DN107284_c3_g3_i3	U	N	-0.570523	2.94575	0.000515755	0.0579654
TRINITY_DN116944_c0_g1_i1	U	N	-0.88022	1.68232	0.000517413	0.0580908
TRINITY_DN107138_c7_g1_i2	U	N	-0.84863	1.78984	0.0005178	0.0580908
TRINITY_DN119326_c0_g3_i2	U	N	0.408251	4.04333	0.000522404	0.0585547
TRINITY_DN118331_c0_g1_i1	U	N	0.90518	1.59881	0.000523074	0.0585773
TRINITY_DN109735_c1_g2_i1	U	N	0.379634	4.23567	0.000524833	0.0587216
TRINITY_DN107736_c4_g3_i2	U	N	-0.473256	3.56651	0.000526549	0.058861
TRINITY_DN119825_c0_g1_i2	U	N	-0.342213	4.70857	0.00052767	0.0589128
TRINITY_DN109653_c0_g1_i3	U	N	0.300183	5.71785	0.000527956	0.0589128
TRINITY_DN82589_c0_g1_i1	U	N	-2.5263	-1.19612	0.000529002	0.0589769
TRINITY_DN110878_c0_g2_i4	U	N	0.37021	4.36103	0.000531321	0.0591826
TRINITY_DN110072_c1_g1_i1	U	N	0.324544	5.13114	0.000532535	0.059265
TRINITY_DN74798_c0_g1_i1	U	N	-1.39708	0.390512	0.000535212	0.0594997
TRINITY_DN87900_c0_g1_i1	U	N	0.666999	2.49531	0.000536051	0.0594997
TRINITY_DN112260_c0_g1_i1	U	N	0.54177	3.13316	0.000536072	0.0594997
TRINITY_DN111246_c2_g1_i1	U	N	6.04216	-2.01946	0.000537314	0.0595846
TRINITY_DN119713_c1_g1_i1	U	N	0.395975	4.13217	0.000539033	0.0597223
TRINITY_DN112520_c1_g7_i1	U	N	0.593675	2.81651	0.000541823	0.0599782
TRINITY_DN113149_c4_g8_i1	U	N	0.64639	2.56363	0.000542435	0.0599929
TRINITY_DN113118_c1_g2_i1	U	N	0.328614	4.99169	0.000543856	0.0600282
TRINITY_DN93791_c0_g1_i1	U	N	-1.95321	-0.497742	0.000544231	0.0600282
TRINITY_DN118810_c1_g3_i2	U	N	0.288338	6.11393	0.000544963	0.0600282
TRINITY_DN106793_c0_g1_i1	U	N	0.287407	6.09117	0.000545061	0.0600282
TRINITY_DN117658_c1_g3_i2	U	N	0.329589	4.98541	0.000545416	0.0600282
TRINITY_DN107380_c1_g2_i1	U	N	-1.08786	1.04803	0.000545636	0.0600282
TRINITY_DN120554_c0_g1_i3	U	N	-0.639681	2.62535	0.000550864	0.06055
TRINITY_DN118660_c0_g1_i2	U	N	0.486913	3.39424	0.000553013	0.0607328
TRINITY_DN96519_c0_g1_i1	U	N	-0.637323	2.62989	0.000555619	0.0609654
TRINITY_DN102371_c0_g1_i1	U	N	0.375576	4.32613	0.000559617	0.0613503
TRINITY_DN106339_c0_g3_i2	U	N	0.307106	5.45732	0.000563079	0.0616755
TRINITY_DN105683_c0_g5_i1	U	N	-1.049	1.18894	0.000563571	0.0616755
TRINITY_DN91868_c0_g1_i1	U	N	-0.502693	3.34967	0.000565218	0.0617842
TRINITY_DN114591_c0_g1_i6	U	N	1.62739	-0.0162681	0.000565553	0.0617842
TRINITY_DN119625_c1_g2_i1	U	N	0.493636	3.38659	0.000569591	0.062171
TRINITY_DN106934_c0_g4_i1	U	N	0.380591	4.26425	0.000570895	0.062259
TRINITY_DN120921_c0_g1_i1	U	N	0.636577	2.59816	0.000572941	0.0624275
TRINITY_DN145408_c0_g1_i1	U	N	-2.65361	-0.859269	0.000575314	0.0626136
TRINITY_DN111578_c1_g1_i1	U	N	0.726164	2.26716	0.00057565	0.0626136
TRINITY_DN114560_c2_g1_i2	U	N	-0.365953	4.43737	0.000577574	0.0627458
TRINITY_DN117858_c1_g4_i1	U	N	0.276435	6.60873	0.000578185	0.0627458
TRINITY_DN107138_c8_g2_i2	U	N	-0.470614	3.50758	0.000578371	0.0627458
TRINITY_DN115396_c0_g3_i2	U	N	0.39011	4.1388	0.000579899	0.0628132
TRINITY_DN93576_c0_g2_i1	U	N	-2.29508	-1.04139	0.000580089	0.0628132
TRINITY_DN95191_c0_g1_i1	U	N	-1.39925	0.42782	0.000580851	0.0628132
TRINITY_DN110625_c0_g7_i2	U	N	1.10432	1.87209	0.000581004	0.0628132
TRINITY_DN117943_c0_g1_i1	U	N	0.805843	1.907	0.000588389	0.0635567
TRINITY_DN120816_c1_g2_i1	U	N	-0.448615	3.68442	0.000588979	0.0635655
TRINITY_DN116910_c1_g2_i2	U	N	-0.370283	4.35032	0.000589534	0.0635704
TRINITY_DN108777_c3_g4_i2	U	N	-0.364519	4.41747	0.0005911	0.0636844
TRINITY_DN114820_c2_g2_i1	U	N	0.298267	5.63612	0.00059262	0.0637393
TRINITY_DN115953_c4_g2_i1	U	N	0.301101	5.62571	0.00059263	0.0637393
TRINITY_DN120178_c6_g3_i1	U	N	0.416538	3.88324	0.000594272	0.063861
TRINITY_DN117307_c0_g2_i2	U	N	0.356805	4.55204	0.000596316	0.0640256
TRINITY_DN113338_c0_g1_i1	U	N	-0.398891	4.11543	0.000597965	0.0641475
TRINITY_DN2482_c0_g1_i1	U	N	0.462489	3.58522	0.000598584	0.0641526
TRINITY_DN117389_c5_g1_i1	U	N	0.575202	2.85673	0.000599039	0.0641526
TRINITY_DN119354_c0_g4_i1	U	N	0.596442	2.79462	0.000600473	0.0642511
TRINITY_DN98797_c0_g2_i2	U	N	0.347607	4.66259	0.000601526	0.0643088
TRINITY_DN113665_c1_g2_i1	U	N	0.945799	1.44833	0.000603769	0.0644644
TRINITY_DN119554_c3_g2_i1	U	N	0.677177	2.41134	0.000604025	0.0644644
TRINITY_DN120350_c0_g3_i4	U	N	-1.8136	-0.320627	0.000604529	0.0644644
TRINITY_DN116611_c0_g1_i1	U	N	0.441959	3.71283	0.000605289	0.0644903
TRINITY_DN43576_c0_g1_i1	U	N	-0.468259	3.54133	0.000607552	0.0646764
TRINITY_DN115784_c1_g5_i1	U	N	-0.409137	3.95146	0.000610272	0.0648979
TRINITY_DN54661_c0_g1_i2	U	N	1.22542	0.767621	0.000610859	0.0648979
TRINITY_DN115430_c0_g4_i1	U	N	0.365295	4.40409	0.000611191	0.0648979
TRINITY_DN115753_c1_g1_i3	U	N	-0.405829	4.03486	0.000613801	0.0651197
TRINITY_DN115489_c0_g1_i2	U	N	-1.49251	0.207806	0.000615281	0.0652213
TRINITY_DN119116_c0_g3_i1	U	N	-0.845478	1.68711	0.000617202	0.0653146
TRINITY_DN108334_c0_g3_i3	U	N	0.287167	6.03953	0.000617206	0.0653146
TRINITY_DN108135_c0_g3_i1	U	N	0.434775	3.76739	0.000618544	0.0654009
TRINITY_DN110720_c0_g2_i2	U	N	-0.301869	5.50354	0.000621255	0.0656319
TRINITY_DN106025_c0_g1_i1	U	N	0.646089	2.6086	0.000622	0.0656552
TRINITY_DN93665_c0_g1_i1	U	N	-0.583222	2.86866	0.000624338	0.0658463
TRINITY_DN112013_c0_g3_i1	U	N	0.42292	3.84603	0.000625157	0.0658771
TRINITY_DN114317_c0_g2_i1	U	N	-4.06326	-1.75356	0.000628336	0.0661564
TRINITY_DN109507_c0_g2_i4	U	N	0.392112	4.14726	0.00062907	0.0661778
TRINITY_DN117120_c2_g3_i1	U	N	0.501	3.29776	0.000631646	0.0663909
TRINITY_DN108281_c0_g1_i2	U	N	-0.346678	4.64871	0.000632158	0.0663909
TRINITY_DN94640_c0_g1_i1	U	N	-0.944421	1.5112	0.000635489	0.0666847
TRINITY_DN109906_c3_g6_i1	U	N	0.829364	1.79825	0.000638004	0.0668924
TRINITY_DN110769_c0_g7_i1	U	N	0.395261	4.05546	0.000640538	0.0671018
TRINITY_DN115368_c2_g1_i2	U	N	0.298639	5.6128	0.0006418	0.0671777
TRINITY_DN119412_c1_g1_i3	U	N	0.490136	3.31724	0.000647678	0.0677111
TRINITY_DN114893_c5_g3_i1	U	N	0.28565	6.04752	0.000647979	0.0677111
TRINITY_DN109250_c0_g1_i1	U	N	0.35836	4.44195	0.000649037	0.0677282
TRINITY_DN119492_c1_g1_i1	U	N	0.841653	1.71289	0.000649227	0.0677282
TRINITY_DN80758_c0_g1_i1	U	N	-3.08733	-1.49885	0.000650394	0.0677721
TRINITY_DN104871_c0_g4_i1	U	N	0.28382	6.16301	0.000650732	0.0677721
TRINITY_DN110604_c1_g3_i1	U	N	0.323114	5.01064	0.00065151	0.0677967
TRINITY_DN114511_c0_g1_i1	U	N	0.905081	1.55674	0.00065305	0.0678855
TRINITY_DN93460_c0_g1_i1	U	N	0.676521	2.43874	0.000654653	0.0678855
TRINITY_DN110051_c0_g1_i1	U	N	-0.320005	5.08332	0.000655035	0.0678855
TRINITY_DN117656_c1_g5_i1	U	N	-2.12749	-0.622428	0.000655317	0.0678855
TRINITY_DN116247_c3_g3_i1	U	N	-0.334091	4.7774	0.000655793	0.0678855
TRINITY_DN116937_c0_g1_i1	U	N	-0.496226	3.33722	0.000656071	0.0678855
TRINITY_DN117272_c2_g2_i1	U	N	0.455842	3.586	0.000656166	0.0678855
TRINITY_DN116866_c0_g1_i2	U	N	0.954999	1.4457	0.000658101	0.0680044
TRINITY_DN121345_c1_g2_i1	U	N	0.292579	5.7872	0.000658403	0.0680044
TRINITY_DN106787_c2_g1_i1	U	N	0.325487	4.95769	0.000659048	0.0680147
TRINITY_DN89516_c0_g1_i1	U	N	-1.42877	0.245388	0.000662841	0.0683105
TRINITY_DN103450_c0_g3_i2	U	N	0.575602	2.87666	0.000663007	0.0683105
TRINITY_DN121003_c0_g1_i2	U	N	0.291904	5.7976	0.00066414	0.0683709
TRINITY_DN93605_c0_g1_i1	U	N	-5.8284	-1.88047	0.00066641	0.0685481
TRINITY_DN113029_c0_g1_i1	U	N	0.412474	3.94502	0.000667408	0.0685605
TRINITY_DN108250_c0_g2_i1	U	N	0.574513	2.87186	0.000667628	0.0685605
TRINITY_DN108900_c1_g1_i7	U	N	-0.949435	1.36936	0.000668604	0.0685684
TRINITY_DN116724_c0_g1_i3	U	N	0.437668	3.76198	0.000668802	0.0685684
TRINITY_DN114424_c2_g4_i1	U	N	0.364871	4.36839	0.000672057	0.0688315
TRINITY_DN94903_c0_g1_i1	U	N	0.390132	4.09934	0.00067247	0.0688315
TRINITY_DN75378_c0_g1_i1	U	N	-0.7035	2.29819	0.000676267	0.0691636
TRINITY_DN120948_c1_g2_i2	U	N	-0.73984	2.14045	0.00067973	0.0694609
TRINITY_DN106599_c0_g4_i1	U	N	-0.484273	3.40764	0.000682076	0.0696437
TRINITY_DN115044_c0_g3_i2	U	N	-0.461129	3.56796	0.000682834	0.0696642
TRINITY_DN110069_c0_g1_i2	U	N	-0.350759	4.54808	0.000684286	0.0697039
TRINITY_DN120393_c0_g3_i1	U	N	-0.602873	2.79212	0.00068434	0.0697039
TRINITY_DN142998_c0_g1_i1	U	N	-0.708457	2.29746	0.000685233	0.0697381
TRINITY_DN118810_c0_g2_i1	U	N	0.34694	4.6307	0.000687379	0.0698996
TRINITY_DN107245_c1_g2_i1	U	N	0.490963	3.33466	0.000688904	0.0699977
TRINITY_DN114487_c2_g6_i1	U	N	-1.69397	-0.224939	0.000690073	0.0700423
TRINITY_DN118129_c1_g2_i1	U	N	0.346659	4.60883	0.000690464	0.0700423
TRINITY_DN121048_c0_g1_i1	U	N	0.640785	2.57588	0.000691104	0.0700504
TRINITY_DN118621_c1_g3_i5	U	N	-0.540007	3.01191	0.000692812	0.0701665
TRINITY_DN109063_c2_g3_i1	U	N	1.0568	1.08681	0.000693764	0.0702061
TRINITY_DN113197_c2_g1_i3	U	N	1.19257	0.665703	0.00069691	0.0704674
TRINITY_DN106579_c0_g1_i1	U	N	-0.402148	4.01161	0.000697819	0.0704899
TRINITY_DN108524_c0_g4_i1	U	N	0.315817	5.19467	0.00069826	0.0704899
TRINITY_DN108277_c2_g1_i1	U	N	0.439025	3.71046	0.000699807	0.070589
TRINITY_DN118665_c1_g1_i2	U	N	0.363227	4.42404	0.000703176	0.0708215
TRINITY_DN110509_c5_g1_i1	U	N	0.461844	3.53965	0.000703245	0.0708215
TRINITY_DN109964_c0_g1_i2	U	N	1.35319	0.370711	0.000705807	0.0710223
TRINITY_DN109731_c0_g1_i3	U	N	-1.88454	-0.54829	0.000707517	0.0711371
TRINITY_DN114740_c2_g2_i1	U	N	0.292429	5.74281	0.000709582	0.0712249
TRINITY_DN110723_c0_g3_i2	U	N	0.290574	5.79868	0.000709729	0.0712249
TRINITY_DN105345_c0_g1_i1	U	N	-0.447561	3.63507	0.000710101	0.0712249
TRINITY_DN111340_c1_g1_i11	U	N	-0.951367	1.2499	0.000712481	0.0714063
TRINITY_DN113056_c0_g1_i1	U	N	0.541949	3.06981	0.000715168	0.0716182
TRINITY_DN107559_c0_g1_i1	U	N	-0.415352	3.87599	0.000716126	0.0716568
TRINITY_DN109230_c1_g1_i2	U	N	0.397455	4.04889	0.00071897	0.0718616
TRINITY_DN108721_c3_g1_i2	U	N	0.67121	2.46295	0.000719323	0.0718616
TRINITY_DN111102_c0_g7_i1	U	N	0.361256	4.42761	0.000720164	0.0718881
TRINITY_DN4445_c0_g1_i1	U	N	0.852254	1.69582	0.000724433	0.0722566
TRINITY_DN119115_c0_g1_i1	U	N	-1.10823	0.952211	0.000726346	0.0722981
TRINITY_DN106683_c3_g3_i1	U	N	0.534958	3.05665	0.000726444	0.0722981
TRINITY_DN75997_c0_g1_i2	U	N	-0.376994	4.26272	0.000726585	0.0722981
TRINITY_DN121058_c0_g1_i2	U	N	-1.66532	-0.251082	0.000727854	0.0723667
TRINITY_DN111824_c0_g1_i1	U	N	0.784734	1.96637	0.000729984	0.072516
TRINITY_DN94002_c0_g1_i1	U	N	-3.44832	-1.67726	0.000731389	0.072516
TRINITY_DN94464_c0_g1_i1	U	N	-1.58433	-0.0278376	0.000731883	0.072516
TRINITY_DN116699_c1_g3_i1	U	N	0.314332	5.13798	0.000731903	0.072516
TRINITY_DN111829_c0_g1_i1	U	N	0.295347	5.62975	0.000732256	0.072516
TRINITY_DN118738_c0_g5_i1	U	N	-0.498943	3.29662	0.000733025	0.0725346
TRINITY_DN114436_c2_g6_i1	U	N	-1.57721	-0.00464242	0.00073667	0.0728377
TRINITY_DN107625_c0_g1_i1	U	N	-0.70938	2.23225	0.000743327	0.0734378
TRINITY_DN106766_c1_g3_i1	U	N	0.513624	3.22351	0.00075471	0.0745035
TRINITY_DN89490_c0_g1_i1	U	N	0.400413	4.01426	0.00075633	0.0745636
TRINITY_DN116814_c1_g3_i1	U	N	-0.507501	3.25844	0.000756513	0.0745636
TRINITY_DN35961_c0_g1_i1	U	N	-3.33591	-1.46532	0.000757562	0.0746082
TRINITY_DN108820_c2_g3_i1	U	N	0.325116	4.90513	0.000758783	0.0746697
TRINITY_DN76261_c0_g1_i1	U	N	-0.544928	3.07131	0.000759863	0.0747131
TRINITY_DN116508_c1_g3_i1	U	N	-0.635591	2.56269	0.000760421	0.0747131
TRINITY_DN109848_c6_g1_i1	U	N	0.336972	4.69356	0.000762382	0.0748073
TRINITY_DN116856_c4_g3_i1	U	N	-0.275906	6.27572	0.000762576	0.0748073
TRINITY_DN115014_c1_g7_i1	U	N	-0.323094	4.93109	0.000764414	0.0749287
TRINITY_DN111203_c0_g2_i1	U	N	0.342531	4.60941	0.000766506	0.075075
TRINITY_DN108086_c2_g1_i2	U	N	0.933119	1.44002	0.000768073	0.0751695
TRINITY_DN113473_c0_g1_i1	U	N	0.355656	4.4441	0.000769435	0.0752439
TRINITY_DN120886_c0_g1_i1	U	N	-0.401422	3.96816	0.000773976	0.0756242
TRINITY_DN114734_c0_g1_i1	U	N	-0.630063	2.5803	0.000774534	0.0756242
TRINITY_DN108915_c2_g1_i2	U	N	0.420297	3.79932	0.000775724	0.0756645
TRINITY_DN117455_c0_g5_i1	U	N	-0.407712	3.92961	0.000776158	0.0756645
TRINITY_DN118802_c0_g5_i1	U	N	0.463861	3.59249	0.000778608	0.0757629
TRINITY_DN110394_c1_g1_i1	U	N	0.376614	4.18355	0.000778933	0.0757629
TRINITY_DN109082_c1_g5_i1	U	N	0.308717	5.21721	0.000778986	0.0757629
TRINITY_DN118046_c1_g5_i1	U	N	-0.383233	4.10978	0.000783275	0.0761208
TRINITY_DN111427_c0_g1_i8	U	N	-0.423612	3.82175	0.000784376	0.0761686
TRINITY_DN113821_c1_g2_i1	U	N	0.508765	3.18262	0.000785847	0.0762125
TRINITY_DN105327_c4_g2_i2	U	N	-0.330197	4.77728	0.000786352	0.0762125
TRINITY_DN69118_c0_g1_i2	U	N	0.66589	2.42048	0.000786657	0.0762125
TRINITY_DN108381_c0_g1_i2	U	N	1.44836	0.160847	0.000788548	0.0763364
TRINITY_DN113971_c0_g2_i3	U	N	-1.45045	0.1204	0.000790539	0.07647
TRINITY_DN90099_c0_g1_i1	U	N	3.90254	-1.60317	0.000791248	0.0764794
TRINITY_DN117218_c1_g1_i2	U	N	0.432121	3.76393	0.000793477	0.0766355
TRINITY_DN109918_c1_g1_i6	U	N	0.317786	5.02618	0.000796821	0.076899
TRINITY_DN112625_c2_g2_i2	U	N	-0.333598	4.70088	0.000798924	0.0769851
TRINITY_DN113841_c3_g1_i2	U	N	0.380498	4.13246	0.000798945	0.0769851
TRINITY_DN80925_c0_g1_i1	U	N	-2.09081	-0.583884	0.000800359	0.077062
TRINITY_DN107604_c0_g1_i1	U	N	0.351462	4.5234	0.000803365	0.0772919
TRINITY_DN107210_c1_g2_i1	U	N	0.406731	3.93455	0.000804699	0.0773268
TRINITY_DN109985_c4_g1_i1	U	N	1.03401	1.06676	0.000805553	0.0773268
TRINITY_DN111957_c1_g1_i3	U	N	0.678522	2.40998	0.000805584	0.0773268
TRINITY_DN116940_c0_g1_i1	U	N	-0.286463	5.78788	0.000807428	0.0774443
TRINITY_DN120195_c0_g6_i1	U	N	0.315904	5.04469	0.000810124	0.0776361
TRINITY_DN114192_c1_g1_i3	U	N	-1.57366	-0.154847	0.00081067	0.0776361
TRINITY_DN103361_c2_g4_i1	U	N	-0.443304	3.59852	0.000812718	0.0777727
TRINITY_DN107544_c0_g1_i1	U	N	-0.962522	1.28089	0.000814224	0.0778091
TRINITY_DN113301_c0_g1_i1	U	N	0.509109	3.20658	0.000814344	0.0778091
TRINITY_DN112756_c1_g2_i3	U	N	0.281562	5.9916	0.000819972	0.078287
TRINITY_DN87109_c0_g1_i1	U	N	-6.01218	-2.11773	0.000820928	0.0783184
TRINITY_DN115347_c3_g2_i1	U	N	0.370303	4.22807	0.00082276	0.0784333
TRINITY_DN113862_c0_g2_i2	U	N	0.528879	3.06636	0.000827145	0.07872
TRINITY_DN106373_c1_g7_i1	U	N	0.250669	7.85378	0.000828447	0.07872
TRINITY_DN118927_c3_g1_i1	U	N	0.375703	4.19942	0.000828877	0.07872
TRINITY_DN116124_c1_g1_i1	U	N	0.615446	2.65704	0.000828941	0.07872
TRINITY_DN113180_c0_g1_i4	U	N	-0.610041	2.64961	0.000829317	0.07872
TRINITY_DN108348_c2_g3_i1	U	N	0.452966	3.51818	0.000829547	0.07872
TRINITY_DN121285_c1_g1_i2	U	N	0.778872	1.94198	0.000830623	0.0787623
TRINITY_DN113161_c0_g1_i3	U	N	0.302455	5.3097	0.000836827	0.0792904
TRINITY_DN111839_c0_g3_i1	U	N	0.379741	4.1332	0.000839334	0.0794345
TRINITY_DN118257_c1_g3_i2	U	N	0.666556	2.43081	0.000839619	0.0794345
TRINITY_DN100715_c0_g1_i1	U	N	-3.05283	-1.53198	0.000840612	0.0794683
TRINITY_DN107301_c2_g1_i7	U	N	-0.308528	5.16004	0.000845304	0.0798516
TRINITY_DN104577_c1_g1_i1	U	N	0.425822	3.77386	0.000846776	0.0799215
TRINITY_DN118582_c1_g2_i1	U	N	0.410004	3.89831	0.000847709	0.0799215
TRINITY_DN113665_c2_g1_i1	U	N	0.503025	3.19926	0.000847963	0.0799215
TRINITY_DN77747_c0_g1_i2	U	N	-1.62822	-0.0914433	0.000848868	0.0799465
TRINITY_DN97589_c0_g1_i1	U	N	-3.04977	-1.53169	0.000851087	0.0800429
TRINITY_DN115674_c1_g7_i3	U	N	-0.408349	3.90791	0.000851235	0.0800429
TRINITY_DN100472_c0_g1_i1	U	N	-1.05366	1.00755	0.000851814	0.0800429
TRINITY_DN113373_c2_g3_i2	U	N	0.304975	5.23139	0.00085712	0.0804811
TRINITY_DN107321_c2_g5_i1	U	N	-4.04957	-1.83701	0.000861253	0.080706
TRINITY_DN117579_c0_g3_i1	U	N	0.341544	4.56374	0.000861582	0.080706
TRINITY_DN107955_c0_g2_i1	U	N	0.344421	4.53555	0.000861987	0.080706
TRINITY_DN114367_c0_g1_i3	U	N	-0.760842	1.87233	0.000862153	0.080706
TRINITY_DN110179_c0_g1_i1	U	N	0.415698	3.84977	0.000862745	0.080706
TRINITY_DN111295_c0_g2_i1	U	N	0.349889	4.43196	0.000863972	0.0807124
TRINITY_DN117227_c2_g8_i1	U	N	0.936081	1.24298	0.000864104	0.0807124
TRINITY_DN111585_c1_g4_i1	U	N	0.438102	3.67474	0.000866732	0.0808973
TRINITY_DN22252_c0_g1_i1	U	N	-1.44815	0.25757	0.000867506	0.0809091
TRINITY_DN112904_c1_g2_i2	U	N	-0.376839	4.16304	0.000870111	0.0810916
TRINITY_DN89776_c0_g2_i1	U	N	-2.80425	-1.43295	0.000873923	0.0813862
TRINITY_DN113422_c0_g1_i2	U	N	0.319235	4.96192	0.000876123	0.0814933
TRINITY_DN112997_c3_g2_i1	U	N	0.568211	2.83397	0.000876377	0.0814933
TRINITY_DN115308_c3_g9_i1	U	N	-0.28012	5.9437	0.000879857	0.081756
TRINITY_DN109363_c1_g1_i3	U	N	0.298686	5.38336	0.000880916	0.0817936
TRINITY_DN112390_c3_g2_i2	U	N	0.30852	5.11035	0.000882253	0.081804
TRINITY_DN118922_c1_g2_i1	U	N	-0.245483	8.20584	0.00088263	0.081804
TRINITY_DN106296_c0_g1_i1	U	N	-0.299374	5.38949	0.000882992	0.081804
TRINITY_DN119205_c2_g2_i1	U	N	0.896442	1.42797	0.000885189	0.0819469
TRINITY_DN118981_c1_g1_i1	U	N	-0.851509	1.57965	0.000886525	0.0820098
TRINITY_DN104696_c2_g8_i1	U	N	0.438441	3.64516	0.000888965	0.0821747
TRINITY_DN120102_c1_g1_i2	U	N	-0.31322	5.0409	0.000889918	0.082202
TRINITY_DN108158_c2_g1_i1	U	N	0.311941	5.08707	0.000892426	0.0823728
TRINITY_DN105198_c3_g1_i1	U	N	0.362838	4.28556	0.000899257	0.082942
TRINITY_DN115667_c3_g3_i2	U	N	0.482586	3.31766	0.000900522	0.0829934
TRINITY_DN114212_c0_g3_i1	U	N	0.654202	2.41015	0.000901261	0.0829934
TRINITY_DN89169_c0_g1_i1	U	N	-1.52742	0.0197113	0.000901806	0.0829934
TRINITY_DN111676_c3_g4_i1	U	N	0.291177	5.58932	0.000903548	0.0830925
TRINITY_DN110473_c5_g4_i1	U	N	-1.8219	-0.386624	0.000904923	0.083123
TRINITY_DN101913_c0_g1_i2	U	N	-1.13715	0.821938	0.000905356	0.083123
TRINITY_DN102316_c1_g1_i1	U	N	-0.50749	3.16347	0.000905875	0.083123
TRINITY_DN120976_c1_g2_i2	U	N	-0.785388	1.91785	0.000907409	0.0832027
TRINITY_DN117124_c0_g1_i1	U	N	0.506887	3.24505	0.000912677	0.0836244
TRINITY_DN117026_c1_g1_i2	U	N	0.274135	6.20597	0.000915437	0.0838114
TRINITY_DN118966_c0_g2_i3	U	N	-0.328853	4.69772	0.000916242	0.0838114
TRINITY_DN118499_c1_g2_i5	U	N	0.858913	1.60862	0.000916854	0.0838114
TRINITY_DN105583_c1_g3_i1	U	N	0.390614	4.0184	0.000917401	0.0838114
TRINITY_DN118602_c0_g1_i1	U	N	0.678498	2.33619	0.000918105	0.0838144
TRINITY_DN113191_c4_g2_i1	U	N	0.313839	4.98702	0.000919697	0.0838985
TRINITY_DN104242_c4_g1_i1	U	N	-0.330794	4.67326	0.000922454	0.0840887
TRINITY_DN118347_c1_g3_i1	U	N	0.317164	4.95989	0.000924522	0.0841576
TRINITY_DN113937_c2_g3_i2	U	N	-0.723955	2.11353	0.000925084	0.0841576
TRINITY_DN106668_c2_g6_i1	U	N	0.295897	5.43133	0.00092523	0.0841576
TRINITY_DN118844_c0_g1_i3	U	N	0.318585	4.93756	0.000929682	0.084501
TRINITY_DN117342_c0_g2_i1	U	N	-0.738699	2.09025	0.000932618	0.0846686
TRINITY_DN108160_c0_g4_i3	U	N	-0.299854	5.32077	0.000932966	0.0846686
TRINITY_DN111985_c0_g2_i2	U	N	0.372203	4.18307	0.000933558	0.0846686
TRINITY_DN110805_c1_g1_i1	U	N	1.84907	-0.354754	0.000934258	0.0846706
TRINITY_DN95567_c0_g1_i1	U	N	0.451697	3.5432	0.000936033	0.08477
TRINITY_DN103324_c0_g1_i3	U	N	-0.725234	2.12922	0.000938683	0.0849484
TRINITY_DN110374_c0_g1_i1	U	N	0.288093	5.68827	0.000940459	0.0850476
TRINITY_DN143951_c0_g1_i1	U	N	1.15896	0.641285	0.000943059	0.0851856
TRINITY_DN104681_c2_g9_i1	U	N	-0.386736	4.05509	0.000943348	0.0851856
TRINITY_DN117732_c4_g2_i1	U	N	-0.34328	4.47551	0.000944861	0.0852606
TRINITY_DN117511_c11_g2_i1	U	N	-0.635845	2.44211	0.000951628	0.0858093
TRINITY_DN110191_c0_g2_i1	U	N	0.512	3.10307	0.000952786	0.0858518
TRINITY_DN115868_c0_g1_i1	U	N	1.26001	0.299818	0.000954684	0.0859608
TRINITY_DN105903_c3_g3_i1	U	N	0.408676	3.87677	0.000956078	0.0859793
TRINITY_DN120636_c6_g7_i1	U	N	-0.960542	1.25957	0.000956266	0.0859793
TRINITY_DN112808_c0_g2_i1	U	N	0.296666	5.37339	0.000959152	0.0861768
TRINITY_DN86650_c0_g1_i1	U	N	-0.725484	2.15545	0.000962478	0.0863607
TRINITY_DN115023_c2_g6_i1	U	N	0.279912	5.93784	0.000962777	0.0863607
TRINITY_DN114014_c0_g5_i1	U	N	0.962635	1.17902	0.000963467	0.0863607
TRINITY_DN120337_c2_g4_i1	U	N	-0.573245	2.73426	0.000963963	0.0863607
TRINITY_DN83251_c0_g1_i1	U	N	-2.44724	-1.25296	0.000965793	0.0864627
TRINITY_DN109889_c2_g2_i1	U	N	0.296209	5.371	0.000967677	0.0865693
TRINITY_DN119051_c1_g1_i1	U	N	1.68072	-0.430443	0.00096922	0.0866454
TRINITY_DN112283_c1_g2_i1	U	N	0.735776	2.10151	0.000971533	0.0867299
TRINITY_DN108257_c0_g3_i1	U	N	0.287281	5.61955	0.000971554	0.0867299
TRINITY_DN110328_c6_g1_i1	U	N	-0.876394	1.55436	0.000973673	0.0868571
TRINITY_DN111016_c0_g2_i2	U	N	-0.425639	3.70377	0.000979612	0.0873245
TRINITY_DN45217_c0_g1_i1	U	N	1.15593	0.811492	0.000981516	0.0874319
TRINITY_DN120633_c0_g1_i3	U	N	0.757886	2.01808	0.000982282	0.0874378
TRINITY_DN115189_c2_g1_i1	U	N	0.324076	4.79824	0.000983377	0.087473
TRINITY_DN121165_c1_g1_i5	U	N	-1.14275	0.629871	0.000985386	0.0875417
TRINITY_DN108938_c1_g2_i1	U	N	-0.455431	3.50569	0.000985777	0.0875417
TRINITY_DN105919_c2_g1_i4	U	N	-1.67263	-0.143536	0.000986252	0.0875417
TRINITY_DN114947_c1_g3_i1	U	N	0.372936	4.16102	0.000988063	0.0876403
TRINITY_DN120082_c1_g4_i1	U	N	0.324006	4.84572	0.000991153	0.087852
TRINITY_DN110071_c0_g2_i1	U	N	0.492941	3.26883	0.000997478	0.0883013
TRINITY_DN120210_c0_g2_i1	U	N	0.571497	2.81541	0.000997635	0.0883013
TRINITY_DN115063_c1_g5_i1	U	N	-0.508065	3.16178	0.00100193	0.0886186
TRINITY_DN116774_c1_g1_i4	U	N	0.387742	4.03506	0.00100288	0.08864
TRINITY_DN105675_c1_g2_i1	U	N	0.396492	3.93533	0.00101301	0.0894721
TRINITY_DN87103_c0_g2_i1	U	N	0.619763	2.54291	0.00101374	0.0894734
TRINITY_DN112765_c1_g1_i1	U	N	0.251026	7.43724	0.00101651	0.0896549
TRINITY_DN90040_c0_g1_i1	U	N	2.17481	-0.77486	0.00101869	0.0897584
TRINITY_DN114634_c1_g1_i1	U	N	0.466509	3.40763	0.00101913	0.0897584
TRINITY_DN92044_c0_g1_i1	U	N	1.47647	0.0757122	0.00102113	0.0898719
TRINITY_DN114980_c1_g1_i3	U	N	0.370714	4.16921	0.00102192	0.0898779
TRINITY_DN108916_c0_g1_i2	U	N	0.764765	1.93626	0.00102631	0.0902003
TRINITY_DN107750_c0_g2_i1	U	N	0.377251	4.11092	0.00102712	0.0902082
TRINITY_DN64442_c0_g1_i1	U	N	-5.94127	-2.11706	0.0010294	0.0903449
TRINITY_DN105149_c5_g3_i2	U	N	0.536268	3.02107	0.00103304	0.0906006
TRINITY_DN89665_c0_g1_i1	U	N	-2.31677	-1.16954	0.00103587	0.0907858
TRINITY_DN100053_c0_g1_i4	U	N	0.350807	4.40607	0.00103774	0.090838
TRINITY_DN118603_c2_g3_i1	U	N	2.37789	-1.12061	0.00103792	0.090838
TRINITY_DN114481_c2_g2_i1	U	N	0.276204	6.00131	0.00103872	0.0908441
TRINITY_DN43719_c0_g1_i1	U	N	-5.73817	-1.92402	0.00104697	0.0914545
TRINITY_DN106699_c4_g1_i1	U	N	-0.551126	2.84712	0.00104716	0.0914545
TRINITY_DN106878_c1_g1_i1	U	N	-0.453553	3.51128	0.0010484	0.0914852
TRINITY_DN108104_c0_g1_i1	U	N	-3.96474	-1.79528	0.00104898	0.0914852
TRINITY_DN92946_c0_g1_i1	U	N	0.696304	2.16613	0.00104975	0.0914889
TRINITY_DN117219_c1_g4_i1	U	N	-0.31416	4.92761	0.00105209	0.0915882
TRINITY_DN107034_c0_g1_i3	U	N	0.934417	1.26402	0.00105282	0.0915882
TRINITY_DN112855_c0_g2_i1	U	N	0.351107	4.35851	0.00105392	0.0915882
TRINITY_DN109732_c1_g3_i1	U	N	0.360494	4.24792	0.00105454	0.0915882
TRINITY_DN116839_c2_g2_i4	U	N	0.574966	2.76443	0.00105561	0.0915882
TRINITY_DN97722_c0_g3_i1	U	N	0.37425	4.11558	0.00105593	0.0915882
TRINITY_DN102831_c5_g2_i1	U	N	-0.747824	1.99615	0.00105602	0.0915882
TRINITY_DN120076_c4_g3_i1	U	N	0.625498	2.51855	0.00106047	0.0919102
TRINITY_DN96748_c0_g1_i1	U	N	-1.23162	0.459129	0.00106191	0.0919504
TRINITY_DN120580_c0_g3_i1	U	N	0.292232	5.44056	0.00106241	0.0919504
TRINITY_DN113189_c2_g3_i2	U	N	-0.383818	4.03375	0.00106584	0.0921833
TRINITY_DN94492_c0_g2_i1	U	N	3.76398	-1.43307	0.00106739	0.092198
TRINITY_DN117486_c0_g1_i1	U	N	0.309029	5.00665	0.00106783	0.092198
TRINITY_DN118834_c5_g1_i1	U	N	0.72739	2.03253	0.00106822	0.092198
TRINITY_DN121259_c2_g1_i7	U	N	-0.289725	5.46139	0.00106958	0.0922521
TRINITY_DN115939_c5_g3_i4	U	N	0.336037	4.53329	0.00107233	0.0923878
TRINITY_DN119532_c0_g1_i1	U	N	-1.18732	0.53228	0.00107263	0.0923878
TRINITY_DN116836_c0_g1_i1	U	N	0.315231	4.90672	0.00107341	0.092391
TRINITY_DN109237_c0_g1_i1	U	N	0.430652	3.70563	0.00107891	0.0928007
TRINITY_DN114822_c1_g1_i2	U	N	-0.827204	1.73534	0.00108311	0.0930976
TRINITY_DN106444_c3_g3_i1	U	N	-0.657064	2.37407	0.00108474	0.0931735
TRINITY_DN114698_c1_g6_i1	U	N	1.10336	0.70497	0.00108957	0.093524
TRINITY_DN117489_c4_g1_i2	U	N	-1.1965	0.510736	0.00109263	0.0937226
TRINITY_DN110516_c0_g7_i1	U	N	1.39219	0.139788	0.0010947	0.0938354
TRINITY_DN118060_c2_g4_i2	U	N	-0.269904	6.15004	0.00109851	0.0940977
TRINITY_DN105927_c2_g4_i1	U	N	-0.30402	5.13004	0.00110742	0.0947643
TRINITY_DN108244_c0_g1_i1	U	N	-0.494976	3.22677	0.00110781	0.0947643
TRINITY_DN98330_c0_g2_i1	U	N	0.366476	4.19056	0.00110949	0.0948071
TRINITY_DN117072_c1_g3_i1	U	N	-0.725184	2.2262	0.00110983	0.0948071
TRINITY_DN118484_c2_g1_i1	U	N	0.557746	2.90587	0.0011123	0.0949539
TRINITY_DN120380_c1_g4_i2	U	N	0.296299	5.29598	0.00111459	0.0950227
TRINITY_DN118884_c0_g1_i4	U	N	1.13033	0.895904	0.00111472	0.0950227
TRINITY_DN109423_c0_g2_i2	U	N	0.327314	4.64553	0.00111539	0.0950227
TRINITY_DN115316_c0_g1_i1	U	N	0.877089	1.55493	0.00111697	0.0950905
TRINITY_DN108430_c0_g1_i1	U	N	-0.571146	2.812	0.00111771	0.0950905
TRINITY_DN119097_c2_g3_i1	U	N	0.550043	2.90974	0.0011202	0.0952375
TRINITY_DN107566_c1_g1_i4	U	N	0.283405	5.65975	0.00112157	0.0952893
TRINITY_DN109698_c0_g3_i2	U	N	0.36295	4.21157	0.00113034	0.0959694
TRINITY_DN115022_c3_g1_i3	U	N	-0.286334	5.47164	0.00113427	0.0962378
TRINITY_DN111585_c1_g6_i1	U	N	1.06524	0.920871	0.00113538	0.0962659
TRINITY_DN111636_c1_g1_i1	U	N	-0.279028	5.82009	0.00113874	0.096486
TRINITY_DN109441_c1_g3_i1	U	N	-0.750832	1.90336	0.00114349	0.0968227
TRINITY_DN113701_c3_g1_i1	U	N	0.283101	5.66362	0.00114458	0.0968491
TRINITY_DN116748_c1_g1_i2	U	N	0.309316	5.00396	0.00114731	0.0970147
TRINITY_DN113479_c1_g1_i1	U	N	0.264096	6.44612	0.00115012	0.0971862
TRINITY_DN105030_c2_g1_i1	U	N	0.528714	3.01955	0.00115092	0.097188
TRINITY_DN109992_c0_g1_i1	U	N	0.894509	1.38376	0.00115272	0.0972508
TRINITY_DN104202_c0_g1_i12	U	N	0.537567	3.00481	0.00115322	0.0972508
TRINITY_DN92828_c0_g1_i1	U	N	-0.504351	3.15641	0.00115579	0.0973832
TRINITY_DN104294_c1_g1_i1	U	N	0.433659	3.61985	0.00115635	0.0973832
TRINITY_DN25504_c0_g1_i1	U	N	0.510618	3.08284	0.00116001	0.0976257
TRINITY_DN60691_c0_g1_i2	U	N	-0.455555	3.41737	0.00116085	0.0976307
TRINITY_DN108430_c4_g4_i3	U	N	1.58126	-0.080614	0.0011629	0.0977375
TRINITY_DN120872_c3_g1_i1	U	N	0.674625	2.27836	0.00116907	0.098162
TRINITY_DN113724_c3_g4_i1	U	N	-0.419315	3.68359	0.0011699	0.098162
TRINITY_DN109057_c0_g1_i4	U	N	0.297973	5.233	0.00117031	0.098162
TRINITY_DN120905_c1_g3_i2	U	N	-1.98091	-0.62106	0.00117545	0.0985097
TRINITY_DN111318_c1_g5_i1	U	N	0.299473	5.21241	0.00117603	0.0985097
TRINITY_DN119468_c1_g1_i1	U	N	2.22719	-0.989888	0.00117971	0.0986964
TRINITY_DN110217_c0_g2_i3	U	N	-0.422577	3.69592	0.00117984	0.0986964
TRINITY_DN114439_c1_g4_i1	U	N	-0.359847	4.28876	0.0011858	0.0991293
TRINITY_DN111878_c1_g7_i1	U	N	-0.379551	4.0466	0.00118691	0.0991558
TRINITY_DN99189_c0_g1_i1	U	N	-2.76424	-1.46575	0.00118979	0.0993293
TRINITY_DN30471_c0_g1_i1	U	N	0.408378	3.77483	0.00119097	0.0993395
TRINITY_DN120962_c1_g2_i1	U	N	-0.378873	4.04225	0.0011915	0.0993395
TRINITY_DN114848_c0_g1_i5	U	N	-1.04261	0.883692	0.00119275	0.0993777
TRINITY_DN108050_c1_g5_i1	U	N	0.36842	4.17828	0.00119535	0.0994698
TRINITY_DN106530_c1_g2_i1	U	N	0.39392	3.87583	0.00119545	0.0994698
TRINITY_DN111861_c1_g1_i1	U	N	-0.437529	3.57456	0.00120056	0.0998144
TRINITY_DN115511_c3_g1_i1	U	N	-0.310147	4.93904	0.00120119	0.0998144
TRINITY_DN114907_c0_g3_i1	U	N	0.249996	7.21325	0.00120399	0.0999087
TRINITY_DN113768_c0_g2_i1	U	N	0.562587	2.81679	0.0012044	0.0999087
TRINITY_DN94293_c0_g1_i2	U	N	0.4598	3.41955	0.00120491	0.0999087
TRINITY_DN111677_c2_g2_i1	U	N	0.393331	3.88094	0.00120552	0.0999087
TRINITY_DN70384_c0_g1_i1	U	N	-1.89738	-0.516199	0.00120831	0.100057
TRINITY_DN78385_c0_g1_i1	U	N	-1.35239	0.162526	0.00120905	0.100057
TRINITY_DN113381_c1_g3_i1	U	N	-0.963929	1.15778	0.00120971	0.100057
TRINITY_DN107328_c2_g8_i2	U	N	0.631259	2.37597	0.00121114	0.1001
TRINITY_DN121392_c0_g1_i1	U	N	0.377084	4.01367	0.00121184	0.1001
TRINITY_DN114941_c1_g7_i1	U	N	0.368397	4.1118	0.00121346	0.100168
TRINITY_DN108129_c0_g7_i1	U	N	-0.329864	4.54632	0.00121489	0.100192
TRINITY_DN113660_c1_g1_i1	U	N	0.458517	3.48621	0.00121535	0.100192
TRINITY_DN105312_c2_g1_i2	U	N	-0.356868	4.22522	0.0012176	0.100254
TRINITY_DN6017_c0_g1_i1	U	N	-1.45134	-0.0297143	0.00121771	0.100254
TRINITY_DN118362_c0_g2_i1	U	N	0.300264	5.13183	0.00121892	0.100288
TRINITY_DN121060_c3_g1_i7	U	N	-0.930154	1.2117	0.00122018	0.100325
TRINITY_DN105060_c0_g1_i1	U	N	0.28069	5.71159	0.00122711	0.100829
TRINITY_DN106740_c3_g8_i1	U	N	-0.355436	4.28544	0.00122848	0.100875
TRINITY_DN120068_c0_g2_i3	U	N	0.298458	5.19307	0.00123151	0.101057
TRINITY_DN110441_c2_g1_i2	U	N	0.342291	4.40679	0.00123282	0.101099
TRINITY_DN119166_c0_g1_i1	U	N	-1.55151	-0.137703	0.00123403	0.101131
TRINITY_DN114444_c1_g2_i1	U	N	1.47679	0.160657	0.00123492	0.101138
TRINITY_DN85906_c0_g1_i1	U	N	2.17252	-0.859668	0.00123586	0.101149
TRINITY_DN81126_c0_g1_i1	U	N	-1.90074	-0.549119	0.00123901	0.10134
TRINITY_DN94639_c0_g1_i1	U	N	-1.25529	0.478136	0.00124041	0.101388
TRINITY_DN117528_c2_g1_i1	U	N	0.334061	4.52665	0.00124299	0.101533
TRINITY_DN120304_c1_g1_i4	U	N	-0.352196	4.29761	0.00124494	0.101626
TRINITY_DN110269_c1_g4_i1	U	N	-0.533511	2.97969	0.0012458	0.10163
TRINITY_DN112105_c3_g1_i1	U	N	0.840461	1.54954	0.00124697	0.101659
TRINITY_DN112923_c3_g6_i1	U	N	0.761871	1.85959	0.00125082	0.101883
TRINITY_DN96236_c0_g1_i1	U	N	0.467531	3.3308	0.00125347	0.101883
TRINITY_DN115672_c0_g1_i12	U	N	-2.96675	-1.53412	0.00125357	0.101883
TRINITY_DN110981_c4_g5_i1	U	N	-2.75188	-1.46546	0.00125467	0.101883
TRINITY_DN106288_c7_g3_i1	U	N	-1.40179	0.055676	0.0012551	0.101883
TRINITY_DN117094_c1_g1_i1	U	N	0.724602	2.0199	0.00125515	0.101883
TRINITY_DN110318_c2_g1_i1	U	N	-0.527409	2.98612	0.00125543	0.101883
TRINITY_DN108709_c1_g5_i1	U	N	0.338081	4.49278	0.00125737	0.101936
TRINITY_DN107193_c0_g7_i1	U	N	0.330844	4.58223	0.00125813	0.101936
TRINITY_DN118634_c4_g2_i1	U	N	0.632318	2.42968	0.00125916	0.101936
TRINITY_DN113977_c3_g2_i2	U	N	0.402732	3.79747	0.00125935	0.101936
TRINITY_DN59385_c0_g1_i1	U	N	-0.415598	3.69565	0.00126722	0.102496
TRINITY_DN107454_c1_g1_i1	U	N	-0.570397	2.75711	0.00126791	0.102496
TRINITY_DN120377_c1_g1_i1	U	N	0.282364	5.61936	0.00126954	0.102545
TRINITY_DN116713_c3_g2_i2	U	N	0.452803	3.43832	0.00127015	0.102545
TRINITY_DN121359_c4_g3_i1	U	N	0.316211	4.88823	0.00127394	0.102775
TRINITY_DN110846_c0_g6_i1	U	N	-0.334578	4.54183	0.00127521	0.102775
TRINITY_DN115845_c0_g5_i1	U	N	0.44219	3.57776	0.00127546	0.102775
TRINITY_DN118660_c1_g2_i1	U	N	0.415903	3.71194	0.00127904	0.102996
TRINITY_DN116141_c4_g4_i2	U	N	0.376425	4.01561	0.0012849	0.103402
TRINITY_DN119466_c1_g4_i1	U	N	0.340228	4.42886	0.0012867	0.103405
TRINITY_DN102913_c0_g2_i4	U	N	0.568213	2.79367	0.00128686	0.103405
TRINITY_DN108784_c0_g1_i1	U	N	0.397289	3.84627	0.00128742	0.103405
TRINITY_DN118581_c1_g5_i1	U	N	0.282469	5.57422	0.00128919	0.103465
TRINITY_DN120734_c1_g1_i1	U	N	-0.260747	6.39535	0.00129045	0.103465
TRINITY_DN108764_c2_g3_i3	U	N	0.570509	2.73535	0.00129066	0.103465
TRINITY_DN110566_c0_g3_i2	U	N	-0.356656	4.2439	0.00129341	0.103619
TRINITY_DN118613_c1_g1_i1	U	N	-0.338054	4.67717	0.00129447	0.103638
TRINITY_DN150495_c0_g1_i1	U	N	-0.911883	1.39174	0.00129881	0.103891
TRINITY_DN114584_c1_g1_i1	U	N	0.388023	3.93988	0.00129989	0.103891
TRINITY_DN107935_c0_g2_i1	U	N	-1.8034	-0.295353	0.00130012	0.103891
TRINITY_DN118728_c3_g1_i10	U	N	0.566395	2.82876	0.00130711	0.104383
TRINITY_DN119284_c1_g7_i1	U	N	0.39988	3.84488	0.00130845	0.10441
TRINITY_DN113041_c1_g1_i1	U	N	0.338551	4.44977	0.00130995	0.10441
TRINITY_DN113755_c2_g1_i1	U	N	0.30082	5.12056	0.00130995	0.10441
TRINITY_DN93287_c0_g1_i1	U	N	-2.00595	-0.924618	0.00131307	0.104589
TRINITY_DN113809_c1_g2_i1	U	N	-2.00468	-0.77533	0.00131387	0.104589
TRINITY_DN113841_c5_g4_i1	U	N	-0.462468	3.36222	0.00131775	0.10483
TRINITY_DN110173_c3_g1_i1	U	N	0.473561	3.30754	0.00131895	0.104859
TRINITY_DN118928_c1_g5_i1	U	N	0.299961	5.1599	0.00132467	0.105247
TRINITY_DN106896_c0_g3_i2	U	N	0.590511	2.70532	0.00133291	0.105754
TRINITY_DN101345_c0_g1_i1	U	N	0.372287	4.06147	0.00133331	0.105754
TRINITY_DN107551_c2_g2_i1	U	N	0.630134	2.42905	0.00133359	0.105754
TRINITY_DN112552_c0_g4_i1	U	N	0.323842	4.58676	0.00133988	0.106168
TRINITY_DN114652_c5_g4_i1	U	N	0.372483	4.05588	0.00134051	0.106168
TRINITY_DN112542_c0_g1_i4	U	N	0.331366	4.5047	0.00134234	0.10624
TRINITY_DN110292_c1_g1_i1	U	N	0.38884	3.96183	0.00134312	0.10624
TRINITY_DN116547_c0_g2_i1	U	N	0.362158	4.16798	0.00135468	0.107022
TRINITY_DN103875_c0_g1_i1	U	N	1.01056	0.94924	0.00135545	0.107022
TRINITY_DN107650_c0_g2_i1	U	N	-0.581623	2.74404	0.00135558	0.107022
TRINITY_DN113948_c0_g1_i1	U	N	-0.278863	5.67491	0.00135665	0.10704
TRINITY_DN121154_c0_g1_i7	U	N	1.1486	0.642626	0.00135816	0.107091
TRINITY_DN119176_c0_g1_i1	U	N	-1.59617	-0.092771	0.0013661	0.107649
TRINITY_DN110956_c1_g7_i1	U	N	-0.440614	3.47066	0.00136769	0.107707
TRINITY_DN120816_c1_g1_i1	U	N	0.289993	5.32283	0.00136912	0.107734
TRINITY_DN110269_c1_g1_i1	U	N	0.39936	3.80191	0.00136976	0.107734
TRINITY_DN94235_c0_g2_i1	U	N	-0.766567	1.8721	0.00137106	0.107768
TRINITY_DN113427_c3_g6_i1	U	N	0.446464	3.49844	0.00137398	0.10793
TRINITY_DN110427_c2_g4_i2	U	N	0.396406	3.8629	0.00137584	0.108008
TRINITY_DN106399_c1_g3_i1	U	N	0.339631	4.43471	0.00137921	0.108139
TRINITY_DN107420_c0_g1_i1	U	N	0.312358	4.84468	0.00137924	0.108139
TRINITY_DN112219_c1_g6_i1	U	N	0.296885	5.14819	0.00138062	0.108159
TRINITY_DN121408_c3_g1_i2	U	N	1.51519	-0.200029	0.00138122	0.108159
TRINITY_DN118397_c1_g3_i1	U	N	0.255459	6.65767	0.00138212	0.108161
TRINITY_DN119246_c1_g1_i1	U	N	-0.977495	1.01778	0.00138346	0.108198
TRINITY_DN115953_c3_g1_i1	U	N	-0.505526	3.07609	0.00138636	0.108247
TRINITY_DN115454_c1_g1_i1	U	N	0.485903	3.20948	0.00138726	0.108247
TRINITY_DN106865_c0_g1_i1	U	N	0.30299	5.04151	0.00138848	0.108247
TRINITY_DN96553_c1_g1_i1	U	N	-5.60289	-1.8801	0.00138879	0.108247
TRINITY_DN113467_c1_g1_i2	U	N	0.451643	3.38229	0.0013888	0.108247
TRINITY_DN106143_c1_g1_i2	U	N	1.1799	0.47933	0.00138962	0.108247
TRINITY_DN109265_c1_g4_i1	U	N	-1.6372	-0.546626	0.00139015	0.108247
TRINITY_DN118874_c0_g6_i1	U	N	-0.42537	3.59097	0.00139473	0.108536
TRINITY_DN91263_c0_g1_i1	U	N	-2.93214	-1.49747	0.00139573	0.108546
TRINITY_DN108531_c1_g1_i12	U	N	-0.344407	4.32833	0.00139766	0.108628
TRINITY_DN110416_c0_g2_i1	U	N	0.632465	2.46806	0.00139852	0.108628
TRINITY_DN111552_c0_g1_i4	U	N	-0.330811	4.53792	0.00140604	0.109145
TRINITY_DN113959_c0_g6_i1	U	N	-5.64758	-1.9231	0.00140885	0.109282
TRINITY_DN118878_c1_g3_i2	U	N	-0.853711	1.5206	0.00140956	0.109282
TRINITY_DN111574_c1_g1_i1	U	N	0.290339	5.28043	0.00141875	0.109866
TRINITY_DN104449_c0_g1_i2	U	N	-0.678953	2.15684	0.00141885	0.109866
TRINITY_DN112604_c0_g2_i2	U	N	0.396018	3.85491	0.00142199	0.10996
TRINITY_DN118561_c1_g1_i2	U	N	0.288886	5.27884	0.0014226	0.10996
TRINITY_DN112755_c1_g2_i1	U	N	0.378955	4.01297	0.00142271	0.10996
TRINITY_DN110374_c0_g3_i1	U	N	-0.333368	4.50739	0.00142662	0.110195
TRINITY_DN87260_c0_g1_i1	U	N	0.431887	3.52949	0.00142909	0.110317
TRINITY_DN120929_c1_g1_i1	U	N	1.34601	0.223023	0.0014305	0.110322
TRINITY_DN118190_c6_g2_i1	U	N	0.97447	1.07476	0.00143092	0.110322
TRINITY_DN107718_c1_g3_i1	U	N	-0.522304	2.95412	0.00143217	0.110351
TRINITY_DN118483_c1_g3_i1	U	N	0.386839	3.88259	0.00143487	0.110362
TRINITY_DN107863_c0_g2_i1	U	N	0.273302	5.80497	0.00143526	0.110362
TRINITY_DN117318_c0_g1_i9	U	N	0.951723	1.27019	0.00143678	0.110362
TRINITY_DN119828_c0_g2_i1	U	N	0.996706	1.03997	0.00143704	0.110362
TRINITY_DN104661_c3_g1_i2	U	N	0.357681	4.19756	0.00143772	0.110362
TRINITY_DN110528_c2_g8_i1	U	N	0.428704	3.56441	0.00143934	0.110362
TRINITY_DN110900_c1_g3_i4	U	N	-0.955279	1.0917	0.00144014	0.110362
TRINITY_DN90893_c0_g1_i2	U	N	0.509782	3.03261	0.00144024	0.110362
TRINITY_DN116757_c2_g1_i3	U	N	-0.233719	8.39367	0.0014406	0.110362
TRINITY_DN116037_c3_g1_i1	U	N	0.322027	4.64527	0.00144115	0.110362
TRINITY_DN120163_c0_g1_i1	U	N	0.527807	3.01252	0.00144355	0.110392
TRINITY_DN109502_c0_g5_i1	U	N	0.736079	2.01598	0.00144364	0.110392
TRINITY_DN119466_c1_g1_i4	U	N	0.47942	3.2489	0.00144441	0.110392
TRINITY_DN116592_c2_g1_i1	U	N	-0.771376	1.84578	0.00144508	0.110392
TRINITY_DN116282_c3_g2_i3	U	N	-0.461362	3.32784	0.00144681	0.110452
TRINITY_DN106640_c2_g6_i1	U	N	-1.40071	0.0400649	0.00144786	0.110452
TRINITY_DN120140_c1_g1_i4	U	N	-0.982455	1.0413	0.00144852	0.110452
TRINITY_DN116834_c1_g3_i1	U	N	0.346998	4.31993	0.00145017	0.110506
TRINITY_DN107685_c0_g7_i1	U	N	0.422437	3.62798	0.00145194	0.110506
TRINITY_DN117338_c2_g3_i1	U	N	-0.396898	3.84415	0.00145263	0.110506
TRINITY_DN139322_c0_g1_i1	U	N	1.01987	0.948966	0.00145275	0.110506
TRINITY_DN116931_c1_g4_i1	U	N	0.30374	4.98199	0.00145701	0.110747
TRINITY_DN105353_c2_g2_i1	U	N	-0.281317	5.51105	0.0014577	0.110747
TRINITY_DN117310_c2_g2_i1	U	N	0.406524	3.76313	0.00146107	0.110936
TRINITY_DN98684_c0_g1_i2	U	N	-0.440333	3.4684	0.00146375	0.111029
TRINITY_DN108236_c1_g1_i1	U	N	0.309722	4.90154	0.00146415	0.111029
TRINITY_DN105823_c0_g1_i3	U	N	-0.700538	1.97803	0.00146497	0.111029
TRINITY_DN120088_c0_g2_i1	U	N	-0.857819	1.4988	0.00147351	0.111609
TRINITY_DN119730_c7_g2_i6	U	N	0.346473	4.3138	0.00149113	0.112875
TRINITY_DN60130_c0_g1_i1	U	N	1.56967	-0.22632	0.00149708	0.113257
TRINITY_DN62508_c0_g1_i1	U	N	-3.98911	-1.92401	0.00149836	0.113272
TRINITY_DN114614_c1_g1_i1	U	N	0.461294	3.31038	0.00149909	0.113272
TRINITY_DN97411_c0_g1_i1	U	N	-0.863073	1.39901	0.00150257	0.113466
TRINITY_DN117008_c1_g9_i1	U	N	-0.690778	2.1596	0.00150432	0.113512
TRINITY_DN106472_c3_g4_i1	U	N	0.447838	3.44108	0.00150547	0.113512
TRINITY_DN111846_c0_g1_i2	U	N	-1.16715	0.570887	0.00150751	0.113512
TRINITY_DN119211_c2_g1_i1	U	N	-0.447033	3.45418	0.00150761	0.113512
TRINITY_DN116940_c1_g2_i1	U	N	-0.391002	3.82375	0.00150826	0.113512
TRINITY_DN97412_c0_g1_i1	U	N	-1.76077	-0.735137	0.00150863	0.113512
TRINITY_DN117138_c0_g3_i1	U	N	0.323392	4.60881	0.00151222	0.113714
TRINITY_DN112875_c1_g2_i4	U	N	-0.257644	6.44527	0.0015142	0.113794
TRINITY_DN121066_c0_g3_i2	U	N	-0.293373	5.20563	0.00151747	0.113972
TRINITY_DN113923_c1_g1_i10	U	N	-0.941542	1.09731	0.00151896	0.113974
TRINITY_DN120927_c1_g4_i3	U	N	-0.381659	3.91546	0.00151932	0.113974
TRINITY_DN110484_c0_g4_i1	U	N	0.316833	4.71009	0.00152547	0.114303
TRINITY_DN113405_c1_g4_i4	U	N	-0.301954	4.9506	0.00152554	0.114303
TRINITY_DN121142_c1_g1_i1	U	N	-1.24626	0.379743	0.00152714	0.114354
TRINITY_DN87273_c0_g1_i1	U	N	-3.81479	-1.71516	0.00153233	0.114674
TRINITY_DN118753_c1_g2_i10	U	N	-5.74489	-2.06633	0.00153533	0.11483
TRINITY_DN114547_c0_g1_i3	U	N	-0.754144	1.82644	0.00153868	0.115012
TRINITY_DN106766_c1_g2_i1	U	N	0.421742	3.60261	0.00154624	0.115499
TRINITY_DN109055_c0_g1_i1	U	N	-0.312491	4.74249	0.00154705	0.115499
TRINITY_DN121023_c1_g1_i5	U	N	-1.25995	0.275812	0.00154847	0.115536
TRINITY_DN111545_c1_g7_i1	U	N	-0.819472	1.57434	0.00155204	0.115734
TRINITY_DN86686_c0_g1_i2	U	N	-0.395686	3.81552	0.00155345	0.115756
TRINITY_DN118199_c0_g3_i2	U	N	0.319402	4.67245	0.00155419	0.115756
TRINITY_DN103402_c0_g4_i1	U	N	-0.418287	3.60395	0.00156272	0.116275
TRINITY_DN94087_c0_g1_i1	U	N	-0.404139	3.7639	0.0015632	0.116275
TRINITY_DN118522_c0_g4_i1	U	N	0.275109	5.62763	0.00156472	0.116275
TRINITY_DN95963_c0_g1_i1	U	N	-1.28135	0.350741	0.00156549	0.116275
TRINITY_DN114820_c2_g1_i1	U	N	0.425902	3.54496	0.00156625	0.116275
TRINITY_DN92887_c0_g2_i1	U	N	-0.742393	1.91664	0.00156675	0.116275
TRINITY_DN62064_c0_g1_i1	U	N	0.406782	3.72555	0.00156801	0.1163
TRINITY_DN118684_c1_g1_i1	U	N	-0.430003	3.55332	0.00157438	0.116703
TRINITY_DN113436_c1_g2_i1	U	N	0.392828	3.86351	0.00157992	0.11695
TRINITY_DN111291_c1_g1_i2	U	N	-2.5182	-1.36985	0.00158023	0.11695
TRINITY_DN109862_c1_g1_i2	U	N	0.305122	4.89767	0.00158146	0.11695
TRINITY_DN107267_c1_g1_i3	U	N	-0.30872	4.82698	0.00158159	0.11695
TRINITY_DN112348_c3_g3_i2	U	N	-0.501362	3.07237	0.00158239	0.11695
TRINITY_DN108257_c0_g2_i2	U	N	0.349169	4.25458	0.00158501	0.117074
TRINITY_DN110906_c1_g2_i1	U	N	1.04459	0.906085	0.0015886	0.117271
TRINITY_DN105722_c0_g2_i1	U	N	0.480361	3.16972	0.00159625	0.117766
TRINITY_DN116472_c1_g1_i1	U	N	0.262	6.16233	0.00160139	0.118075
TRINITY_DN109832_c2_g1_i2	U	N	0.41234	3.67707	0.00160241	0.11808
TRINITY_DN117816_c0_g3_i1	U	N	1.44764	-0.0305666	0.00160337	0.118082
TRINITY_DN108349_c0_g2_i2	U	N	1.05197	0.96341	0.00160442	0.118089
TRINITY_DN111987_c1_g1_i2	U	N	1.23848	0.645567	0.00161055	0.118433
TRINITY_DN105500_c0_g2_i1	U	N	-0.634057	2.36352	0.00161099	0.118433
TRINITY_DN109392_c2_g1_i1	U	N	0.387553	3.90466	0.00161458	0.118628
TRINITY_DN114092_c2_g4_i1	U	N	0.338169	4.35938	0.00161823	0.118798
TRINITY_DN105418_c0_g5_i1	U	N	-2.79856	-1.28164	0.00161944	0.118798
TRINITY_DN110668_c1_g2_i1	U	N	0.509656	2.98066	0.00161975	0.118798
TRINITY_DN104331_c0_g4_i1	U	N	-1.14882	0.675145	0.00162451	0.119077
TRINITY_DN119272_c3_g4_i1	U	N	0.29225	5.15839	0.0016277	0.119241
TRINITY_DN118921_c1_g1_i2	U	N	-0.41665	3.66023	0.00163101	0.119414
TRINITY_DN113877_c1_g4_i1	U	N	-0.805745	1.59582	0.00163466	0.119608
TRINITY_DN117073_c0_g1_i15	U	N	-0.510263	3.03509	0.00163558	0.119608
TRINITY_DN108814_c0_g8_i1	U	N	0.28085	5.43019	0.00163657	0.11961
TRINITY_DN111113_c3_g2_i2	U	N	-0.343314	4.28206	0.00163879	0.119703
TRINITY_DN107661_c0_g1_i3	U	N	-2.15759	-0.922883	0.00164124	0.119812
TRINITY_DN117153_c0_g1_i4	U	N	0.435293	3.46803	0.00164674	0.120142
TRINITY_DN109381_c2_g4_i5	U	N	0.403479	3.74723	0.0016486	0.120208
TRINITY_DN115022_c2_g3_i1	U	N	0.306426	4.8657	0.00164999	0.12024
TRINITY_DN95422_c0_g1_i1	U	N	0.389766	3.86577	0.00165449	0.120497
TRINITY_DN39667_c0_g1_i1	U	N	0.563629	2.72331	0.00165676	0.120573
TRINITY_DN93817_c0_g2_i1	U	N	0.623872	2.38749	0.00165745	0.120573
TRINITY_DN110262_c0_g1_i4	U	N	0.467254	3.28062	0.00165926	0.120633
TRINITY_DN50245_c0_g1_i1	U	N	-1.01339	0.971947	0.00166415	0.120919
TRINITY_DN117069_c0_g1_i1	U	N	-1.51128	-0.168386	0.00166586	0.120941
TRINITY_DN119478_c1_g3_i1	U	N	-0.517364	2.85593	0.0016664	0.120941
TRINITY_DN110056_c0_g1_i1	U	N	-1.57747	-0.142374	0.00167127	0.121162
TRINITY_DN118075_c0_g6_i1	U	N	0.880868	1.39193	0.00167138	0.121162
TRINITY_DN116786_c0_g5_i2	U	N	0.261602	6.12038	0.00167716	0.121445
TRINITY_DN117227_c2_g4_i1	U	N	0.378153	3.91344	0.00167723	0.121445
TRINITY_DN115423_c4_g1_i10	U	N	0.526344	2.94055	0.00167836	0.121457
TRINITY_DN104269_c0_g1_i1	U	N	1.404	0.140163	0.00168945	0.122189
TRINITY_DN108866_c3_g1_i3	U	N	0.275693	5.6534	0.00169223	0.122319
TRINITY_DN107885_c5_g1_i2	U	N	0.303173	4.92108	0.00170023	0.122826
TRINITY_DN107508_c1_g5_i1	U	N	0.311769	4.74302	0.00170301	0.122956
TRINITY_DN120658_c0_g1_i6	U	N	-2.83006	-1.36903	0.00170816	0.123257
TRINITY_DN118252_c1_g1_i1	U	N	-0.287743	5.18076	0.00171007	0.123324
TRINITY_DN94056_c0_g1_i1	U	N	1.15065	0.627789	0.00171596	0.1236
TRINITY_DN103346_c1_g2_i1	U	N	-0.685315	2.15125	0.00171656	0.1236
TRINITY_DN92691_c0_g1_i1	U	N	-0.577452	2.64744	0.00171687	0.1236
TRINITY_DN105410_c0_g2_i1	U	N	0.406163	3.73798	0.00171882	0.123669
TRINITY_DN112509_c0_g1_i2	U	N	-0.351227	4.20622	0.00172217	0.123747
TRINITY_DN114240_c1_g1_i2	U	N	-3.71827	-1.60155	0.00172228	0.123747
TRINITY_DN114038_c2_g2_i2	U	N	0.336924	4.37919	0.00172287	0.123747
TRINITY_DN109518_c1_g2_i1	U	N	0.473765	3.21997	0.0017292	0.12413
TRINITY_DN104949_c0_g1_i1	U	N	0.334656	4.395	0.00173139	0.124216
TRINITY_DN104959_c1_g1_i3	U	N	-0.508919	2.96762	0.00173532	0.124426
TRINITY_DN87826_c1_g1_i3	U	N	-5.6087	-1.97045	0.00174067	0.124738
TRINITY_DN110877_c2_g1_i1	U	N	0.75125	1.76222	0.0017417	0.124741
TRINITY_DN114926_c1_g1_i2	U	N	-0.298722	4.97042	0.00174599	0.124922
TRINITY_DN116202_c1_g3_i1	U	N	-0.511542	2.9243	0.00174623	0.124922
TRINITY_DN110947_c4_g4_i1	U	N	0.365709	4.05333	0.00174805	0.124933
TRINITY_DN99837_c0_g2_i1	U	N	-1.15045	0.686256	0.00174839	0.124933
TRINITY_DN117847_c1_g6_i1	U	N	1.10046	0.746485	0.00175634	0.12543
TRINITY_DN119967_c0_g1_i1	U	N	0.491461	3.1353	0.00175949	0.125583
TRINITY_DN109594_c2_g4_i1	U	N	0.353477	4.18541	0.00176165	0.125603
TRINITY_DN116891_c2_g2_i1	U	N	0.375943	3.95973	0.00176177	0.125603
TRINITY_DN101149_c0_g3_i1	U	N	0.318508	4.59326	0.00176311	0.125626
TRINITY_DN113705_c0_g2_i1	U	N	0.557505	2.726	0.00176767	0.125846
TRINITY_DN105015_c1_g7_i1	U	N	0.826154	1.40003	0.00176821	0.125846
TRINITY_DN119896_c1_g2_i1	U	N	-0.393379	3.79327	0.0017698	0.125888
TRINITY_DN107271_c1_g1_i1	U	N	0.27296	5.59076	0.0017763	0.126227
TRINITY_DN117801_c0_g3_i1	U	N	0.281266	5.35627	0.0017774	0.126227
TRINITY_DN112339_c1_g1_i1	U	N	0.601504	2.48642	0.00177761	0.126227
TRINITY_DN107582_c4_g3_i1	U	N	-1.08846	0.705124	0.0017839	0.126602
TRINITY_DN108133_c0_g1_i1	U	N	0.607571	2.44978	0.00178955	0.126921
TRINITY_DN23213_c0_g1_i1	U	N	-2.34539	-1.28082	0.00179042	0.126921
TRINITY_DN118953_c0_g1_i1	U	N	-0.309386	4.75091	0.0017932	0.126975
TRINITY_DN106022_c3_g1_i2	U	N	0.306709	4.81608	0.00179322	0.126975
TRINITY_DN100108_c1_g1_i2	U	N	-0.40592	3.73863	0.00180556	0.127777
TRINITY_DN105591_c1_g1_i3	U	N	0.747731	1.85929	0.00180686	0.127796
TRINITY_DN113924_c1_g1_i1	U	N	0.433031	3.49168	0.00180986	0.127867
TRINITY_DN116865_c1_g6_i1	U	N	0.71933	1.88021	0.00180991	0.127867
TRINITY_DN111794_c5_g1_i1	U	N	-0.286646	5.18798	0.0018153	0.128176
TRINITY_DN118335_c0_g4_i1	U	N	0.330237	4.39897	0.00181634	0.128177
TRINITY_DN112190_c1_g4_i1	U	N	0.477394	3.16758	0.00181761	0.128194
TRINITY_DN99213_c0_g1_i1	U	N	-1.71435	-0.296151	0.00181995	0.128286
TRINITY_DN99164_c0_g1_i4	U	N	0.346312	4.23632	0.00182359	0.12847
TRINITY_DN106897_c1_g4_i2	U	N	0.269972	5.69636	0.00182464	0.128472
TRINITY_DN109817_c4_g1_i1	U	N	0.668491	2.13468	0.00182871	0.128686
TRINITY_DN114907_c0_g5_i3	U	N	-0.247231	6.76624	0.00183187	0.128835
TRINITY_DN112989_c4_g8_i1	U	N	-0.431381	3.52612	0.00183289	0.128835
TRINITY_DN107399_c0_g5_i1	U	N	-1.84916	-0.754472	0.00183496	0.128865
TRINITY_DN112739_c1_g8_i1	U	N	0.459279	3.30009	0.0018355	0.128865
TRINITY_DN112365_c0_g1_i1	U	N	0.438191	3.45505	0.0018364	0.128865
TRINITY_DN118918_c0_g4_i1	U	N	-3.82103	-1.79526	0.00184149	0.129149
TRINITY_DN113634_c0_g1_i1	U	N	0.586349	2.59763	0.00184301	0.129184
TRINITY_DN113194_c1_g2_i1	U	N	0.309265	4.8566	0.00184426	0.129199
TRINITY_DN119056_c0_g2_i1	U	N	-0.396827	3.73743	0.00184781	0.129305
TRINITY_DN108488_c3_g2_i2	U	N	0.287925	5.19468	0.00184843	0.129305
TRINITY_DN106408_c2_g4_i1	U	N	0.349435	4.17246	0.00184889	0.129305
TRINITY_DN108889_c1_g2_i1	U	N	-0.393343	3.76398	0.00185367	0.129559
TRINITY_DN106848_c5_g1_i1	U	N	-0.484618	3.12059	0.00185495	0.129559
TRINITY_DN113031_c2_g2_i1	U	N	-1.49488	-0.158637	0.00185643	0.129559
TRINITY_DN100082_c0_g1_i1	U	N	-0.384949	3.8459	0.00185666	0.129559
TRINITY_DN106607_c0_g1_i2	U	N	0.475287	3.2345	0.00185943	0.12968
TRINITY_DN115263_c0_g3_i2	U	N	0.288089	5.18757	0.00186065	0.129693
TRINITY_DN107195_c0_g6_i1	U	N	0.767261	1.70298	0.00186212	0.129722
TRINITY_DN115812_c3_g1_i1	U	N	-0.426919	3.50363	0.00186508	0.129759
TRINITY_DN119563_c0_g2_i1	U	N	0.280001	5.35151	0.00186626	0.129759
TRINITY_DN97832_c0_g1_i1	U	N	-1.06468	0.876868	0.00186639	0.129759
TRINITY_DN121344_c3_g1_i1	U	N	-2.28626	-1.11725	0.0018668	0.129759
TRINITY_DN105379_c0_g1_i1	U	N	0.664552	2.22171	0.00186949	0.12983
TRINITY_DN113352_c3_g3_i1	U	N	0.399461	3.74849	0.00186989	0.12983
TRINITY_DN108857_c3_g10_i1	U	N	0.691202	2.02646	0.00187149	0.129869
TRINITY_DN121049_c0_g1_i1	U	N	-0.77139	1.75122	0.00188933	0.131033
TRINITY_DN116592_c3_g2_i1	U	N	-0.571202	2.61366	0.00189183	0.131135
TRINITY_DN86949_c0_g1_i1	U	N	0.573851	2.63554	0.00189418	0.131225
TRINITY_DN115373_c3_g1_i1	U	N	0.44643	3.36841	0.00189877	0.13147
TRINITY_DN103218_c0_g1_i1	U	N	0.320281	4.56699	0.00190482	0.131766
TRINITY_DN107949_c1_g3_i1	U	N	-0.587501	2.62061	0.00190557	0.131766
TRINITY_DN107538_c0_g7_i1	U	N	0.314147	4.67323	0.00190621	0.131766
TRINITY_DN116179_c6_g3_i1	U	N	0.36185	4.06481	0.00190802	0.131818
TRINITY_DN113262_c1_g1_i1	U	N	0.319458	4.53452	0.00190989	0.131875
TRINITY_DN94403_c0_g1_i1	U	N	-2.02469	-0.994201	0.00191403	0.132087
TRINITY_DN111426_c0_g8_i1	U	N	-1.55432	-0.115748	0.00191558	0.132121
TRINITY_DN114304_c3_g5_i2	U	N	0.504518	3.03067	0.0019259	0.132708
TRINITY_DN95787_c0_g1_i1	U	N	-2.49313	-1.40179	0.00192621	0.132708
TRINITY_DN107039_c1_g1_i1	U	N	0.260612	5.99404	0.00192794	0.13271
TRINITY_DN114393_c3_g3_i1	U	N	0.790684	1.59652	0.00192837	0.13271
TRINITY_DN116713_c3_g5_i1	U	N	0.246891	6.69309	0.00193052	0.132724
TRINITY_DN111726_c1_g3_i1	U	N	0.285502	5.21651	0.00193087	0.132724
TRINITY_DN115678_c0_g1_i6	U	N	1.75275	-0.734966	0.00193176	0.132724
TRINITY_DN142343_c0_g1_i1	U	N	-0.968349	0.982514	0.00193349	0.132745
TRINITY_DN77600_c0_g1_i1	U	N	-2.12925	-1.14258	0.00193418	0.132745
TRINITY_DN118991_c0_g2_i1	U	N	-0.282329	5.22922	0.0019355	0.132762
TRINITY_DN72411_c0_g1_i1	U	N	-0.731511	1.97853	0.00195467	0.133922
TRINITY_DN115406_c0_g1_i1	U	N	0.301491	4.9266	0.00195522	0.133922
TRINITY_DN113405_c2_g1_i1	U	N	-0.397094	3.71764	0.00195562	0.133922
TRINITY_DN109107_c5_g3_i2	U	N	0.827763	1.37231	0.00195933	0.134103
TRINITY_DN121401_c0_g1_i1	U	N	0.540168	2.79426	0.00196199	0.134211
TRINITY_DN113162_c0_g3_i1	U	N	0.790435	1.63056	0.00196702	0.134481
TRINITY_DN92375_c0_g1_i1	U	N	-2.0452	-0.656201	0.00197246	0.13478
TRINITY_DN1729_c0_g1_i1	U	N	0.587695	2.53535	0.00198018	0.135144
TRINITY_DN106461_c1_g7_i1	U	N	0.321011	4.52792	0.00198071	0.135144
TRINITY_DN121138_c1_g1_i11	U	N	-1.17183	0.409179	0.00198103	0.135144
TRINITY_DN117607_c0_g1_i1	U	N	-0.725217	1.90859	0.00198292	0.135198
TRINITY_DN104766_c0_g1_i1	U	N	0.497907	3.02881	0.00198583	0.135262
TRINITY_DN110953_c0_g1_i1	U	N	0.290544	5.11873	0.00198705	0.135262
TRINITY_DN107577_c0_g1_i2	U	N	1.3609	0.0964913	0.00198719	0.135262
TRINITY_DN121359_c4_g6_i1	U	N	0.812581	1.58711	0.00198818	0.135262
TRINITY_DN117142_c0_g1_i10	U	N	-0.312513	4.63371	0.00198953	0.135281
TRINITY_DN62932_c0_g1_i1	U	N	0.370321	3.97238	0.0019924	0.135402
TRINITY_DN120067_c2_g3_i1	U	N	0.406065	3.71114	0.00199917	0.135663
TRINITY_DN109358_c0_g3_i1	U	N	-0.426647	3.45353	0.00199972	0.135663
TRINITY_DN109942_c1_g2_i1	U	N	2.89508	-1.60207	0.00200083	0.135663
TRINITY_DN113926_c2_g3_i1	U	N	-0.686751	2.08514	0.00200153	0.135663
TRINITY_DN106575_c0_g3_i1	U	N	0.313935	4.63349	0.00200167	0.135663
TRINITY_DN105585_c4_g6_i1	U	N	0.303654	4.79171	0.00201322	0.136288
TRINITY_DN119918_c1_g3_i1	U	N	0.355407	4.10941	0.00201399	0.136288
TRINITY_DN107574_c3_g5_i2	U	N	-0.388663	3.83502	0.00201417	0.136288
TRINITY_DN109121_c5_g1_i1	U	N	-0.4867	3.08888	0.00201975	0.136548
TRINITY_DN108381_c0_g3_i1	U	N	2.26963	-0.923044	0.00202019	0.136548
TRINITY_DN91247_c0_g1_i1	U	N	-2.09044	-0.838187	0.00202551	0.136833
TRINITY_DN113417_c0_g2_i1	U	N	0.385632	3.6635	0.00203065	0.137081
TRINITY_DN116787_c1_g2_i1	U	N	-0.338422	4.20173	0.00203142	0.137081
TRINITY_DN113629_c1_g1_i1	U	N	-0.405157	3.69851	0.00203247	0.137081
TRINITY_DN115613_c5_g2_i3	U	N	-0.791616	1.66672	0.00203527	0.137129
TRINITY_DN106927_c1_g3_i1	U	N	0.304683	4.77497	0.00203537	0.137129
TRINITY_DN108277_c3_g5_i1	U	N	0.499325	2.97289	0.00203829	0.137198
TRINITY_DN115161_c0_g3_i1	U	N	0.359977	4.04866	0.00203859	0.137198
TRINITY_DN113840_c2_g5_i1	U	N	0.544659	2.78271	0.00204084	0.137275
TRINITY_DN118332_c0_g1_i1	U	N	0.537154	2.81624	0.0020455	0.137463
TRINITY_DN119720_c4_g1_i2	U	N	0.416742	3.53704	0.00204588	0.137463
TRINITY_DN119262_c2_g2_i3	U	N	-2.7247	-1.23552	0.00204692	0.137463
TRINITY_DN10723_c0_g1_i1	U	N	-0.983708	0.953684	0.00205039	0.137622
TRINITY_DN117629_c4_g3_i1	U	N	0.343812	4.19197	0.0020545	0.13782
TRINITY_DN121082_c1_g2_i1	U	N	-0.498906	3.04389	0.00205655	0.13782
TRINITY_DN40188_c0_g1_i1	U	N	0.509916	2.96182	0.00205666	0.13782
TRINITY_DN104902_c0_g3_i1	U	N	-0.759823	1.7579	0.00206237	0.138089
TRINITY_DN21121_c0_g1_i1	U	N	-5.85366	-2.22391	0.00206287	0.138089
TRINITY_DN108344_c2_g2_i1	U	N	0.276902	5.35369	0.00206539	0.138183
TRINITY_DN116810_c2_g3_i1	U	N	0.735558	1.79604	0.00206736	0.138241
TRINITY_DN107982_c1_g1_i1	U	N	-0.851098	1.51981	0.00206953	0.138307
TRINITY_DN117941_c1_g4_i3	U	N	-0.337038	4.28287	0.00207238	0.138307
TRINITY_DN114902_c2_g1_i1	U	N	0.278105	5.34137	0.00207393	0.138307
TRINITY_DN120132_c2_g1_i1	U	N	-3.73745	-1.71506	0.00207577	0.138307
TRINITY_DN116302_c0_g6_i1	U	N	-1.32724	0.119682	0.0020763	0.138307
TRINITY_DN97526_c0_g1_i1	U	N	-0.605796	2.43217	0.00207698	0.138307
TRINITY_DN117539_c1_g2_i1	U	N	-0.443398	3.38222	0.00207723	0.138307
TRINITY_DN45616_c0_g1_i1	U	N	5.61774	-2.01751	0.00207866	0.138307
TRINITY_DN118728_c4_g1_i1	U	N	0.28246	5.24058	0.00207902	0.138307
TRINITY_DN116819_c0_g1_i4	U	N	0.310913	4.64262	0.0020809	0.138307
TRINITY_DN116642_c1_g1_i3	U	N	0.341357	4.22632	0.00208131	0.138307
TRINITY_DN116521_c1_g4_i2	U	N	0.293591	4.98213	0.00208163	0.138307
TRINITY_DN116618_c0_g2_i4	U	N	0.299686	4.8715	0.00208804	0.13866
TRINITY_DN114891_c1_g1_i1	U	N	0.337584	4.25475	0.00209141	0.138809
TRINITY_DN108790_c3_g4_i2	U	N	0.348149	4.15118	0.00209306	0.138831
TRINITY_DN82828_c0_g1_i1	U	N	-5.84703	-2.22406	0.00209496	0.138831
TRINITY_DN117498_c1_g1_i2	U	N	0.375234	3.91507	0.00209507	0.138831
TRINITY_DN119847_c2_g3_i1	U	N	-0.401731	3.68374	0.0020979	0.138933
TRINITY_DN86552_c2_g2_i1	U	N	-2.5599	-1.28032	0.00209884	0.138933
TRINITY_DN106742_c0_g1_i1	U	N	-0.293596	4.95027	0.00210199	0.138973
TRINITY_DN120080_c0_g1_i2	U	N	0.265572	5.72046	0.00210292	0.138973
TRINITY_DN119262_c2_g1_i4	U	N	-1.31912	0.0857576	0.002103	0.138973
TRINITY_DN116650_c1_g2_i2	U	N	1.04219	0.877751	0.00210389	0.138973
TRINITY_DN120193_c0_g1_i1	U	N	-0.359461	4.02955	0.00210621	0.139035
TRINITY_DN111546_c2_g3_i1	U	N	-0.421854	3.51771	0.00210737	0.139035
TRINITY_DN112193_c0_g1_i1	U	N	-0.275379	5.42172	0.00210815	0.139035
TRINITY_DN112930_c0_g3_i1	U	N	0.313318	4.58833	0.00211016	0.139094
TRINITY_DN100928_c0_g1_i1	U	N	0.262545	5.81806	0.00211562	0.139371
TRINITY_DN117324_c3_g4_i1	U	N	0.525694	2.82829	0.00211659	0.139371
TRINITY_DN97610_c0_g1_i1	U	N	1.60498	-0.211553	0.00212154	0.139623
TRINITY_DN98081_c0_g2_i1	U	N	-0.653614	2.196	0.00212672	0.139841
TRINITY_DN121422_c2_g1_i1	U	N	-0.310698	6.00452	0.00212756	0.139841
TRINITY_DN107680_c1_g1_i1	U	N	0.452646	3.27039	0.00212821	0.139841
TRINITY_DN102696_c0_g4_i1	U	N	-0.404887	3.675	0.00213304	0.140084
TRINITY_DN115184_c4_g3_i1	U	N	0.318784	4.53063	0.00213943	0.140406
TRINITY_DN105861_c0_g1_i3	U	N	0.310455	4.58738	0.00214019	0.140406
TRINITY_DN73995_c0_g1_i1	U	N	-1.90375	-0.696501	0.00214556	0.140685
TRINITY_DN111975_c2_g1_i1	U	N	0.512504	2.87202	0.00214789	0.140764
TRINITY_DN118606_c0_g1_i1	U	N	-0.582223	2.56937	0.00215794	0.141348
TRINITY_DN107707_c0_g3_i4	U	N	-2.37249	-1.14359	0.00216149	0.141507
TRINITY_DN111870_c3_g1_i1	U	N	0.578949	2.49237	0.00216264	0.141508
TRINITY_DN119184_c1_g6_i1	U	N	0.370698	3.93612	0.00216488	0.141537
TRINITY_DN119322_c0_g1_i2	U	N	0.272129	5.45693	0.00216535	0.141537
TRINITY_DN109387_c0_g3_i1	U	N	0.489336	3.03041	0.002167	0.141537
TRINITY_DN110741_c3_g2_i2	U	N	1.27099	0.422736	0.00216762	0.141537
TRINITY_DN109683_c0_g1_i3	U	N	0.250417	6.31515	0.00217619	0.142023
TRINITY_DN120079_c1_g2_i3	U	N	-2.58601	-1.3697	0.00218378	0.142444
TRINITY_DN106677_c0_g1_i1	U	N	1.22111	0.398208	0.00218573	0.142497
TRINITY_DN72814_c0_g1_i1	U	N	-5.8271	-2.22452	0.00219386	0.142952
TRINITY_DN119141_c0_g1_i4	U	N	0.293154	4.92444	0.00219703	0.142993
TRINITY_DN120289_c2_g1_i3	U	N	0.33166	4.32837	0.00219781	0.142993
TRINITY_DN108507_c2_g2_i1	U	N	0.265374	5.67622	0.00219792	0.142993
TRINITY_DN105479_c3_g1_i2	U	N	0.37174	3.93543	0.00219996	0.143051
TRINITY_DN110745_c0_g5_i1	U	N	0.290938	5.04053	0.00220258	0.143099
TRINITY_DN117240_c1_g2_i1	U	N	-1.10828	0.639472	0.00220298	0.143099
TRINITY_DN120524_c2_g3_i1	U	N	1.30037	0.126236	0.00220478	0.143141
TRINITY_DN113608_c0_g3_i1	U	N	0.342288	4.16519	0.00220809	0.143237
TRINITY_DN115377_c3_g1_i3	U	N	-1.96946	-0.713765	0.00221001	0.143237
TRINITY_DN117936_c0_g2_i1	U	N	-1.41925	0.029305	0.00221113	0.143237
TRINITY_DN115477_c1_g2_i2	U	N	-0.945747	1.04871	0.00221302	0.143237
TRINITY_DN110523_c1_g4_i1	U	N	0.339867	4.23967	0.00221326	0.143237
TRINITY_DN108871_c0_g1_i7	U	N	-0.423855	3.44489	0.00221563	0.143237
TRINITY_DN106400_c1_g9_i2	U	N	0.381464	3.81457	0.00221594	0.143237
TRINITY_DN110208_c0_g4_i1	U	N	-0.365613	3.96624	0.0022166	0.143237
TRINITY_DN114424_c2_g1_i3	U	N	0.30247	4.76363	0.0022174	0.143237
TRINITY_DN115652_c2_g10_i1	U	N	0.464416	3.19974	0.00221857	0.143237
TRINITY_DN114109_c0_g1_i2	U	N	-0.283094	5.19297	0.00221886	0.143237
TRINITY_DN111545_c1_g6_i1	U	N	-1.35617	0.183334	0.00222006	0.14324
TRINITY_DN75164_c0_g1_i1	U	N	1.54366	-0.225929	0.00222464	0.143389
TRINITY_DN115945_c1_g2_i1	U	N	0.617025	2.35332	0.00222467	0.143389
TRINITY_DN57462_c0_g1_i1	U	N	0.511378	2.94535	0.00222626	0.143418
TRINITY_DN44759_c0_g1_i1	U	N	-5.82045	-2.22467	0.00222771	0.143438
TRINITY_DN78311_c0_g1_i2	U	N	-2.08714	-0.87973	0.00223328	0.143723
TRINITY_DN119519_c3_g2_i2	U	N	-2.03774	-0.715097	0.00223537	0.143767
TRINITY_DN109486_c1_g1_i1	U	N	0.51043	2.91288	0.00223628	0.143767
TRINITY_DN107088_c2_g1_i3	U	N	-0.395969	3.69459	0.00223783	0.143793
TRINITY_DN105026_c1_g3_i1	U	N	0.306139	4.72857	0.00223938	0.143819
TRINITY_DN99167_c0_g1_i1	U	N	-1.23504	0.324904	0.00224101	0.143849
TRINITY_DN112612_c3_g4_i2	U	N	0.573634	2.64041	0.0022424	0.143864
TRINITY_DN118724_c2_g4_i1	U	N	0.548414	2.69451	0.00224474	0.143941
TRINITY_DN109252_c2_g5_i1	U	N	0.28653	5.11183	0.00224603	0.14395
TRINITY_DN115064_c0_g1_i2	U	N	0.280456	5.22217	0.00224817	0.144009
TRINITY_DN116640_c0_g1_i4	U	N	-0.767977	1.71928	0.00224926	0.144009
TRINITY_DN108435_c1_g1_i4	U	N	1.08957	0.564297	0.00225295	0.14411
TRINITY_DN109981_c2_g1_i1	U	N	0.407111	3.61512	0.00225314	0.14411
TRINITY_DN113421_c4_g1_i1	U	N	0.56038	2.59982	0.0022548	0.144131
TRINITY_DN111557_c0_g1_i1	U	N	-0.39734	3.71397	0.00225577	0.144131
TRINITY_DN108722_c1_g6_i2	U	N	-0.45289	3.29876	0.00226322	0.144533
TRINITY_DN107769_c3_g1_i7	U	N	0.445968	3.3004	0.00226831	0.144783
TRINITY_DN109929_c5_g2_i1	U	N	0.632175	2.25789	0.00227436	0.145036
TRINITY_DN73856_c0_g1_i1	U	N	0.375988	3.84263	0.00227671	0.145036
TRINITY_DN106637_c1_g3_i1	U	N	0.771498	1.68853	0.00227686	0.145036
TRINITY_DN112328_c0_g2_i1	U	N	0.512831	2.90168	0.0022769	0.145036
TRINITY_DN104882_c0_g9_i1	U	N	0.308548	4.69173	0.00228155	0.145258
TRINITY_DN117978_c4_g1_i8	U	N	-0.266128	5.61902	0.00228599	0.145467
TRINITY_DN71911_c0_g1_i1	U	N	5.68485	-2.11812	0.00229998	0.146282
TRINITY_DN109527_c2_g1_i1	U	N	-0.356308	4.04543	0.00230808	0.146722
TRINITY_DN119586_c0_g5_i1	U	N	1.00171	0.961867	0.00231189	0.146873
TRINITY_DN98061_c0_g1_i2	U	N	-2.15477	-0.836548	0.0023133	0.146873
TRINITY_DN119151_c1_g5_i1	U	N	-0.843075	1.44397	0.00231397	0.146873
TRINITY_DN113368_c0_g1_i2	U	N	-0.561556	2.57216	0.00231944	0.147126
TRINITY_DN112566_c1_g7_i1	U	N	0.288407	5.06168	0.00232067	0.147126
TRINITY_DN112071_c0_g2_i1	U	N	0.494457	3.01085	0.00232156	0.147126
TRINITY_DN114137_c1_g6_i2	U	N	0.303189	4.74001	0.00232266	0.147126
TRINITY_DN141945_c0_g1_i1	U	N	-1.09912	0.599236	0.00232475	0.147184
TRINITY_DN119808_c3_g1_i4	U	N	-0.566275	2.6252	0.00232658	0.147225
TRINITY_DN117298_c4_g4_i1	U	N	-0.364249	3.95405	0.0023429	0.148182
TRINITY_DN113917_c1_g2_i1	U	N	0.433285	3.39752	0.00234577	0.148254
TRINITY_DN107934_c0_g3_i1	U	N	0.305525	4.67004	0.00234641	0.148254
TRINITY_DN106025_c3_g6_i1	U	N	-0.292333	4.9533	0.00234833	0.148301
TRINITY_DN112687_c1_g3_i3	U	N	0.437955	3.38666	0.00235167	0.148419
TRINITY_DN113771_c0_g1_i2	U	N	0.272232	5.41482	0.00235258	0.148419
TRINITY_DN119649_c3_g2_i1	U	N	0.527157	2.81629	0.00235408	0.148439
TRINITY_DN117668_c0_g1_i9	U	N	-2.3276	-1.06733	0.00236083	0.148789
TRINITY_DN106528_c5_g5_i1	U	N	1.2063	0.359314	0.00236268	0.148831
TRINITY_DN112746_c0_g1_i2	U	N	0.706994	1.92452	0.00236622	0.148909
TRINITY_DN103698_c0_g1_i1	U	N	1.06529	0.867911	0.0023678	0.148909
TRINITY_DN108587_c1_g2_i1	U	N	0.620013	2.33688	0.00236819	0.148909
TRINITY_DN109933_c3_g2_i2	U	N	0.26627	5.59975	0.00236891	0.148909
TRINITY_DN111551_c1_g1_i1	U	N	0.378297	3.83989	0.00236988	0.148909
TRINITY_DN119148_c0_g1_i1	U	N	0.698802	1.99341	0.00237304	0.149033
TRINITY_DN91069_c0_g1_i2	U	N	-1.40456	0.0652345	0.00237646	0.149164
TRINITY_DN103774_c0_g3_i1	U	N	0.794199	1.56933	0.00237771	0.149164
TRINITY_DN110305_c0_g1_i1	U	N	0.829517	1.28678	0.0023787	0.149164
TRINITY_DN110256_c3_g2_i1	U	N	0.525927	2.78042	0.00238032	0.14919
TRINITY_DN107000_c0_g1_i8	U	N	0.358954	4.01319	0.00238316	0.149293
TRINITY_DN74486_c0_g1_i1	U	N	-2.31114	-0.991754	0.00238442	0.149297
TRINITY_DN111635_c0_g4_i1	U	N	-0.449179	3.29007	0.00239173	0.14968
TRINITY_DN116039_c0_g2_i4	U	N	0.340196	4.22734	0.00239401	0.149748
[truncated: 122,979 more rows]

## Sheet: DEGs Phosphorus deplete
Unigenes	sampleA	sampleB	logFC	logCPM	PValue	FDR
TRINITY_DN111152_c0_g1_i1	U	P	-4.36997	3.36577	2e-114	2.5e-109
TRINITY_DN119352_c2_g1_i2	U	P	-4.63437	2.44812	9.71e-68	6.07e-63
TRINITY_DN114741_c0_g4_i1	U	P	-1.19782	8.30464	2.56e-57	1.07e-52
TRINITY_DN109669_c2_g2_i2	U	P	-1.86439	4.46331	1.32e-55	4.13e-51
TRINITY_DN119890_c0_g1_i3	U	P	-1.12707	7.92029	1.85e-49	4.63e-45
TRINITY_DN115975_c1_g1_i1	U	P	-1.26807	5.64666	4.68e-43	9.75e-39
TRINITY_DN112933_c0_g1_i1	U	P	-4.26439	1.81305	3.69e-41	6.59e-37
TRINITY_DN107142_c0_g1_i1	U	P	-5.14736	1.49185	7.99e-40	1.25e-35
TRINITY_DN116490_c0_g4_i1	U	P	-5.12322	1.42739	7.97e-39	1.11e-34
TRINITY_DN116938_c0_g1_i1	U	P	-5.4542	1.36364	1.22e-37	1.53e-33
TRINITY_DN121179_c1_g1_i12	U	P	-1.26901	4.50987	1.11e-33	1.26e-29
TRINITY_DN111458_c0_g2_i3	U	P	-4.39547	1.28079	2.12e-32	2.2e-28
TRINITY_DN119728_c0_g1_i1	U	P	-1.38481	4.24324	1.78e-30	1.71e-26
TRINITY_DN121413_c1_g1_i1	U	P	-1.53789	3.60733	2.9e-29	2.59e-25
TRINITY_DN108129_c0_g10_i1	U	P	-1.40819	3.99504	4.19e-29	3.49e-25
TRINITY_DN119421_c3_g1_i3	U	P	-4.52043	1.0352	2.22e-27	1.74e-23
TRINITY_DN106967_c4_g1_i2	U	P	-1.06872	4.97508	2.86e-26	2.11e-22
TRINITY_DN112336_c0_g1_i2	U	P	-4.43918	1.01853	5.15e-26	3.57e-22
TRINITY_DN105725_c5_g1_i6	U	P	-1.25526	4.24153	1.03e-25	6.8e-22
TRINITY_DN120763_c2_g1_i2	U	P	-0.991927	5.5697	4.69e-25	2.93e-21
TRINITY_DN111333_c0_g1_i3	U	P	-0.897684	5.69402	2.28e-23	1.36e-19
TRINITY_DN116399_c0_g1_i1	U	P	-4.46988	0.776006	4.6e-23	2.61e-19
TRINITY_DN115823_c4_g1_i1	U	P	-4.58059	0.727478	2.15e-22	1.17e-18
TRINITY_DN102346_c0_g1_i1	U	P	-4.24642	0.811876	6.48e-22	3.38e-18
TRINITY_DN115518_c0_g1_i1	U	P	-5.27153	0.501473	2.42e-21	1.21e-17
TRINITY_DN106125_c4_g4_i3	U	P	-6.49079	0.303785	3.34e-21	1.6e-17
TRINITY_DN113417_c0_g2_i1	U	P	-1.3334	3.6635	3.67e-20	1.7e-16
TRINITY_DN120083_c2_g1_i10	U	P	-0.705497	7.38804	4.65e-20	2.08e-16
TRINITY_DN119218_c2_g1_i1	U	P	-1.09734	4.13942	6.82e-20	2.94e-16
TRINITY_DN90932_c0_g1_i2	U	P	-4.24645	0.591242	1.03e-19	4.31e-16
TRINITY_DN105514_c0_g1_i1	U	P	-5.57921	0.267558	3.84e-19	1.55e-15
TRINITY_DN119533_c0_g3_i1	U	P	-1.42078	3.16693	8.72e-19	3.31e-15
TRINITY_DN110070_c0_g1_i1	U	P	-4.31018	0.592262	8.74e-19	3.31e-15
TRINITY_DN105368_c1_g1_i1	U	P	-5.02049	0.255723	8.44e-18	3.1e-14
TRINITY_DN108285_c0_g1_i1	U	P	-4.99171	0.298167	1.33e-17	4.73e-14
TRINITY_DN103507_c0_g1_i1	U	P	-6.12375	0.0642438	8.81e-17	3.06e-13
TRINITY_DN115482_c1_g4_i1	U	P	0.641298	7.39927	9.09e-17	3.07e-13
TRINITY_DN98845_c0_g1_i1	U	P	-4.40715	0.234986	1e-16	3.3e-13
TRINITY_DN121042_c1_g1_i2	U	P	-0.727455	5.53093	2.12e-16	6.79e-13
TRINITY_DN107714_c0_g1_i1	U	P	-6.12476	-0.0293194	2.17e-16	6.79e-13
TRINITY_DN121397_c0_g2_i1	U	P	-1.87574	2.0425	4.31e-16	1.31e-12
TRINITY_DN110984_c2_g4_i1	U	P	-1.36426	2.9617	8.67e-16	2.58e-12
TRINITY_DN120839_c1_g1_i2	U	P	-0.947427	3.93453	1.19e-15	3.45e-12
TRINITY_DN114148_c0_g6_i1	U	P	-0.879966	5.36195	1.59e-15	4.52e-12
TRINITY_DN107641_c1_g3_i1	U	P	-0.871327	4.29531	5.24e-15	1.45e-11
TRINITY_DN121338_c0_g1_i1	U	P	-0.78704	4.71474	6.96e-15	1.89e-11
TRINITY_DN113402_c0_g3_i4	U	P	-0.689447	5.35239	5.16e-14	1.37e-10
TRINITY_DN118252_c1_g6_i1	U	P	-0.729974	4.90145	6.3e-14	1.64e-10
TRINITY_DN104975_c0_g1_i1	U	P	-3.33523	0.470538	6.61e-14	1.68e-10
TRINITY_DN119186_c0_g1_i1	U	P	-0.717117	4.88727	1.1e-13	2.75e-10
TRINITY_DN108768_c0_g2_i1	U	P	-0.971233	3.81724	1.12e-13	2.75e-10
TRINITY_DN107090_c2_g3_i3	U	P	-0.652573	5.46504	1.56e-13	3.75e-10
TRINITY_DN104977_c2_g3_i7	U	P	-1.2803	3.00295	2.18e-13	5.14e-10
TRINITY_DN112697_c0_g1_i3	U	P	-1.26242	3.0517	2.91e-13	6.74e-10
TRINITY_DN116145_c3_g1_i1	U	P	-0.916763	3.90549	3.05e-13	6.93e-10
TRINITY_DN113834_c2_g7_i1	U	P	-0.702133	4.88177	3.34e-13	7.45e-10
TRINITY_DN101153_c0_g1_i1	U	P	-1.13819	3.29198	3.42e-13	7.49e-10
TRINITY_DN121294_c0_g2_i1	U	P	-1.22227	2.93423	3.76e-13	8.07e-10
TRINITY_DN104977_c2_g4_i1	U	P	-0.875561	4.067	3.81e-13	8.07e-10
TRINITY_DN114912_c0_g1_i2	U	P	-0.511223	9.68198	4.47e-13	9.31e-10
TRINITY_DN117235_c0_g2_i1	U	P	-3.16977	0.435713	6.27e-13	1.29e-09
TRINITY_DN105433_c0_g1_i1	U	P	-3.81751	0.185861	7.06e-13	1.42e-09
TRINITY_DN116311_c1_g2_i2	U	P	0.584556	6.49177	7.14e-13	1.42e-09
TRINITY_DN105714_c3_g1_i2	U	P	-1.03044	3.46819	9.07e-13	1.77e-09
TRINITY_DN116927_c2_g5_i1	U	P	-0.772359	4.26988	9.42e-13	1.81e-09
TRINITY_DN120845_c1_g1_i24	U	P	-0.887383	3.75401	1.63e-12	3.1e-09
TRINITY_DN105515_c0_g1_i2	U	P	-3.65824	0.0884431	2.34e-12	4.36e-09
TRINITY_DN115333_c1_g1_i1	U	P	-0.701139	4.6993	2.8e-12	5.14e-09
TRINITY_DN107138_c8_g1_i9	U	P	-4.21008	-0.052513	2.86e-12	5.17e-09
TRINITY_DN120971_c0_g1_i10	U	P	-1.65012	1.90397	4.54e-12	8.01e-09
TRINITY_DN111501_c1_g3_i3	U	P	-0.562953	6.43604	4.55e-12	8.01e-09
TRINITY_DN121408_c2_g4_i2	U	P	-5.55646	-0.22612	6.32e-12	1.1e-08
TRINITY_DN119986_c0_g2_i2	U	P	-0.827502	3.89859	9.56e-12	1.64e-08
TRINITY_DN110910_c0_g2_i2	U	P	-0.765728	4.21165	9.92e-12	1.68e-08
TRINITY_DN103704_c0_g1_i2	U	P	-3.42459	0.161677	1.18e-11	1.96e-08
TRINITY_DN116787_c1_g2_i1	U	P	-0.769834	4.20173	1.44e-11	2.38e-08
TRINITY_DN117979_c2_g2_i3	U	P	-1.16933	2.82358	2.31e-11	3.74e-08
TRINITY_DN95461_c0_g1_i2	U	P	-1.37004	2.58844	2.4e-11	3.84e-08
TRINITY_DN117978_c4_g1_i8	U	P	-0.593391	5.61902	2.99e-11	4.73e-08
TRINITY_DN105681_c0_g1_i1	U	P	-0.508684	7.40929	3.23e-11	5.04e-08
TRINITY_DN119478_c1_g3_i1	U	P	-1.16116	2.85593	3.73e-11	5.75e-08
TRINITY_DN108824_c1_g3_i1	U	P	-1.37293	2.56598	4.33e-11	6.59e-08
TRINITY_DN103458_c0_g1_i1	U	P	-7.69782	-0.814632	4.93e-11	7.43e-08
TRINITY_DN120355_c5_g4_i1	U	P	-0.600983	5.32103	5.03e-11	7.49e-08
TRINITY_DN110814_c1_g3_i2	U	P	-3.41638	0.255824	5.19e-11	7.63e-08
TRINITY_DN109441_c1_g2_i1	U	P	-0.65498	4.65498	6.54e-11	9.5e-08
TRINITY_DN112390_c1_g1_i2	U	P	-1.08497	2.97972	6.89e-11	9.89e-08
TRINITY_DN104888_c0_g1_i1	U	P	-0.581108	5.47433	7.52e-11	1.07e-07
TRINITY_DN119288_c3_g1_i5	U	P	-0.862577	3.76115	7.96e-11	1.12e-07
TRINITY_DN121279_c0_g3_i1	U	P	-0.537851	6.1769	9.34e-11	1.3e-07
TRINITY_DN117586_c0_g3_i5	U	P	-0.518442	6.63933	1e-10	1.38e-07
TRINITY_DN119753_c1_g3_i1	U	P	-7.59218	-0.774735	1.16e-10	1.58e-07
TRINITY_DN116621_c5_g4_i1	U	P	-0.796525	3.88113	1.2e-10	1.61e-07
TRINITY_DN97412_c0_g1_i1	U	P	-7.56487	-0.735137	1.23e-10	1.64e-07
TRINITY_DN119384_c0_g1_i2	U	P	-1.12266	2.7742	2.02e-10	2.66e-07
TRINITY_DN109265_c1_g4_i1	U	P	-5.38233	-0.546626	2.17e-10	2.83e-07
TRINITY_DN110697_c5_g1_i1	U	P	-0.550088	5.62423	2.43e-10	3.13e-07
TRINITY_DN115413_c1_g2_i1	U	P	-0.57687	5.30421	2.63e-10	3.35e-07
TRINITY_DN120441_c2_g1_i1	U	P	0.652495	4.61929	3.1e-10	3.91e-07
TRINITY_DN111100_c0_g1_i1	U	P	-3.03176	0.380439	3.34e-10	4.17e-07
TRINITY_DN108474_c2_g2_i2	U	P	-0.576651	5.35769	3.51e-10	4.32e-07
TRINITY_DN102008_c0_g1_i1	U	P	-7.47919	-0.75417	3.53e-10	4.32e-07
TRINITY_DN118613_c1_g1_i1	U	P	-0.695338	4.67717	3.76e-10	4.56e-07
TRINITY_DN107315_c1_g1_i5	U	P	-0.586357	5.04819	3.8e-10	4.56e-07
TRINITY_DN116331_c1_g2_i2	U	P	0.562032	5.55098	3.88e-10	4.62e-07
TRINITY_DN101487_c0_g2_i2	U	P	-4.6748	-0.56708	4.3e-10	5.05e-07
TRINITY_DN120614_c0_g1_i2	U	P	-1.34631	2.22465	4.32e-10	5.05e-07
TRINITY_DN120307_c0_g2_i11	U	P	-0.594272	4.9241	4.53e-10	5.24e-07
TRINITY_DN115124_c1_g3_i2	U	P	-0.617482	4.79631	4.62e-10	5.3e-07
TRINITY_DN115409_c0_g2_i2	U	P	-0.953445	3.39411	6.17e-10	7.01e-07
TRINITY_DN120571_c1_g1_i1	U	P	-0.637801	4.95295	6.78e-10	7.63e-07
TRINITY_DN117484_c3_g1_i1	U	P	1.01476	3.16648	7.45e-10	8.31e-07
TRINITY_DN120415_c2_g1_i4	U	P	-2.62518	0.643517	7.53e-10	8.33e-07
TRINITY_DN121302_c0_g1_i4	U	P	-0.563518	5.20093	9.36e-10	1.03e-06
TRINITY_DN113548_c0_g1_i1	U	P	-0.641816	4.47435	1.12e-09	1.21e-06
TRINITY_DN113157_c0_g5_i5	U	P	-0.668059	4.34309	1.2e-09	1.29e-06
TRINITY_DN117763_c0_g3_i1	U	P	-0.612004	4.64715	1.26e-09	1.34e-06
TRINITY_DN119210_c5_g2_i1	U	P	-0.603836	4.76032	1.26e-09	1.34e-06
TRINITY_DN113502_c0_g1_i1	U	P	-0.748511	3.81002	1.31e-09	1.37e-06
TRINITY_DN89265_c0_g1_i1	U	P	-7.47757	-0.969832	1.38e-09	1.44e-06
TRINITY_DN109105_c9_g3_i1	U	P	-0.642346	4.43329	1.54e-09	1.59e-06
TRINITY_DN75930_c0_g1_i2	U	P	-0.691202	4.175	1.7e-09	1.74e-06
TRINITY_DN86476_c0_g1_i1	U	P	-1.8873	1.37752	1.76e-09	1.78e-06
TRINITY_DN121272_c2_g1_i8	U	P	-2.35276	0.792542	2.46e-09	2.48e-06
TRINITY_DN106383_c1_g4_i1	U	P	-0.479856	6.50784	3.13e-09	3.13e-06
TRINITY_DN96048_c1_g3_i1	U	P	-5.2148	-0.713878	3.64e-09	3.61e-06
TRINITY_DN104009_c0_g1_i1	U	P	-4.50763	-0.638437	4.6e-09	4.53e-06
TRINITY_DN117736_c2_g2_i2	U	P	-1.02026	2.81444	5.07e-09	4.95e-06
TRINITY_DN95987_c0_g1_i1	U	P	-4.08042	-0.584582	6.28e-09	6.08e-06
TRINITY_DN113837_c0_g3_i2	U	P	0.530309	5.36989	7.07e-09	6.8e-06
TRINITY_DN116787_c2_g1_i2	U	P	-0.501321	5.72038	7.35e-09	7.02e-06
TRINITY_DN115022_c3_g1_i3	U	P	-0.514906	5.47164	7.74e-09	7.33e-06
TRINITY_DN119825_c0_g1_i2	U	P	-0.580215	4.70857	8.2e-09	7.71e-06
TRINITY_DN93576_c0_g2_i1	U	P	-7.31086	-1.04139	9.18e-09	8.56e-06
TRINITY_DN108865_c1_g3_i1	U	P	-0.433735	7.70117	9.68e-09	8.96e-06
TRINITY_DN110662_c3_g1_i2	U	P	-0.824873	3.45594	9.93e-09	9.12e-06
TRINITY_DN93813_c0_g1_i1	U	P	-3.70475	-0.339124	1.08e-08	9.88e-06
TRINITY_DN120140_c0_g4_i1	U	P	1.12975	2.41562	1.2e-08	1.09e-05
TRINITY_DN113071_c1_g3_i4	U	P	-0.639359	4.15775	1.21e-08	1.09e-05
TRINITY_DN108701_c0_g2_i1	U	P	0.734465	3.7988	1.34e-08	1.19e-05
TRINITY_DN121347_c0_g1_i3	U	P	-0.629893	4.52641	1.41e-08	1.25e-05
TRINITY_DN116362_c8_g6_i1	U	P	-0.532048	5.07082	1.43e-08	1.26e-05
TRINITY_DN110951_c2_g3_i1	U	P	-0.46963	6.49752	1.51e-08	1.32e-05
TRINITY_DN102633_c0_g5_i1	U	P	0.579869	4.64595	1.64e-08	1.43e-05
TRINITY_DN102775_c7_g1_i3	U	P	-0.916764	3.03307	1.73e-08	1.49e-05
TRINITY_DN109946_c4_g2_i1	U	P	-0.991638	2.78561	1.77e-08	1.52e-05
TRINITY_DN111813_c4_g4_i1	U	P	-0.758119	3.51755	1.98e-08	1.69e-05
TRINITY_DN97804_c0_g1_i1	U	P	-0.518871	5.23232	2.13e-08	1.8e-05
TRINITY_DN116622_c1_g5_i2	U	P	-0.703531	3.99776	2.2e-08	1.85e-05
TRINITY_DN120077_c0_g1_i15	U	P	-1.0467	2.60706	2.38e-08	1.98e-05
TRINITY_DN109799_c0_g1_i1	U	P	-0.920559	3.11906	2.39e-08	1.98e-05
TRINITY_DN112206_c2_g1_i7	U	P	-0.635587	4.30356	2.49e-08	2.05e-05
TRINITY_DN115907_c0_g7_i1	U	P	-0.580301	4.50528	2.65e-08	2.15e-05
TRINITY_DN121422_c3_g3_i1	U	P	-0.455333	6.34231	2.67e-08	2.15e-05
TRINITY_DN121176_c2_g2_i1	U	P	-1.08102	2.39237	2.67e-08	2.15e-05
TRINITY_DN117055_c2_g1_i10	U	P	-0.675242	3.94337	2.68e-08	2.15e-05
TRINITY_DN120200_c1_g6_i1	U	P	-0.596068	4.47858	2.8e-08	2.23e-05
TRINITY_DN110209_c0_g1_i3	U	P	-0.435403	6.88198	3.28e-08	2.6e-05
TRINITY_DN114574_c2_g2_i2	U	P	-1.35921	1.81746	3.46e-08	2.72e-05
TRINITY_DN111581_c0_g6_i1	U	P	-0.471164	5.842	3.65e-08	2.84e-05
TRINITY_DN102963_c0_g2_i2	U	P	-0.918292	3.05986	3.66e-08	2.84e-05
TRINITY_DN110419_c1_g4_i2	U	P	-0.784425	3.58407	4.1e-08	3.16e-05
TRINITY_DN119842_c0_g1_i5	U	P	-0.442633	6.41203	4.3e-08	3.3e-05
TRINITY_DN89352_c0_g1_i1	U	P	-5.12326	-0.993829	4.41e-08	3.35e-05
TRINITY_DN108608_c1_g1_i1	U	P	-0.94001	2.80469	4.42e-08	3.35e-05
TRINITY_DN110613_c4_g2_i3	U	P	-0.596624	4.35106	4.46e-08	3.36e-05
TRINITY_DN120570_c0_g2_i4	U	P	-0.517959	4.94486	4.5e-08	3.37e-05
TRINITY_DN105465_c4_g1_i3	U	P	-0.92374	3.02957	4.73e-08	3.52e-05
TRINITY_DN77600_c0_g1_i1	U	P	-7.15382	-1.14258	5.13e-08	3.8e-05
TRINITY_DN105820_c0_g1_i4	U	P	0.667372	3.95905	5.29e-08	3.89e-05
TRINITY_DN102485_c0_g1_i1	U	P	-7.11895	-1.09068	5.55e-08	4.06e-05
TRINITY_DN106125_c4_g3_i3	U	P	-5.08096	-0.969721	5.74e-08	4.17e-05
TRINITY_DN89665_c0_g1_i1	U	P	-7.1485	-1.16954	5.94e-08	4.29e-05
TRINITY_DN121393_c0_g1_i1	U	P	-1.34027	1.77378	6.05e-08	4.35e-05
TRINITY_DN82589_c0_g1_i1	U	P	-7.15125	-1.19612	6.51e-08	4.65e-05
TRINITY_DN119521_c2_g4_i1	U	P	-0.91606	2.86973	6.74e-08	4.78e-05
TRINITY_DN114019_c5_g1_i1	U	P	-0.864058	2.98929	7.89e-08	5.57e-05
TRINITY_DN114574_c0_g1_i1	U	P	-1.65601	1.14608	8.83e-08	6.17e-05
TRINITY_DN114501_c1_g5_i1	U	P	-0.510965	4.99414	8.84e-08	6.17e-05
TRINITY_DN113945_c1_g2_i1	U	P	-0.447397	6.09887	8.91e-08	6.19e-05
TRINITY_DN111501_c1_g4_i1	U	P	-0.542268	4.64802	9.03e-08	6.23e-05
TRINITY_DN108866_c3_g1_i3	U	P	0.466851	5.6534	9.46e-08	6.5e-05
TRINITY_DN117511_c11_g1_i5	U	P	-0.554589	4.46114	9.95e-08	6.8e-05
TRINITY_DN117251_c2_g3_i5	U	P	-0.6846	3.69928	1.06e-07	7.22e-05
TRINITY_DN117670_c2_g3_i2	U	P	-0.515419	4.83481	1.09e-07	7.38e-05
TRINITY_DN119737_c0_g2_i1	U	P	0.536327	4.72081	1.1e-07	7.39e-05
TRINITY_DN114367_c0_g1_i3	U	P	-1.28062	1.87233	1.2e-07	8.04e-05
TRINITY_DN105021_c1_g4_i1	U	P	-0.55126	4.54063	1.26e-07	8.35e-05
TRINITY_DN121103_c1_g1_i1	U	P	-0.984854	2.62309	1.35e-07	8.94e-05
TRINITY_DN114251_c2_g4_i3	U	P	-0.658494	5.40446	1.44e-07	9.46e-05
TRINITY_DN98817_c0_g1_i1	U	P	-4.24724	-0.794998	1.46e-07	9.52e-05
TRINITY_DN58947_c0_g1_i1	U	P	-0.610858	4.19773	1.52e-07	9.89e-05
TRINITY_DN105823_c0_g1_i3	U	P	-1.21811	1.97803	1.69e-07	0.000109159
TRINITY_DN83251_c0_g1_i1	U	P	-7.05286	-1.25296	1.7e-07	0.000109319
TRINITY_DN120699_c2_g2_i2	U	P	0.513582	4.88426	1.75e-07	0.000112328
TRINITY_DN115611_c0_g1_i2	U	P	-1.04382	2.45874	1.91e-07	0.000121531
TRINITY_DN118802_c0_g5_i1	U	P	0.70872	3.59249	1.99e-07	0.000126106
TRINITY_DN105486_c2_g3_i3	U	P	-0.70119	3.52183	2.06e-07	0.000130174
TRINITY_DN120734_c1_g1_i1	U	P	-0.422753	6.39535	2.17e-07	0.000136313
TRINITY_DN107045_c1_g1_i1	U	P	-0.485148	5.11774	2.24e-07	0.00013968
TRINITY_DN120172_c0_g1_i2	U	P	-1.07616	2.25953	2.28e-07	0.000142056
TRINITY_DN116608_c0_g1_i4	U	P	-0.450887	5.64966	2.3e-07	0.000142056
TRINITY_DN89170_c0_g1_i1	U	P	-0.821233	3.02725	2.38e-07	0.00014652
TRINITY_DN117710_c3_g1_i3	U	P	-1.0603	2.30779	2.39e-07	0.00014652
TRINITY_DN89042_c0_g1_i1	U	P	-3.87102	-0.858082	2.42e-07	0.000147372
TRINITY_DN113660_c1_g3_i1	U	P	0.565015	4.37408	2.46e-07	0.000149269
TRINITY_DN88750_c0_g1_i1	U	P	-4.94984	-1.06715	2.64e-07	0.000159279
TRINITY_DN116485_c2_g1_i2	U	P	-0.435641	5.96381	2.71e-07	0.000162901
TRINITY_DN117787_c1_g3_i1	U	P	0.644473	3.93174	2.73e-07	0.000163009
TRINITY_DN119452_c1_g1_i1	U	P	-1.72568	1.0209	2.75e-07	0.000163824
TRINITY_DN115984_c0_g1_i1	U	P	-0.66305	3.78353	2.79e-07	0.00016542
TRINITY_DN118450_c1_g6_i1	U	P	-0.992722	2.55846	2.86e-07	0.00016843
TRINITY_DN117740_c0_g4_i3	U	P	-0.378175	8.25434	3.02e-07	0.000176962
TRINITY_DN118493_c0_g9_i1	U	P	-7.02786	-1.33899	3.07e-07	0.000179578
TRINITY_DN116495_c0_g1_i6	U	P	-0.864013	2.86327	3.13e-07	0.000181792
TRINITY_DN120054_c0_g3_i1	U	P	0.552423	4.40067	3.21e-07	0.000185531
TRINITY_DN114159_c4_g1_i3	U	P	-0.486078	4.91511	3.4e-07	0.000195985
TRINITY_DN118450_c1_g5_i1	U	P	-1.07766	2.30284	3.53e-07	0.000202479
TRINITY_DN109614_c0_g1_i4	U	P	-0.445748	5.56974	3.94e-07	0.000224874
TRINITY_DN109363_c1_g4_i1	U	P	-7.02201	-1.40079	4.42e-07	0.000251143
TRINITY_DN117921_c0_g2_i1	U	P	-0.417661	6.19826	4.86e-07	0.000274815
TRINITY_DN116436_c0_g2_i2	U	P	0.50575	4.77813	4.92e-07	0.000276761
TRINITY_DN120780_c0_g1_i6	U	P	-0.854254	2.82351	5.48e-07	0.000307102
TRINITY_DN106735_c4_g6_i2	U	P	-0.470635	5.06887	5.6e-07	0.000312449
TRINITY_DN92993_c0_g1_i1	U	P	-0.955552	2.71979	5.67e-07	0.000314853
TRINITY_DN115706_c0_g3_i2	U	P	0.723053	3.39903	5.75e-07	0.000318192
TRINITY_DN93287_c0_g1_i1	U	P	-4.15232	-0.924618	6.55e-07	0.000360655
TRINITY_DN112634_c0_g1_i1	U	P	-0.573459	4.16712	6.92e-07	0.000379219
TRINITY_DN119401_c0_g4_i2	U	P	-0.509676	4.48033	7.1e-07	0.000387478
TRINITY_DN110284_c6_g3_i1	U	P	-0.824714	3.05067	7.16e-07	0.000389331
TRINITY_DN114460_c2_g2_i1	U	P	-0.419014	5.98827	7.57e-07	0.000409458
TRINITY_DN121358_c0_g1_i2	U	P	-0.491549	4.74617	7.61e-07	0.000409678
TRINITY_DN106843_c0_g1_i2	U	P	-0.419544	5.93148	7.71e-07	0.000413457
TRINITY_DN120780_c1_g1_i6	U	P	-1.09546	2.09319	8e-07	0.000427404
TRINITY_DN110213_c2_g6_i2	U	P	-0.405045	6.37026	8.81e-07	0.000468728
TRINITY_DN99831_c0_g1_i1	U	P	-4.08575	-0.880301	9.07e-07	0.000480456
TRINITY_DN117517_c0_g5_i2	U	P	-0.833252	3.05166	9.34e-07	0.000492461
TRINITY_DN111207_c0_g2_i1	U	P	-6.85725	-1.34044	9.43e-07	0.000495311
TRINITY_DN108556_c0_g1_i2	U	P	-1.63599	0.924331	9.54e-07	0.000499108
TRINITY_DN111688_c0_g1_i1	U	P	-0.541179	4.28998	9.72e-07	0.000506053
TRINITY_DN106288_c7_g2_i1	U	P	-0.804491	2.96962	9.97e-07	0.000516874
TRINITY_DN120839_c1_g2_i1	U	P	-1.32411	1.39622	1.05e-06	0.000544575
TRINITY_DN121042_c0_g2_i1	U	P	-0.380332	7.07934	1.08e-06	0.000553415
TRINITY_DN111320_c2_g2_i1	U	P	-0.494616	4.56146	1.16e-06	0.000593234
TRINITY_DN110272_c1_g10_i1	U	P	-0.608447	3.78727	1.17e-06	0.000594348
TRINITY_DN107231_c3_g1_i1	U	P	0.442692	5.36098	1.18e-06	0.000600865
TRINITY_DN121278_c2_g2_i1	U	P	0.486136	4.76952	1.21e-06	0.000612773
TRINITY_DN71612_c0_g1_i1	U	P	-0.72754	3.40266	1.22e-06	0.000612773
TRINITY_DN95787_c0_g1_i1	U	P	-6.86004	-1.40179	1.24e-06	0.000623694
TRINITY_DN112377_c2_g2_i6	U	P	-0.590082	4.00265	1.26e-06	0.000629985
TRINITY_DN116392_c0_g1_i1	U	P	-0.498328	4.55404	1.27e-06	0.000629985
TRINITY_DN114565_c1_g1_i1	U	P	-0.51072	4.40705	1.29e-06	0.000641501
TRINITY_DN89776_c0_g2_i1	U	P	-6.86974	-1.43295	1.38e-06	0.000682352
TRINITY_DN120893_c0_g3_i4	U	P	-0.576623	3.96385	1.4e-06	0.000688623
TRINITY_DN118995_c1_g6_i1	U	P	-0.481109	4.72326	1.43e-06	0.000700502
TRINITY_DN110637_c0_g1_i4	U	P	-1.26151	1.65873	1.43e-06	0.000700502
TRINITY_DN121412_c6_g1_i4	U	P	-0.815752	2.84039	1.45e-06	0.000704362
TRINITY_DN109105_c7_g1_i2	U	P	-0.757701	3.16687	1.46e-06	0.000705052
TRINITY_DN114571_c0_g9_i1	U	P	0.694455	3.44917	1.5e-06	0.000725221
TRINITY_DN117235_c0_g1_i1	U	P	-4.11078	-1.04077	1.53e-06	0.000737214
TRINITY_DN116311_c1_g5_i1	U	P	-0.558193	4.24212	1.57e-06	0.000749592
TRINITY_DN118762_c1_g2_i1	U	P	-0.356286	8.11863	1.57e-06	0.000750136
TRINITY_DN117489_c5_g1_i1	U	P	-1.65088	0.918603	1.62e-06	0.000768342
TRINITY_DN96048_c1_g1_i1	U	P	-6.81777	-1.40123	1.63e-06	0.000768342
TRINITY_DN109185_c2_g3_i1	U	P	-0.506543	4.42083	1.63e-06	0.000768342
TRINITY_DN109733_c0_g1_i2	U	P	-0.453556	5.1556	1.72e-06	0.000804415
TRINITY_DN119108_c0_g1_i1	U	P	0.667533	3.57606	1.72e-06	0.000804415
TRINITY_DN109732_c0_g1_i1	U	P	-0.490144	4.56452	1.74e-06	0.00080829
TRINITY_DN113925_c1_g3_i1	U	P	0.517339	4.39722	1.74e-06	0.00080829
TRINITY_DN110781_c2_g3_i1	U	P	-0.541257	4.19925	1.75e-06	0.00080888
TRINITY_DN117273_c2_g2_i3	U	P	0.447786	5.13153	1.8e-06	0.000829495
TRINITY_DN109991_c0_g1_i1	U	P	-6.7415	-1.30879	1.81e-06	0.000833408
TRINITY_DN104783_c1_g1_i1	U	P	0.548958	4.19004	1.84e-06	0.000842549
TRINITY_DN118991_c0_g2_i1	U	P	-0.439107	5.22922	1.86e-06	0.000847973
TRINITY_DN116705_c3_g1_i1	U	P	-0.411313	5.78846	1.96e-06	0.000891393
TRINITY_DN114057_c1_g1_i4	U	P	-0.485855	4.58919	2.01e-06	0.000911829
TRINITY_DN114148_c0_g1_i2	U	P	-0.498354	4.66076	2.02e-06	0.000912907
TRINITY_DN121042_c1_g2_i3	U	P	-0.323181	11.0724	2.04e-06	0.000915517
TRINITY_DN118252_c1_g1_i1	U	P	-0.438987	5.18076	2.2e-06	0.000986015
TRINITY_DN110981_c4_g5_i1	U	P	-6.81756	-1.46546	2.21e-06	0.000986015
TRINITY_DN99189_c0_g1_i1	U	P	-6.81756	-1.46575	2.22e-06	0.000986015
TRINITY_DN109141_c0_g1_i8	U	P	-0.427473	5.29219	2.26e-06	0.000998723
TRINITY_DN55263_c0_g1_i1	U	P	-1.46576	1.38518	2.26e-06	0.000998723
TRINITY_DN120337_c2_g4_i1	U	P	-0.846956	2.73426	2.27e-06	0.000998756
TRINITY_DN121359_c4_g3_i1	U	P	0.461137	4.88823	2.39e-06	0.00104688
TRINITY_DN113334_c1_g5_i2	U	P	-0.546443	4.03479	2.44e-06	0.00106832
TRINITY_DN119644_c0_g4_i1	U	P	-0.596149	3.7639	2.47e-06	0.00107608
TRINITY_DN120843_c0_g3_i1	U	P	-0.723191	3.19815	2.57e-06	0.00111613
TRINITY_DN110299_c0_g1_i1	U	P	-0.537012	4.16065	2.73e-06	0.00117938
TRINITY_DN108972_c3_g3_i1	U	P	-0.767351	3.14178	2.75e-06	0.00118597
TRINITY_DN92949_c0_g1_i1	U	P	-4.60257	-0.97106	2.76e-06	0.00118689
TRINITY_DN110117_c3_g5_i3	U	P	-0.480106	4.53317	2.78e-06	0.00118816
TRINITY_DN119890_c0_g4_i1	U	P	-0.976104	2.40134	2.84e-06	0.00121029
TRINITY_DN120145_c2_g1_i1	U	P	-0.434112	5.18665	2.98e-06	0.00126635
TRINITY_DN105408_c2_g3_i1	U	P	-0.499218	4.33406	3.15e-06	0.00133538
TRINITY_DN108937_c2_g2_i1	U	P	-1.15052	1.81703	3.18e-06	0.00134298
TRINITY_DN109320_c0_g5_i1	U	P	-0.432101	5.25536	3.21e-06	0.00135066
TRINITY_DN104950_c0_g1_i1	U	P	-0.442161	4.98957	3.22e-06	0.00135068
TRINITY_DN116470_c1_g4_i1	U	P	-0.437483	5.11375	3.34e-06	0.00139527
TRINITY_DN111317_c0_g2_i2	U	P	-0.518604	4.238	3.39e-06	0.00141106
TRINITY_DN113924_c2_g3_i1	U	P	0.470594	4.64763	3.4e-06	0.00141106
TRINITY_DN117903_c2_g1_i1	U	P	-0.802215	2.86173	3.56e-06	0.00147475
TRINITY_DN109289_c2_g6_i1	U	P	-0.468474	4.69092	3.7e-06	0.00152663
TRINITY_DN109092_c1_g3_i2	U	P	0.630086	3.59966	3.71e-06	0.00152663
TRINITY_DN108524_c0_g4_i1	U	P	0.42977	5.19467	3.77e-06	0.00154285
TRINITY_DN117347_c1_g2_i1	U	P	-0.365636	6.84947	3.83e-06	0.00156242
TRINITY_DN121382_c2_g1_i2	U	P	-1.49763	0.951692	3.88e-06	0.00158025
TRINITY_DN115979_c3_g1_i1	U	P	-0.431096	5.04937	3.96e-06	0.00160734
TRINITY_DN112206_c1_g1_i2	U	P	-0.526027	4.21629	3.97e-06	0.00160734
TRINITY_DN118143_c3_g1_i3	U	P	-0.737858	3.05272	4.01e-06	0.00161846
TRINITY_DN114559_c0_g1_i4	U	P	0.481879	4.50063	4.06e-06	0.0016302
TRINITY_DN114941_c1_g8_i1	U	P	0.491582	4.47156	4.25e-06	0.001702
TRINITY_DN117999_c1_g3_i1	U	P	0.424938	5.19139	4.26e-06	0.001702
TRINITY_DN116486_c1_g1_i1	U	P	0.920458	2.57015	4.28e-06	0.00170374
TRINITY_DN92006_c0_g2_i1	U	P	-6.72179	-1.49829	4.34e-06	0.00172239
TRINITY_DN118604_c0_g3_i2	U	P	0.467407	4.71876	4.43e-06	0.00175094
TRINITY_DN103561_c0_g1_i2	U	P	-0.91066	2.45581	4.61e-06	0.00181856
TRINITY_DN72704_c0_g1_i1	U	P	-6.70744	-1.49889	4.66e-06	0.00183004
TRINITY_DN118977_c0_g1_i9	U	P	-0.442486	4.96053	4.72e-06	0.00184728
TRINITY_DN76584_c0_g1_i1	U	P	-6.69666	-1.49949	4.91e-06	0.00191723
TRINITY_DN118834_c3_g1_i1	U	P	-0.697725	3.18736	5.1e-06	0.00198649
TRINITY_DN114483_c0_g3_i1	U	P	-0.588407	3.7607	5.47e-06	0.00212373
TRINITY_DN118966_c0_g2_i3	U	P	-0.455833	4.69772	5.49e-06	0.00212465
TRINITY_DN112521_c3_g1_i3	U	P	-0.628396	3.52389	5.52e-06	0.00212962
TRINITY_DN112875_c1_g3_i2	U	P	-0.351988	7.14951	5.56e-06	0.00213646
TRINITY_DN89114_c0_g1_i1	U	P	-6.67853	-1.49772	5.61e-06	0.00214887
TRINITY_DN119815_c3_g4_i1	U	P	-1.05454	1.97414	5.66e-06	0.00216339
TRINITY_DN116940_c1_g1_i16	U	P	-0.467831	4.51879	5.92e-06	0.00225038
TRINITY_DN109733_c2_g3_i1	U	P	-0.376288	6.19888	5.95e-06	0.00225038
TRINITY_DN115886_c2_g3_i2	U	P	-0.461618	4.65343	5.95e-06	0.00225038
TRINITY_DN113834_c2_g4_i1	U	P	-0.609386	3.54685	5.97e-06	0.00225038
TRINITY_DN120845_c1_g3_i1	U	P	-0.761428	2.83117	5.98e-06	0.00225038
TRINITY_DN109944_c0_g1_i1	U	P	-3.22925	-0.754767	6.16e-06	0.00229993
TRINITY_DN117054_c5_g3_i1	U	P	-0.422642	5.16257	6.16e-06	0.00229993
TRINITY_DN121231_c0_g1_i2	U	P	0.539224	4.03551	6.16e-06	0.00229993
TRINITY_DN115587_c0_g4_i1	U	P	-0.404595	5.45104	6.32e-06	0.0023499
TRINITY_DN104298_c2_g2_i1	U	P	-0.439249	4.89733	6.48e-06	0.0024031
TRINITY_DN114823_c2_g1_i1	U	P	-0.505105	4.19237	6.67e-06	0.00245427
TRINITY_DN83585_c0_g2_i1	U	P	-4.57814	-1.19662	6.68e-06	0.00245427
TRINITY_DN111916_c3_g1_i3	U	P	-0.472033	4.47981	6.69e-06	0.00245427
TRINITY_DN23213_c0_g1_i1	U	P	-4.61737	-1.28082	6.7e-06	0.00245427
TRINITY_DN115373_c4_g1_i1	U	P	-0.437464	4.83421	6.72e-06	0.00245427
TRINITY_DN109588_c1_g3_i1	U	P	-6.66019	-1.53248	6.78e-06	0.00247189
TRINITY_DN118985_c0_g1_i1	U	P	-0.545314	3.93541	6.98e-06	0.00253412
TRINITY_DN114199_c1_g2_i1	U	P	-0.445358	4.79893	7.03e-06	0.00254623
TRINITY_DN111115_c2_g3_i2	U	P	-0.863313	2.5572	7.1e-06	0.0025628
TRINITY_DN112668_c5_g1_i3	U	P	-1.24409	1.4614	7.17e-06	0.00258246
TRINITY_DN112686_c3_g1_i1	U	P	-1.05363	1.96295	7.2e-06	0.00258508
TRINITY_DN118018_c2_g4_i1	U	P	0.429506	4.9951	7.53e-06	0.00269541
TRINITY_DN97778_c0_g1_i2	U	P	0.899481	2.52749	7.58e-06	0.00270685
TRINITY_DN105838_c1_g2_i1	U	P	-0.625544	3.53158	7.72e-06	0.00274568
TRINITY_DN113725_c1_g7_i1	U	P	0.651655	3.32376	7.75e-06	0.00274568
TRINITY_DN107069_c2_g2_i1	U	P	-0.52822	4.00394	7.76e-06	0.00274568
TRINITY_DN119986_c0_g1_i3	U	P	-0.624916	3.43988	8e-06	0.00282505
TRINITY_DN118739_c2_g2_i14	U	P	-0.651126	3.27935	8.32e-06	0.00292739
TRINITY_DN117920_c0_g1_i7	U	P	-1.29854	1.2466	8.34e-06	0.00292947
TRINITY_DN105967_c6_g3_i1	U	P	-0.806689	2.67768	8.38e-06	0.00293376
TRINITY_DN111836_c0_g7_i1	U	P	-6.59987	-1.49851	8.53e-06	0.00297695
TRINITY_DN111017_c2_g5_i1	U	P	-0.393309	5.52356	8.73e-06	0.0030403
TRINITY_DN107210_c1_g5_i1	U	P	-0.469287	4.51156	8.84e-06	0.00306959
TRINITY_DN112533_c4_g2_i5	U	P	-0.419818	5.07701	9.8e-06	0.00338554
TRINITY_DN109377_c2_g1_i1	U	P	-0.496248	4.16574	9.81e-06	0.00338554
TRINITY_DN116451_c0_g2_i2	U	P	-0.43125	4.86958	9.92e-06	0.00341422
TRINITY_DN98665_c0_g2_i1	U	P	-6.66009	-1.6394	9.95e-06	0.00341797
TRINITY_DN110427_c2_g11_i1	U	P	-0.648757	3.29049	1.01e-05	0.00343991
TRINITY_DN115615_c1_g5_i1	U	P	0.515638	4.11093	1.01e-05	0.00343991
TRINITY_DN108251_c2_g4_i1	U	P	-0.419331	4.99336	1.03e-05	0.00349157
TRINITY_DN108129_c0_g7_i1	U	P	-0.455628	4.54632	1.03e-05	0.00349157
TRINITY_DN111749_c0_g1_i1	U	P	-1.02006	2.11117	1.04e-05	0.00351516
TRINITY_DN118566_c0_g3_i2	U	P	-1.21998	1.76263	1.06e-05	0.00357545
TRINITY_DN121279_c0_g1_i3	U	P	-0.31074	9.64887	1.06e-05	0.0035767
TRINITY_DN99559_c0_g1_i2	U	P	-0.336029	7.43677	1.13e-05	0.00378801
TRINITY_DN94403_c0_g1_i1	U	P	-3.49378	-0.994201	1.15e-05	0.00383989
TRINITY_DN96735_c0_g1_i1	U	P	-3.48351	-0.969909	1.16e-05	0.00386287
TRINITY_DN121396_c0_g1_i1	U	P	-0.589871	3.61083	1.16e-05	0.00386392
TRINITY_DN106855_c0_g1_i2	U	P	0.558321	3.814	1.17e-05	0.00390204
TRINITY_DN111813_c4_g2_i1	U	P	-0.675861	3.0952	1.18e-05	0.00391881
TRINITY_DN108968_c0_g5_i2	U	P	-0.550192	3.83972	1.2e-05	0.00396139
TRINITY_DN121111_c3_g2_i2	U	P	-0.538298	3.86266	1.2e-05	0.00397022
TRINITY_DN116145_c4_g5_i1	U	P	-0.578664	3.68427	1.21e-05	0.00398773
TRINITY_DN91973_c0_g1_i1	U	P	1.37804	1.14231	1.22e-05	0.00400868
TRINITY_DN72336_c0_g1_i1	U	P	-6.58809	-1.60317	1.24e-05	0.00404173
TRINITY_DN98772_c0_g1_i1	U	P	-6.54851	-1.53181	1.25e-05	0.00406878
TRINITY_DN104950_c3_g1_i1	U	P	-0.458816	4.41499	1.27e-05	0.00412509
TRINITY_DN121283_c1_g2_i2	U	P	-1.18766	1.38355	1.28e-05	0.00415917
TRINITY_DN113902_c5_g6_i1	U	P	-0.382817	5.60599	1.32e-05	0.00426246
TRINITY_DN120417_c6_g1_i1	U	P	-0.517174	3.93189	1.32e-05	0.00427478
TRINITY_DN111478_c1_g5_i1	U	P	-0.424712	4.9961	1.34e-05	0.00430962
TRINITY_DN118480_c0_g1_i1	U	P	1.10738	1.86977	1.36e-05	0.00435803
TRINITY_DN113846_c0_g1_i8	U	P	-3.80009	-0.994422	1.36e-05	0.00435803
TRINITY_DN112859_c3_g4_i1	U	P	0.422228	4.9801	1.42e-05	0.00453752
TRINITY_DN109097_c1_g2_i2	U	P	-0.470409	4.27596	1.43e-05	0.00456117
TRINITY_DN118492_c0_g1_i4	U	P	-0.460586	4.45046	1.45e-05	0.00460368
TRINITY_DN118516_c0_g2_i1	U	P	-0.558868	3.68412	1.45e-05	0.00461365
TRINITY_DN117302_c0_g4_i1	U	P	-0.422434	4.88829	1.46e-05	0.00462418
TRINITY_DN105140_c2_g1_i8	U	P	-0.962326	2.17945	1.53e-05	0.00482114
TRINITY_DN119507_c1_g1_i5	U	P	-0.398029	5.14247	1.55e-05	0.00486648
TRINITY_DN107604_c0_g1_i1	U	P	0.451445	4.5234	1.59e-05	0.00498812
TRINITY_DN100413_c0_g1_i1	U	P	-1.34688	1.14527	1.6e-05	0.00501959
TRINITY_DN113421_c2_g1_i1	U	P	-0.438991	4.64411	1.61e-05	0.00501959
TRINITY_DN94002_c0_g1_i1	U	P	-6.59162	-1.67726	1.65e-05	0.00512701
TRINITY_DN111291_c1_g1_i2	U	P	-4.53062	-1.36985	1.67e-05	0.00518725
TRINITY_DN98319_c0_g1_i1	U	P	-6.49102	-1.53169	1.69e-05	0.00525342
TRINITY_DN119628_c0_g1_i1	U	P	-0.797135	2.66079	1.73e-05	0.00534182
TRINITY_DN115256_c2_g1_i2	U	P	-0.412785	4.91375	1.74e-05	0.00535246
TRINITY_DN109788_c1_g5_i1	U	P	0.698421	3.07662	1.74e-05	0.00535246
TRINITY_DN107104_c0_g1_i1	U	P	-0.872202	2.30099	1.75e-05	0.00537496
TRINITY_DN105591_c2_g2_i5	U	P	-0.466951	4.33818	1.77e-05	0.00541366
TRINITY_DN119593_c0_g3_i7	U	P	-1.10914	1.97655	1.81e-05	0.00551792
TRINITY_DN110527_c0_g1_i1	U	P	-0.681412	3.13887	1.82e-05	0.00553259
TRINITY_DN108796_c1_g4_i2	U	P	0.531796	3.90323	1.82e-05	0.00553259
TRINITY_DN111799_c0_g1_i1	U	P	0.356252	6.19178	1.84e-05	0.00557496
TRINITY_DN112612_c3_g1_i1	U	P	1.11247	1.87742	1.87e-05	0.00565898
TRINITY_DN114199_c1_g4_i1	U	P	-0.624391	3.33343	1.96e-05	0.0059295
TRINITY_DN109410_c0_g3_i1	U	P	-0.398297	5.1598	1.97e-05	0.00593843
TRINITY_DN115907_c0_g3_i1	U	P	-0.578235	3.58085	1.98e-05	0.00593921
TRINITY_DN118621_c1_g3_i5	U	P	-0.691587	3.01191	1.98e-05	0.00594011
TRINITY_DN95844_c0_g1_i1	U	P	-0.359096	6.01693	1.99e-05	0.00595528
TRINITY_DN110008_c2_g1_i1	U	P	-4.54204	-1.4325	2.06e-05	0.00613842
TRINITY_DN113184_c1_g1_i2	U	P	0.751469	2.79217	2.08e-05	0.0061764
TRINITY_DN67887_c0_g1_i1	U	P	-4.49633	-1.36968	2.09e-05	0.00619417
TRINITY_DN118942_c1_g1_i5	U	P	-2.12034	-0.169295	2.1e-05	0.00619872
TRINITY_DN111588_c1_g1_i7	U	P	-0.917657	3.2432	2.1e-05	0.00619872
TRINITY_DN119771_c2_g1_i7	U	P	-0.565636	3.59296	2.11e-05	0.00622027
TRINITY_DN115406_c0_g1_i1	U	P	0.412698	4.9266	2.12e-05	0.0062481
TRINITY_DN118328_c1_g3_i1	U	P	-0.573134	3.55433	2.13e-05	0.00626339
TRINITY_DN105191_c0_g1_i2	U	P	0.627504	3.36315	2.18e-05	0.00635617
TRINITY_DN115323_c2_g1_i2	U	P	-0.37448	5.49682	2.18e-05	0.00635617
TRINITY_DN115622_c0_g10_i3	U	P	0.410585	5.01334	2.18e-05	0.00635914
TRINITY_DN106220_c1_g2_i1	U	P	-0.523821	3.8821	2.25e-05	0.00654842
TRINITY_DN113590_c4_g7_i1	U	P	-0.633953	3.29561	2.37e-05	0.00688491
TRINITY_DN116470_c1_g5_i3	U	P	-0.537918	3.76602	2.43e-05	0.00704191
TRINITY_DN121210_c2_g1_i2	U	P	-0.424219	4.73239	2.45e-05	0.00705831
TRINITY_DN121165_c1_g1_i5	U	P	-1.54041	0.629871	2.45e-05	0.00706437
TRINITY_DN113660_c1_g1_i1	U	P	0.594361	3.48621	2.51e-05	0.00722199
TRINITY_DN111629_c1_g1_i12	U	P	-0.338296	6.58736	2.56e-05	0.00731549
TRINITY_DN104977_c2_g2_i1	U	P	-1.19836	1.42432	2.56e-05	0.00731549
TRINITY_DN112396_c2_g2_i1	U	P	-0.428055	4.6035	2.67e-05	0.00761152
TRINITY_DN120097_c0_g1_i6	U	P	-1.10327	1.54812	2.68e-05	0.00762457
TRINITY_DN116202_c1_g3_i1	U	P	-0.701929	2.9243	2.7e-05	0.00767771
TRINITY_DN82213_c0_g1_i1	U	P	-6.49156	-1.67613	2.73e-05	0.00774438
TRINITY_DN121357_c5_g2_i4	U	P	-0.421599	4.66974	2.75e-05	0.0077779
TRINITY_DN114452_c0_g8_i2	U	P	-0.382224	5.32016	2.83e-05	0.00799754
TRINITY_DN87779_c0_g1_i2	U	P	0.42373	4.69869	2.87e-05	0.00808115
TRINITY_DN71905_c0_g1_i1	U	P	-4.37643	-1.25163	2.88e-05	0.00809064
TRINITY_DN104950_c1_g1_i3	U	P	-0.724384	2.72723	2.99e-05	0.00838085
TRINITY_DN106886_c4_g2_i2	U	P	-0.43867	4.50798	3.02e-05	0.00845755
TRINITY_DN100728_c0_g1_i1	U	P	-0.690726	2.98015	3.15e-05	0.00878686
TRINITY_DN119979_c1_g2_i4	U	P	0.321852	7.248	3.3e-05	0.0091909
TRINITY_DN114835_c2_g2_i1	U	P	-0.492306	3.97567	3.34e-05	0.00926519
TRINITY_DN115965_c3_g1_i2	U	P	0.453224	4.34489	3.47e-05	0.00962351
TRINITY_DN108819_c1_g3_i1	U	P	-0.539159	3.72406	3.54e-05	0.00977496
TRINITY_DN108361_c5_g3_i1	U	P	-0.318765	7.30031	3.54e-05	0.00977496
TRINITY_DN89570_c0_g1_i1	U	P	-4.42269	-1.40184	3.59e-05	0.00988201
TRINITY_DN108914_c1_g3_i1	U	P	-0.40474	4.86065	3.6e-05	0.00988652
TRINITY_DN98465_c0_g1_i1	U	P	0.390903	5.11226	3.78e-05	0.01036
TRINITY_DN112915_c0_g1_i7	U	P	0.810088	2.4513	3.88e-05	0.0106083
TRINITY_DN120924_c0_g1_i8	U	P	-1.24151	1.20749	3.9e-05	0.0106511
TRINITY_DN118725_c1_g3_i2	U	P	-0.298909	8.66648	3.92e-05	0.0106668
TRINITY_DN111987_c1_g1_i2	U	P	1.5742	0.645567	3.93e-05	0.0106668
TRINITY_DN118707_c1_g1_i5	U	P	-0.414026	4.73886	3.95e-05	0.010687
TRINITY_DN120722_c0_g4_i17	U	P	-0.434347	4.51754	3.95e-05	0.010687
TRINITY_DN109252_c1_g1_i1	U	P	-0.436644	4.4455	4.05e-05	0.0109395
TRINITY_DN118450_c0_g1_i1	U	P	-0.71646	2.82707	4.09e-05	0.0110191
TRINITY_DN120257_c2_g2_i3	U	P	0.415581	4.71022	4.17e-05	0.011199
TRINITY_DN84627_c0_g1_i1	U	P	-6.34715	-1.60297	4.18e-05	0.0112112
TRINITY_DN117218_c4_g3_i1	U	P	-0.484246	4.00991	4.19e-05	0.0112151
TRINITY_DN117763_c0_g6_i1	U	P	-0.641884	3.06945	4.23e-05	0.0112954
TRINITY_DN116355_c2_g9_i1	U	P	0.462767	4.22718	4.25e-05	0.0113168
TRINITY_DN118060_c2_g4_i2	U	P	-0.339286	6.15004	4.38e-05	0.0116377
TRINITY_DN102744_c0_g1_i2	U	P	0.418879	4.61013	4.45e-05	0.0117905
TRINITY_DN121359_c3_g1_i1	U	P	-0.471943	4.09145	4.46e-05	0.0117905
TRINITY_DN115244_c0_g1_i11	U	P	-0.738958	2.66852	4.46e-05	0.0117905
TRINITY_DN93004_c0_g1_i1	U	P	-0.457439	4.2316	4.48e-05	0.011803
TRINITY_DN109769_c1_g1_i6	U	P	-0.3744	5.22212	4.54e-05	0.0119458
TRINITY_DN99781_c0_g1_i1	U	P	-1.25699	1.17198	4.57e-05	0.0119917
TRINITY_DN118944_c2_g2_i1	U	P	-0.565869	3.51779	4.64e-05	0.0121467
TRINITY_DN113317_c2_g1_i2	U	P	-0.459229	4.24149	4.65e-05	0.0121467
TRINITY_DN110971_c0_g1_i2	U	P	-1.30328	1.04729	4.66e-05	0.0121467
TRINITY_DN105714_c3_g2_i2	U	P	-0.571657	3.48433	4.67e-05	0.0121543
TRINITY_DN120869_c0_g1_i20	U	P	-0.418082	4.5399	4.69e-05	0.0121898
TRINITY_DN103945_c0_g5_i1	U	P	0.386033	5.05632	4.73e-05	0.0122342
TRINITY_DN103522_c2_g6_i1	U	P	0.502357	3.97502	4.73e-05	0.0122342
TRINITY_DN104903_c4_g3_i1	U	P	0.567545	3.50524	4.77e-05	0.0123183
TRINITY_DN111231_c0_g2_i1	U	P	-0.557133	3.53051	4.87e-05	0.0125382
TRINITY_DN111340_c1_g1_i11	U	P	-1.17664	1.2499	4.88e-05	0.0125566
TRINITY_DN80758_c0_g1_i1	U	P	-4.42616	-1.49885	4.96e-05	0.0127207
TRINITY_DN118327_c1_g1_i4	U	P	-2.60123	-0.467425	4.98e-05	0.0127571
TRINITY_DN121176_c2_g1_i2	U	P	-0.608875	3.16174	5.04e-05	0.0128732
TRINITY_DN118665_c1_g1_i2	U	P	0.433454	4.42404	5.21e-05	0.0132429
TRINITY_DN104027_c0_g1_i1	U	P	-0.372755	5.23375	5.21e-05	0.0132429
TRINITY_DN89028_c0_g1_i1	U	P	-0.932605	1.93813	5.21e-05	0.0132429
TRINITY_DN111750_c0_g5_i1	U	P	-0.310829	7.32113	5.28e-05	0.0133749
TRINITY_DN116247_c3_g3_i1	U	P	-0.399473	4.7774	5.29e-05	0.0133749
TRINITY_DN117560_c0_g3_i2	U	P	0.412253	4.71644	5.31e-05	0.0133906
TRINITY_DN84218_c0_g1_i1	U	P	-0.453021	4.23797	5.31e-05	0.0133906
TRINITY_DN115775_c1_g3_i2	U	P	-0.374665	5.10896	5.48e-05	0.0137847
TRINITY_DN114309_c1_g1_i3	U	P	0.388794	5.00211	5.55e-05	0.0139245
TRINITY_DN107322_c1_g7_i1	U	P	-0.412213	4.66616	5.58e-05	0.0139669
TRINITY_DN121209_c3_g2_i8	U	P	0.781175	2.58576	5.78e-05	0.0144576
TRINITY_DN113562_c1_g2_i2	U	P	-0.390107	4.8839	5.84e-05	0.0145659
TRINITY_DN112040_c1_g1_i1	U	P	0.615568	3.29166	5.9e-05	0.014685
TRINITY_DN92815_c0_g1_i1	U	P	-3.63034	-1.11821	5.95e-05	0.0147526
TRINITY_DN115035_c1_g6_i1	U	P	-0.361172	5.42553	5.95e-05	0.0147526
TRINITY_DN112442_c1_g3_i1	U	P	-0.501049	3.848	6.05e-05	0.0149342
TRINITY_DN121139_c1_g1_i1	U	P	-0.368701	5.24415	6.07e-05	0.0149342
TRINITY_DN113082_c2_g1_i1	U	P	-0.382671	4.9562	6.07e-05	0.0149342
TRINITY_DN106575_c0_g1_i4	U	P	-0.671679	2.85199	6.08e-05	0.0149342
TRINITY_DN119372_c1_g2_i1	U	P	0.659553	3.01829	6.08e-05	0.0149342
TRINITY_DN106699_c4_g1_i1	U	P	-0.686117	2.84712	6.13e-05	0.0150117
TRINITY_DN92950_c0_g1_i1	U	P	-6.294	-1.63897	6.14e-05	0.0150117
TRINITY_DN121250_c2_g1_i3	U	P	-1.87998	-0.00463714	6.19e-05	0.0151196
TRINITY_DN120047_c1_g1_i1	U	P	-0.334156	6.12531	6.26e-05	0.0152559
TRINITY_DN95862_c0_g1_i1	U	P	-4.31904	-1.40146	6.49e-05	0.015766
TRINITY_DN118995_c1_g1_i2	U	P	0.389504	4.93879	6.5e-05	0.015766
TRINITY_DN97589_c0_g1_i1	U	P	-4.39546	-1.53169	6.53e-05	0.0158277
TRINITY_DN117257_c1_g2_i1	U	P	-0.379115	5.06331	6.62e-05	0.0160118
TRINITY_DN100715_c0_g1_i1	U	P	-4.39184	-1.53198	6.65e-05	0.0160404
TRINITY_DN118245_c3_g1_i2	U	P	0.403038	4.72822	6.77e-05	0.0162858
TRINITY_DN119370_c1_g1_i1	U	P	-0.707733	2.79168	6.78e-05	0.0162858
TRINITY_DN107528_c3_g5_i3	U	P	-0.34264	5.78401	6.81e-05	0.0163376
TRINITY_DN120120_c0_g1_i1	U	P	-0.861588	2.1655	6.84e-05	0.0163789
TRINITY_DN91876_c0_g1_i1	U	P	-0.381305	5.00961	6.86e-05	0.0163833
TRINITY_DN113788_c0_g1_i1	U	P	-0.32762	6.28	6.88e-05	0.0164042
TRINITY_DN68019_c0_g1_i1	U	P	-0.44728	4.24861	6.99e-05	0.0166345
TRINITY_DN110613_c4_g3_i2	U	P	-1.01029	1.75733	7.13e-05	0.0169337
TRINITY_DN120424_c10_g3_i2	U	P	-0.360558	5.33401	7.14e-05	0.0169337
TRINITY_DN107315_c0_g1_i1	U	P	-0.354564	5.39613	7.21e-05	0.0170655
TRINITY_DN104985_c4_g2_i1	U	P	-0.508092	3.84252	7.38e-05	0.0174311
TRINITY_DN81957_c0_g1_i1	U	P	-6.27634	-1.67624	7.41e-05	0.0174789
TRINITY_DN113786_c1_g2_i1	U	P	-0.412383	4.53232	7.48e-05	0.0175909
TRINITY_DN117879_c1_g1_i3	U	P	-1.0577	1.56537	7.49e-05	0.0175909
TRINITY_DN110713_c0_g3_i4	U	P	0.352718	5.46431	7.55e-05	0.0177045
TRINITY_DN106085_c1_g3_i3	U	P	-0.410804	4.56771	7.59e-05	0.0177729
TRINITY_DN104871_c0_g4_i1	U	P	0.329389	6.16301	7.64e-05	0.0178558
TRINITY_DN117508_c2_g1_i3	U	P	-0.897746	2.10935	7.67e-05	0.0178694
TRINITY_DN107155_c2_g9_i1	U	P	-0.715915	2.62068	7.69e-05	0.0178694
TRINITY_DN108901_c1_g2_i1	U	P	-2.14882	-0.339318	7.69e-05	0.0178694
TRINITY_DN116975_c0_g5_i2	U	P	-0.310562	6.96121	7.8e-05	0.0180896
TRINITY_DN95716_c0_g1_i1	U	P	-1.39248	0.957542	7.83e-05	0.0181238
TRINITY_DN104242_c4_g1_i1	U	P	-0.397507	4.67326	7.87e-05	0.0181824
TRINITY_DN111841_c0_g2_i1	U	P	-0.709366	2.73127	7.9e-05	0.0182075
TRINITY_DN115845_c0_g5_i1	U	P	0.540275	3.57776	7.96e-05	0.0183202
TRINITY_DN99123_c0_g1_i1	U	P	-4.26188	-1.36958	8.01e-05	0.0183963
TRINITY_DN113628_c1_g2_i1	U	P	-0.348814	5.52166	8.04e-05	0.0184023
TRINITY_DN118423_c3_g1_i3	U	P	-0.511147	3.64522	8.04e-05	0.0184023
TRINITY_DN112881_c0_g2_i2	U	P	-0.765159	2.50831	8.11e-05	0.0185279
TRINITY_DN73555_c0_g1_i1	U	P	-6.35198	-1.79514	8.14e-05	0.0185667
TRINITY_DN121385_c1_g1_i8	U	P	-0.908813	1.88774	8.27e-05	0.018823
TRINITY_DN119867_c2_g1_i1	U	P	-0.345069	5.61469	8.31e-05	0.0188783
TRINITY_DN101746_c0_g2_i2	U	P	-4.24308	-1.35215	8.45e-05	0.0191736
TRINITY_DN3720_c0_g1_i1	U	P	-1.31277	1.03466	8.55e-05	0.0193433
TRINITY_DN103542_c0_g1_i1	U	P	-0.630925	3.01961	8.56e-05	0.0193433
TRINITY_DN108851_c5_g1_i2	U	P	-1.92006	0.086717	8.57e-05	0.0193433
TRINITY_DN121247_c2_g1_i2	U	P	-1.3186	0.953086	8.65e-05	0.0194561
TRINITY_DN56595_c0_g1_i1	U	P	-0.491841	3.81921	8.66e-05	0.0194561
TRINITY_DN110642_c4_g3_i1	U	P	-0.355507	5.30316	8.72e-05	0.0195617
TRINITY_DN107820_c0_g1_i1	U	P	0.704481	2.82491	8.73e-05	0.0195634
TRINITY_DN94569_c0_g1_i1	U	P	-1.16114	1.40943	8.84e-05	0.0197745
TRINITY_DN106318_c2_g4_i3	U	P	-0.404751	4.55016	9.01e-05	0.0201021
TRINITY_DN113543_c0_g1_i1	U	P	-0.904684	2.01022	9.07e-05	0.0202023
TRINITY_DN117412_c1_g2_i2	U	P	-0.391471	4.68437	9.1e-05	0.0202023
TRINITY_DN120061_c0_g1_i3	U	P	-2.36342	-0.566566	9.1e-05	0.0202023
TRINITY_DN93676_c0_g1_i1	U	P	-4.31063	-1.49852	9.2e-05	0.0203803
TRINITY_DN47726_c0_g1_i1	U	P	-6.40064	-1.88071	9.27e-05	0.0205146
TRINITY_DN113128_c2_g3_i1	U	P	-0.334018	5.87963	9.31e-05	0.0205169
TRINITY_DN109358_c0_g3_i1	U	P	-0.547285	3.45353	9.31e-05	0.0205169
TRINITY_DN132595_c0_g1_i1	U	P	-6.28583	-1.75418	9.37e-05	0.0206215
TRINITY_DN115308_c3_g9_i1	U	P	-0.330083	5.9437	9.42e-05	0.0206892
TRINITY_DN115966_c1_g2_i2	U	P	0.332999	5.90391	9.52e-05	0.0208822
TRINITY_DN117533_c0_g1_i1	U	P	-2.01755	-0.251781	9.7e-05	0.0212112
TRINITY_DN119990_c0_g1_i1	U	P	-0.560876	3.35619	9.71e-05	0.0212112
TRINITY_DN121283_c0_g1_i3	U	P	-1.48716	0.434548	9.74e-05	0.0212397
TRINITY_DN87042_c0_g1_i1	U	P	0.38904	4.79562	9.76e-05	0.0212397
TRINITY_DN105703_c0_g1_i16	U	P	-0.337285	5.74223	9.89e-05	0.0214991
TRINITY_DN118614_c0_g5_i1	U	P	-0.411339	4.46394	9.92e-05	0.0215265
TRINITY_DN108914_c1_g9_i1	U	P	-0.99394	1.67216	0.000100405	0.0217474
TRINITY_DN109880_c0_g1_i2	U	P	-2.18567	-0.434303	0.000100581	0.0217479
TRINITY_DN120723_c0_g2_i1	U	P	-0.416518	4.4181	0.000101497	0.021908
TRINITY_DN106206_c0_g1_i2	U	P	-0.816138	2.25571	0.000101911	0.0219595
TRINITY_DN120067_c2_g3_i1	U	P	0.508718	3.71114	0.000102502	0.0220489
TRINITY_DN105107_c0_g1_i1	U	P	0.362379	5.21953	0.000104077	0.0223492
TRINITY_DN111340_c0_g1_i5	U	P	-2.23792	-0.398191	0.000105371	0.0225627
TRINITY_DN114501_c1_g6_i1	U	P	0.443942	4.216	0.000105562	0.0225627
TRINITY_DN120560_c0_g3_i1	U	P	-0.368961	5.01978	0.000105613	0.0225627
TRINITY_DN119567_c0_g2_i3	U	P	-1.59582	0.235579	0.000108989	0.0232443
TRINITY_DN110426_c5_g2_i1	U	P	-0.563548	3.28917	0.000112563	0.0239394
TRINITY_DN120350_c0_g1_i4	U	P	-3.24173	-1.19718	0.000112632	0.0239394
TRINITY_DN114536_c0_g3_i2	U	P	-0.346459	5.41793	0.000113889	0.0241655
TRINITY_DN116362_c8_g7_i1	U	P	-1.20501	1.01072	0.000114482	0.0242502
TRINITY_DN110522_c5_g1_i5	U	P	-0.484625	3.74492	0.000114938	0.0243057
TRINITY_DN111961_c2_g3_i1	U	P	-5.74088	-0.447542	0.000116218	0.0245348
TRINITY_DN115014_c1_g3_i1	U	P	-0.493936	3.71927	0.000116819	0.0246201
TRINITY_DN121336_c4_g1_i17	U	P	-1.22962	0.944113	0.000117191	0.0246569
TRINITY_DN119808_c4_g9_i1	U	P	-0.431651	4.22077	0.000118844	0.0249625
TRINITY_DN114848_c0_g1_i5	U	P	-1.2769	0.883692	0.000121544	0.025487
TRINITY_DN116355_c2_g2_i1	U	P	0.350299	5.36821	0.000124638	0.026092
TRINITY_DN109434_c0_g1_i1	U	P	0.446152	4.08938	0.000130102	0.0271903
TRINITY_DN120580_c0_g1_i5	U	P	-0.348654	5.32558	0.000130545	0.0272372
TRINITY_DN108326_c2_g4_i1	U	P	-1.3189	0.840781	0.000134571	0.0280306
TRINITY_DN93792_c0_g1_i1	U	P	-6.267	-1.83735	0.000134811	0.0280337
TRINITY_DN106590_c2_g6_i1	U	P	-0.933411	1.81378	0.000135317	0.0280581
TRINITY_DN118116_c0_g3_i1	U	P	-0.433076	4.16452	0.000135377	0.0280581
TRINITY_DN120028_c0_g2_i1	U	P	-0.950552	1.77067	0.000137444	0.0284393
TRINITY_DN111069_c3_g4_i1	U	P	-0.435836	4.11286	0.000137771	0.0284599
TRINITY_DN105990_c2_g2_i1	U	P	-0.356794	5.17194	0.000138223	0.0285061
TRINITY_DN109847_c2_g3_i1	U	P	0.723669	2.6176	0.000141417	0.0290709
TRINITY_DN113279_c7_g1_i5	U	P	-0.512248	3.54988	0.000141472	0.0290709
TRINITY_DN63122_c0_g1_i1	U	P	0.443432	4.07266	0.00014187	0.0290709
TRINITY_DN119979_c1_g1_i1	U	P	0.323872	5.95521	0.000141892	0.0290709
TRINITY_DN118333_c1_g4_i2	U	P	0.362978	5.01288	0.000143534	0.0293592
TRINITY_DN120220_c0_g2_i3	U	P	-0.505877	3.63875	0.000144023	0.029411
TRINITY_DN84943_c0_g1_i1	U	P	-4.211	-1.46502	0.000145247	0.0296126
TRINITY_DN108871_c0_g1_i7	U	P	-0.533489	3.44489	0.000145492	0.0296142
TRINITY_DN109153_c0_g2_i3	U	P	-0.492741	3.65538	0.000147189	0.0299109
TRINITY_DN105408_c2_g4_i1	U	P	-0.688754	2.69582	0.000147899	0.029978
TRINITY_DN105516_c0_g1_i1	U	P	-0.374821	4.82977	0.000147999	0.029978
TRINITY_DN105831_c0_g1_i7	U	P	-1.35779	0.574936	0.000148622	0.0300556
TRINITY_DN118493_c0_g3_i1	U	P	-4.31041	-1.65613	0.000149177	0.0301001
TRINITY_DN110006_c1_g1_i5	U	P	0.425402	4.29098	0.000149335	0.0301001
TRINITY_DN117284_c1_g2_i1	U	P	0.630267	2.98441	0.000149565	0.0301001
TRINITY_DN120867_c0_g1_i1	U	P	0.372567	4.86587	0.000151199	0.03038
TRINITY_DN111769_c6_g4_i1	U	P	-0.376302	4.72011	0.000153333	0.0307569
TRINITY_DN97894_c0_g1_i1	U	P	1.16325	1.31904	0.000153567	0.0307569
TRINITY_DN118928_c1_g5_i1	U	P	0.353896	5.1599	0.000153831	0.0307606
TRINITY_DN111916_c2_g5_i1	U	P	-0.359617	5.04953	0.000154523	0.030802
TRINITY_DN120549_c3_g1_i1	U	P	0.479124	3.80405	0.000154531	0.030802
TRINITY_DN116622_c1_g1_i3	U	P	-0.366662	4.9634	0.000154882	0.0308227
TRINITY_DN119658_c0_g2_i1	U	P	0.379424	4.75835	0.00015543	0.0308375
TRINITY_DN110758_c1_g4_i1	U	P	-0.305642	6.51586	0.00015545	0.0308375
TRINITY_DN113044_c1_g1_i3	U	P	-0.429937	4.72906	0.000156439	0.0309688
TRINITY_DN110388_c0_g2_i1	U	P	0.351267	5.17885	0.000156607	0.0309688
TRINITY_DN116900_c3_g2_i2	U	P	-0.467675	3.8851	0.000157136	0.0310212
TRINITY_DN89039_c0_g1_i1	U	P	-6.19231	-1.79537	0.000157369	0.0310212
TRINITY_DN110445_c0_g2_i1	U	P	-0.474385	3.84726	0.000158315	0.0311587
TRINITY_DN117609_c0_g1_i1	U	P	-0.751462	2.45141	0.000159141	0.031272
TRINITY_DN119246_c1_g1_i1	U	P	-1.18658	1.01778	0.000159974	0.0313469
TRINITY_DN104381_c1_g3_i7	U	P	0.34646	5.30663	0.000160218	0.0313469
TRINITY_DN85570_c0_g1_i1	U	P	-6.18741	-1.79595	0.000160275	0.0313469
TRINITY_DN105947_c3_g6_i1	U	P	-3.57648	-1.36993	0.000161036	0.0314466
TRINITY_DN7032_c0_g1_i1	U	P	3.1209	-1.01871	0.000163877	0.0319311
TRINITY_DN116388_c0_g2_i1	U	P	-0.611482	3.00621	0.000164028	0.0319311
TRINITY_DN118604_c0_g2_i2	U	P	0.498114	3.74279	0.000164791	0.0320298
TRINITY_DN116992_c1_g3_i1	U	P	-0.334687	5.49315	0.000165101	0.03204
TRINITY_DN109839_c0_g1_i2	U	P	-0.813568	2.27229	0.000167163	0.0323901
TRINITY_DN105213_c0_g9_i1	U	P	0.950919	1.77994	0.000167728	0.0324491
TRINITY_DN118101_c0_g1_i2	U	P	-2.02567	-0.401299	0.000168567	0.0325611
TRINITY_DN119016_c0_g1_i1	U	P	-1.99692	-0.349354	0.000169586	0.0327073
TRINITY_DN120163_c0_g1_i1	U	P	0.62099	3.01252	0.000171566	0.0330382
TRINITY_DN112184_c3_g2_i1	U	P	-0.331308	5.56481	0.000172279	0.0331246
TRINITY_DN116589_c10_g1_i2	U	P	0.807202	2.18514	0.000176079	0.0338032
TRINITY_DN116787_c0_g1_i1	U	P	-0.384147	4.64038	0.00017704	0.0339354
TRINITY_DN62508_c0_g1_i1	U	P	-6.29221	-1.92401	0.000179076	0.0342727
TRINITY_DN117627_c0_g1_i1	U	P	0.315585	6.00559	0.000179348	0.0342727
TRINITY_DN112268_c1_g2_i1	U	P	-0.61337	2.99564	0.000180568	0.0344532
TRINITY_DN80458_c0_g1_i1	U	P	-6.12811	-1.75425	0.000181124	0.0345067
TRINITY_DN118595_c0_g3_i1	U	P	-0.421162	4.1413	0.000183211	0.034851
TRINITY_DN109441_c1_g1_i1	U	P	-0.74318	2.34181	0.000183713	0.0348935
TRINITY_DN110234_c2_g1_i1	U	P	-0.280118	7.91593	0.00018447	0.034984
TRINITY_DN121194_c5_g2_i5	U	P	-0.342244	5.26413	0.00018499	0.0350295
TRINITY_DN107686_c0_g2_i1	U	P	-0.717872	2.57878	0.000185649	0.0351012
TRINITY_DN110613_c3_g1_i2	U	P	-0.605644	3.06791	0.000185947	0.0351043
TRINITY_DN117537_c3_g5_i1	U	P	-1.5889	0.127551	0.000186856	0.0352228
TRINITY_DN111945_c2_g1_i3	U	P	0.309698	6.24711	0.000187641	0.0353085
TRINITY_DN102609_c0_g1_i1	U	P	-0.399746	4.44731	0.000187876	0.0353085
TRINITY_DN113764_c1_g6_i2	U	P	-0.359474	4.86977	0.000191278	0.0358939
TRINITY_DN116940_c1_g2_i1	U	P	-0.464586	3.82375	0.000191587	0.035898
TRINITY_DN113040_c4_g2_i3	U	P	-0.503476	3.51428	0.000193192	0.0361446
TRINITY_DN108961_c2_g2_i3	U	P	-0.958022	1.71211	0.000193946	0.0362313
TRINITY_DN105169_c0_g1_i2	U	P	0.406077	4.36286	0.000194854	0.0363466
TRINITY_DN119815_c3_g1_i2	U	P	-0.712415	2.55177	0.000195228	0.0363622
TRINITY_DN109051_c0_g1_i1	U	P	-0.660829	2.75585	0.00019595	0.0364423
TRINITY_DN108441_c0_g1_i1	U	P	0.39569	4.49865	0.000197036	0.0365898
TRINITY_DN121427_c0_g1_i1	U	P	0.419394	4.26024	0.000198304	0.0367707
TRINITY_DN102288_c0_g1_i2	U	P	-2.04958	-0.41764	0.000201208	0.0372204
TRINITY_DN115300_c2_g7_i1	U	P	-0.373109	4.71722	0.000201325	0.0372204
TRINITY_DN116940_c0_g1_i1	U	P	-0.318934	5.78788	0.00020188	0.0372551
TRINITY_DN114248_c0_g2_i1	U	P	-1.01811	1.41172	0.000202109	0.0372551
TRINITY_DN113133_c3_g6_i1	U	P	-0.888785	1.85347	0.000203411	0.0374399
TRINITY_DN113724_c3_g3_i2	U	P	-0.460996	3.88281	0.000203969	0.0374874
TRINITY_DN117972_c0_g2_i2	U	P	-3.40126	-1.04255	0.000204961	0.0376144
TRINITY_DN112855_c1_g5_i1	U	P	-0.417437	4.20285	0.000208667	0.0382384
TRINITY_DN111328_c0_g1_i1	U	P	0.498324	3.66971	0.000209916	0.0384109
TRINITY_DN120993_c1_g1_i1	U	P	-1.37558	0.519086	0.000210491	0.0384264
TRINITY_DN34137_c0_g1_i1	U	P	-2.35236	-0.602265	0.000210984	0.0384264
TRINITY_DN108676_c6_g2_i2	U	P	0.483283	3.71206	0.000211132	0.0384264
TRINITY_DN58340_c0_g1_i1	U	P	-6.29242	-1.96987	0.00021123	0.0384264
TRINITY_DN102722_c0_g1_i1	U	P	-0.874844	1.88548	0.000211937	0.0384585
TRINITY_DN117511_c11_g2_i1	U	P	-0.722736	2.44211	0.000212022	0.0384585
TRINITY_DN118111_c0_g1_i1	U	P	0.485279	3.70417	0.000212535	0.0384957
TRINITY_DN110292_c1_g1_i1	U	P	0.449086	3.96183	0.00021315	0.0385512
TRINITY_DN86048_c0_g1_i2	U	P	-6.02456	-1.67692	0.000216428	0.0390715
TRINITY_DN77867_c0_g1_i1	U	P	-0.417912	4.19645	0.000216652	0.0390715
TRINITY_DN118108_c0_g2_i11	U	P	-0.374043	4.60342	0.000217605	0.0391868
TRINITY_DN113397_c0_g1_i5	U	P	-0.338658	5.25901	0.000218411	0.0392425
TRINITY_DN114995_c2_g1_i1	U	P	0.361974	4.89009	0.000218542	0.0392425
TRINITY_DN117405_c1_g1_i1	U	P	0.41339	4.33396	0.00021887	0.0392448
TRINITY_DN112924_c0_g1_i1	U	P	0.382169	4.57063	0.000219908	0.0393745
TRINITY_DN110801_c1_g2_i1	U	P	-0.847619	2.09792	0.000223652	0.0399631
TRINITY_DN117787_c2_g1_i1	U	P	-0.589428	3.02718	0.000223835	0.0399631
TRINITY_DN112533_c4_g1_i1	U	P	-0.510295	3.58213	0.000224354	0.0399987
TRINITY_DN109965_c0_g2_i1	U	P	-0.274303	8.04791	0.000226756	0.0402801
TRINITY_DN113405_c1_g4_i4	U	P	-0.353349	4.9506	0.000226842	0.0402801
TRINITY_DN105786_c0_g5_i1	U	P	0.772973	2.31601	0.000226899	0.0402801
TRINITY_DN120319_c0_g1_i1	U	P	-0.771765	2.28597	0.000227754	0.0403745
TRINITY_DN109360_c0_g1_i2	U	P	0.397599	4.37405	0.000228805	0.0404556
TRINITY_DN107422_c0_g2_i3	U	P	-1.29282	0.767372	0.000228859	0.0404556
TRINITY_DN113923_c1_g1_i10	U	P	-1.12336	1.09731	0.00023174	0.040907
TRINITY_DN110630_c2_g4_i2	U	P	0.457294	3.85084	0.000232776	0.041032
TRINITY_DN121264_c1_g1_i6	U	P	-2.18519	-0.585298	0.000233798	0.041154
TRINITY_DN97797_c0_g1_i2	U	P	-0.436426	4.02776	0.000235756	0.0414404
TRINITY_DN108519_c2_g1_i3	U	P	0.410791	4.26892	0.000236637	0.0415368
TRINITY_DN117882_c1_g1_i1	U	P	-0.832196	2.03716	0.000237159	0.04157
TRINITY_DN120285_c2_g1_i1	U	P	-0.945726	1.64634	0.000239498	0.041908
TRINITY_DN115405_c0_g1_i5	U	P	-0.436071	4.07321	0.000239758	0.041908
TRINITY_DN69206_c0_g1_i1	U	P	-4.13734	-1.53174	0.0002411	0.0420838
TRINITY_DN110779_c1_g5_i1	U	P	-0.468208	3.77818	0.000244153	0.0425573
TRINITY_DN120974_c0_g6_i1	U	P	0.353264	4.96442	0.000244739	0.0426
TRINITY_DN103833_c0_g1_i1	U	P	-0.616278	2.93253	0.000246417	0.0428324
TRINITY_DN120320_c0_g1_i1	U	P	-0.684034	2.61146	0.000246919	0.0428599
TRINITY_DN110374_c0_g1_i1	U	P	0.319493	5.68827	0.000247443	0.0428914
TRINITY_DN111032_c3_g4_i1	U	P	-0.377443	4.61519	0.000248304	0.042981
TRINITY_DN116944_c1_g1_i1	U	P	-0.424882	4.05058	0.000249441	0.043118
TRINITY_DN110720_c0_g6_i1	U	P	-0.387436	4.49845	0.00025015	0.0431809
TRINITY_DN47255_c0_g1_i1	U	P	-6.10815	-1.83742	0.00025173	0.0432804
TRINITY_DN110372_c0_g5_i1	U	P	-5.92082	-1.56748	0.000251759	0.0432804
TRINITY_DN104337_c0_g5_i1	U	P	-0.347486	5.05353	0.000251765	0.0432804
TRINITY_DN111882_c2_g1_i1	U	P	-0.664083	2.63182	0.00025296	0.0434261
TRINITY_DN121428_c6_g2_i9	U	P	-1.12794	1.16404	0.000253629	0.0434812
TRINITY_DN121247_c2_g3_i1	U	P	-0.963648	1.56898	0.000255438	0.0437314
TRINITY_DN109720_c3_g1_i6	U	P	-0.489684	3.57645	0.000256936	0.0439277
TRINITY_DN113422_c1_g2_i1	U	P	-0.37661	4.57201	0.000257676	0.0439529
TRINITY_DN111521_c0_g1_i1	U	P	0.592546	3.06271	0.000257787	0.0439529
TRINITY_DN114539_c1_g4_i1	U	P	-0.319075	5.65575	0.000258781	0.0440622
TRINITY_DN120621_c1_g5_i1	U	P	-0.481472	3.7083	0.000260432	0.044283
TRINITY_DN118570_c1_g3_i4	U	P	0.363	4.83445	0.000263287	0.0446613
TRINITY_DN94689_c0_g2_i1	U	P	-0.458006	3.81566	0.000263371	0.0446613
TRINITY_DN69584_c0_g1_i1	U	P	-0.369814	4.65208	0.000267644	0.0453243
TRINITY_DN112795_c4_g4_i1	U	P	-0.35337	4.88729	0.000273747	0.0462435
TRINITY_DN109313_c5_g1_i1	U	P	-0.390997	4.33435	0.000273812	0.0462435
TRINITY_DN105581_c2_g2_i1	U	P	0.419477	4.10124	0.000275296	0.0463883
TRINITY_DN119473_c2_g1_i7	U	P	-0.324837	5.45583	0.000275412	0.0463883
TRINITY_DN120549_c2_g1_i1	U	P	0.56867	3.11482	0.000278327	0.0468044
TRINITY_DN121366_c1_g2_i1	U	P	0.2706	8.03275	0.000278813	0.0468044
TRINITY_DN110575_c0_g1_i1	U	P	-0.482365	3.6369	0.000279006	0.0468044
TRINITY_DN111891_c2_g2_i1	U	P	-0.385805	4.42731	0.000280046	0.0469159
TRINITY_DN120353_c2_g2_i1	U	P	0.825475	2.01558	0.000282421	0.0472504
TRINITY_DN118414_c0_g1_i1	U	P	-1.62472	0.131	0.000284163	0.0474249
TRINITY_DN120896_c0_g1_i6	U	P	-1.32784	0.621594	0.000284223	0.0474249
TRINITY_DN111324_c3_g1_i2	U	P	-0.893216	1.78428	0.000286524	0.0477451
TRINITY_DN110151_c1_g6_i1	U	P	-0.530843	3.3273	0.000288605	0.0479654
TRINITY_DN105312_c2_g1_i2	U	P	-0.402973	4.22522	0.000288613	0.0479654
TRINITY_DN117562_c0_g1_i2	U	P	-0.963067	1.54902	0.00029054	0.0482215
TRINITY_DN109799_c0_g2_i1	U	P	-1.00697	1.58234	0.000291146	0.0482581
TRINITY_DN117806_c1_g2_i1	U	P	-0.410308	4.09061	0.000292725	0.0484555
TRINITY_DN117732_c4_g2_i1	U	P	-0.378037	4.47551	0.00029551	0.0488517
TRINITY_DN105195_c0_g1_i2	U	P	-0.928429	1.66563	0.000296229	0.048906
TRINITY_DN120388_c1_g1_i1	U	P	-1.52486	0.304579	0.000297309	0.0490194
TRINITY_DN110538_c4_g5_i1	U	P	-0.36192	4.76016	0.000298113	0.0490873
TRINITY_DN107504_c3_g1_i1	U	P	-0.403059	4.18015	0.000299645	0.0492746
TRINITY_DN119113_c0_g4_i2	U	P	-1.53112	0.5303	0.000300059	0.049278
TRINITY_DN113368_c0_g1_i2	U	P	-0.675943	2.57216	0.000302734	0.049629
TRINITY_DN105700_c1_g3_i1	U	P	-0.872903	1.82789	0.000302991	0.049629
TRINITY_DN116536_c0_g5_i2	U	P	0.619945	2.93686	0.00030581	0.0500252
TRINITY_DN108742_c0_g2_i1	U	P	-0.355926	4.79474	0.000312554	0.0510215
TRINITY_DN116674_c0_g1_i1	U	P	-0.572057	3.07673	0.000312717	0.0510215
TRINITY_DN103349_c0_g1_i1	U	P	-2.19794	-0.515906	0.000315326	0.0513451
TRINITY_DN110409_c2_g8_i1	U	P	-0.336271	5.12788	0.000315522	0.0513451
TRINITY_DN107525_c0_g1_i1	U	P	0.601094	2.97157	0.000316394	0.0514201
TRINITY_DN115014_c1_g4_i1	U	P	-0.331216	5.21796	0.000317534	0.0515383
TRINITY_DN106895_c2_g1_i1	U	P	1.3525	0.631968	0.000318748	0.0516538
TRINITY_DN117124_c0_g1_i1	U	P	0.550702	3.24505	0.000319072	0.0516538
TRINITY_DN110956_c1_g7_i1	U	P	-0.500439	3.47066	0.000320238	0.0517755
TRINITY_DN111172_c1_g6_i1	U	P	-0.346081	4.93425	0.000322866	0.0521329
TRINITY_DN118922_c1_g2_i1	U	P	-0.265521	8.20584	0.000325244	0.0524491
TRINITY_DN109342_c0_g7_i1	U	P	0.421607	4.05165	0.000326192	0.0525342
TRINITY_DN118780_c1_g2_i1	U	P	-0.723459	2.42111	0.00032675	0.0525562
TRINITY_DN117312_c4_g2_i1	U	P	-0.485588	3.60383	0.000327397	0.0525926
TRINITY_DN118728_c3_g1_i10	U	P	0.632782	2.82876	0.00032838	0.0526828
TRINITY_DN111021_c2_g1_i1	U	P	0.391814	4.34416	0.000329203	0.0527472
TRINITY_DN120150_c1_g1_i2	U	P	0.358964	4.78169	0.00033252	0.0531108
TRINITY_DN117307_c0_g2_i2	U	P	0.3736	4.55204	0.000332528	0.0531108
TRINITY_DN116635_c2_g1_i5	U	P	-0.319391	5.5085	0.000332747	0.0531108
TRINITY_DN144492_c0_g1_i1	U	P	-0.783337	2.12982	0.000334396	0.053306
TRINITY_DN118420_c6_g2_i2	U	P	-0.299044	6.07972	0.000335372	0.0533933
TRINITY_DN105408_c2_g5_i1	U	P	0.31242	5.66096	0.000340073	0.0540728
TRINITY_DN119116_c0_g3_i1	U	P	-0.89389	1.68711	0.00034204	0.0543166
TRINITY_DN119421_c3_g2_i2	U	P	-6.20281	-2.01756	0.000343376	0.0544595
TRINITY_DN114525_c0_g2_i2	U	P	1.63511	0.369346	0.000346686	0.0548747
TRINITY_DN120546_c1_g2_i1	U	P	-0.311614	5.72199	0.000346872	0.0548747
TRINITY_DN109055_c0_g1_i1	U	P	-0.355151	4.74249	0.000348001	0.0549837
TRINITY_DN111102_c0_g7_i1	U	P	0.3829	4.42761	0.000349625	0.0551283
TRINITY_DN106843_c0_g5_i1	U	P	-0.301617	5.97328	0.000349841	0.0551283
TRINITY_DN84576_c0_g2_i1	U	P	-0.430473	3.97614	0.000350239	0.0551283
TRINITY_DN96634_c0_g1_i1	U	P	0.367782	4.64543	0.000351652	0.0552751
TRINITY_DN112097_c2_g4_i1	U	P	0.468558	3.72701	0.000352057	0.0552751
TRINITY_DN108818_c4_g6_i1	U	P	-0.464911	3.69615	0.000353591	0.0554463
TRINITY_DN119730_c1_g1_i1	U	P	-2.65032	-0.605699	0.000356373	0.0558126
TRINITY_DN106097_c1_g7_i1	U	P	0.388724	4.31631	0.000357799	0.0559077
TRINITY_DN112625_c2_g2_i2	U	P	-0.356983	4.70088	0.000357875	0.0559077
TRINITY_DN119349_c2_g4_i2	U	P	0.313765	5.60265	0.000359686	0.0561204
TRINITY_DN117385_c0_g1_i1	U	P	-0.598135	2.95216	0.000362107	0.0564277
TRINITY_DN121145_c0_g3_i1	U	P	-0.53091	3.39112	0.000366283	0.0569885
TRINITY_DN14137_c0_g1_i1	U	P	-0.893501	1.76922	0.000367233	0.0569885
TRINITY_DN114765_c1_g1_i2	U	P	-0.403657	4.16071	0.000367274	0.0569885
TRINITY_DN109069_c1_g1_i1	U	P	-0.338598	5.01367	0.000367529	0.0569885
TRINITY_DN112093_c2_g3_i1	U	P	-0.367343	4.55797	0.000368935	0.0571355
TRINITY_DN107893_c0_g2_i2	U	P	-0.446832	3.81585	0.00037298	0.0575923
TRINITY_DN118967_c1_g1_i3	U	P	0.92827	1.72711	0.000373063	0.0575923
TRINITY_DN117985_c1_g2_i8	U	P	-0.379356	4.42902	0.000373267	0.0575923
TRINITY_DN103346_c0_g4_i1	U	P	-0.366335	4.57418	0.000377578	0.0581856
TRINITY_DN118019_c3_g1_i1	U	P	-0.445363	3.80906	0.000379587	0.0584231
TRINITY_DN107314_c1_g1_i1	U	P	-0.53866	3.15671	0.000380981	0.0585575
TRINITY_DN121408_c2_g7_i1	U	P	-2.66413	-0.695718	0.000381756	0.0585575
TRINITY_DN102639_c0_g1_i1	U	P	-1.44154	0.37714	0.000382017	0.0585575
TRINITY_DN112445_c1_g1_i2	U	P	0.347824	4.90143	0.000382333	0.0585575
TRINITY_DN117218_c1_g1_i2	U	P	0.458177	3.76393	0.000384172	0.0586509
TRINITY_DN118887_c0_g1_i6	U	P	-1.86344	-0.266312	0.000384464	0.0586509
TRINITY_DN120927_c1_g1_i1	U	P	-0.456846	3.70763	0.000385265	0.0586509
TRINITY_DN114713_c0_g1_i1	U	P	0.382753	4.32625	0.000385289	0.0586509
TRINITY_DN49320_c0_g1_i1	U	P	-6.12426	-1.97009	0.000385556	0.0586509
TRINITY_DN110056_c0_g5_i1	U	P	0.308399	5.73585	0.000385759	0.0586509
TRINITY_DN113405_c1_g5_i3	U	P	-0.463945	3.6725	0.000386645	0.0587142
TRINITY_DN62969_c0_g1_i1	U	P	0.341471	5.01178	0.000388966	0.0589949
TRINITY_DN100491_c0_g1_i1	U	P	0.541265	3.26293	0.00039261	0.0594243
TRINITY_DN117858_c1_g4_i1	U	P	0.285061	6.60873	0.000392748	0.0594243
TRINITY_DN121032_c2_g1_i5	U	P	-1.50302	0.179703	0.000393564	0.0594758
TRINITY_DN101621_c0_g1_i1	U	P	-0.36528	4.58606	0.000394333	0.0595084
TRINITY_DN111784_c1_g2_i1	U	P	0.360408	4.73782	0.000394733	0.0595084
TRINITY_DN52479_c0_g1_i1	U	P	-0.484748	3.60816	0.000396905	0.0597585
TRINITY_DN103522_c2_g5_i2	U	P	-0.58992	2.96735	0.000397348	0.0597585
TRINITY_DN117578_c0_g4_i1	U	P	-1.03752	1.16701	0.000402006	0.0603864
TRINITY_DN107022_c0_g4_i3	U	P	-0.352948	4.73504	0.00040365	0.060517
TRINITY_DN111684_c1_g1_i1	U	P	-0.649859	2.58693	0.000403983	0.060517
TRINITY_DN106896_c0_g3_i2	U	P	0.651294	2.70532	0.000404328	0.060517
TRINITY_DN62985_c0_g1_i2	U	P	-0.294508	6.13722	0.000405609	0.0606362
TRINITY_DN109023_c2_g7_i1	U	P	-0.28167	6.70616	0.00040765	0.0608171
TRINITY_DN111402_c1_g2_i5	U	P	-0.502017	3.45964	0.000408169	0.0608171
TRINITY_DN96994_c0_g4_i1	U	P	0.32312	5.39377	0.00040828	0.0608171
TRINITY_DN116174_c0_g1_i3	U	P	0.871465	1.82694	0.000409191	0.0608803
TRINITY_DN116523_c0_g1_i2	U	P	-3.04634	-1.25247	0.000410339	0.0609222
TRINITY_DN113474_c1_g2_i1	U	P	0.392738	4.26544	0.000410448	0.0609222
TRINITY_DN117711_c0_g4_i2	U	P	0.470586	3.67467	0.000411674	0.0610318
TRINITY_DN118245_c3_g2_i1	U	P	0.447224	3.84525	0.000412547	0.0610887
TRINITY_DN120981_c1_g1_i1	U	P	1.13	1.01123	0.000417783	0.0617908
TRINITY_DN111179_c1_g2_i1	U	P	-0.46427	3.65443	0.000421946	0.0623327
TRINITY_DN115244_c0_g3_i1	U	P	-0.840124	1.80968	0.00042607	0.0628171
TRINITY_DN121045_c2_g4_i1	U	P	-2.55458	-0.879547	0.000426301	0.0628171
TRINITY_DN106273_c0_g4_i1	U	P	-0.491764	3.47198	0.000427144	0.0628171
TRINITY_DN120082_c1_g4_i1	U	P	0.3471	4.84572	0.000427504	0.0628171
TRINITY_DN107019_c2_g2_i1	U	P	-0.541239	3.15092	0.000427738	0.0628171
TRINITY_DN120190_c0_g7_i1	U	P	-0.299159	5.93108	0.000429271	0.0629684
TRINITY_DN116222_c0_g2_i3	U	P	0.621877	2.79762	0.000431452	0.063214
TRINITY_DN119263_c0_g1_i1	U	P	-0.886904	1.77672	0.000432954	0.0633599
TRINITY_DN1972_c0_g1_i1	U	P	-6.13546	-2.01714	0.000436356	0.063783
TRINITY_DN83829_c0_g1_i1	U	P	-0.368405	4.52077	0.000438044	0.063955
TRINITY_DN121036_c1_g1_i1	U	P	-0.656414	2.58366	0.000442717	0.0645618
TRINITY_DN114382_c4_g2_i1	U	P	-6.12993	-2.01744	0.000443759	0.0646383
TRINITY_DN116242_c1_g4_i1	U	P	-0.938333	1.53137	0.000446527	0.0649657
TRINITY_DN101330_c0_g1_i1	U	P	0.34897	4.71642	0.000453292	0.0658733
TRINITY_DN71903_c0_g1_i1	U	P	-6.03538	-1.92456	0.000454555	0.0659801
TRINITY_DN109404_c0_g3_i3	U	P	-0.391678	4.24142	0.000457622	0.0663483
TRINITY_DN117597_c0_g3_i1	U	P	-0.428093	3.94898	0.00045985	0.0665941
TRINITY_DN103831_c0_g1_i1	U	P	-2.23603	-0.837279	0.0004614	0.0667411
TRINITY_DN104991_c0_g7_i1	U	P	-0.278977	6.72781	0.000462907	0.066815
TRINITY_DN118269_c4_g2_i1	U	P	-0.606947	2.83364	0.000462979	0.066815
TRINITY_DN121016_c1_g3_i1	U	P	-2.45616	-0.602694	0.000464235	0.066919
TRINITY_DN84671_c0_g1_i1	U	P	-1.64595	0.119324	0.000466204	0.0671254
TRINITY_DN103361_c2_g4_i1	U	P	-0.466851	3.59852	0.000468324	0.0673529
TRINITY_DN120356_c1_g1_i1	U	P	-0.309392	5.52259	0.000477849	0.0686439
TRINITY_DN74990_c0_g1_i2	U	P	-0.561982	3.08857	0.00048505	0.0695983
TRINITY_DN107574_c1_g1_i1	U	P	-0.328011	5.10602	0.000485696	0.069611
TRINITY_DN104922_c1_g3_i1	U	P	0.677149	2.50507	0.000488662	0.0698201
TRINITY_DN115314_c0_g2_i1	U	P	-0.3058	5.62012	0.000488735	0.0698201
TRINITY_DN112368_c0_g4_i1	U	P	0.361184	4.62368	0.000488831	0.0698201
TRINITY_DN117197_c0_g2_i1	U	P	0.465981	3.66065	0.000492773	0.0703028
TRINITY_DN114192_c1_g1_i3	U	P	-1.66897	-0.154847	0.000494527	0.0704726
TRINITY_DN109978_c1_g7_i1	U	P	-0.269135	7.22498	0.000496054	0.0706098
TRINITY_DN114218_c0_g1_i1	U	P	0.505028	3.4265	0.00049935	0.0709064
TRINITY_DN119802_c0_g2_i1	U	P	-0.306501	5.56751	0.000499769	0.0709064
TRINITY_DN119979_c0_g1_i1	U	P	0.322986	5.23785	0.00049984	0.0709064
TRINITY_DN115334_c0_g1_i1	U	P	-0.357541	4.61203	0.000504235	0.0714487
TRINITY_DN120594_c1_g1_i10	U	P	-0.447742	3.64624	0.000506548	0.0716952
TRINITY_DN102868_c1_g1_i1	U	P	-5.95772	-1.87941	0.000509117	0.0719773
TRINITY_DN113344_c0_g1_i1	U	P	0.417075	3.99423	0.000509752	0.0719856
TRINITY_DN112179_c2_g1_i1	U	P	0.414954	4.00871	0.000513523	0.0724364
TRINITY_DN113068_c2_g8_i2	U	P	-0.356572	4.54039	0.000515573	0.0726139
TRINITY_DN119623_c1_g1_i7	U	P	0.296366	5.95422	0.000517124	0.0726139
TRINITY_DN115406_c0_g3_i1	U	P	0.559949	3.06331	0.000517356	0.0726139
TRINITY_DN112152_c0_g2_i2	U	P	-0.411899	4.03399	0.000517356	0.0726139
TRINITY_DN115749_c1_g1_i1	U	P	-0.594753	2.87269	0.000517687	0.0726139
TRINITY_DN115672_c0_g1_i12	U	P	-3.43668	-1.53412	0.000518968	0.0727119
TRINITY_DN119000_c0_g1_i1	U	P	-0.498997	3.43127	0.000520131	0.0727512
TRINITY_DN108123_c1_g3_i1	U	P	0.597783	2.9018	0.000520412	0.0727512
TRINITY_DN115724_c0_g1_i1	U	P	-0.366601	4.37288	0.000524325	0.0732163
TRINITY_DN83309_c0_g1_i1	U	P	-5.61204	-1.28323	0.000529425	0.0738459
TRINITY_DN116815_c1_g6_i1	U	P	-0.431359	3.89975	0.000530332	0.07389
TRINITY_DN104882_c0_g9_i1	U	P	0.350581	4.69173	0.000531617	0.0739866
TRINITY_DN111938_c0_g4_i1	U	P	0.400243	4.10996	0.000533782	0.0742048
TRINITY_DN118019_c4_g6_i1	U	P	0.353287	4.66229	0.000534373	0.0742048
TRINITY_DN116949_c4_g2_i1	U	P	-0.330149	4.9948	0.000538769	0.0746726
TRINITY_DN121293_c0_g2_i4	U	P	-0.687094	2.43441	0.000538937	0.0746726
TRINITY_DN112855_c1_g2_i1	U	P	-1.00309	1.30866	0.000541617	0.0749609
TRINITY_DN113548_c2_g3_i1	U	P	-0.407088	3.9885	0.000544428	0.0752665
TRINITY_DN109588_c1_g6_i1	U	P	0.663024	2.73512	0.000547308	0.0755811
TRINITY_DN86784_c0_g1_i1	U	P	-3.95136	-1.49791	0.000550622	0.0759549
TRINITY_DN108023_c0_g4_i1	U	P	0.360106	4.56444	0.000557127	0.0767469
TRINITY_DN108746_c0_g3_i1	U	P	-0.385775	4.25128	0.000557592	0.0767469
TRINITY_DN107730_c0_g1_i1	U	P	-1.76466	-0.132011	0.000563282	0.0774394
TRINITY_DN119719_c4_g2_i3	U	P	-0.401955	4.01133	0.000563863	0.0774394
TRINITY_DN108745_c0_g1_i1	U	P	-0.310611	5.31536	0.000564562	0.0774504
TRINITY_DN107970_c4_g5_i2	U	P	-0.669182	2.49964	0.000565441	0.0774859
TRINITY_DN117299_c0_g1_i4	U	P	-2.73659	-1.11749	0.000568379	0.0778031
TRINITY_DN113755_c3_g3_i1	U	P	-0.580143	2.89367	0.00056981	0.0779137
TRINITY_DN112191_c1_g2_i1	U	P	0.393396	4.21493	0.000571421	0.0780486
TRINITY_DN119896_c2_g1_i2	U	P	0.585509	2.99844	0.000573817	0.0782903
TRINITY_DN114696_c1_g2_i2	U	P	-0.408197	4.06422	0.000579989	0.0790461
TRINITY_DN114468_c1_g2_i4	U	P	0.275545	6.68346	0.000581944	0.0792262
TRINITY_DN118034_c1_g2_i4	U	P	-2.00379	-0.585566	0.000586287	0.0796542
TRINITY_DN120494_c2_g2_i6	U	P	-1.99912	-0.549699	0.000586363	0.0796542
TRINITY_DN116796_c1_g4_i1	U	P	0.363861	4.50682	0.00058877	0.0798943
TRINITY_DN93481_c0_g1_i1	U	P	-0.31972	5.17529	0.0005905	0.0800422
TRINITY_DN115479_c1_g1_i19	U	P	-0.969454	1.33216	0.000594836	0.0805426
TRINITY_DN113834_c2_g3_i2	U	P	-0.533984	3.0493	0.000596507	0.0806814
TRINITY_DN104442_c0_g5_i1	U	P	0.544815	3.1619	0.000601265	0.0812371
TRINITY_DN117132_c0_g4_i5	U	P	-0.367503	4.37168	0.000605626	0.0816288
TRINITY_DN110953_c0_g1_i1	U	P	0.322746	5.11873	0.000605929	0.0816288
TRINITY_DN121130_c3_g1_i1	U	P	-0.302981	5.5378	0.000606123	0.0816288
TRINITY_DN115953_c4_g2_i1	U	P	0.30114	5.62571	0.00060873	0.0818681
TRINITY_DN118145_c1_g1_i2	U	P	-0.370271	4.29642	0.000609211	0.0818681
TRINITY_DN114898_c0_g1_i14	U	P	-0.517124	3.24802	0.000610766	0.0819889
TRINITY_DN107044_c0_g3_i2	U	P	-0.282861	6.26769	0.00061312	0.0821478
TRINITY_DN120492_c0_g3_i2	U	P	0.272622	6.74753	0.000613264	0.0821478
TRINITY_DN113195_c0_g1_i1	U	P	-0.317392	5.18728	0.000614798	0.0822651
TRINITY_DN119217_c0_g1_i1	U	P	-0.558757	2.99494	0.000617917	0.082594
TRINITY_DN113725_c1_g1_i1	U	P	-1.26852	0.550522	0.000618715	0.0826123
TRINITY_DN102633_c0_g7_i1	U	P	-0.580706	2.92829	0.000619797	0.0826685
TRINITY_DN105529_c1_g5_i4	U	P	-1.13457	1.00668	0.000620993	0.0827195
TRINITY_DN118313_c0_g5_i2	U	P	-0.29036	5.94298	0.000621504	0.0827195
TRINITY_DN116367_c0_g1_i2	U	P	-1.11558	0.933468	0.000622502	0.0827643
TRINITY_DN85053_c0_g1_i1	U	P	-0.487417	3.413	0.000625111	0.0830229
TRINITY_DN119498_c0_g1_i1	U	P	-1.39943	0.324763	0.00062793	0.0833087
TRINITY_DN115054_c1_g2_i3	U	P	-0.366334	4.35979	0.000629909	0.083457
TRINITY_DN110927_c0_g2_i1	U	P	0.352266	4.61802	0.000630383	0.083457
TRINITY_DN83492_c0_g1_i1	U	P	-0.546371	3.08425	0.000638154	0.0843964
TRINITY_DN117824_c0_g2_i1	U	P	-3.36946	-1.46501	0.000648018	0.0856103
TRINITY_DN118688_c1_g4_i1	U	P	-1.0351	1.18738	0.000649435	0.0857068
TRINITY_DN121076_c5_g5_i1	U	P	-1.55511	0.140823	0.000653328	0.0861297
TRINITY_DN85337_c0_g1_i2	U	P	-0.349937	4.59491	0.000655217	0.0862877
TRINITY_DN118361_c0_g4_i1	U	P	-0.416783	3.91969	0.000661275	0.0869828
TRINITY_DN118541_c0_g1_i2	U	P	0.424891	3.84424	0.000661887	0.0869828
TRINITY_DN104130_c3_g4_i1	U	P	0.406704	4.04247	0.000667326	0.0876055
TRINITY_DN61455_c0_g1_i1	U	P	-5.96444	-1.96999	0.000672286	0.088164
TRINITY_DN111225_c3_g2_i1	U	P	0.638541	2.74855	0.000680182	0.089106
TRINITY_DN86035_c0_g1_i1	U	P	-5.98965	-2.0187	0.000690574	0.0901472
TRINITY_DN93848_c0_g2_i1	U	P	-5.98965	-2.01885	0.000690817	0.0901472
TRINITY_DN118420_c5_g3_i1	U	P	0.327982	4.99937	0.000691371	0.0901472
TRINITY_DN80548_c0_g1_i1	U	P	2.91794	-1.14267	0.0006917	0.0901472
TRINITY_DN59412_c0_g1_i1	U	P	-5.9062	-1.92537	0.000692388	0.0901472
TRINITY_DN114890_c2_g2_i1	U	P	0.3248	5.0056	0.000692458	0.0901472
TRINITY_DN121370_c3_g2_i1	U	P	-1.12927	0.92954	0.000697869	0.0907571
TRINITY_DN118040_c0_g5_i1	U	P	-0.345995	4.60221	0.000698998	0.0908094
TRINITY_DN109811_c1_g2_i13	U	P	-0.318171	5.11258	0.000719452	0.0933696
TRINITY_DN108084_c2_g2_i1	U	P	-0.59314	2.83564	0.0007218	0.0935772
TRINITY_DN101911_c0_g1_i1	U	P	-0.679974	2.41825	0.000723153	0.0936554
TRINITY_DN111319_c0_g1_i1	U	P	-0.479282	3.44918	0.000726207	0.0939536
TRINITY_DN111257_c0_g3_i2	U	P	-0.712981	2.22176	0.000727314	0.0939995
TRINITY_DN114566_c0_g2_i1	U	P	-5.85173	-1.88047	0.000732197	0.0945328
TRINITY_DN99707_c0_g2_i1	U	P	0.343638	4.70828	0.000733563	0.0946114
TRINITY_DN111794_c5_g1_i1	U	P	-0.311558	5.18798	0.000736837	0.0949357
TRINITY_DN108648_c0_g2_i1	U	P	-1.20345	0.89015	0.000738194	0.0950126
TRINITY_DN117225_c2_g1_i2	U	P	-1.24035	5.33589	0.000743417	0.0955279
TRINITY_DN112121_c0_g4_i1	U	P	-0.365149	4.3321	0.000743726	0.0955279
TRINITY_DN120591_c1_g3_i1	U	P	-1.64578	-0.156815	0.000746529	0.0957894
TRINITY_DN105903_c3_g1_i7	U	P	-1.49285	0.115878	0.000748084	0.0958906
TRINITY_DN112588_c0_g1_i6	U	P	-1.26204	0.590969	0.000750796	0.0961396
TRINITY_DN108865_c0_g1_i1	U	P	-5.84006	-1.8799	0.000754824	0.0965564
TRINITY_DN108817_c3_g4_i1	U	P	-0.305131	5.24629	0.000755891	0.0965634
TRINITY_DN121205_c1_g3_i1	U	P	-0.870731	1.63374	0.000756424	0.0965634
TRINITY_DN110416_c3_g1_i1	U	P	0.414522	3.89954	0.000757616	0.0965831
TRINITY_DN115930_c1_g1_i1	U	P	-0.466134	3.52313	0.000758123	0.0965831
TRINITY_DN118135_c0_g2_i4	U	P	0.350765	4.5107	0.000760961	0.0968459
TRINITY_DN112192_c1_g2_i2	U	P	-0.287037	5.89029	0.000762025	0.0968826
TRINITY_DN66524_c0_g1_i1	U	P	-0.36244	4.3802	0.000763522	0.0969743
TRINITY_DN99611_c0_g1_i2	U	P	0.387899	4.11282	0.000766556	0.0971741
TRINITY_DN100776_c0_g1_i2	U	P	1.88696	-0.369331	0.000766651	0.0971741
TRINITY_DN107316_c3_g3_i1	U	P	-0.283251	6.03346	0.000771374	0.0974637
TRINITY_DN106465_c0_g1_i1	U	P	-0.309714	5.24794	0.0007716	0.0974637
TRINITY_DN114300_c0_g1_i1	U	P	0.361851	4.43337	0.000771868	0.0974637
TRINITY_DN117345_c0_g1_i2	U	P	0.944514	1.37593	0.000772348	0.0974637
TRINITY_DN104620_c3_g1_i9	U	P	-0.314646	5.10885	0.000773082	0.0974637
TRINITY_DN106616_c3_g3_i2	U	P	-0.327269	4.86685	0.000774221	0.0974637
TRINITY_DN113746_c0_g4_i1	U	P	0.78447	1.93542	0.000774394	0.0974637
TRINITY_DN117835_c2_g1_i1	U	P	-0.465188	3.47359	0.000778153	0.097798
TRINITY_DN109533_c1_g6_i1	U	P	-0.35229	4.51353	0.000778616	0.097798
TRINITY_DN86294_c0_g1_i1	U	P	-0.544827	3.01746	0.000781405	0.0980498
TRINITY_DN106705_c0_g1_i4	U	P	-0.257477	7.39334	0.000782948	0.098145
TRINITY_DN112156_c0_g6_i1	U	P	0.459423	3.53623	0.000783793	0.0981524
TRINITY_DN107613_c1_g1_i1	U	P	0.367997	4.31078	0.000788098	0.0985927
TRINITY_DN103591_c0_g1_i4	U	P	-0.40941	3.9155	0.000789231	0.0986357
TRINITY_DN75412_c0_g1_i1	U	P	0.466879	3.47828	0.000792214	0.0989096
TRINITY_DN101200_c0_g2_i1	U	P	-0.438189	3.70811	0.00079625	0.0993144
TRINITY_DN103942_c1_g1_i3	U	P	0.438171	3.70278	0.000799405	0.0996084
TRINITY_DN115695_c0_g3_i2	U	P	0.31245	5.17634	0.000801485	0.0997297
TRINITY_DN113378_c0_g1_i2	U	P	0.255712	7.5613	0.00080255	0.0997297
TRINITY_DN111002_c0_g1_i1	U	P	0.696259	2.33622	0.000802772	0.0997297
TRINITY_DN107755_c0_g2_i1	U	P	-1.29592	0.458439	0.00080426	0.0998154
TRINITY_DN108507_c1_g1_i1	U	P	-0.350324	4.51053	0.000805145	0.0998259
TRINITY_DN115430_c0_g1_i3	U	P	-0.291323	5.67574	0.000809381	0.100252
TRINITY_DN114593_c1_g1_i3	U	P	0.272262	6.46336	0.000812184	0.100499
TRINITY_DN120638_c4_g1_i4	U	P	-0.354209	4.46963	0.000832318	0.102889
TRINITY_DN79955_c0_g1_i1	U	P	-5.85811	-1.92418	0.000833448	0.102927
TRINITY_DN115470_c1_g2_i2	U	P	-1.47193	0.215424	0.000834803	0.102992
TRINITY_DN109085_c1_g2_i8	U	P	-0.725787	2.19388	0.00083707	0.10317
TRINITY_DN112621_c2_g1_i2	U	P	-0.314854	5.06975	0.000844915	0.104034
TRINITY_DN109492_c0_g2_i1	U	P	-0.471404	3.42219	0.000847546	0.104256
TRINITY_DN116230_c1_g1_i9	U	P	-0.349773	4.43716	0.000851685	0.104598
TRINITY_DN112042_c1_g9_i1	U	P	0.327642	4.81775	0.000852203	0.104598
TRINITY_DN114443_c1_g2_i1	U	P	0.36831	4.32858	0.00085284	0.104598
TRINITY_DN115541_c1_g1_i1	U	P	-0.260885	6.98104	0.000859128	0.105226
TRINITY_DN7873_c0_g1_i1	U	P	-0.868981	1.67782	0.000861529	0.105226
TRINITY_DN113814_c0_g1_i5	U	P	-0.339707	4.63583	0.000861763	0.105226
TRINITY_DN86761_c0_g1_i1	U	P	-3.84661	-1.49985	0.000861798	0.105226
TRINITY_DN105060_c0_g1_i1	U	P	0.289876	5.71159	0.00086217	0.105226
TRINITY_DN99375_c0_g1_i1	U	P	-1.48683	0.108055	0.000869891	0.106065
TRINITY_DN106465_c0_g2_i1	U	P	-0.303886	5.287	0.000874709	0.10654
TRINITY_DN108654_c2_g1_i3	U	P	-0.314776	5.06341	0.000875495	0.10654
TRINITY_DN111269_c2_g2_i1	U	P	0.384659	4.14456	0.000877552	0.106687
TRINITY_DN116697_c2_g3_i1	U	P	0.450532	3.6335	0.000880004	0.106881
TRINITY_DN83946_c0_g1_i1	U	P	-1.75984	-0.23805	0.000883164	0.10716
TRINITY_DN112490_c3_g1_i2	U	P	0.32732	4.86983	0.000885473	0.107293
TRINITY_DN105917_c0_g2_i1	U	P	-0.303998	5.32312	0.00088597	0.107293
TRINITY_DN120213_c0_g1_i1	U	P	0.450765	3.65933	0.000890969	0.107793
TRINITY_DN116874_c0_g5_i1	U	P	-0.346088	4.44594	0.00089736	0.108462
TRINITY_DN114349_c1_g3_i1	U	P	-0.466401	3.52773	0.000900692	0.108759
TRINITY_DN118581_c1_g2_i2	U	P	-0.438124	3.67964	0.000901687	0.108774
TRINITY_DN113558_c0_g1_i4	U	P	-0.477857	3.41969	0.000915438	0.110215
TRINITY_DN110719_c0_g3_i4	U	P	-0.351062	4.437	0.000915703	0.110215
TRINITY_DN118805_c0_g1_i2	U	P	1.30656	0.315118	0.000916278	0.110215
TRINITY_DN114251_c1_g1_i1	U	P	-0.472057	3.47334	0.000920033	0.110561
TRINITY_DN109978_c1_g6_i2	U	P	-0.519023	3.12398	0.000921043	0.110576
TRINITY_DN60691_c0_g1_i2	U	P	-0.467507	3.41737	0.000925451	0.110941
TRINITY_DN112612_c3_g4_i2	U	P	0.621741	2.64041	0.000926961	0.110941
TRINITY_DN111464_c0_g1_i4	U	P	-1.15308	0.824122	0.00092738	0.110941
TRINITY_DN104202_c0_g1_i12	U	P	0.549816	3.00481	0.000927847	0.110941
TRINITY_DN119169_c2_g3_i3	U	P	-0.906681	1.58678	0.000928522	0.110941
TRINITY_DN112035_c1_g4_i1	U	P	-0.305963	5.21385	0.00093524	0.111637
TRINITY_DN117425_c3_g1_i2	U	P	-0.803624	1.91372	0.0009508	0.113386
TRINITY_DN87109_c0_g1_i1	U	P	-6.01218	-2.11773	0.000952364	0.113464
TRINITY_DN113961_c0_g4_i1	U	P	-0.5936	2.74907	0.000954709	0.11362
TRINITY_DN110072_c1_g1_i1	U	P	0.310497	5.13114	0.000956141	0.11362
TRINITY_DN102637_c0_g1_i1	U	P	-1.04546	0.9889	0.000956405	0.11362
TRINITY_DN116756_c3_g1_i6	U	P	-0.249239	7.71125	0.000959977	0.113918
TRINITY_DN95071_c0_g1_i1	U	P	0.488318	3.30379	0.000960735	0.113918
TRINITY_DN120170_c0_g2_i1	U	P	0.8165	1.77167	0.000963863	0.114181
TRINITY_DN120848_c2_g2_i1	U	P	-0.422474	3.73887	0.000966237	0.114234
TRINITY_DN121147_c3_g3_i3	U	P	-0.391787	4.03254	0.000966318	0.114234
TRINITY_DN91129_c0_g1_i1	U	P	0.355394	4.38064	0.000967108	0.114234
TRINITY_DN119848_c0_g1_i1	U	P	0.673994	2.35586	0.000967971	0.114234
TRINITY_DN95520_c0_g1_i1	U	P	-0.491324	3.27803	0.000971563	0.11455
TRINITY_DN116642_c1_g5_i1	U	P	-0.830448	1.71942	0.000976957	0.115077
TRINITY_DN116451_c0_g1_i1	U	P	-0.506461	3.2384	0.00098345	0.11573
TRINITY_DN98787_c0_g1_i3	U	P	0.378152	4.13563	0.000984345	0.11573
TRINITY_DN112605_c1_g1_i4	U	P	-0.392649	3.97305	0.000987121	0.115814
TRINITY_DN111895_c1_g4_i1	U	P	-0.48089	3.3418	0.00098715	0.115814
TRINITY_DN111895_c0_g3_i3	U	P	0.500054	3.24917	0.00098944	0.115814
TRINITY_DN116470_c1_g3_i5	U	P	-0.660625	2.37198	0.000989633	0.115814
TRINITY_DN119942_c0_g4_i3	U	P	0.335642	4.56281	0.000989698	0.115814
TRINITY_DN41299_c0_g1_i1	U	P	-3.88301	-1.639	0.0009948	0.116281
TRINITY_DN110741_c3_g2_i2	U	P	1.35823	0.422736	0.000995549	0.116281
TRINITY_DN107321_c2_g5_i1	U	P	-4.01656	-1.83701	0.00100147	0.116683
TRINITY_DN120258_c0_g2_i1	U	P	-0.728167	2.11579	0.00100173	0.116683
TRINITY_DN118484_c2_g1_i1	U	P	0.564549	2.90587	0.0010027	0.116683
TRINITY_DN118779_c1_g1_i2	U	P	-0.851717	1.58148	0.00100273	0.116683
TRINITY_DN121283_c1_g1_i1	U	P	-1.24214	0.398433	0.00100949	0.117361
TRINITY_DN94006_c0_g1_i1	U	P	-0.286248	5.6972	0.00101528	0.117924
TRINITY_DN119532_c0_g1_i1	U	P	-1.20412	0.53228	0.00101817	0.11815
TRINITY_DN110332_c0_g1_i2	U	P	-0.88167	1.46868	0.00102212	0.118499
TRINITY_DN120203_c4_g1_i4	U	P	-0.65692	2.3761	0.00102543	0.118772
TRINITY_DN105819_c0_g8_i1	U	P	1.54589	0.204894	0.00103284	0.11952
TRINITY_DN117134_c0_g1_i2	U	P	-0.361496	4.3513	0.0010339	0.119532
TRINITY_DN78342_c0_g1_i1	U	P	-0.488617	3.24692	0.0010352	0.119572
TRINITY_DN106599_c0_g2_i4	U	P	-0.293205	5.36056	0.00103724	0.119696
TRINITY_DN106996_c0_g1_i1	U	P	-0.387763	4.03307	0.00104802	0.120829
TRINITY_DN109773_c6_g1_i2	U	P	-0.498882	3.23875	0.00105149	0.121117
TRINITY_DN111500_c1_g4_i1	U	P	0.290387	5.52597	0.00105331	0.121215
TRINITY_DN106249_c0_g2_i1	U	P	-1.94038	-0.638072	0.00106016	0.121872
TRINITY_DN106800_c0_g1_i1	U	P	0.340554	4.52183	0.00106097	0.121872
TRINITY_DN107095_c0_g1_i1	U	P	-0.252853	7.23187	0.00106259	0.121946
TRINITY_DN107030_c3_g6_i1	U	P	0.317072	4.94922	0.00107266	0.122953
TRINITY_DN118651_c2_g11_i1	U	P	-0.270022	6.22442	0.00107334	0.122953
TRINITY_DN116524_c1_g5_i2	U	P	-0.287955	5.5557	0.00107493	0.123024
TRINITY_DN120159_c0_g2_i2	U	P	0.724555	2.08809	0.0010768	0.123125
TRINITY_DN101727_c0_g1_i1	U	P	1.07919	0.893774	0.0010796	0.123332
TRINITY_DN110084_c0_g3_i1	U	P	0.519346	3.08546	0.00108273	0.123577
TRINITY_DN108661_c2_g1_i2	U	P	-0.36017	4.28747	0.0010842	0.123631
TRINITY_DN114981_c1_g6_i3	U	P	-0.334464	4.61704	0.00108651	0.123695
TRINITY_DN105327_c4_g4_i1	U	P	-0.816142	1.72857	0.00108674	0.123695
TRINITY_DN106590_c2_g5_i1	U	P	-0.300518	5.22337	0.00109209	0.124187
TRINITY_DN116362_c8_g1_i1	U	P	-0.616899	2.51156	0.00109304	0.124187
TRINITY_DN114174_c0_g2_i2	U	P	0.372251	4.21233	0.00109641	0.124456
TRINITY_DN118501_c0_g1_i2	U	P	-0.376625	4.11429	0.00109745	0.124461
TRINITY_DN117576_c1_g1_i4	U	P	-1.17461	0.654077	0.00109891	0.124513
TRINITY_DN117122_c0_g2_i4	U	P	-0.263818	6.49536	0.00110463	0.124945
TRINITY_DN116705_c4_g4_i1	U	P	-0.576527	2.83175	0.00110472	0.124945
TRINITY_DN107024_c4_g4_i1	U	P	-0.589993	2.69429	0.00110822	0.125228
TRINITY_DN112883_c1_g3_i2	U	P	-0.366779	4.26748	0.00111459	0.125834
TRINITY_DN109620_c2_g3_i2	U	P	-0.340243	4.52195	0.00111667	0.125955
TRINITY_DN120684_c0_g3_i2	U	P	0.41219	3.8208	0.00112374	0.126638
TRINITY_DN111575_c1_g8_i1	U	P	0.464089	3.43648	0.00112937	0.127158
TRINITY_DN111837_c1_g1_i3	U	P	0.444183	3.54445	0.00113172	0.127308
TRINITY_DN113412_c0_g2_i1	U	P	-0.462464	3.38362	0.00113378	0.127387
TRINITY_DN116902_c2_g1_i1	U	P	1.19422	0.643145	0.00113446	0.127387
TRINITY_DN100347_c0_g1_i1	U	P	-1.75315	-0.415498	0.00113853	0.127729
TRINITY_DN101053_c0_g2_i1	U	P	-0.410944	3.82941	0.00114339	0.128097
TRINITY_DN107509_c1_g2_i1	U	P	-0.72471	2.10449	0.00114386	0.128097
TRINITY_DN117979_c2_g3_i2	U	P	-0.46489	3.43358	0.00114773	0.128415
TRINITY_DN110414_c1_g3_i1	U	P	-0.583182	2.78373	0.00115053	0.128505
TRINITY_DN115486_c0_g2_i1	U	P	-0.270107	6.20707	0.00115134	0.128505
TRINITY_DN117489_c4_g1_i2	U	P	-1.19721	0.510736	0.00115196	0.128505
TRINITY_DN116269_c0_g4_i2	U	P	-0.439206	3.57421	0.00115264	0.128505
TRINITY_DN115146_c0_g3_i1	U	P	-2.54452	-0.902217	0.00115574	0.128525
TRINITY_DN112497_c1_g3_i2	U	P	-0.280018	5.75547	0.00115579	0.128525
TRINITY_DN112039_c2_g6_i1	U	P	-0.48629	3.30733	0.00115658	0.128525
TRINITY_DN111709_c1_g1_i1	U	P	-0.414987	3.74613	0.00115695	0.128525
TRINITY_DN113479_c1_g1_i1	U	P	0.264302	6.44612	0.00115807	0.128525
TRINITY_DN111162_c0_g3_i1	U	P	-1.17845	0.599132	0.001159	0.128525
TRINITY_DN119046_c0_g1_i3	U	P	-1.70027	-0.324995	0.00116587	0.129104
TRINITY_DN118613_c1_g3_i1	U	P	0.331173	4.6902	0.00116629	0.129104
TRINITY_DN120886_c1_g1_i1	U	P	-1.78885	-0.432032	0.00117015	0.129416
TRINITY_DN142680_c0_g1_i1	U	P	-5.9474	-2.11715	0.00117129	0.129416
TRINITY_DN120918_c2_g1_i8	U	P	-1.45899	0.00729259	0.0011722	0.129416
TRINITY_DN118810_c0_g2_i1	U	P	0.333027	4.6307	0.00117354	0.129449
TRINITY_DN93102_c0_g1_i1	U	P	-0.365355	4.26164	0.00117558	0.129559
TRINITY_DN103116_c0_g1_i2	U	P	-1.57984	-0.0671906	0.00117769	0.129678
TRINITY_DN87195_c0_g1_i1	U	P	-5.94127	-2.11716	0.00118925	0.13072
TRINITY_DN71013_c0_g1_i1	U	P	-5.94127	-2.11716	0.00118925	0.13072
TRINITY_DN116360_c0_g1_i5	U	P	-0.302036	5.15809	0.00119451	0.130986
TRINITY_DN110284_c6_g1_i1	U	P	-0.698814	2.22011	0.00119479	0.130986
TRINITY_DN6017_c0_g1_i1	U	P	-1.46638	-0.0297143	0.00119481	0.130986
TRINITY_DN108981_c1_g1_i1	U	P	0.572705	2.78158	0.00119806	0.131123
TRINITY_DN121349_c1_g3_i2	U	P	0.31939	4.88015	0.00119907	0.131123
TRINITY_DN112997_c3_g3_i1	U	P	-0.67838	2.2813	0.00119921	0.131123
TRINITY_DN115257_c2_g1_i7	U	P	-0.433289	3.72433	0.00120633	0.131786
TRINITY_DN115319_c1_g1_i3	U	P	0.271591	6.08564	0.00120801	0.131855
TRINITY_DN114885_c0_g3_i1	U	P	-0.263345	6.35608	0.00121042	0.13199
TRINITY_DN107063_c5_g3_i1	U	P	1.49334	0.0192034	0.00121246	0.13199
TRINITY_DN103402_c0_g4_i1	U	P	-0.430388	3.60395	0.00121294	0.13199
TRINITY_DN110164_c4_g1_i5	U	P	-0.554926	2.8657	0.00121347	0.13199
TRINITY_DN120536_c2_g2_i2	U	P	-1.13824	0.705353	0.00121696	0.132254
TRINITY_DN113493_c1_g1_i1	U	P	-0.308131	4.98904	0.00122602	0.133123
TRINITY_DN119503_c3_g1_i2	U	P	-1.44162	0.0639289	0.00122793	0.133127
TRINITY_DN106267_c1_g2_i1	U	P	0.370185	4.1524	0.00122918	0.133127
TRINITY_DN110900_c1_g3_i4	U	P	-0.977792	1.0917	0.00122925	0.133127
TRINITY_DN117294_c0_g1_i3	U	P	-0.847848	1.5682	0.00124445	0.134547
TRINITY_DN113424_c1_g1_i1	U	P	0.320733	4.79549	0.00124452	0.134547
TRINITY_DN114994_c2_g2_i4	U	P	0.348623	4.43406	0.00124903	0.134918
TRINITY_DN120154_c0_g1_i1	U	P	-1.99429	-0.735268	0.00125843	0.135711
TRINITY_DN117056_c0_g1_i1	U	P	-0.347931	4.34416	0.00125855	0.135711
TRINITY_DN112527_c4_g3_i1	U	P	-0.569282	2.7122	0.00125968	0.135717
TRINITY_DN114603_c2_g4_i1	U	P	0.697708	2.1957	0.00126188	0.135837
TRINITY_DN108712_c1_g2_i1	U	P	-0.420075	3.68982	0.00126474	0.136007
TRINITY_DN120045_c5_g3_i1	U	P	-1.90696	-0.622257	0.00126564	0.136007
TRINITY_DN119623_c0_g1_i1	U	P	0.382086	4.05783	0.00126753	0.136093
TRINITY_DN119733_c0_g1_i4	U	P	-0.260214	6.50995	0.00127157	0.136409
TRINITY_DN108236_c1_g1_i1	U	P	0.314315	4.90154	0.00127445	0.136497
TRINITY_DN119481_c4_g1_i2	U	P	-0.493037	3.15253	0.00127457	0.136497
TRINITY_DN107867_c3_g2_i1	U	P	-0.316253	4.85701	0.00128043	0.137007
TRINITY_DN107535_c1_g6_i5	U	P	0.950271	1.14263	0.00128268	0.137131
TRINITY_DN111339_c3_g1_i1	U	P	-0.41993	3.68886	0.00129144	0.137863
TRINITY_DN116371_c1_g1_i2	U	P	-0.312222	4.9008	0.00129174	0.137863
TRINITY_DN105621_c5_g1_i1	U	P	-0.683502	2.19017	0.00130092	0.138724
TRINITY_DN91388_c0_g1_i1	U	P	0.694318	2.30892	0.00130888	0.139416
TRINITY_DN112527_c4_g7_i1	U	P	-0.393118	3.86022	0.00130964	0.139416
TRINITY_DN71078_c0_g1_i1	U	P	5.49956	-1.64072	0.00131159	0.13944
TRINITY_DN109390_c4_g1_i14	U	P	0.244801	7.56285	0.00131209	0.13944
TRINITY_DN92750_c0_g3_i1	U	P	1.08869	0.876368	0.00131947	0.140105
TRINITY_DN114426_c2_g3_i2	U	P	0.381256	4.00316	0.00132886	0.140982
TRINITY_DN115333_c0_g1_i1	U	P	0.349659	4.33523	0.00133048	0.141034
TRINITY_DN115583_c2_g1_i1	U	P	-0.258021	6.5857	0.00134369	0.142314
TRINITY_DN25419_c0_g1_i1	U	P	-5.74454	-1.97037	0.00134534	0.142368
TRINITY_DN113902_c0_g1_i1	U	P	1.41808	0.138891	0.00134848	0.142579
TRINITY_DN105341_c0_g2_i1	U	P	-3.0166	-1.34176	0.00135084	0.142708
TRINITY_DN96000_c0_g1_i2	U	P	0.33899	4.46479	0.00135339	0.142857
TRINITY_DN106960_c2_g1_i1	U	P	-0.302765	5.0854	0.00135764	0.143185
TRINITY_DN111811_c0_g2_i1	U	P	-2.58904	-1.14343	0.00136382	0.143603
TRINITY_DN102490_c0_g1_i1	U	P	-1.26519	0.379948	0.00136395	0.143603
TRINITY_DN119195_c1_g1_i3	U	P	-0.405132	3.81209	0.00136506	0.143603
TRINITY_DN70160_c0_g1_i1	U	P	-5.82774	-2.06682	0.00136646	0.14363
TRINITY_DN79522_c0_g1_i1	U	P	-5.82773	-2.06726	0.00136865	0.143739
TRINITY_DN106461_c1_g2_i2	U	P	0.325075	4.69789	0.0013714	0.143907
TRINITY_DN120702_c2_g2_i2	U	P	-0.536161	2.83248	0.00137412	0.144072
TRINITY_DN94783_c0_g1_i7	U	P	-0.670136	2.28097	0.00137668	0.144219
TRINITY_DN116899_c4_g4_i1	U	P	0.333403	4.58303	0.00138444	0.14491
TRINITY_DN117486_c1_g2_i1	U	P	0.333582	4.48499	0.00139146	0.14549
TRINITY_DN111643_c1_g6_i1	U	P	0.294291	5.24431	0.0013923	0.14549
TRINITY_DN108924_c0_g6_i1	U	P	-0.642374	2.4018	0.00139478	0.145544
TRINITY_DN6858_c0_g1_i1	U	P	0.751181	1.90827	0.00139515	0.145544
TRINITY_DN119272_c3_g3_i4	U	P	-0.601663	2.62863	0.00140196	0.146075
TRINITY_DN102865_c0_g1_i2	U	P	-1.30318	0.26427	0.00140282	0.146075
TRINITY_DN111233_c0_g1_i1	U	P	-0.377398	4.01875	0.00140374	0.146075
TRINITY_DN116280_c0_g1_i1	U	P	0.343685	4.39102	0.00140691	0.146282
TRINITY_DN115678_c0_g3_i1	U	P	2.32021	-1.06524	0.00141045	0.146528
TRINITY_DN109313_c1_g1_i1	U	P	2.82148	-1.25082	0.00141282	0.146653
TRINITY_DN116415_c4_g1_i1	U	P	-0.59138	2.54443	0.00141399	0.146653
TRINITY_DN115231_c0_g1_i2	U	P	-0.326532	4.60711	0.00142104	0.147262
TRINITY_DN117084_c2_g2_i1	U	P	0.572798	2.71759	0.00142657	0.147712
TRINITY_DN1832_c0_g1_i1	U	P	-1.94921	-0.640604	0.00142779	0.147716
TRINITY_DN107399_c0_g5_i1	U	P	-1.92735	-0.754472	0.00143586	0.148428
TRINITY_DN90813_c0_g1_i2	U	P	3.10219	-1.25318	0.00143736	0.148461
TRINITY_DN106979_c1_g5_i1	U	P	-1.25201	0.469842	0.00144078	0.148649
TRINITY_DN120104_c2_g4_i1	U	P	0.279312	5.64922	0.00144234	0.148649
TRINITY_DN115711_c0_g1_i7	U	P	-2.25251	-0.90279	0.00144276	0.148649
TRINITY_DN108603_c1_g4_i1	U	P	-1.06563	0.844818	0.00144448	0.148704
TRINITY_DN104206_c0_g1_i1	U	P	1.09415	0.878135	0.00145132	0.149285
TRINITY_DN116761_c0_g1_i1	U	P	0.518467	3.0772	0.00145443	0.149482
TRINITY_DN109264_c1_g3_i1	U	P	-0.895603	1.57886	0.00145617	0.149538
TRINITY_DN94689_c0_g1_i1	U	P	-0.403952	3.79728	0.00146068	0.149878
TRINITY_DN108416_c2_g1_i2	U	P	0.339354	4.42862	0.00146738	0.150442
TRINITY_DN114340_c2_g1_i1	U	P	1.17116	0.561096	0.00146955	0.150541
TRINITY_DN113194_c1_g2_i1	U	P	0.316466	4.8566	0.00147243	0.150712
TRINITY_DN110328_c9_g1_i1	U	P	-0.803718	1.57986	0.00147366	0.150715
TRINITY_DN113885_c3_g3_i1	U	P	-0.306409	4.92221	0.00147533	0.150762
TRINITY_DN110829_c0_g1_i4	U	P	-0.314922	4.71506	0.0014832	0.15132
TRINITY_DN109160_c1_g4_i1	U	P	-0.558789	2.75618	0.0014837	0.15132
TRINITY_DN71464_c0_g1_i1	U	P	-0.385403	3.91418	0.00148442	0.15132
TRINITY_DN111957_c1_g1_i3	U	P	0.647179	2.40998	0.00148873	0.151635
TRINITY_DN111100_c0_g4_i1	U	P	-1.77597	0.0982667	0.0014906	0.151702
TRINITY_DN121380_c0_g1_i1	U	P	-0.245051	7.29384	0.00149297	0.15182
TRINITY_DN102517_c0_g2_i1	U	P	-0.291679	5.26845	0.00150119	0.152532
TRINITY_DN115642_c0_g1_i1	U	P	-0.267178	6.01157	0.00151302	0.153609
TRINITY_DN116954_c1_g4_i2	U	P	-0.430008	3.60955	0.00151865	0.153758
TRINITY_DN117197_c0_g3_i1	U	P	-0.422355	3.61934	0.00151906	0.153758
TRINITY_DN115999_c3_g1_i1	U	P	-1.07416	0.875219	0.0015193	0.153758
TRINITY_DN118114_c1_g1_i1	U	P	0.412674	3.70769	0.00152019	0.153758
TRINITY_DN109568_c1_g4_i1	U	P	-0.426857	3.6236	0.00152128	0.153758
TRINITY_DN112612_c3_g3_i1	U	P	-0.310349	4.85248	0.00152404	0.153758
TRINITY_DN121259_c2_g1_i7	U	P	-0.281359	5.46139	0.00152467	0.153758
TRINITY_DN111845_c3_g1_i1	U	P	-0.394584	3.8259	0.00152504	0.153758
TRINITY_DN94066_c0_g1_i1	U	P	-0.453047	3.42437	0.00152556	0.153758
TRINITY_DN109317_c2_g2_i1	U	P	0.473296	3.32389	0.00152992	0.154073
TRINITY_DN120370_c0_g2_i1	U	P	-0.30296	4.94215	0.00153567	0.154528
TRINITY_DN116929_c3_g1_i1	U	P	0.748557	1.85513	0.00153917	0.154755
TRINITY_DN55413_c0_g1_i1	U	P	-0.50989	3.04931	0.00154795	0.155513
TRINITY_DN94819_c0_g1_i2	U	P	-0.451045	3.43572	0.00155343	0.155607
TRINITY_DN68198_c0_g1_i1	U	P	-0.330021	4.48831	0.00155352	0.155607
TRINITY_DN121251_c0_g1_i11	U	P	-0.700369	2.00641	0.00155549	0.155607
TRINITY_DN104210_c0_g1_i1	U	P	-1.09003	0.770878	0.00155637	0.155607
TRINITY_DN109951_c0_g1_i6	U	P	-0.760183	1.83001	0.00155654	0.155607
TRINITY_DN110145_c0_g3_i2	U	P	0.444249	3.49091	0.0015577	0.155607
TRINITY_DN119108_c1_g2_i2	U	P	0.366894	4.14467	0.00155838	0.155607
TRINITY_DN105566_c0_g1_i1	U	P	-0.33033	4.49352	0.00155884	0.155607
TRINITY_DN32918_c0_g1_i1	U	P	-2.48339	-0.881752	0.0015641	0.156007
TRINITY_DN120294_c0_g2_i1	U	P	0.358354	4.32543	0.00156846	0.156317
TRINITY_DN60407_c0_g1_i1	U	P	-5.84663	-2.11733	0.00157377	0.156677
TRINITY_DN121278_c3_g1_i2	U	P	-0.411816	3.70081	0.00157458	0.156677
TRINITY_DN114054_c0_g1_i2	U	P	-0.367428	4.0905	0.00157693	0.156785
TRINITY_DN115127_c0_g2_i5	U	P	-1.72997	-0.347711	0.00158059	0.156892
TRINITY_DN113278_c0_g2_i3	U	P	0.272916	5.79191	0.00158089	0.156892
TRINITY_DN108301_c2_g1_i2	U	P	-0.423577	3.61688	0.00158205	0.156892
TRINITY_DN105410_c0_g2_i1	U	P	0.41071	3.73798	0.00158351	0.156892
TRINITY_DN120927_c1_g4_i3	U	P	-0.382107	3.91546	0.00158427	0.156892
TRINITY_DN64969_c0_g1_i1	U	P	-0.497116	3.15902	0.00158752	0.157033
TRINITY_DN111760_c0_g5_i1	U	P	0.340055	4.48091	0.00158821	0.157033
TRINITY_DN108929_c1_g6_i1	U	P	-0.345659	4.3289	0.00159098	0.157105
TRINITY_DN121022_c1_g4_i1	U	P	0.462509	3.3964	0.00159145	0.157105
TRINITY_DN110496_c1_g1_i3	U	P	-0.281853	5.50189	0.00159732	0.157536
TRINITY_DN104729_c2_g1_i1	U	P	-0.351347	4.22137	0.00159834	0.157536
TRINITY_DN118688_c0_g1_i1	U	P	0.313395	4.75393	0.00160166	0.157702
TRINITY_DN117325_c0_g1_i1	U	P	0.721648	2.03894	0.00160379	0.157702
TRINITY_DN116090_c0_g6_i1	U	P	-0.347542	4.29642	0.00160381	0.157702
TRINITY_DN121060_c3_g1_i7	U	P	-0.910379	1.2117	0.0016204	0.159097
TRINITY_DN107644_c0_g1_i1	U	P	-0.362644	4.11027	0.00162064	0.159097
TRINITY_DN119933_c1_g1_i3	U	P	-1.01981	0.886798	0.0016235	0.159097
TRINITY_DN60102_c0_g1_i1	U	P	-5.83392	-2.11764	0.00162394	0.159097
TRINITY_DN105660_c5_g3_i1	U	P	-0.772969	1.76771	0.00162553	0.159097
TRINITY_DN107088_c1_g1_i1	U	P	-0.446932	3.40923	0.00162563	0.159097
TRINITY_DN112739_c1_g9_i1	U	P	-0.233924	8.09344	0.00163675	0.16006
TRINITY_DN114468_c1_g3_i1	U	P	0.287754	5.3128	0.00164518	0.160758
TRINITY_DN121408_c2_g3_i1	U	P	-1.9037	-0.604192	0.00165035	0.161138
TRINITY_DN66022_c0_g1_i1	U	P	-2.29336	-0.757473	0.00165379	0.161347
TRINITY_DN116724_c0_g1_i3	U	P	0.406874	3.76198	0.00165835	0.161666
TRINITY_DN118313_c0_g1_i1	U	P	-0.628981	2.48265	0.00166187	0.161883
TRINITY_DN118938_c2_g1_i2	U	P	-0.508188	3.03083	0.00166478	0.16204
TRINITY_DN112509_c0_g5_i1	U	P	-0.437372	3.48017	0.0016707	0.162489
TRINITY_DN109507_c0_g2_i4	U	P	0.362368	4.14726	0.00167653	0.162842
TRINITY_DN120157_c3_g3_i1	U	P	-0.291905	5.17517	0.00167693	0.162842
TRINITY_DN115770_c0_g3_i1	U	P	-0.642703	2.43417	0.00167903	0.162919
TRINITY_DN117613_c1_g1_i2	U	P	-0.410471	3.66882	0.00168179	0.163061
TRINITY_DN108777_c3_g3_i3	U	P	-0.348921	4.23034	0.00168405	0.163154
TRINITY_DN111101_c1_g1_i1	U	P	-2.50254	-0.97089	0.00168612	0.163227
TRINITY_DN115975_c0_g1_i1	U	P	-0.311899	4.81783	0.00169256	0.163724
TRINITY_DN117774_c0_g1_i1	U	P	-0.542064	2.81824	0.00169867	0.164119
TRINITY_DN110321_c2_g1_i2	U	P	-0.457083	3.35746	0.00169927	0.164119
TRINITY_DN110284_c6_g2_i1	U	P	-0.335159	4.3419	0.00170578	0.16462
TRINITY_DN109443_c1_g1_i3	U	P	-0.508286	3.10023	0.0017098	0.164748
TRINITY_DN114865_c1_g4_i2	U	P	-0.312414	4.77323	0.00170989	0.164748
TRINITY_DN116322_c0_g3_i1	U	P	0.794016	1.86824	0.00171106	0.164748
TRINITY_DN120791_c0_g1_i2	U	P	-0.584416	2.61302	0.0017141	0.164796
TRINITY_DN109077_c4_g1_i4	U	P	-0.458491	3.31811	0.00171543	0.164796
TRINITY_DN108416_c2_g5_i1	U	P	-0.500686	3.06597	0.00171597	0.164796
TRINITY_DN99740_c0_g1_i3	U	P	1.40946	-0.0169017	0.00171683	0.164796
TRINITY_DN110213_c2_g2_i2	U	P	-0.496872	3.08485	0.00171856	0.164835
TRINITY_DN117871_c0_g1_i1	U	P	0.709463	2.07491	0.00172178	0.165018
TRINITY_DN114789_c0_g1_i1	U	P	-0.36244	4.12451	0.00173138	0.16581
TRINITY_DN113660_c1_g9_i1	U	P	0.90008	1.44977	0.00173293	0.165832
TRINITY_DN103895_c0_g1_i1	U	P	-0.929406	1.12417	0.00174036	0.166415
TRINITY_DN120606_c0_g1_i5	U	P	-0.93556	1.09593	0.00175185	0.167321
TRINITY_DN118846_c0_g2_i3	U	P	-0.283054	5.38964	0.00175322	0.167321
TRINITY_DN107274_c2_g1_i1	U	P	0.264773	5.98331	0.00175385	0.167321
TRINITY_DN113648_c1_g6_i1	U	P	0.548501	2.78949	0.00175663	0.167459
TRINITY_DN62861_c0_g1_i1	U	P	-5.74489	-2.06625	0.00176041	0.167692
TRINITY_DN39179_c0_g1_i1	U	P	-5.74489	-2.06654	0.00176219	0.167733
TRINITY_DN112594_c0_g6_i1	U	P	0.284061	5.33309	0.00176867	0.168191
TRINITY_DN108851_c7_g2_i2	U	P	-0.255352	6.37461	0.00177105	0.168191
TRINITY_DN88474_c0_g1_i1	U	P	2.84205	-1.4	0.00177181	0.168191
TRINITY_DN109053_c0_g1_i1	U	P	-0.515261	2.95792	0.00177385	0.168191
TRINITY_DN118032_c0_g1_i5	U	P	-0.234762	7.83156	0.00177439	0.168191
TRINITY_DN104780_c0_g1_i1	U	P	0.383494	3.90141	0.00177608	0.168191
TRINITY_DN110915_c3_g1_i1	U	P	-0.33898	4.32928	0.00177643	0.168191
TRINITY_DN107095_c0_g7_i1	U	P	-0.266495	5.91869	0.00177934	0.168339
TRINITY_DN121362_c0_g1_i1	U	P	0.385116	3.94456	0.00178367	0.168621
TRINITY_DN98645_c0_g2_i1	U	P	-1.3206	0.243287	0.00178636	0.168748
TRINITY_DN101842_c0_g3_i1	U	P	-0.439569	3.44805	0.0017952	0.169456
TRINITY_DN107039_c2_g1_i4	U	P	-0.89012	1.42012	0.00180486	0.170152
TRINITY_DN119249_c1_g4_i1	U	P	-0.612488	2.53756	0.00180531	0.170152
TRINITY_DN120948_c1_g1_i12	U	P	-0.544489	2.77439	0.00180696	0.17018
TRINITY_DN108828_c0_g2_i1	U	P	-0.337518	4.33678	0.00181129	0.170403
TRINITY_DN8063_c0_g1_i1	U	P	-1.1169	0.789731	0.00181206	0.170403
TRINITY_DN112793_c1_g2_i2	U	P	0.261426	6.11723	0.0018153	0.17058
TRINITY_DN110286_c0_g3_i1	U	P	-0.325845	4.4894	0.00181686	0.170598
TRINITY_DN111433_c0_g1_i1	U	P	-0.822308	1.63354	0.0018196	0.170657
TRINITY_DN109274_c0_g1_i1	U	P	-0.590283	2.49321	0.00182076	0.170657
TRINITY_DN115373_c7_g1_i1	U	P	0.675493	2.2535	0.00182159	0.170657
TRINITY_DN120880_c0_g1_i3	U	P	-0.502794	3.02601	0.00182723	0.171057
TRINITY_DN108824_c0_g5_i1	U	P	0.368692	4.0285	0.0018409	0.172119
TRINITY_DN106675_c1_g6_i1	U	P	0.364447	4.08522	0.00184216	0.172119
TRINITY_DN107088_c2_g3_i1	U	P	-0.736479	1.75549	0.00184315	0.172119
TRINITY_DN110130_c2_g3_i1	U	P	1.39697	-0.00447591	0.00184408	0.172119
TRINITY_DN117969_c0_g2_i1	U	P	-0.392282	3.82908	0.00185393	0.172909
TRINITY_DN121018_c0_g1_i3	U	P	-1.1502	0.57419	0.00185901	0.173144
TRINITY_DN111789_c0_g3_i1	U	P	0.62381	2.38865	0.00185925	0.173144
TRINITY_DN118884_c0_g1_i4	U	P	1.08832	0.895904	0.0018606	0.173144
TRINITY_DN118268_c0_g1_i8	U	P	-1.9379	-0.754944	0.00186444	0.173373
TRINITY_DN119217_c2_g2_i2	U	P	0.291824	5.09184	0.00186616	0.173403
TRINITY_DN104113_c1_g2_i3	U	P	0.328987	4.45687	0.00187201	0.17378
TRINITY_DN119847_c0_g1_i1	U	P	-2.53725	-1.16998	0.00187303	0.17378
TRINITY_DN106107_c1_g1_i1	U	P	-0.315361	4.67396	0.00187439	0.17378
TRINITY_DN104661_c3_g3_i1	U	P	-1.02633	0.815874	0.00188102	0.174233
TRINITY_DN119534_c0_g1_i1	U	P	-0.344117	4.25897	0.00188249	0.174233
TRINITY_DN120636_c6_g6_i1	U	P	0.659313	2.27017	0.00188346	0.174233
TRINITY_DN110846_c1_g2_i2	U	P	-0.944306	1.16357	0.00188671	0.174332
TRINITY_DN87589_c0_g1_i1	U	P	0.415109	3.64088	0.00188731	0.174332
TRINITY_DN109975_c0_g3_i1	U	P	0.333008	4.36949	0.00188988	0.17444
TRINITY_DN111671_c0_g9_i3	U	P	-0.264295	5.91694	0.00189867	0.175122
TRINITY_DN113947_c0_g1_i2	U	P	1.84468	-0.585632	0.00190372	0.175458
TRINITY_DN108283_c9_g1_i2	U	P	0.43565	3.56861	0.00190991	0.175775
TRINITY_DN85053_c0_g2_i1	U	P	-0.394452	3.81788	0.00190997	0.175775
TRINITY_DN68542_c0_g1_i1	U	P	-5.84681	-2.16956	0.00191393	0.175881
TRINITY_DN56505_c0_g1_i1	U	P	-5.84681	-2.16956	0.00191393	0.175881
TRINITY_DN121060_c1_g1_i4	U	P	-3.7082	-1.60055	0.00191954	0.176266
TRINITY_DN121276_c3_g4_i4	U	P	-0.540637	2.83839	0.00192971	0.17707
TRINITY_DN60103_c0_g1_i1	U	P	-1.76633	0.2403	0.00193235	0.177182
TRINITY_DN109748_c1_g1_i1	U	P	-0.642542	2.35849	0.00194246	0.177978
TRINITY_DN94492_c0_g2_i1	U	P	3.62821	-1.43307	0.00194577	0.178151
TRINITY_DN118909_c2_g2_i1	U	P	-0.26268	5.96963	0.00194881	0.178163
TRINITY_DN111185_c3_g5_i1	U	P	0.479049	3.16527	0.00194912	0.178163
TRINITY_DN105118_c9_g2_i2	U	P	-3.78209	-1.75484	0.00195017	0.178163
TRINITY_DN116470_c1_g6_i1	U	P	-0.358699	4.11843	0.0019544	0.178418
TRINITY_DN111769_c1_g1_i1	U	P	-0.431688	3.47443	0.00195627	0.178459
TRINITY_DN112749_c4_g1_i3	U	P	-0.610965	2.66596	0.00196054	0.178718
TRINITY_DN105791_c1_g5_i1	U	P	-0.790162	1.61647	0.00197306	0.179728
TRINITY_DN108050_c1_g5_i1	U	P	0.353402	4.17828	0.00197961	0.180193
TRINITY_DN114476_c1_g3_i1	U	P	-0.535586	2.97041	0.00198553	0.180601
TRINITY_DN117043_c0_g1_i1	U	P	-0.362965	4.07152	0.00198714	0.180616
TRINITY_DN113207_c0_g7_i1	U	P	0.317205	4.59892	0.00199522	0.181218
TRINITY_DN104258_c1_g8_i3	U	P	0.516386	2.96622	0.00200212	0.181681
TRINITY_DN108028_c5_g1_i2	U	P	-0.268785	5.6613	0.00200322	0.181681
TRINITY_DN99045_c0_g1_i2	U	P	0.288581	5.18206	0.0020063	0.181743
TRINITY_DN107057_c0_g1_i2	U	P	0.328049	4.47633	0.00200724	0.181743
TRINITY_DN111317_c0_g1_i10	U	P	-0.435989	3.45714	0.00200851	0.181743
TRINITY_DN105838_c1_g5_i1	U	P	-0.269406	5.64878	0.00200973	0.181743
TRINITY_DN108337_c3_g1_i1	U	P	-3.77222	-1.75499	0.00201194	0.181783
TRINITY_DN114443_c1_g3_i1	U	P	0.326645	4.52444	0.00201347	0.181783
TRINITY_DN112310_c1_g1_i4	U	P	0.332557	4.41223	0.00201452	0.181783
TRINITY_DN109502_c0_g3_i1	U	P	0.388899	3.81623	0.00201828	0.181991
TRINITY_DN109410_c0_g1_i1	U	P	-0.425448	3.50267	0.00202162	0.18216
TRINITY_DN115109_c0_g1_i1	U	P	-0.379956	3.90958	0.00202824	0.1825
TRINITY_DN112267_c0_g1_i1	U	P	-0.295328	5.00147	0.00202831	0.1825
TRINITY_DN78378_c0_g1_i1	U	P	0.336835	4.32875	0.00203711	0.183039
TRINITY_DN121343_c0_g4_i1	U	P	0.287464	5.13085	0.00203724	0.183039
TRINITY_DN121253_c1_g1_i11	U	P	-1.54635	-0.270806	0.00204003	0.183158
TRINITY_DN111281_c1_g5_i1	U	P	0.543266	2.77169	0.00204786	0.183729
TRINITY_DN117318_c0_g1_i9	U	P	0.927797	1.27019	0.00205196	0.183966
TRINITY_DN110938_c2_g1_i2	U	P	-0.444571	3.53991	0.00205469	0.184078
TRINITY_DN102776_c3_g1_i3	U	P	-0.559169	2.77245	0.00205626	0.184087
TRINITY_DN81358_c1_g1_i1	U	P	-2.52512	-1.1979	0.00206427	0.184373
TRINITY_DN84738_c0_g1_i1	U	P	-0.813455	1.63622	0.00206658	0.184373
TRINITY_DN109613_c1_g3_i3	U	P	-0.306541	4.79882	0.00206673	0.184373
TRINITY_DN106986_c1_g5_i1	U	P	0.351583	4.17127	0.00206685	0.184373
TRINITY_DN94501_c0_g1_i1	U	P	-3.16953	-1.60253	0.00206784	0.184373
TRINITY_DN52982_c0_g1_i1	U	P	-5.64172	-2.01745	0.00206852	0.184373
TRINITY_DN111260_c0_g6_i2	U	P	0.278949	5.40256	0.00206978	0.184373
TRINITY_DN113628_c0_g1_i1	U	P	-0.262206	5.91752	0.00207797	0.184971
TRINITY_DN109200_c1_g6_i1	U	P	0.675871	2.07621	0.00208057	0.18507
TRINITY_DN113983_c0_g5_i1	U	P	0.682798	2.10458	0.00208321	0.185173
TRINITY_DN117569_c1_g4_i2	U	P	-0.279751	5.30572	0.0020858	0.185271
TRINITY_DN115575_c2_g3_i2	U	P	-0.274165	5.48409	0.00209717	0.185937
TRINITY_DN111431_c0_g2_i1	U	P	0.853245	1.42732	0.00209734	0.185937
TRINITY_DN115667_c3_g1_i2	U	P	-0.368227	4.00425	0.00209775	0.185937
TRINITY_DN60284_c0_g1_i1	U	P	-5.63509	-2.01746	0.00210078	0.185988
TRINITY_DN113488_c3_g5_i1	U	P	-0.394949	3.73792	0.00210153	0.185988
TRINITY_DN70238_c0_g1_i1	U	P	-0.300036	4.8869	0.00210279	0.185988
TRINITY_DN76642_c0_g1_i1	U	P	0.774444	1.63029	0.00210576	0.186119
TRINITY_DN108467_c0_g1_i1	U	P	-0.413717	3.57257	0.00210864	0.186241
TRINITY_DN108721_c3_g1_i2	U	P	0.615587	2.46295	0.00211605	0.186764
TRINITY_DN115389_c0_g3_i1	U	P	-0.28116	5.35911	0.00211964	0.186949
TRINITY_DN108145_c2_g1_i1	U	P	-0.446972	3.30897	0.00212588	0.187367
TRINITY_DN109865_c1_g2_i2	U	P	0.292745	5.02105	0.00212947	0.187551
TRINITY_DN113177_c0_g1_i1	U	P	0.506938	2.96517	0.00213653	0.188023
TRINITY_DN117488_c0_g1_i2	U	P	-1.1275	0.766647	0.00213784	0.188023
TRINITY_DN111639_c0_g1_i1	U	P	-3.75247	-1.7556	0.00214207	0.188157
TRINITY_DN12111_c0_g1_i2	U	P	0.353876	4.13497	0.00214237	0.188157
TRINITY_DN114270_c1_g2_i1	U	P	-0.287455	5.12634	0.00216306	0.18984
TRINITY_DN115430_c0_g3_i1	U	P	0.325887	4.427	0.00216486	0.189865
TRINITY_DN117573_c0_g1_i1	U	P	0.967324	1.06393	0.00217491	0.190613
TRINITY_DN111155_c1_g2_i2	U	P	-0.308884	4.58213	0.00217941	0.190873
TRINITY_DN108712_c2_g4_i1	U	P	-0.346746	4.18467	0.00218472	0.191204
TRINITY_DN142343_c0_g1_i1	U	P	-0.962606	0.982514	0.0021896	0.191389
TRINITY_DN119468_c5_g1_i1	U	P	-0.346953	4.15435	0.00218991	0.191389
TRINITY_DN115875_c0_g4_i1	U	P	-0.291446	5.03547	0.0021926	0.191389
TRINITY_DN108782_c0_g1_i1	U	P	-0.464254	3.16906	0.00219295	0.191389
TRINITY_DN117636_c4_g1_i1	U	P	-0.408522	3.56565	0.00221249	0.192832
TRINITY_DN117779_c1_g8_i1	U	P	-0.275683	5.4058	0.00221257	0.192832
TRINITY_DN65406_c0_g1_i1	U	P	-3.83492	-1.88027	0.00221487	0.192898
TRINITY_DN103750_c0_g1_i1	U	P	-0.691965	1.97849	0.00223133	0.194137
TRINITY_DN103593_c0_g1_i1	U	P	-1.16607	0.518449	0.00223265	0.194137
TRINITY_DN120041_c3_g4_i1	U	P	-0.328539	4.39222	0.00223377	0.194137
TRINITY_DN113625_c0_g1_i1	U	P	0.83359	1.51443	0.00223723	0.194303
TRINITY_DN112709_c6_g7_i1	U	P	-0.374027	3.91264	0.00224036	0.194346
TRINITY_DN104193_c2_g1_i1	U	P	-1.16671	0.436559	0.00224092	0.194346
TRINITY_DN103698_c0_g1_i1	U	P	1.07413	0.867911	0.002243	0.194346
TRINITY_DN105039_c5_g1_i1	U	P	0.48952	3.03324	0.00224394	0.194346
TRINITY_DN107421_c0_g1_i1	U	P	-1.46412	-0.0176773	0.00224845	0.194602
TRINITY_DN120447_c1_g3_i4	U	P	0.967549	0.919703	0.00225268	0.194833
TRINITY_DN116891_c1_g1_i1	U	P	-0.285997	5.14242	0.00225658	0.195035
TRINITY_DN120873_c1_g4_i3	U	P	-1.73767	-0.455424	0.00226027	0.195219
TRINITY_DN108872_c0_g4_i1	U	P	-0.36813	3.96484	0.00226547	0.195305
TRINITY_DN121246_c0_g2_i1	U	P	-1.461	-0.103712	0.00226616	0.195305
TRINITY_DN106952_c1_g1_i2	U	P	-2.5032	-1.16967	0.00226701	0.195305
TRINITY_DN102385_c1_g2_i1	U	P	-0.588874	2.49251	0.00226906	0.195305
TRINITY_DN112097_c1_g3_i2	U	P	0.262031	5.76882	0.00226908	0.195305
TRINITY_DN46304_c0_g1_i1	U	P	-3.69285	-1.67691	0.00227345	0.195547
TRINITY_DN114979_c0_g1_i3	U	P	-1.69188	-0.39961	0.0022764	0.195665
TRINITY_DN119215_c0_g4_i3	U	P	-0.449986	3.30663	0.00228812	0.196491
TRINITY_DN109322_c1_g1_i1	U	P	-0.823334	1.62468	0.00228915	0.196491
TRINITY_DN105327_c4_g2_i2	U	P	-0.300358	4.77728	0.0023013	0.197376
TRINITY_DN108950_c0_g1_i1	U	P	0.721265	1.9017	0.00230261	0.197376
TRINITY_DN117256_c1_g6_i1	U	P	-1.20353	0.520886	0.00230548	0.197486
TRINITY_DN107605_c1_g5_i1	U	P	-0.261914	5.76978	0.0023092	0.19759
TRINITY_DN111983_c0_g2_i2	U	P	-1.03432	0.720895	0.00230985	0.19759
TRINITY_DN108759_c1_g2_i1	U	P	-0.499682	3.03133	0.00231536	0.197925
TRINITY_DN115007_c2_g1_i2	U	P	-0.310106	4.61127	0.00232969	0.198926
TRINITY_DN147015_c0_g1_i1	U	P	-1.22903	0.312251	0.00233025	0.198926
TRINITY_DN106288_c7_g3_i1	U	P	-1.31796	0.055676	0.00233456	0.199158
TRINITY_DN119901_c2_g2_i2	U	P	-0.616766	2.35721	0.00233703	0.199233
TRINITY_DN107436_c0_g1_i1	U	P	-0.520558	2.77951	0.00234215	0.199486
TRINITY_DN21121_c0_g1_i1	U	P	-5.85366	-2.22391	0.00234319	0.199486
TRINITY_DN109698_c1_g3_i1	U	P	-0.540625	2.77589	0.00234491	0.199496
TRINITY_DN121173_c1_g2_i1	U	P	-0.624474	2.34647	0.00234851	0.199666
TRINITY_DN118947_c0_g1_i1	U	P	0.686007	2.10542	0.00235529	0.199974
TRINITY_DN104586_c1_g1_i3	U	P	-0.600186	2.39479	0.00235553	0.199974
TRINITY_DN114444_c1_g2_i1	U	P	1.40778	0.160657	0.00235693	0.199974
TRINITY_DN108005_c0_g1_i1	U	P	-3.78804	-1.8371	0.0023607	0.200158
TRINITY_DN118882_c0_g1_i3	U	P	-0.302479	4.75103	0.00236314	0.200169
TRINITY_DN115789_c0_g3_i1	U	P	0.301941	4.79553	0.00236403	0.200169
TRINITY_DN118668_c0_g1_i1	U	P	0.420443	3.49305	0.00237391	0.200869
TRINITY_DN108975_c2_g1_i13	U	P	-0.945927	1.19378	0.00237648	0.200951
TRINITY_DN82828_c0_g1_i1	U	P	-5.84703	-2.22406	0.00237906	0.201033
TRINITY_DN105957_c0_g3_i2	U	P	2.21212	-1.01751	0.00238637	0.201298
TRINITY_DN113171_c1_g2_i1	U	P	0.271641	5.44361	0.00238814	0.201298
TRINITY_DN90959_c0_g1_i1	U	P	0.577947	2.52975	0.0023891	0.201298
TRINITY_DN120821_c3_g1_i1	U	P	-0.649883	2.21505	0.00238951	0.201298
TRINITY_DN118307_c1_g2_i4	U	P	0.486948	3.03133	0.00239112	0.201298
TRINITY_DN112675_c2_g2_i3	U	P	0.303488	4.78848	0.00239186	0.201298
TRINITY_DN111354_c4_g3_i1	U	P	-0.228636	7.76408	0.0023998	0.20183
TRINITY_DN106303_c1_g3_i4	U	P	-0.703766	2.01472	0.00240464	0.202101
TRINITY_DN147557_c0_g1_i1	U	P	-5.63534	-2.06628	0.00240809	0.202256
TRINITY_DN120254_c2_g2_i1	U	P	0.304183	4.75731	0.00241033	0.202307
TRINITY_DN121016_c0_g1_i9	U	P	-0.527115	2.81609	0.00242243	0.203186
TRINITY_DN105189_c0_g1_i1	U	P	0.731847	1.81575	0.00242789	0.203472
TRINITY_DN115891_c0_g5_i1	U	P	-0.261319	5.77756	0.00242909	0.203472
TRINITY_DN112555_c0_g2_i1	U	P	-0.443912	3.2661	0.00244088	0.204322
TRINITY_DN116918_c1_g1_i1	U	P	-0.449896	3.34244	0.00244738	0.20473
TRINITY_DN110677_c0_g1_i1	U	P	-0.236553	7.03195	0.00245279	0.204986
TRINITY_DN112894_c2_g2_i1	U	P	-0.612156	2.34741	0.00245373	0.204986
TRINITY_DN89490_c0_g1_i1	U	P	0.362518	4.01426	0.00245738	0.205154
TRINITY_DN116856_c4_g3_i1	U	P	-0.248406	6.27572	0.00246052	0.205222
TRINITY_DN113496_c1_g1_i2	U	P	-0.37584	3.84659	0.00246147	0.205222
TRINITY_DN117359_c1_g2_i1	U	P	-0.409457	3.60874	0.00248103	0.206598
TRINITY_DN131586_c0_g1_i1	U	P	0.418387	3.52318	0.00248129	0.206598
TRINITY_DN77005_c0_g1_i1	U	P	-5.62185	-2.06644	0.00248377	0.206667
TRINITY_DN72814_c0_g1_i1	U	P	-5.8271	-2.22452	0.00248952	0.20692
TRINITY_DN120076_c4_g2_i1	U	P	-1.93027	-0.188337	0.00249141	0.20692
TRINITY_DN112802_c0_g5_i2	U	P	-0.641098	2.2217	0.00249177	0.20692
TRINITY_DN117219_c1_g4_i1	U	P	-0.290438	4.92761	0.00249368	0.206941
TRINITY_DN110697_c6_g2_i1	U	P	-0.306431	4.59525	0.00249671	0.207054
TRINITY_DN105929_c0_g5_i1	U	P	-0.405862	3.56313	0.00250127	0.207295
TRINITY_DN75805_c0_g1_i1	U	P	-2.98491	-1.28142	0.0025057	0.207525
TRINITY_DN118021_c0_g2_i2	U	P	-0.405876	3.62202	0.00251444	0.20799
TRINITY_DN112872_c0_g1_i1	U	P	-0.369379	3.88179	0.00251465	0.20799
TRINITY_DN118981_c1_g1_i1	U	P	-0.773182	1.57965	0.0025198	0.208278
TRINITY_DN109720_c0_g1_i3	U	P	-0.284872	5.12058	0.0025259	0.208414
TRINITY_DN44759_c0_g1_i1	U	P	-5.82045	-2.22467	0.00252731	0.208414
TRINITY_DN105640_c0_g2_i2	U	P	-1.30433	0.173314	0.00253011	0.208414
TRINITY_DN120863_c3_g1_i2	U	P	-0.229481	7.55331	0.00253322	0.208414
TRINITY_DN108605_c1_g4_i9	U	P	-0.401397	3.62735	0.00253343	0.208414
TRINITY_DN114305_c4_g3_i1	U	P	0.595664	2.46069	0.00253826	0.208414
TRINITY_DN89927_c0_g1_i1	U	P	-0.385619	3.77512	0.00253863	0.208414
TRINITY_DN118458_c0_g2_i2	U	P	-1.25459	0.192235	0.00253936	0.208414
TRINITY_DN113039_c0_g1_i2	U	P	-1.35307	0.285407	0.0025401	0.208414
TRINITY_DN112030_c0_g2_i2	U	P	-0.301338	4.7736	0.00254051	0.208414
TRINITY_DN121394_c0_g1_i1	U	P	-0.38627	3.78003	0.00254057	0.208414
TRINITY_DN112496_c0_g1_i2	U	P	-0.503797	2.99811	0.00254145	0.208414
TRINITY_DN121023_c1_g1_i5	U	P	-1.20225	0.275812	0.00255165	0.209113
TRINITY_DN117498_c1_g4_i2	U	P	-0.373185	3.92612	0.00256855	0.210322
TRINITY_DN111003_c2_g4_i1	U	P	-0.437397	3.36073	0.00256977	0.210322
TRINITY_DN117693_c9_g1_i1	U	P	-0.556583	2.57599	0.00257453	0.210574
TRINITY_DN113044_c2_g2_i2	U	P	-0.599701	2.39297	0.00258407	0.211216
TRINITY_DN96406_c1_g1_i4	U	P	-0.548251	2.66007	0.00259212	0.211736
TRINITY_DN111762_c6_g1_i1	U	P	0.623527	2.2539	0.00260247	0.212442
TRINITY_DN103309_c0_g1_i1	U	P	0.476211	3.07635	0.00261112	0.212942
TRINITY_DN114890_c2_g5_i4	U	P	-0.289013	5.00612	0.002612	0.212942
TRINITY_DN101229_c1_g1_i2	U	P	0.308755	4.60909	0.0026151	0.213056
TRINITY_DN106607_c0_g1_i2	U	P	0.462182	3.2345	0.00262055	0.21336
TRINITY_DN108651_c5_g1_i7	U	P	-0.289592	4.92692	0.00262339	0.213452
TRINITY_DN106764_c1_g4_i1	U	P	0.36723	3.97748	0.00263267	0.213818
TRINITY_DN111777_c3_g2_i3	U	P	0.393447	3.75323	0.00263326	0.213818
TRINITY_DN113421_c3_g1_i2	U	P	-0.266598	5.48878	0.00263349	0.213818
TRINITY_DN116132_c3_g2_i1	U	P	-0.455782	3.21853	0.00263502	0.213818
TRINITY_DN105763_c1_g1_i1	U	P	-0.24576	6.36308	0.00263643	0.213818
TRINITY_DN18920_c0_g1_i1	U	P	-5.59486	-2.06734	0.00264589	0.214397
TRINITY_DN113244_c0_g3_i2	U	P	-0.281891	5.32464	0.00264701	0.214397
TRINITY_DN82557_c0_g1_i1	U	P	-0.426341	3.44402	0.00265218	0.214654
TRINITY_DN119205_c5_g1_i1	U	P	-0.358925	3.90691	0.00265361	0.214654
TRINITY_DN108305_c2_g5_i1	U	P	-0.356317	4.01611	0.00265592	0.214702
TRINITY_DN107495_c0_g2_i1	U	P	-0.324856	4.41809	0.00266254	0.215093
TRINITY_DN116866_c0_g1_i2	U	P	0.853976	1.4457	0.00266421	0.215093
TRINITY_DN114530_c1_g4_i1	U	P	-0.310811	4.55781	0.00266889	0.215332
TRINITY_DN109153_c0_g3_i2	U	P	0.328267	4.31424	0.00267482	0.215663
TRINITY_DN108661_c2_g4_i1	U	P	-0.308136	4.6309	0.00267796	0.215663
TRINITY_DN104959_c1_g1_i3	U	P	-0.489399	2.96762	0.00267827	0.215663
TRINITY_DN110764_c1_g2_i1	U	P	-0.360997	3.96352	0.00267989	0.215663
TRINITY_DN114581_c0_g9_i1	U	P	-0.336221	4.21242	0.00268634	0.216043
TRINITY_DN112245_c0_g1_i7	U	P	-0.64312	2.16375	0.00269221	0.216376
TRINITY_DN104636_c6_g1_i1	U	P	-1.07729	0.795454	0.00269714	0.216472
TRINITY_DN111338_c1_g4_i1	U	P	0.495081	2.97425	0.00269758	0.216472
TRINITY_DN109441_c1_g3_i1	U	P	-0.69278	1.90336	0.0026986	0.216472
TRINITY_DN105456_c0_g8_i1	U	P	-0.266711	5.47623	0.00270732	0.216975
TRINITY_DN113440_c0_g6_i1	U	P	0.402998	3.64922	0.00270834	0.216975
TRINITY_DN109775_c0_g1_i1	U	P	-0.287737	4.95173	0.00271659	0.217496
TRINITY_DN107713_c1_g3_i2	U	P	0.238289	6.76396	0.0027231	0.217878
TRINITY_DN108667_c0_g1_i3	U	P	-0.307858	4.58507	0.00272598	0.217895
TRINITY_DN106742_c0_g1_i1	U	P	-0.286954	4.95027	0.00272681	0.217895
TRINITY_DN119991_c0_g2_i3	U	P	0.866199	1.44401	0.00273494	0.218405
TRINITY_DN116846_c1_g6_i1	U	P	-0.756439	1.69062	0.00273864	0.218561
TRINITY_DN111022_c0_g2_i3	U	P	-1.81591	-0.713675	0.00274693	0.218881
TRINITY_DN99227_c0_g2_i3	U	P	-0.284522	5.09357	0.00274881	0.218881
TRINITY_DN109713_c1_g1_i4	U	P	0.509256	2.88453	0.00274948	0.218881
TRINITY_DN92657_c0_g1_i1	U	P	-3.06815	-1.53312	0.00275079	0.218881
TRINITY_DN119540_c1_g4_i1	U	P	-0.379487	3.78356	0.00275273	0.218881
TRINITY_DN114544_c2_g3_i1	U	P	-0.312311	4.50565	0.00275315	0.218881
TRINITY_DN98438_c0_g1_i2	U	P	2.72335	-1.36957	0.00276285	0.219512
TRINITY_DN121058_c0_g1_i2	U	P	-1.4481	-0.251082	0.00278386	0.221022
TRINITY_DN110745_c0_g5_i1	U	P	0.285097	5.04053	0.00278539	0.221022
TRINITY_DN108603_c1_g1_i7	U	P	-0.495252	2.97522	0.00279127	0.221348
TRINITY_DN120713_c3_g1_i10	U	P	-1.20136	0.221119	0.00279895	0.221729
TRINITY_DN114280_c0_g2_i4	U	P	-1.22778	0.255662	0.00279962	0.221729
TRINITY_DN115323_c0_g3_i3	U	P	-0.628577	2.22893	0.0028067	0.222022
TRINITY_DN116744_c0_g6_i1	U	P	-0.296992	4.76789	0.00280688	0.222022
TRINITY_DN118991_c1_g2_i1	U	P	-0.307498	4.56716	0.0028121	0.222184
TRINITY_DN115570_c0_g5_i2	U	P	-0.414794	3.55788	0.00281248	0.222184
TRINITY_DN110835_c0_g2_i1	U	P	-1.86742	-0.734185	0.00281845	0.222515
TRINITY_DN99312_c0_g1_i1	U	P	-1.94503	-0.795851	0.00282152	0.222617
TRINITY_DN115302_c2_g11_i1	U	P	0.564669	2.50017	0.00282634	0.222774
TRINITY_DN107422_c0_g1_i4	U	P	-1.09708	0.528003	0.00282732	0.222774
TRINITY_DN108939_c0_g6_i2	U	P	-0.240614	6.57254	0.0028291	0.222774
TRINITY_DN118370_c3_g1_i3	U	P	-0.664011	1.95077	0.00283064	0.222774
TRINITY_DN87756_c0_g1_i1	U	P	0.309924	4.54782	0.00283939	0.223322
TRINITY_DN107386_c0_g2_i2	U	P	-0.257602	5.70565	0.00284606	0.223706
TRINITY_DN113459_c2_g4_i2	U	P	-0.511568	2.79486	0.00284984	0.22375
TRINITY_DN119439_c0_g2_i1	U	P	-1.39564	-0.117286	0.00285159	0.22375
TRINITY_DN77347_c0_g1_i2	U	P	-0.395111	3.6619	0.00285199	0.22375
TRINITY_DN104731_c0_g1_i1	U	P	0.427892	3.42115	0.00285694	0.223998
TRINITY_DN117273_c1_g1_i1	U	P	-0.512254	2.72297	0.00286725	0.224665
TRINITY_DN108421_c0_g8_i1	U	P	-0.505484	2.87788	0.00287319	0.224989
TRINITY_DN110388_c0_g4_i1	U	P	0.616126	2.33427	0.00287845	0.22526
TRINITY_DN120083_c2_g3_i1	U	P	-0.863951	1.23138	0.00288234	0.225423
TRINITY_DN118872_c0_g1_i3	U	P	-0.396859	3.65289	0.0028971	0.226435
TRINITY_DN111087_c0_g1_i1	U	P	0.26894	5.36908	0.00291068	0.227126
TRINITY_DN138704_c0_g1_i1	U	P	1.79049	-0.619327	0.00291094	0.227126
TRINITY_DN69560_c0_g1_i2	U	P	-0.593062	2.4519	0.00291139	0.227126
TRINITY_DN118788_c0_g4_i1	U	P	-0.279142	5.11281	0.00291617	0.227357
TRINITY_DN48407_c0_g1_i1	U	P	0.325588	4.30899	0.00292237	0.227689
TRINITY_DN102337_c0_g1_i1	U	P	0.873774	1.24417	0.00292407	0.227689
TRINITY_DN108876_c0_g5_i2	U	P	-0.522403	2.79297	0.00293017	0.228022
TRINITY_DN117225_c0_g1_i1	U	P	-0.322639	4.27633	0.00293239	0.228053
TRINITY_DN64357_c0_g1_i1	U	P	-1.23915	0.42031	0.00293587	0.228181
TRINITY_DN118649_c3_g4_i1	U	P	0.283345	5.29471	0.00294124	0.228386
TRINITY_DN121138_c1_g1_i11	U	P	-1.1313	0.409179	0.00294216	0.228386
TRINITY_DN101884_c0_g1_i1	U	P	-0.461672	3.18551	0.00295255	0.228729
TRINITY_DN115477_c1_g1_i1	U	P	0.669744	2.03291	0.00295309	0.228729
TRINITY_DN82750_c0_g1_i2	U	P	0.375783	3.77852	0.00295336	0.228729
TRINITY_DN114280_c0_g3_i2	U	P	-1.09791	0.551723	0.00295389	0.228729
TRINITY_DN120836_c1_g2_i3	U	P	-1.94512	-0.87154	0.00295751	0.228867
TRINITY_DN53739_c0_g1_i2	U	P	0.534277	2.74468	0.00296644	0.229308
TRINITY_DN112393_c0_g2_i1	U	P	-0.481813	3.02134	0.00296783	0.229308
TRINITY_DN117803_c2_g2_i1	U	P	-0.328518	4.27776	0.00297048	0.229308
TRINITY_DN106878_c1_g2_i1	U	P	0.286716	4.94417	0.00297227	0.229308
TRINITY_DN111515_c5_g3_i3	U	P	-0.317215	4.41092	0.00297237	0.229308
TRINITY_DN110432_c0_g5_i1	U	P	0.326003	4.29913	0.00297545	0.229403
TRINITY_DN106802_c1_g2_i3	U	P	-0.466183	3.19186	0.00298484	0.229986
TRINITY_DN112861_c0_g1_i1	U	P	0.402855	3.57667	0.00298822	0.230104
TRINITY_DN106819_c0_g5_i1	U	P	0.547496	2.66505	0.00300512	0.231263
TRINITY_DN117750_c0_g4_i1	U	P	0.459214	3.17799	0.00301199	0.231554
TRINITY_DN113659_c3_g1_i3	U	P	0.326265	4.34192	0.00301261	0.231554
TRINITY_DN113724_c3_g4_i1	U	P	-0.384023	3.68359	0.00301866	0.231876
TRINITY_DN110281_c4_g1_i1	U	P	-0.261227	5.54415	0.00302081	0.231899
TRINITY_DN112320_c0_g2_i1	U	P	-0.275237	5.20701	0.00302699	0.232231
TRINITY_DN107153_c2_g2_i1	U	P	0.28672	4.96606	0.00304472	0.233421
TRINITY_DN115838_c0_g3_i2	U	P	0.642505	2.11496	0.00304793	0.233421
TRINITY_DN63231_c0_g1_i1	U	P	-0.658014	2.08558	0.00304811	0.233421
TRINITY_DN106482_c0_g1_i1	U	P	-0.444464	3.27891	0.00305212	0.233585
TRINITY_DN120636_c5_g1_i1	U	P	-0.698233	1.82584	0.00306152	0.234162
TRINITY_DN2778_c0_g1_i1	U	P	-5.60126	-2.11757	0.00306459	0.234253
TRINITY_DN118975_c0_g2_i1	U	P	-0.587874	2.44904	0.00307774	0.235081
TRINITY_DN115436_c0_g1_i1	U	P	-0.302003	4.5709	0.00308105	0.235081
TRINITY_DN105360_c0_g4_i1	U	P	-0.385586	3.71952	0.00308107	0.235081
TRINITY_DN113089_c1_g1_i2	U	P	-0.283697	4.91964	0.00308954	0.235584
TRINITY_DN117471_c1_g1_i1	U	P	0.488909	2.98987	0.00309265	0.235677
TRINITY_DN116534_c1_g4_i1	U	P	0.3377	4.12848	0.00310959	0.236824
TRINITY_DN113673_c0_g5_i1	U	P	0.319637	4.41058	0.00311717	0.237128
TRINITY_DN118689_c0_g1_i3	U	P	-0.772561	1.5223	0.00311744	0.237128
TRINITY_DN121101_c0_g2_i3	U	P	-0.343577	4.10099	0.00311928	0.237128
TRINITY_DN118420_c6_g3_i1	U	P	0.420538	3.48669	0.0031274	0.237601
TRINITY_DN106025_c0_g1_i1	U	P	0.564104	2.6086	0.00313236	0.237799
TRINITY_DN119039_c2_g2_i2	U	P	-0.359261	3.8992	0.00313382	0.237799
TRINITY_DN114113_c4_g1_i1	U	P	0.289451	4.89897	0.00313892	0.238042
TRINITY_DN121001_c0_g1_i1	U	P	0.442891	3.32623	0.00314376	0.238133
TRINITY_DN93879_c0_g1_i1	U	P	-0.551276	2.66241	0.00314393	0.238133
TRINITY_DN116282_c3_g9_i1	U	P	-0.810617	1.31849	0.003154	0.238467
TRINITY_DN118299_c0_g1_i2	U	P	0.878309	1.4479	0.00315546	0.238467
TRINITY_DN110379_c1_g4_i2	U	P	0.307189	4.52935	0.00315683	0.238467
TRINITY_DN111548_c2_g2_i1	U	P	0.393816	3.60484	0.00315722	0.238467
TRINITY_DN113071_c1_g9_i1	U	P	-0.381314	3.72731	0.00315788	0.238467
TRINITY_DN115155_c0_g2_i1	U	P	0.290029	4.89741	0.00317289	0.239336
TRINITY_DN119847_c1_g1_i1	U	P	-0.278145	5.03338	0.00317323	0.239336
TRINITY_DN87013_c0_g1_i1	U	P	-0.301846	4.66373	0.00318147	0.239813
TRINITY_DN111070_c1_g1_i2	U	P	0.269684	5.28567	0.00318859	0.240205
TRINITY_DN104746_c0_g1_i1	U	P	-1.30397	0.118083	0.00320896	0.241548
TRINITY_DN119400_c0_g1_i1	U	P	-0.54649	2.60463	0.00321211	0.241548
TRINITY_DN108746_c1_g4_i1	U	P	0.390245	3.67181	0.00321303	0.241548
TRINITY_DN113769_c2_g1_i1	U	P	0.46857	3.07683	0.00321414	0.241548
TRINITY_DN99116_c0_g1_i1	U	P	-3.6994	-1.83728	0.00322094	0.241913
TRINITY_DN70433_c0_g1_i1	U	P	-0.384264	3.68969	0.00323214	0.242608
TRINITY_DN88975_c0_g1_i1	U	P	-0.64101	2.20683	0.00324167	0.243167
TRINITY_DN109003_c0_g1_i2	U	P	-0.270276	5.26657	0.00324347	0.243167
TRINITY_DN115274_c0_g2_i3	U	P	0.38473	3.71279	0.00324746	0.24332
TRINITY_DN120636_c6_g9_i1	U	P	-0.253658	5.74939	0.00325706	0.243893
TRINITY_DN137317_c0_g1_i1	U	P	0.360432	3.91787	0.00326	0.243967
TRINITY_DN111578_c2_g7_i1	U	P	-0.306191	4.58781	0.00326321	0.244061
TRINITY_DN120147_c4_g1_i1	U	P	-2.04307	-0.960103	0.00326738	0.244127
TRINITY_DN119622_c0_g2_i1	U	P	0.286641	4.89766	0.003268	0.244127
TRINITY_DN114574_c2_g4_i3	U	P	-1.19534	0.381115	0.00327155	0.244246
TRINITY_DN105097_c3_g3_i1	U	P	-0.75388	1.67692	0.00327698	0.244506
TRINITY_DN99049_c0_g1_i1	U	P	0.428861	3.33345	0.00328273	0.244789
TRINITY_DN144370_c0_g1_i1	U	P	-5.71803	-2.22455	0.00328872	0.245089
TRINITY_DN120623_c3_g1_i1	U	P	1.31475	0.142101	0.00329143	0.245145
TRINITY_DN116100_c0_g1_i1	U	P	-0.294347	4.73892	0.00330167	0.245619
TRINITY_DN109297_c0_g5_i1	U	P	-0.374288	3.74674	0.00330172	0.245619
TRINITY_DN113823_c1_g6_i1	U	P	-0.438214	3.26844	0.00331104	0.246103
TRINITY_DN100196_c0_g1_i1	U	P	0.495744	2.92145	0.00331218	0.246103
TRINITY_DN112037_c2_g1_i2	U	P	-0.288207	4.81543	0.00331797	0.246387
TRINITY_DN121095_c2_g8_i2	U	P	-0.429492	3.35908	0.00332789	0.246907
TRINITY_DN115734_c8_g2_i1	U	P	0.277901	5.12924	0.00332961	0.246907
TRINITY_DN118771_c0_g2_i1	U	P	0.642827	2.15666	0.00333183	0.246907
TRINITY_DN110489_c2_g4_i1	U	P	0.499724	2.9082	0.00333287	0.246907
TRINITY_DN104403_c4_g6_i1	U	P	0.588169	2.38922	0.0033351	0.246926
TRINITY_DN117103_c0_g2_i2	U	P	-0.331534	4.22779	0.00333722	0.246936
TRINITY_DN110416_c0_g2_i1	U	P	0.584945	2.46806	0.00334144	0.24702
TRINITY_DN112224_c1_g3_i3	U	P	-0.363533	3.88294	0.0033423	0.24702
TRINITY_DN121363_c3_g2_i3	U	P	-0.229946	6.99103	0.00334674	0.247106
TRINITY_DN117697_c0_g1_i2	U	P	0.526944	2.72762	0.00334742	0.247106
TRINITY_DN113079_c1_g2_i4	U	P	-0.375845	3.78978	0.00335264	0.247268
TRINITY_DN118978_c0_g1_i2	U	P	0.395689	3.59146	0.00335359	0.247268
TRINITY_DN115111_c0_g2_i1	U	P	-0.24852	5.933	0.00335556	0.247268
TRINITY_DN121400_c1_g1_i14	U	P	-0.848857	1.25846	0.00335757	0.247271
TRINITY_DN112984_c2_g1_i1	U	P	-0.922267	1.01771	0.00336434	0.247623
TRINITY_DN107921_c0_g1_i1	U	P	0.387451	3.63818	0.00336918	0.247691
TRINITY_DN109863_c2_g2_i1	U	P	0.292294	4.82849	0.00336921	0.247691
TRINITY_DN115719_c0_g1_i4	U	P	-0.327662	4.21124	0.00337312	0.247832
TRINITY_DN114260_c1_g1_i1	U	P	-0.417606	3.44561	0.00338526	0.248578
TRINITY_DN118874_c0_g6_i1	U	P	-0.391135	3.59097	0.00338738	0.248587
TRINITY_DN118176_c1_g3_i1	U	P	0.323654	4.28342	0.00339026	0.248653
TRINITY_DN105353_c2_g1_i1	U	P	-0.58623	2.44341	0.00340691	0.249727
TRINITY_DN108587_c2_g1_i3	U	P	-2.62926	-1.25295	0.00342077	0.250591
TRINITY_DN115423_c1_g1_i1	U	P	-0.592328	2.37363	0.00342361	0.250591
TRINITY_DN115409_c0_g1_i1	U	P	-0.265399	5.32956	0.0034247	0.250591
TRINITY_DN109563_c0_g4_i1	U	P	0.59553	2.3097	0.0034351	0.251194
TRINITY_DN112946_c1_g4_i1	U	P	-1.76982	-0.67599	0.00343755	0.251194
TRINITY_DN121083_c0_g2_i2	U	P	0.979477	0.894709	0.00343897	0.251194
TRINITY_DN107120_c0_g1_i1	U	P	0.39372	3.62148	0.00344321	0.251199
TRINITY_DN113440_c0_g4_i5	U	P	0.322582	4.29888	0.00344415	0.251199
TRINITY_DN113914_c0_g2_i1	U	P	0.876997	1.41622	0.00344507	0.251199
TRINITY_DN115971_c0_g1_i2	U	P	-0.294008	4.68926	0.00346365	0.252406
TRINITY_DN111827_c2_g1_i13	U	P	-0.333698	4.14125	0.00347992	0.253444
TRINITY_DN113071_c0_g1_i2	U	P	0.246436	6.00483	0.00348564	0.253696
TRINITY_DN117839_c0_g1_i1	U	P	-2.69884	-1.43211	0.00348744	0.253696
TRINITY_DN118220_c0_g4_i1	U	P	-0.592141	2.37585	0.00349421	0.254041
TRINITY_DN116930_c1_g4_i2	U	P	0.300912	4.62402	0.00350036	0.25434
TRINITY_DN112566_c1_g7_i1	U	P	0.277315	5.06168	0.00350253	0.254349
TRINITY_DN115424_c0_g1_i1	U	P	-5.23209	-1.70883	0.00350681	0.254512
TRINITY_DN105333_c8_g1_i2	U	P	0.422601	3.38045	0.00351473	0.254871
TRINITY_DN113615_c2_g1_i1	U	P	1.06806	0.710145	0.00351583	0.254871
TRINITY_DN100849_c0_g1_i2	U	P	-1.19153	0.244382	0.00351805	0.254884
TRINITY_DN111518_c0_g1_i1	U	P	-0.251576	5.74108	0.00352137	0.254977
TRINITY_DN117985_c1_g5_i1	U	P	-0.300921	4.59273	0.00352682	0.255224
TRINITY_DN107595_c0_g1_i1	U	P	0.486917	2.92582	0.00354036	0.255849
TRINITY_DN113582_c2_g1_i1	U	P	-0.765814	1.65793	0.00354265	0.255849
TRINITY_DN110720_c0_g2_i2	U	P	-0.257316	5.50354	0.00354383	0.255849
TRINITY_DN107683_c2_g1_i1	U	P	0.357554	3.9135	0.00354559	0.255849
TRINITY_DN105735_c0_g1_i1	U	P	1.49884	-0.132976	0.00354569	0.255849
TRINITY_DN116576_c2_g1_i1	U	P	-2.11894	-0.995499	0.00354959	0.255982
TRINITY_DN115023_c2_g6_i1	U	P	0.247939	5.93784	0.00355206	0.256012
TRINITY_DN120261_c1_g2_i6	U	P	-1.14507	0.354183	0.0035562	0.256163
TRINITY_DN11536_c0_g1_i1	U	P	0.549998	2.545	0.00356548	0.256632
TRINITY_DN120295_c5_g1_i1	U	P	-0.294332	4.72776	0.00356681	0.256632
TRINITY_DN115855_c1_g2_i1	U	P	0.238055	6.35739	0.00357447	0.257035
TRINITY_DN111057_c15_g1_i3	U	P	-5.60789	-2.17008	0.00358238	0.257361
TRINITY_DN118829_c0_g3_i7	U	P	0.766131	1.6166	0.00358312	0.257361
TRINITY_DN90176_c0_g1_i1	U	P	0.32896	4.18619	0.0035856	0.257391
TRINITY_DN116930_c1_g2_i1	U	P	0.835445	1.35118	0.0035884	0.257444
TRINITY_DN64049_c0_g1_i1	U	P	0.577109	2.46342	0.00359207	0.257559
TRINITY_DN114619_c0_g1_i1	U	P	-0.337482	4.04253	0.00359426	0.257569
TRINITY_DN95553_c0_g1_i1	U	P	-1.67621	-0.465808	0.00359943	0.257791
TRINITY_DN73169_c0_g1_i2	U	P	-5.48131	-2.06707	0.00360344	0.257799
TRINITY_DN108540_c2_g2_i1	U	P	-1.24606	0.113287	0.00360493	0.257799
TRINITY_DN104898_c1_g6_i1	U	P	-0.439549	3.30103	0.00360573	0.257799
TRINITY_DN116069_c1_g6_i1	U	P	-0.272706	5.12152	0.00361045	0.257989
TRINITY_DN109502_c0_g5_i1	U	P	0.67866	2.01598	0.00361358	0.258065
TRINITY_DN114079_c0_g1_i1	U	P	-2.30901	-1.28139	0.00362037	0.258403
TRINITY_DN82243_c0_g1_i1	U	P	-0.371246	3.76709	0.00363138	0.259041
TRINITY_DN108568_c2_g7_i1	U	P	-0.893942	1.20853	0.00363628	0.259242
TRINITY_DN82704_c0_g1_i1	U	P	-5.60086	-2.17038	0.00363859	0.259259
TRINITY_DN116954_c0_g1_i1	U	P	-1.43912	-0.0920754	0.00365785	0.260483
TRINITY_DN104374_c5_g3_i1	U	P	-0.567252	2.48685	0.00367299	0.261412
TRINITY_DN90402_c0_g1_i1	U	P	2.94804	-1.4014	0.00368084	0.261681
TRINITY_DN103320_c2_g4_i1	U	P	0.300587	4.54306	0.00368096	0.261681
TRINITY_DN119444_c0_g3_i1	U	P	0.663024	1.96172	0.00368755	0.261918
TRINITY_DN88715_c0_g1_i1	U	P	0.321563	4.25639	0.00368848	0.261918
TRINITY_DN116927_c2_g1_i1	U	P	-0.373816	3.74967	0.00369185	0.262008
TRINITY_DN115041_c1_g1_i2	U	P	0.371071	3.77043	0.00369551	0.262119
TRINITY_DN114786_c1_g1_i1	U	P	-0.386202	3.62173	0.0037012	0.262374
TRINITY_DN104449_c0_g1_i2	U	P	-0.61793	2.15684	0.00370447	0.262457
TRINITY_DN102498_c0_g1_i1	U	P	-0.346071	4.00919	0.00370871	0.262569
TRINITY_DN120712_c0_g1_i15	U	P	-0.620139	2.17402	0.00371026	0.262569
TRINITY_DN113591_c0_g5_i1	U	P	0.295892	4.61197	0.00372097	0.263178
TRINITY_DN114649_c1_g3_i1	U	P	0.279643	4.93054	0.00372499	0.263254
TRINITY_DN114679_c1_g2_i1	U	P	0.59786	2.34101	0.00372626	0.263254
TRINITY_DN70033_c0_g1_i1	U	P	-0.308178	4.3806	0.00373148	0.263474
TRINITY_DN113405_c1_g3_i2	U	P	-0.607876	2.23956	0.00373712	0.263666
TRINITY_DN119847_c2_g2_i1	U	P	0.321651	4.25813	0.00373842	0.263666
TRINITY_DN116233_c0_g2_i4	U	P	-0.295268	4.60837	0.00375414	0.264415
TRINITY_DN108496_c3_g3_i2	U	P	-0.280924	4.92304	0.00375494	0.264415
TRINITY_DN121406_c3_g3_i2	U	P	-0.266598	5.28327	0.00375538	0.264415
TRINITY_DN111541_c1_g2_i1	U	P	-0.276067	5.07028	0.0037579	0.264443
TRINITY_DN121286_c1_g1_i1	U	P	-1.69135	-0.602186	0.00376244	0.264614
TRINITY_DN108880_c0_g3_i1	U	P	-0.454656	3.1035	0.00376609	0.264651
TRINITY_DN105329_c5_g1_i1	U	P	0.270646	5.15805	0.0037672	0.264651
TRINITY_DN120641_c0_g2_i1	U	P	0.746812	1.70517	0.00377216	0.26485
TRINITY_DN113903_c2_g3_i1	U	P	-0.256902	5.47785	0.00378548	0.265636
TRINITY_DN115036_c0_g2_i1	U	P	-0.558488	2.51016	0.00378793	0.265659
TRINITY_DN78385_c0_g1_i1	U	P	-1.19667	0.162526	0.00379245	0.265826
TRINITY_DN107284_c3_g3_i3	U	P	-0.47394	2.94575	0.00380449	0.266521
TRINITY_DN108595_c0_g4_i3	U	P	-0.344707	3.9789	0.00381247	0.266931
TRINITY_DN118419_c0_g1_i6	U	P	-0.572634	2.38308	0.00381651	0.267041
TRINITY_DN116198_c3_g4_i1	U	P	-3.10536	-1.75432	0.00381831	0.267041
TRINITY_DN108113_c3_g5_i1	U	P	-0.420455	3.36987	0.00382825	0.267506
TRINITY_DN104355_c0_g5_i2	U	P	-0.337089	4.08921	0.00382926	0.267506
TRINITY_DN114827_c0_g1_i2	U	P	0.994618	0.875699	0.00383505	0.267619
TRINITY_DN112755_c3_g5_i1	U	P	-0.356051	3.87269	0.00383524	0.267619
TRINITY_DN120609_c0_g1_i1	U	P	-1.48035	-0.31217	0.00383887	0.267619
TRINITY_DN104036_c0_g1_i1	U	P	-1.14968	0.3157	0.00383944	0.267619
TRINITY_DN116446_c2_g3_i1	U	P	-0.286169	4.76164	0.00384253	0.267685
TRINITY_DN103674_c0_g2_i1	U	P	-0.329009	4.22218	0.00385023	0.267929
TRINITY_DN111369_c0_g1_i1	U	P	-0.486837	2.92782	0.00385206	0.267929
TRINITY_DN114114_c0_g2_i2	U	P	-0.462508	3.05619	0.00385392	0.267929
TRINITY_DN107301_c2_g1_i7	U	P	-0.267378	5.16004	0.0038546	0.267929
TRINITY_DN116347_c1_g3_i1	U	P	0.44404	3.2848	0.00385922	0.268033
TRINITY_DN108084_c0_g1_i1	U	P	-0.338355	4.08901	0.00386039	0.268033
TRINITY_DN115514_c1_g3_i1	U	P	-0.458845	3.09876	0.00386965	0.268507
TRINITY_DN60655_c0_g1_i1	U	P	-5.74607	-2.28058	0.0038715	0.268507
TRINITY_DN64363_c0_g1_i1	U	P	0.261474	5.35212	0.00387975	0.268894
TRINITY_DN117765_c0_g1_i1	U	P	-0.592701	2.29598	0.0038814	0.268894
TRINITY_DN112200_c0_g1_i4	U	P	0.246598	5.90036	0.00388685	0.269123
TRINITY_DN113166_c1_g6_i1	U	P	-0.592217	2.28443	0.00389006	0.269128
TRINITY_DN62612_c0_g1_i1	U	P	-0.43369	3.29973	0.00389267	0.269128
TRINITY_DN111113_c3_g2_i2	U	P	-0.315497	4.28206	0.00389338	0.269128
TRINITY_DN111380_c1_g3_i1	U	P	0.294449	4.51419	0.00389729	0.269199
TRINITY_DN119467_c0_g1_i1	U	P	0.255478	5.53392	0.00390432	0.269199
TRINITY_DN113985_c0_g1_i2	U	P	1.60179	-0.514786	0.00390676	0.269199
TRINITY_DN116099_c0_g1_i1	U	P	-0.328884	4.15709	0.00390723	0.269199
TRINITY_DN112174_c1_g1_i3	U	P	0.314998	4.32039	0.00390754	0.269199
TRINITY_DN106042_c1_g7_i1	U	P	0.651735	2.01968	0.00390905	0.269199
TRINITY_DN110183_c3_g8_i1	U	P	-1.53561	-0.338607	0.00390948	0.269199
TRINITY_DN111678_c1_g3_i3	U	P	-0.575882	2.378	0.00391322	0.269308
TRINITY_DN112823_c3_g1_i1	U	P	-0.726844	1.76394	0.00391731	0.269379
TRINITY_DN112390_c4_g1_i2	U	P	-0.548267	2.56495	0.00391857	0.269379
TRINITY_DN111733_c0_g2_i1	U	P	0.314549	4.29807	0.00393914	0.270644
TRINITY_DN109478_c1_g2_i1	U	P	0.424207	3.29579	0.00395026	0.271102
TRINITY_DN112474_c0_g4_i1	U	P	-0.593474	2.3082	0.00395083	0.271102
TRINITY_DN9508_c0_g1_i1	U	P	-5.65082	-2.22352	0.00395287	0.271102
TRINITY_DN95572_c0_g1_i3	U	P	-0.511349	2.74865	0.00395447	0.271102
TRINITY_DN115806_c1_g4_i1	U	P	-5.65082	-2.22381	0.00395707	0.271131
TRINITY_DN106787_c2_g4_i1	U	P	-0.247118	5.80361	0.00395982	0.271171
TRINITY_DN113436_c1_g2_i1	U	P	0.360498	3.86351	0.00396697	0.271512
TRINITY_DN118021_c0_g3_i1	U	P	0.367428	3.75076	0.00396917	0.271514
TRINITY_DN105262_c3_g1_i1	U	P	-0.3859	3.62874	0.00397343	0.271656
TRINITY_DN111069_c3_g3_i2	U	P	-0.450029	3.14216	0.00398587	0.272337
TRINITY_DN26162_c0_g1_i1	U	P	-5.73184	-2.28088	0.00398775	0.272337
TRINITY_DN107138_c8_g2_i2	U	P	-0.392934	3.50758	0.00399004	0.272345
TRINITY_DN120294_c0_g3_i1	U	P	-3.57896	-1.75525	0.00399546	0.272566
TRINITY_DN113297_c0_g2_i2	U	P	-0.262603	5.28179	0.00399828	0.27261
TRINITY_DN115419_c4_g2_i1	U	P	-1.55857	-0.116525	0.00400087	0.272637
TRINITY_DN116745_c3_g4_i2	U	P	-0.523072	2.71033	0.00400691	0.2729
TRINITY_DN119192_c1_g4_i1	U	P	0.293165	4.62605	0.00401434	0.273169
TRINITY_DN89776_c0_g1_i1	U	P	-5.64362	-2.22382	0.00401523	0.273169
TRINITY_DN116897_c1_g1_i1	U	P	-0.391015	3.6018	0.00402327	0.273567
TRINITY_DN115886_c2_g6_i1	U	P	-0.354596	3.92538	0.00405172	0.275257
TRINITY_DN65446_c0_g1_i1	U	P	-1.54654	-0.199723	0.00405455	0.275257
TRINITY_DN93961_c0_g1_i1	U	P	1.19052	0.233643	0.00405475	0.275257
TRINITY_DN108566_c0_g1_i1	U	P	-0.483715	2.97312	0.00405694	0.275257
TRINITY_DN106913_c3_g2_i2	U	P	-0.265618	5.18486	0.00406672	0.275771
TRINITY_DN112606_c0_g2_i1	U	P	0.338855	4.03351	0.00407325	0.275946
TRINITY_DN108709_c1_g5_i1	U	P	0.302746	4.49278	0.00407372	0.275946
TRINITY_DN116939_c0_g1_i25	U	P	-2.67504	-1.46591	0.00407973	0.276204
TRINITY_DN60521_c0_g1_i1	U	P	-3.70057	-1.92441	0.00408707	0.276452
TRINITY_DN67066_c0_g1_i1	U	P	-0.262527	5.24922	0.00408781	0.276452
TRINITY_DN115562_c4_g1_i1	U	P	-0.287839	4.69939	0.00409024	0.276466
TRINITY_DN112069_c2_g1_i1	U	P	-0.865531	1.21113	0.00409947	0.276738
TRINITY_DN118345_c4_g2_i3	U	P	-1.56154	-0.325704	0.00410266	0.276738
TRINITY_DN120377_c1_g1_i1	U	P	0.252228	5.61936	0.00410505	0.276738
TRINITY_DN66606_c0_g1_i1	U	P	-5.7176	-2.28119	0.00410694	0.276738
TRINITY_DN74653_c0_g1_i1	U	P	-5.7176	-2.28119	0.00410694	0.276738
TRINITY_DN118028_c0_g1_i1	U	P	0.365299	3.79147	0.00410755	0.276738
TRINITY_DN119401_c0_g3_i1	U	P	-0.333764	4.09221	0.00411542	0.277119
TRINITY_DN110398_c4_g1_i1	U	P	-0.2688	5.1016	0.00412025	0.277295
TRINITY_DN106194_c3_g1_i1	U	P	3.01145	-1.63978	0.00412486	0.277455
TRINITY_DN110942_c2_g6_i1	U	P	-0.445743	3.15612	0.00413124	0.277654
TRINITY_DN116962_c2_g6_i1	U	P	0.492712	2.86112	0.00413225	0.277654
TRINITY_DN114846_c4_g1_i1	U	P	-0.356401	3.84473	0.00413578	0.277742
TRINITY_DN106590_c0_g2_i1	U	P	-0.236144	6.29444	0.0041425	0.278044
TRINITY_DN108270_c2_g12_i1	U	P	0.451899	3.12816	0.00415755	0.278904
TRINITY_DN120450_c1_g7_i1	U	P	-0.308807	4.4177	0.00416251	0.279067
TRINITY_DN112184_c2_g1_i2	U	P	0.283705	4.79627	0.00416445	0.279067
TRINITY_DN105409_c0_g2_i3	U	P	0.361147	3.81068	0.00416853	0.279191
TRINITY_DN43353_c0_g1_i1	U	P	-0.544582	2.57045	0.00417412	0.279415
TRINITY_DN49989_c0_g1_i1	U	P	-0.48799	2.8563	0.00417646	0.279423
TRINITY_DN112668_c5_g3_i1	U	P	-0.590441	2.31289	0.00417876	0.279427
TRINITY_DN119262_c2_g1_i4	U	P	-1.22208	0.0857576	0.00418374	0.279542
TRINITY_DN112795_c4_g6_i1	U	P	-1.0561	0.526478	0.00418496	0.279542
TRINITY_DN94830_c0_g1_i1	U	P	0.689692	1.85241	0.00418774	0.279579
TRINITY_DN108865_c1_g1_i1	U	P	-0.828994	1.28125	0.00421276	0.281099
TRINITY_DN109392_c2_g1_i1	U	P	0.353667	3.90466	0.00421535	0.281122
TRINITY_DN109650_c1_g2_i1	U	P	-0.578	2.34571	0.0042179	0.281142
TRINITY_DN112595_c1_g1_i2	U	P	0.353375	3.95609	0.00422287	0.281181
TRINITY_DN113946_c3_g1_i3	U	P	-0.856805	1.24416	0.00422299	0.281181
TRINITY_DN120170_c0_g4_i1	U	P	-0.287774	4.68048	0.00423214	0.28164
TRINITY_DN121155_c1_g1_i1	U	P	-0.274507	4.97705	0.00423773	0.28176
TRINITY_DN112216_c0_g1_i2	U	P	-0.497015	2.84796	0.00423845	0.28176
TRINITY_DN112966_c0_g8_i2	U	P	-0.451891	3.08668	0.0042413	0.2818
TRINITY_DN82328_c0_g1_i1	U	P	0.408572	3.37846	0.00424545	0.281926
TRINITY_DN118565_c2_g1_i1	U	P	-0.396865	3.54529	0.00425404	0.282324
TRINITY_DN108560_c1_g6_i1	U	P	-0.261846	5.29437	0.00425639	0.282324
TRINITY_DN107073_c1_g1_i3	U	P	0.358853	3.80183	0.00425822	0.282324
TRINITY_DN90766_c0_g1_i1	U	P	0.675538	1.91311	0.00426251	0.282458
TRINITY_DN113939_c1_g1_i1	U	P	-1.55926	-0.355351	0.004269	0.282683
TRINITY_DN99336_c0_g2_i1	U	P	-1.10004	0.567388	0.00427042	0.282683
TRINITY_DN121019_c1_g3_i1	U	P	0.288138	4.76534	0.00427899	0.283042
TRINITY_DN108994_c0_g5_i2	U	P	0.296434	4.52899	0.00428039	0.283042
TRINITY_DN109557_c0_g7_i2	U	P	2.40902	-1.28126	0.00428517	0.28309
TRINITY_DN114801_c2_g1_i1	U	P	0.488122	2.86054	0.00428676	0.28309
TRINITY_DN118370_c2_g3_i1	U	P	-0.355261	3.86142	0.0042879	0.28309
TRINITY_DN102316_c1_g1_i1	U	P	-0.436733	3.16347	0.00429937	0.283583
TRINITY_DN110182_c3_g6_i1	U	P	-0.309358	4.30933	0.00429992	0.283583
TRINITY_DN111742_c3_g1_i6	U	P	-0.353165	3.87335	0.00430817	0.283846
TRINITY_DN102669_c0_g1_i1	U	P	-0.617792	2.16435	0.00430844	0.283846
TRINITY_DN109906_c3_g4_i2	U	P	-0.270562	5.0722	0.00431245	0.283961
TRINITY_DN119448_c1_g2_i1	U	P	-0.487308	2.85894	0.00431744	0.28414
TRINITY_DN77684_c0_g1_i1	U	P	-5.60759	-2.22458	0.00432808	0.284552
TRINITY_DN109994_c0_g3_i2	U	P	0.487804	2.82911	0.00432932	0.284552
TRINITY_DN100856_c0_g1_i1	U	P	2.05598	-0.903161	0.00433185	0.284552
TRINITY_DN108014_c1_g2_i1	U	P	-0.317152	4.24116	0.00433281	0.284552
TRINITY_DN107983_c2_g1_i1	U	P	0.252771	5.55845	0.00434508	0.285208
TRINITY_DN144102_c0_g1_i1	U	P	-1.3719	-0.106614	0.00435591	0.285768
TRINITY_DN90640_c0_g1_i1	U	P	-0.389062	3.56395	0.00435913	0.28583
TRINITY_DN110750_c1_g6_i1	U	P	0.374905	3.68211	0.00436792	0.286054
TRINITY_DN112050_c0_g5_i1	U	P	0.255799	5.46981	0.00436845	0.286054
TRINITY_DN108238_c0_g2_i1	U	P	-0.39911	3.51272	0.00437005	0.286054
TRINITY_DN120614_c0_g2_i1	U	P	-1.84211	-0.903087	0.00437324	0.286054
TRINITY_DN113647_c1_g3_i2	U	P	0.546677	2.51186	0.00437399	0.286054
TRINITY_DN57131_c0_g1_i2	U	P	-0.377103	3.66395	0.00438392	0.286553
TRINITY_DN114335_c0_g1_i1	U	P	0.527984	2.60318	0.00439001	0.286801
TRINITY_DN109829_c2_g1_i2	U	P	0.318549	4.24656	0.00439291	0.28684
TRINITY_DN113390_c1_g7_i1	U	P	-0.262531	5.19411	0.00440252	0.287272
TRINITY_DN107857_c3_g5_i1	U	P	0.296787	4.53947	0.00440411	0.287272
TRINITY_DN115784_c1_g5_i1	U	P	-0.339835	3.95146	0.00440746	0.28734
TRINITY_DN109745_c0_g1_i1	U	P	0.51608	2.729	0.00442439	0.288294
TRINITY_DN91263_c0_g1_i1	U	P	-2.48996	-1.49747	0.00442706	0.288317
TRINITY_DN86745_c0_g1_i1	U	P	-5.35721	-2.01769	0.0044306	0.288397
TRINITY_DN107742_c0_g7_i1	U	P	-0.382128	3.576	0.00444807	0.289384
TRINITY_DN104475_c3_g1_i1	U	P	0.588856	2.2841	0.00445174	0.289472
TRINITY_DN119492_c1_g2_i1	U	P	-0.930865	0.91663	0.00445563	0.289574
TRINITY_DN106373_c1_g7_i1	U	P	0.213393	7.85378	0.00445962	0.289683
TRINITY_DN106381_c0_g1_i3	U	P	-1.42018	-0.196406	0.00447841	0.290723
TRINITY_DN119239_c0_g1_i1	U	P	-0.421925	3.34011	0.00448029	0.290723
TRINITY_DN107834_c0_g1_i1	U	P	-1.17457	0.332172	0.00448745	0.29101
TRINITY_DN120036_c0_g4_i2	U	P	-0.514162	2.71197	0.00448937	0.29101
TRINITY_DN112019_c1_g5_i1	U	P	-0.490955	2.83264	0.00451379	0.292339
TRINITY_DN107671_c1_g5_i1	U	P	0.710086	1.77102	0.00451455	0.292339
TRINITY_DN98684_c0_g1_i2	U	P	-0.393356	3.4684	0.00453166	0.293045
TRINITY_DN105875_c0_g10_i1	U	P	0.253941	5.45223	0.00453272	0.293045
TRINITY_DN109486_c4_g2_i3	U	P	-0.22337	6.94148	0.00453427	0.293045
TRINITY_DN103117_c0_g1_i1	U	P	0.228194	6.59851	0.00453483	0.293045
TRINITY_DN109720_c3_g2_i2	U	P	-1.22289	0.0247027	0.00454073	0.293275
TRINITY_DN116949_c1_g2_i1	U	P	0.363824	3.74532	0.00454366	0.293313
TRINITY_DN110686_c3_g1_i1	U	P	0.971009	0.883583	0.00455128	0.293653
TRINITY_DN120169_c0_g1_i3	U	P	-0.752527	1.48443	0.00455737	0.293894
TRINITY_DN115699_c2_g3_i1	U	P	0.382358	3.59379	0.00456325	0.294121
TRINITY_DN108276_c2_g3_i1	U	P	-0.519813	2.57269	0.00456996	0.294402
TRINITY_DN17272_c0_g1_i1	U	P	0.580646	2.37724	0.00457277	0.294431
TRINITY_DN102020_c0_g3_i1	U	P	-0.347523	3.88844	0.00458029	0.294764
TRINITY_DN108889_c1_g1_i1	U	P	-0.339924	3.92769	0.00458413	0.294817
TRINITY_DN91952_c0_g1_i1	U	P	-0.533545	2.57815	0.00458584	0.294817
TRINITY_DN68177_c0_g1_i1	U	P	-2.40365	-1.30951	0.00460366	0.295266
TRINITY_DN117787_c1_g1_i1	U	P	0.497661	2.83121	0.00460385	0.295266
TRINITY_DN82629_c0_g1_i1	U	P	-0.659569	1.92447	0.00460415	0.295266
TRINITY_DN112519_c1_g4_i1	U	P	0.422153	3.31222	0.00460421	0.295266
TRINITY_DN110662_c0_g1_i1	U	P	-0.312592	4.27727	0.00460464	0.295266
TRINITY_DN112252_c1_g5_i1	U	P	0.856251	1.12784	0.00461962	0.295818
TRINITY_DN120744_c1_g4_i2	U	P	-1.9265	-0.794005	0.00461968	0.295818
TRINITY_DN108676_c6_g1_i1	U	P	-0.259684	5.25623	0.00462198	0.295818
TRINITY_DN107300_c2_g4_i1	U	P	-0.271859	4.97823	0.00462272	0.295818
TRINITY_DN118980_c0_g1_i4	U	P	-0.256696	5.34213	0.00463012	0.29614
TRINITY_DN111142_c2_g1_i1	U	P	-0.828303	1.45743	0.0046364	0.29639
TRINITY_DN109731_c0_g1_i3	U	P	-1.51683	-0.54829	0.00464346	0.29669
TRINITY_DN111583_c1_g2_i1	U	P	-0.273398	4.97569	0.0046484	0.296705
TRINITY_DN109653_c0_g2_i3	U	P	0.275885	4.88878	0.00464844	0.296705
TRINITY_DN70683_c0_g1_i1	U	P	-0.842839	1.13942	0.00465134	0.296738
TRINITY_DN118199_c0_g2_i1	U	P	-0.387758	3.5415	0.00465803	0.296898
TRINITY_DN108504_c2_g1_i3	U	P	0.308823	4.30504	0.00466067	0.296898
TRINITY_DN117123_c1_g2_i2	U	P	0.448453	3.1082	0.00466097	0.296898
TRINITY_DN120554_c0_g2_i1	U	P	-0.547543	2.5824	0.004672	0.297449
TRINITY_DN112880_c1_g2_i1	U	P	0.391938	3.58369	0.0046782	0.297467
TRINITY_DN111936_c0_g1_i1	U	P	-0.576541	2.34005	0.00467935	0.297467
TRINITY_DN115511_c3_g1_i1	U	P	-0.271255	4.93904	0.00467943	0.297467
TRINITY_DN117195_c1_g1_i1	U	P	-0.734642	1.57242	0.0046915	0.298083
TRINITY_DN104537_c3_g4_i1	U	P	0.51367	2.7208	0.0047	0.298437
TRINITY_DN120145_c1_g5_i1	U	P	-0.369042	3.76766	0.00470184	0.298437
TRINITY_DN114989_c2_g1_i1	U	P	0.608248	2.31642	0.00470873	0.298722
TRINITY_DN84182_c0_g1_i2	U	P	0.430456	3.19218	0.0047198	0.299272
TRINITY_DN111682_c0_g2_i2	U	P	0.316199	4.26838	0.00473154	0.299814
TRINITY_DN109316_c0_g1_i1	U	P	-0.241647	5.84809	0.00473386	0.299814
TRINITY_DN108531_c1_g1_i12	U	P	-0.304767	4.32833	0.00473554	0.299814
TRINITY_DN114190_c1_g1_i1	U	P	-0.699357	1.78249	0.00473988	0.299937
TRINITY_DN115988_c1_g2_i2	U	P	-0.437363	3.20598	0.00474554	0.300143
TRINITY_DN93492_c0_g1_i1	U	P	-0.345559	3.9428	0.00474909	0.300216
TRINITY_DN115519_c2_g1_i4	U	P	0.231763	6.29509	0.00475517	0.300448
TRINITY_DN114883_c0_g3_i1	U	P	-0.292761	4.51179	0.00476128	0.300682
TRINITY_DN112755_c1_g2_i1	U	P	0.337769	4.01297	0.00476721	0.300905
TRINITY_DN115014_c1_g6_i1	U	P	-0.253365	5.38785	0.00477377	0.301167
TRINITY_DN90166_c0_g1_i1	U	P	-1.04061	0.696912	0.00478837	0.301935
TRINITY_DN78626_c0_g1_i1	U	P	-0.289452	4.58033	0.00479794	0.302387
TRINITY_DN120641_c0_g1_i7	U	P	0.252079	5.44914	0.00480101	0.302427
TRINITY_DN110942_c2_g2_i1	U	P	-0.50857	2.64784	0.00481319	0.303042
TRINITY_DN120400_c1_g1_i4	U	P	0.244237	5.70773	0.00482064	0.303358
TRINITY_DN119654_c2_g3_i1	U	P	0.211878	7.78543	0.00482639	0.303567
TRINITY_DN110605_c0_g1_i2	U	P	-0.49749	2.76389	0.00483129	0.303618
TRINITY_DN114630_c1_g3_i2	U	P	0.382536	3.58395	0.00483206	0.303618
TRINITY_DN119454_c1_g2_i1	U	P	0.472387	2.92149	0.00484524	0.304293
TRINITY_DN112665_c2_g8_i1	U	P	-0.430613	3.19646	0.00484968	0.304419
TRINITY_DN118243_c1_g5_i1	U	P	0.32894	4.11883	0.00486583	0.30528
TRINITY_DN107649_c0_g3_i2	U	P	2.07345	-1.27767	0.00487525	0.305717
TRINITY_DN106714_c0_g1_i2	U	P	0.516506	2.6542	0.0048831	0.306044
TRINITY_DN101632_c0_g1_i2	U	P	0.70722	1.7828	0.00488536	0.306044
TRINITY_DN120223_c2_g8_i1	U	P	-1.21015	0.0409081	0.00490158	0.306784
TRINITY_DN115677_c0_g1_i1	U	P	0.378566	3.58364	0.00490455	0.306784
TRINITY_DN108045_c0_g5_i1	U	P	-0.2628	5.16131	0.0049059	0.306784
TRINITY_DN103279_c0_g3_i1	U	P	0.431499	3.21317	0.00490699	0.306784
[truncated: 122,978 more rows]
