# Supplementary material for: Nutrient Deficiencies Impact on the Cellular and Metabolic Responses of Saxitoxin Producing Alexandrium minutum: A Transcriptomic Perspective
Source: Mar Drugs. 2023 Sep 18;21(9):497. doi: 10.3390/md21090497 (PMC10532982; doi:10.3390/md21090497)
Supplement: Supplementary file 1 [file marinedrugs-21-00497-s001.zip › Supplementary Table S2.xlsx]

## Sheet: GSEA_Nitrogen
Supplementary 2: Gene set enrichment analysis results
Tags	GO ID	GO Name	GO Category	Size	ES	NES	Nominal p-val	FDR q-val	FWER p-val	Rank at Max	Leading Edge	Core Enrichment Sequences
[TOP, DETAILS]	GO:0009931	calcium-dependent protein serine/threonine kinase activity	MOLECULAR_FUNCTION	115	0.277419	3.49569	0	0	0	22958	tags=46%, list=18%, signal=56%	TRINITY_DN113899_c3_g2_i1, TRINITY_DN106800_c0_g5_i1, TRINITY_DN112441_c1_g3_i6, TRINITY_DN113479_c1_g1_i1, TRINITY_DN104934_c0_g2_i2, TRINITY_DN117280_c3_g2_i1, TRINITY_DN109314_c0_g3_i1, TRINITY_DN59085_c0_g1_i1, TRINITY_DN120632_c1_g4_i1, TRINITY_DN118802_c0_g5_i1, TRINITY_DN119687_c1_g5_i1, TRINITY_DN113899_c3_g1_i1, TRINITY_DN106534_c1_g6_i1, TRINITY_DN106953_c0_g2_i1, TRINITY_DN106318_c2_g1…
[TOP, DETAILS]	GO:0010857	calcium-dependent protein kinase activity	MOLECULAR_FUNCTION	115	0.277419	3.45839	0	0	0	22958	tags=46%, list=18%, signal=56%	TRINITY_DN113899_c3_g2_i1, TRINITY_DN106800_c0_g5_i1, TRINITY_DN112441_c1_g3_i6, TRINITY_DN113479_c1_g1_i1, TRINITY_DN104934_c0_g2_i2, TRINITY_DN117280_c3_g2_i1, TRINITY_DN109314_c0_g3_i1, TRINITY_DN59085_c0_g1_i1, TRINITY_DN120632_c1_g4_i1, TRINITY_DN118802_c0_g5_i1, TRINITY_DN119687_c1_g5_i1, TRINITY_DN113899_c3_g1_i1, TRINITY_DN106534_c1_g6_i1, TRINITY_DN106953_c0_g2_i1, TRINITY_DN106318_c2_g1…
[TOP, DETAILS]	GO:0044441	ciliary part	CELLULAR_COMPONENT	469	0.128409	3.28562	0	0.000438861	0.001	60223	tags=61%, list=48%, signal=117%	TRINITY_DN58456_c0_g1_i1, TRINITY_DN120900_c1_g2_i1, TRINITY_DN108328_c0_g1_i3, TRINITY_DN114079_c0_g4_i2, TRINITY_DN75389_c0_g1_i1, TRINITY_DN113484_c1_g2_i1, TRINITY_DN108996_c5_g3_i1, TRINITY_DN84406_c0_g1_i2, TRINITY_DN94240_c0_g4_i1, TRINITY_DN111514_c0_g1_i3, TRINITY_DN118577_c0_g2_i1, TRINITY_DN92218_c0_g1_i1, TRINITY_DN108476_c2_g1_i1, TRINITY_DN106425_c0_g3_i2, TRINITY_DN106745_c0_g1_i1,…
[TOP, DETAILS]	GO:1905134	positive regulation of meiotic chromosome separation	BIOLOGICAL_PROCESS	25	0.547092	3.27816	0	0.000329146	0.001	11624	tags=64%, list=9%, signal=71%	TRINITY_DN120729_c1_g1_i7, TRINITY_DN117847_c1_g5_i1, TRINITY_DN110221_c1_g6_i1, TRINITY_DN114478_c0_g3_i2, TRINITY_DN116124_c1_g1_i1, TRINITY_DN112451_c2_g1_i1, TRINITY_DN106882_c0_g1_i1, TRINITY_DN112876_c1_g2_i1, TRINITY_DN107052_c0_g3_i2, TRINITY_DN114902_c3_g3_i2, TRINITY_DN102937_c0_g2_i2, TRINITY_DN89517_c0_g1_i1, TRINITY_DN120425_c0_g2_i1, TRINITY_DN112694_c2_g1_i3, TRINITY_DN109276_c2_g2…
[TOP, DETAILS]	GO:0033620	Mei2 nuclear dot complex	CELLULAR_COMPONENT	23	0.55926	3.25263	0	0.000263317	0.001	11624	tags=65%, list=9%, signal=72%	TRINITY_DN120729_c1_g1_i7, TRINITY_DN110221_c1_g6_i1, TRINITY_DN114478_c0_g3_i2, TRINITY_DN116124_c1_g1_i1, TRINITY_DN112451_c2_g1_i1, TRINITY_DN106882_c0_g1_i1, TRINITY_DN112876_c1_g2_i1, TRINITY_DN107052_c0_g3_i2, TRINITY_DN114902_c3_g3_i2, TRINITY_DN102937_c0_g2_i2, TRINITY_DN89517_c0_g1_i1, TRINITY_DN120425_c0_g2_i1, TRINITY_DN112694_c2_g1_i3, TRINITY_DN109276_c2_g2_i1, TRINITY_DN105349_c0_g1…
[TOP, DETAILS]	GO:1904512	regulation of initiation of premeiotic DNA replication	BIOLOGICAL_PROCESS	23	0.55926	3.23689	0	0.000439969	0.002	11624	tags=65%, list=9%, signal=72%	TRINITY_DN120729_c1_g1_i7, TRINITY_DN110221_c1_g6_i1, TRINITY_DN114478_c0_g3_i2, TRINITY_DN116124_c1_g1_i1, TRINITY_DN112451_c2_g1_i1, TRINITY_DN106882_c0_g1_i1, TRINITY_DN112876_c1_g2_i1, TRINITY_DN107052_c0_g3_i2, TRINITY_DN114902_c3_g3_i2, TRINITY_DN102937_c0_g2_i2, TRINITY_DN89517_c0_g1_i1, TRINITY_DN120425_c0_g2_i1, TRINITY_DN112694_c2_g1_i3, TRINITY_DN109276_c2_g2_i1, TRINITY_DN105349_c0_g1…
[TOP, DETAILS]	GO:0061983	meiosis II cell cycle process	BIOLOGICAL_PROCESS	49	0.384007	3.2224	0	0.000377116	0.002	13239	tags=49%, list=11%, signal=55%	TRINITY_DN105541_c0_g6_i1, TRINITY_DN120729_c1_g1_i7, TRINITY_DN117847_c1_g5_i1, TRINITY_DN109199_c0_g2_i1, TRINITY_DN110221_c1_g6_i1, TRINITY_DN113631_c0_g1_i1, TRINITY_DN114478_c0_g3_i2, TRINITY_DN111625_c1_g2_i1, TRINITY_DN116124_c1_g1_i1, TRINITY_DN112451_c2_g1_i1, TRINITY_DN106882_c0_g1_i1, TRINITY_DN111122_c1_g4_i1, TRINITY_DN112876_c1_g2_i1, TRINITY_DN107052_c0_g3_i2, TRINITY_DN114902_c3_g…
[TOP, DETAILS]	GO:0020037	heme binding	MOLECULAR_FUNCTION	411	0.135803	3.2212	0	0.000329977	0.002	15011	tags=26%, list=12%, signal=29%	TRINITY_DN107750_c1_g1_i2, TRINITY_DN114596_c3_g2_i3, TRINITY_DN120770_c0_g1_i5, TRINITY_DN103588_c0_g2_i1, TRINITY_DN113456_c1_g2_i2, TRINITY_DN120548_c2_g5_i4, TRINITY_DN109021_c0_g3_i1, TRINITY_DN106528_c5_g3_i1, TRINITY_DN109865_c1_g2_i2, TRINITY_DN94738_c0_g1_i3, TRINITY_DN114301_c2_g4_i1, TRINITY_DN114113_c5_g3_i1, TRINITY_DN65051_c0_g1_i1, TRINITY_DN109141_c0_g2_i2, TRINITY_DN65685_c0_g1_i…
[TOP, DETAILS]	GO:0030247	polysaccharide binding	MOLECULAR_FUNCTION	156	0.217594	3.21458	0	0.000293313	0.002	16100	tags=35%, list=13%, signal=40%	TRINITY_DN127674_c0_g1_i1, TRINITY_DN120057_c2_g1_i1, TRINITY_DN103958_c1_g2_i1, TRINITY_DN57462_c0_g1_i1, TRINITY_DN112904_c1_g3_i3, TRINITY_DN107944_c0_g1_i1, TRINITY_DN114765_c2_g3_i1, TRINITY_DN110711_c0_g1_i1, TRINITY_DN91602_c0_g1_i1, TRINITY_DN120593_c1_g1_i4, TRINITY_DN118875_c0_g2_i2, TRINITY_DN111329_c2_g8_i1, TRINITY_DN106073_c1_g1_i10, TRINITY_DN99768_c0_g1_i1, TRINITY_DN120636_c6_g6_…
[TOP, DETAILS]	GO:0034064	Tor2-Mei2-Ste11 complex	CELLULAR_COMPONENT	23	0.55926	3.20558	0	0.000263982	0.002	11624	tags=65%, list=9%, signal=72%	TRINITY_DN120729_c1_g1_i7, TRINITY_DN110221_c1_g6_i1, TRINITY_DN114478_c0_g3_i2, TRINITY_DN116124_c1_g1_i1, TRINITY_DN112451_c2_g1_i1, TRINITY_DN106882_c0_g1_i1, TRINITY_DN112876_c1_g2_i1, TRINITY_DN107052_c0_g3_i2, TRINITY_DN114902_c3_g3_i2, TRINITY_DN102937_c0_g2_i2, TRINITY_DN89517_c0_g1_i1, TRINITY_DN120425_c0_g2_i1, TRINITY_DN112694_c2_g1_i3, TRINITY_DN109276_c2_g2_i1, TRINITY_DN105349_c0_g1…
[TOP, DETAILS]	GO:1905189	regulation of metaphase/anaphase transition of meiosis II	BIOLOGICAL_PROCESS	23	0.55926	3.20075	0	0.000239983	0.002	11624	tags=65%, list=9%, signal=72%	TRINITY_DN120729_c1_g1_i7, TRINITY_DN110221_c1_g6_i1, TRINITY_DN114478_c0_g3_i2, TRINITY_DN116124_c1_g1_i1, TRINITY_DN112451_c2_g1_i1, TRINITY_DN106882_c0_g1_i1, TRINITY_DN112876_c1_g2_i1, TRINITY_DN107052_c0_g3_i2, TRINITY_DN114902_c3_g3_i2, TRINITY_DN102937_c0_g2_i2, TRINITY_DN89517_c0_g1_i1, TRINITY_DN120425_c0_g2_i1, TRINITY_DN112694_c2_g1_i3, TRINITY_DN109276_c2_g2_i1, TRINITY_DN105349_c0_g1…
[TOP, DETAILS]	GO:1990950	metaphase/anaphase transition of meiosis II	BIOLOGICAL_PROCESS	23	0.55926	3.1944	0	0.000219985	0.002	11624	tags=65%, list=9%, signal=72%	TRINITY_DN120729_c1_g1_i7, TRINITY_DN110221_c1_g6_i1, TRINITY_DN114478_c0_g3_i2, TRINITY_DN116124_c1_g1_i1, TRINITY_DN112451_c2_g1_i1, TRINITY_DN106882_c0_g1_i1, TRINITY_DN112876_c1_g2_i1, TRINITY_DN107052_c0_g3_i2, TRINITY_DN114902_c3_g3_i2, TRINITY_DN102937_c0_g2_i2, TRINITY_DN89517_c0_g1_i1, TRINITY_DN120425_c0_g2_i1, TRINITY_DN112694_c2_g1_i3, TRINITY_DN109276_c2_g2_i1, TRINITY_DN105349_c0_g1…
[TOP, DETAILS]	GO:0003777	microtubule motor activity	MOLECULAR_FUNCTION	387	0.13857	3.17494	0	0.000406097	0.004	22133	tags=32%, list=18%, signal=38%	TRINITY_DN114204_c3_g6_i1, TRINITY_DN118538_c0_g1_i1, TRINITY_DN108496_c3_g6_i1, TRINITY_DN114884_c0_g1_i1, TRINITY_DN116355_c2_g2_i1, TRINITY_DN116451_c0_g3_i1, TRINITY_DN143561_c0_g1_i1, TRINITY_DN107575_c4_g2_i1, TRINITY_DN109780_c0_g6_i1, TRINITY_DN120699_c2_g3_i3, TRINITY_DN113275_c0_g1_i1, TRINITY_DN82973_c0_g1_i1, TRINITY_DN114930_c0_g6_i1, TRINITY_DN103998_c2_g4_i2, TRINITY_DN121359_c4_g5…
[TOP, DETAILS]	GO:0072691	initiation of premeiotic DNA replication	BIOLOGICAL_PROCESS	23	0.55926	3.16823	0	0.000470294	0.005	11624	tags=65%, list=9%, signal=72%	TRINITY_DN120729_c1_g1_i7, TRINITY_DN110221_c1_g6_i1, TRINITY_DN114478_c0_g3_i2, TRINITY_DN116124_c1_g1_i1, TRINITY_DN112451_c2_g1_i1, TRINITY_DN106882_c0_g1_i1, TRINITY_DN112876_c1_g2_i1, TRINITY_DN107052_c0_g3_i2, TRINITY_DN114902_c3_g3_i2, TRINITY_DN102937_c0_g2_i2, TRINITY_DN89517_c0_g1_i1, TRINITY_DN120425_c0_g2_i1, TRINITY_DN112694_c2_g1_i3, TRINITY_DN109276_c2_g2_i1, TRINITY_DN105349_c0_g1…
[TOP, DETAILS]	GO:1902104	positive regulation of metaphase/anaphase transition of meiotic cell cycle	BIOLOGICAL_PROCESS	25	0.547092	3.16421	0	0.000438941	0.005	11624	tags=64%, list=9%, signal=71%	TRINITY_DN120729_c1_g1_i7, TRINITY_DN117847_c1_g5_i1, TRINITY_DN110221_c1_g6_i1, TRINITY_DN114478_c0_g3_i2, TRINITY_DN116124_c1_g1_i1, TRINITY_DN112451_c2_g1_i1, TRINITY_DN106882_c0_g1_i1, TRINITY_DN112876_c1_g2_i1, TRINITY_DN107052_c0_g3_i2, TRINITY_DN114902_c3_g3_i2, TRINITY_DN102937_c0_g2_i2, TRINITY_DN89517_c0_g1_i1, TRINITY_DN120425_c0_g2_i1, TRINITY_DN112694_c2_g1_i3, TRINITY_DN109276_c2_g2…
[TOP, DETAILS]	GO:1902974	meiotic DNA replication initiation	BIOLOGICAL_PROCESS	23	0.55926	3.16262	0	0.000411507	0.005	11624	tags=65%, list=9%, signal=72%	TRINITY_DN120729_c1_g1_i7, TRINITY_DN110221_c1_g6_i1, TRINITY_DN114478_c0_g3_i2, TRINITY_DN116124_c1_g1_i1, TRINITY_DN112451_c2_g1_i1, TRINITY_DN106882_c0_g1_i1, TRINITY_DN112876_c1_g2_i1, TRINITY_DN107052_c0_g3_i2, TRINITY_DN114902_c3_g3_i2, TRINITY_DN102937_c0_g2_i2, TRINITY_DN89517_c0_g1_i1, TRINITY_DN120425_c0_g2_i1, TRINITY_DN112694_c2_g1_i3, TRINITY_DN109276_c2_g2_i1, TRINITY_DN105349_c0_g1…
[TOP, DETAILS]	GO:1905191	positive regulation of metaphase/anaphase transition of meiosis II	BIOLOGICAL_PROCESS	23	0.55926	3.16216	0	0.000387301	0.005	11624	tags=65%, list=9%, signal=72%	TRINITY_DN120729_c1_g1_i7, TRINITY_DN110221_c1_g6_i1, TRINITY_DN114478_c0_g3_i2, TRINITY_DN116124_c1_g1_i1, TRINITY_DN112451_c2_g1_i1, TRINITY_DN106882_c0_g1_i1, TRINITY_DN112876_c1_g2_i1, TRINITY_DN107052_c0_g3_i2, TRINITY_DN114902_c3_g3_i2, TRINITY_DN102937_c0_g2_i2, TRINITY_DN89517_c0_g1_i1, TRINITY_DN120425_c0_g2_i1, TRINITY_DN112694_c2_g1_i3, TRINITY_DN109276_c2_g2_i1, TRINITY_DN105349_c0_g1…
[TOP, DETAILS]	GO:1904514	positive regulation of initiation of premeiotic DNA replication	BIOLOGICAL_PROCESS	23	0.55926	3.16033	0	0.000365784	0.005	11624	tags=65%, list=9%, signal=72%	TRINITY_DN120729_c1_g1_i7, TRINITY_DN110221_c1_g6_i1, TRINITY_DN114478_c0_g3_i2, TRINITY_DN116124_c1_g1_i1, TRINITY_DN112451_c2_g1_i1, TRINITY_DN106882_c0_g1_i1, TRINITY_DN112876_c1_g2_i1, TRINITY_DN107052_c0_g3_i2, TRINITY_DN114902_c3_g3_i2, TRINITY_DN102937_c0_g2_i2, TRINITY_DN89517_c0_g1_i1, TRINITY_DN120425_c0_g2_i1, TRINITY_DN112694_c2_g1_i3, TRINITY_DN109276_c2_g2_i1, TRINITY_DN105349_c0_g1…
[TOP, DETAILS]	GO:1901995	positive regulation of meiotic cell cycle phase transition	BIOLOGICAL_PROCESS	26	0.522476	3.14322	0	0.000346532	0.005	11624	tags=62%, list=9%, signal=68%	TRINITY_DN120729_c1_g1_i7, TRINITY_DN117847_c1_g5_i1, TRINITY_DN110221_c1_g6_i1, TRINITY_DN114478_c0_g3_i2, TRINITY_DN116124_c1_g1_i1, TRINITY_DN112451_c2_g1_i1, TRINITY_DN106882_c0_g1_i1, TRINITY_DN112876_c1_g2_i1, TRINITY_DN107052_c0_g3_i2, TRINITY_DN114902_c3_g3_i2, TRINITY_DN102937_c0_g2_i2, TRINITY_DN89517_c0_g1_i1, TRINITY_DN120425_c0_g2_i1, TRINITY_DN112694_c2_g1_i3, TRINITY_DN109276_c2_g2…
[TOP, DETAILS]	GO:0032298	positive regulation of DNA-dependent DNA replication initiation	BIOLOGICAL_PROCESS	23	0.55926	3.10618	0	0.000393771	0.006	11624	tags=65%, list=9%, signal=72%	TRINITY_DN120729_c1_g1_i7, TRINITY_DN110221_c1_g6_i1, TRINITY_DN114478_c0_g3_i2, TRINITY_DN116124_c1_g1_i1, TRINITY_DN112451_c2_g1_i1, TRINITY_DN106882_c0_g1_i1, TRINITY_DN112876_c1_g2_i1, TRINITY_DN107052_c0_g3_i2, TRINITY_DN114902_c3_g3_i2, TRINITY_DN102937_c0_g2_i2, TRINITY_DN89517_c0_g1_i1, TRINITY_DN120425_c0_g2_i1, TRINITY_DN112694_c2_g1_i3, TRINITY_DN109276_c2_g2_i1, TRINITY_DN105349_c0_g1…
[TOP, DETAILS]	GO:0044785	metaphase/anaphase transition of meiotic cell cycle	BIOLOGICAL_PROCESS	33	0.452557	3.09538	0	0.00037502	0.006	11624	tags=55%, list=9%, signal=60%	TRINITY_DN120729_c1_g1_i7, TRINITY_DN117847_c1_g5_i1, TRINITY_DN110221_c1_g6_i1, TRINITY_DN113631_c0_g1_i1, TRINITY_DN114478_c0_g3_i2, TRINITY_DN116124_c1_g1_i1, TRINITY_DN112451_c2_g1_i1, TRINITY_DN106882_c0_g1_i1, TRINITY_DN112876_c1_g2_i1, TRINITY_DN107052_c0_g3_i2, TRINITY_DN114902_c3_g3_i2, TRINITY_DN102937_c0_g2_i2, TRINITY_DN89517_c0_g1_i1, TRINITY_DN120425_c0_g2_i1, TRINITY_DN107040_c0_g6…
[TOP, DETAILS]	GO:0034605	cellular response to heat	BIOLOGICAL_PROCESS	344	0.139677	3.04162	0	0.000537505	0.009	63971	tags=65%, list=51%, signal=133%	TRINITY_DN112514_c0_g1_i4, TRINITY_DN65464_c0_g1_i1, TRINITY_DN113479_c1_g1_i1, TRINITY_DN120015_c4_g2_i2, TRINITY_DN117280_c3_g2_i1, TRINITY_DN59085_c0_g1_i1, TRINITY_DN117315_c1_g7_i1, TRINITY_DN55070_c0_g1_i1, TRINITY_DN119825_c0_g2_i4, TRINITY_DN100050_c0_g1_i2, TRINITY_DN120763_c1_g1_i1, TRINITY_DN120289_c0_g1_i1, TRINITY_DN119393_c1_g4_i1, TRINITY_DN37919_c0_g1_i1, TRINITY_DN117878_c6_g2_i1…
[TOP, DETAILS]	GO:0004683	calmodulin-dependent protein kinase activity	MOLECULAR_FUNCTION	160	0.204055	3.03444	0	0.000685164	0.012	22958	tags=39%, list=18%, signal=47%	TRINITY_DN113899_c3_g2_i1, TRINITY_DN112441_c1_g3_i6, TRINITY_DN113479_c1_g1_i1, TRINITY_DN104934_c0_g2_i2, TRINITY_DN120163_c0_g5_i1, TRINITY_DN117280_c3_g2_i1, TRINITY_DN116575_c1_g3_i1, TRINITY_DN109314_c0_g3_i1, TRINITY_DN59085_c0_g1_i1, TRINITY_DN114445_c0_g3_i1, TRINITY_DN89344_c0_g1_i1, TRINITY_DN120632_c1_g4_i1, TRINITY_DN118802_c0_g5_i1, TRINITY_DN119687_c1_g5_i1, TRINITY_DN113899_c3_g1_…
[TOP, DETAILS]	GO:1902102	regulation of metaphase/anaphase transition of meiotic cell cycle	BIOLOGICAL_PROCESS	32	0.438345	3.00311	0	0.000765103	0.014	11624	tags=53%, list=9%, signal=59%	TRINITY_DN120729_c1_g1_i7, TRINITY_DN117847_c1_g5_i1, TRINITY_DN110221_c1_g6_i1, TRINITY_DN114478_c0_g3_i2, TRINITY_DN116124_c1_g1_i1, TRINITY_DN112451_c2_g1_i1, TRINITY_DN106882_c0_g1_i1, TRINITY_DN112876_c1_g2_i1, TRINITY_DN107052_c0_g3_i2, TRINITY_DN114902_c3_g3_i2, TRINITY_DN102937_c0_g2_i2, TRINITY_DN89517_c0_g1_i1, TRINITY_DN120425_c0_g2_i1, TRINITY_DN107040_c0_g6_i1, TRINITY_DN112694_c2_g1…
[TOP, DETAILS]	GO:0022832	voltage-gated channel activity	MOLECULAR_FUNCTION	261	0.160721	2.97241	0	0.00104796	0.02	58963	tags=63%, list=47%, signal=119%	TRINITY_DN112121_c0_g2_i1, TRINITY_DN108939_c0_g7_i1, TRINITY_DN115093_c1_g1_i5, TRINITY_DN118953_c0_g3_i2, TRINITY_DN105779_c1_g3_i1, TRINITY_DN113240_c1_g5_i1, TRINITY_DN104154_c0_g1_i3, TRINITY_DN116377_c2_g1_i4, TRINITY_DN111687_c2_g4_i3, TRINITY_DN106933_c1_g6_i1, TRINITY_DN117886_c0_g2_i1, TRINITY_DN115644_c1_g2_i1, TRINITY_DN107233_c0_g1_i4, TRINITY_DN101430_c0_g1_i3, TRINITY_DN114904_c0_g…
[TOP, DETAILS]	GO:0005244	voltage-gated ion channel activity	MOLECULAR_FUNCTION	256	0.15743	2.95627	0	0.0012084	0.024	58963	tags=63%, list=47%, signal=119%	TRINITY_DN112121_c0_g2_i1, TRINITY_DN108939_c0_g7_i1, TRINITY_DN115093_c1_g1_i5, TRINITY_DN118953_c0_g3_i2, TRINITY_DN105779_c1_g3_i1, TRINITY_DN113240_c1_g5_i1, TRINITY_DN104154_c0_g1_i3, TRINITY_DN116377_c2_g1_i4, TRINITY_DN111687_c2_g4_i3, TRINITY_DN106933_c1_g6_i1, TRINITY_DN117886_c0_g2_i1, TRINITY_DN115644_c1_g2_i1, TRINITY_DN107233_c0_g1_i4, TRINITY_DN101430_c0_g1_i3, TRINITY_DN114904_c0_g…
[TOP, DETAILS]	GO:0009583	detection of light stimulus	BIOLOGICAL_PROCESS	77	0.28469	2.95327	0	0.00116365	0.024	42349	tags=62%, list=34%, signal=94%	TRINITY_DN71835_c0_g1_i1, TRINITY_DN84072_c0_g1_i1, TRINITY_DN109711_c2_g3_i2, TRINITY_DN119506_c0_g3_i1, TRINITY_DN89087_c0_g1_i1, TRINITY_DN117739_c2_g8_i2, TRINITY_DN48012_c0_g1_i1, TRINITY_DN84629_c0_g2_i1, TRINITY_DN118711_c0_g1_i2, TRINITY_DN90588_c0_g1_i2, TRINITY_DN117739_c2_g2_i2, TRINITY_DN117315_c1_g7_i1, TRINITY_DN120121_c2_g8_i1, TRINITY_DN104130_c3_g2_i1, TRINITY_DN119506_c0_g5_i1, …
[TOP, DETAILS]	GO:0044771	meiotic cell cycle phase transition	BIOLOGICAL_PROCESS	37	0.420621	2.94285	0	0.00112209	0.024	11624	tags=51%, list=9%, signal=57%	TRINITY_DN120729_c1_g1_i7, TRINITY_DN117847_c1_g5_i1, TRINITY_DN110221_c1_g6_i1, TRINITY_DN113631_c0_g1_i1, TRINITY_DN79238_c0_g2_i1, TRINITY_DN114478_c0_g3_i2, TRINITY_DN116124_c1_g1_i1, TRINITY_DN112451_c2_g1_i1, TRINITY_DN106882_c0_g1_i1, TRINITY_DN112876_c1_g2_i1, TRINITY_DN107052_c0_g3_i2, TRINITY_DN114902_c3_g3_i2, TRINITY_DN102937_c0_g2_i2, TRINITY_DN89517_c0_g1_i1, TRINITY_DN120425_c0_g2_…
[TOP, DETAILS]	GO:0022839	ion gated channel activity	MOLECULAR_FUNCTION	341	0.13855	2.93832	0	0.00112841	0.025	58963	tags=61%, list=47%, signal=115%	TRINITY_DN115302_c2_g7_i1, TRINITY_DN115093_c1_g1_i5, TRINITY_DN118953_c0_g3_i2, TRINITY_DN105779_c1_g3_i1, TRINITY_DN106933_c1_g6_i1, TRINITY_DN117886_c0_g2_i1, TRINITY_DN115644_c1_g2_i1, TRINITY_DN107233_c0_g1_i4, TRINITY_DN114904_c0_g4_i1, TRINITY_DN103361_c1_g1_i4, TRINITY_DN100886_c0_g1_i2, TRINITY_DN104120_c0_g1_i1, TRINITY_DN97370_c0_g1_i1, TRINITY_DN96000_c0_g1_i2, TRINITY_DN124617_c0_g1_…
[TOP, DETAILS]	GO:1905132	regulation of meiotic chromosome separation	BIOLOGICAL_PROCESS	32	0.438345	2.92099	0	0.00122017	0.028	11624	tags=53%, list=9%, signal=59%	TRINITY_DN120729_c1_g1_i7, TRINITY_DN117847_c1_g5_i1, TRINITY_DN110221_c1_g6_i1, TRINITY_DN114478_c0_g3_i2, TRINITY_DN116124_c1_g1_i1, TRINITY_DN112451_c2_g1_i1, TRINITY_DN106882_c0_g1_i1, TRINITY_DN112876_c1_g2_i1, TRINITY_DN107052_c0_g3_i2, TRINITY_DN114902_c3_g3_i2, TRINITY_DN102937_c0_g2_i2, TRINITY_DN89517_c0_g1_i1, TRINITY_DN120425_c0_g2_i1, TRINITY_DN107040_c0_g6_i1, TRINITY_DN112694_c2_g1…
[TOP, DETAILS]	GO:0051275	beta-glucan catabolic process	BIOLOGICAL_PROCESS	32	0.426641	2.91834	0	0.00118081	0.028	24803	tags=63%, list=20%, signal=78%	TRINITY_DN113244_c0_g5_i1, TRINITY_DN107733_c2_g2_i1, TRINITY_DN109107_c5_g4_i1, TRINITY_DN106289_c0_g2_i2, TRINITY_DN109107_c5_g2_i3, TRINITY_DN119462_c0_g2_i1, TRINITY_DN118928_c0_g1_i1, TRINITY_DN120057_c2_g2_i2, TRINITY_DN120057_c2_g1_i1, TRINITY_DN118928_c1_g2_i1, TRINITY_DN104652_c6_g1_i5, TRINITY_DN118928_c1_g1_i1, TRINITY_DN118928_c1_g5_i1, TRINITY_DN112184_c0_g1_i1, TRINITY_DN109107_c1_g…
[TOP, DETAILS]	GO:0022836	gated channel activity	MOLECULAR_FUNCTION	365	0.129024	2.91806	0	0.0011439	0.028	57880	tags=59%, list=46%, signal=110%	TRINITY_DN115302_c2_g7_i1, TRINITY_DN115093_c1_g1_i5, TRINITY_DN118953_c0_g3_i2, TRINITY_DN105779_c1_g3_i1, TRINITY_DN117886_c0_g2_i1, TRINITY_DN115644_c1_g2_i1, TRINITY_DN107233_c0_g1_i4, TRINITY_DN114904_c0_g4_i1, TRINITY_DN103361_c1_g1_i4, TRINITY_DN104120_c0_g1_i1, TRINITY_DN97370_c0_g1_i1, TRINITY_DN96000_c0_g1_i2, TRINITY_DN124617_c0_g1_i1, TRINITY_DN111687_c2_g7_i1, TRINITY_DN112333_c1_g1_…
[TOP, DETAILS]	GO:1901993	regulation of meiotic cell cycle phase transition	BIOLOGICAL_PROCESS	36	0.4071	2.85348	0	0.00178142	0.044	11624	tags=50%, list=9%, signal=55%	TRINITY_DN120729_c1_g1_i7, TRINITY_DN117847_c1_g5_i1, TRINITY_DN110221_c1_g6_i1, TRINITY_DN79238_c0_g2_i1, TRINITY_DN114478_c0_g3_i2, TRINITY_DN116124_c1_g1_i1, TRINITY_DN112451_c2_g1_i1, TRINITY_DN106882_c0_g1_i1, TRINITY_DN112876_c1_g2_i1, TRINITY_DN107052_c0_g3_i2, TRINITY_DN114902_c3_g3_i2, TRINITY_DN102937_c0_g2_i2, TRINITY_DN89517_c0_g1_i1, TRINITY_DN120425_c0_g2_i1, TRINITY_DN107040_c0_g6_…
[TOP, DETAILS]	GO:0005516	calmodulin binding	MOLECULAR_FUNCTION	268	0.149499	2.8499	0	0.00180591	0.046	23325	tags=34%, list=19%, signal=41%	TRINITY_DN113899_c3_g2_i1, TRINITY_DN115512_c1_g2_i1, TRINITY_DN112441_c1_g3_i6, TRINITY_DN104934_c0_g2_i2, TRINITY_DN116348_c0_g1_i5, TRINITY_DN112830_c1_g7_i1, TRINITY_DN117280_c3_g2_i1, TRINITY_DN116575_c1_g3_i1, TRINITY_DN109314_c0_g3_i1, TRINITY_DN59085_c0_g1_i1, TRINITY_DN114445_c0_g3_i1, TRINITY_DN108098_c2_g6_i1, TRINITY_DN114880_c1_g1_i2, TRINITY_DN89344_c0_g1_i1, TRINITY_DN120632_c1_g4_…
[TOP, DETAILS]	GO:0097542	ciliary tip	CELLULAR_COMPONENT	59	0.310433	2.82258	0	0.00205286	0.054	24768	tags=51%, list=20%, signal=63%	TRINITY_DN116050_c2_g2_i2, TRINITY_DN142296_c0_g1_i1, TRINITY_DN118682_c3_g3_i2, TRINITY_DN114079_c0_g4_i2, TRINITY_DN114079_c0_g2_i1, TRINITY_DN113484_c1_g2_i1, TRINITY_DN107405_c3_g1_i1, TRINITY_DN114344_c1_g1_i2, TRINITY_DN108632_c4_g5_i1, TRINITY_DN110489_c2_g5_i1, TRINITY_DN48407_c0_g1_i1, TRINITY_DN118799_c1_g5_i1, TRINITY_DN92218_c0_g1_i1, TRINITY_DN120750_c0_g1_i1, TRINITY_DN111278_c1_g6_…
[TOP, DETAILS]	GO:0004252	serine-type endopeptidase activity	MOLECULAR_FUNCTION	256	0.146962	2.78629	0	0.00250479	0.067	43670	tags=50%, list=35%, signal=76%	TRINITY_DN41841_c0_g1_i1, TRINITY_DN134431_c0_g1_i1, TRINITY_DN120235_c0_g3_i1, TRINITY_DN105200_c0_g1_i1, TRINITY_DN117960_c1_g1_i1, TRINITY_DN55070_c0_g1_i1, TRINITY_DN114447_c0_g8_i1, TRINITY_DN151162_c0_g1_i1, TRINITY_DN105559_c1_g3_i4, TRINITY_DN66197_c0_g1_i2, TRINITY_DN114644_c1_g2_i1, TRINITY_DN117684_c0_g2_i1, TRINITY_DN110691_c3_g1_i2, TRINITY_DN44514_c0_g1_i1, TRINITY_DN114012_c0_g1_i1…
[TOP, DETAILS]	GO:0044042	glucan metabolic process	BIOLOGICAL_PROCESS	357	0.126388	2.75291	0	0.00303472	0.083	32559	tags=39%, list=26%, signal=52%	TRINITY_DN113244_c0_g5_i1, TRINITY_DN109550_c1_g2_i2, TRINITY_DN107753_c0_g6_i1, TRINITY_DN110874_c3_g3_i1, TRINITY_DN109107_c5_g4_i1, TRINITY_DN105018_c1_g5_i1, TRINITY_DN120192_c1_g2_i1, TRINITY_DN47090_c0_g1_i1, TRINITY_DN38726_c0_g1_i1, TRINITY_DN107450_c0_g2_i1, TRINITY_DN120057_c2_g1_i1, TRINITY_DN111514_c0_g1_i3, TRINITY_DN111575_c1_g8_i1, TRINITY_DN89344_c0_g1_i1, TRINITY_DN111409_c1_g4_i…
[TOP, DETAILS]	GO:0045836	positive regulation of meiotic nuclear division	BIOLOGICAL_PROCESS	50	0.328319	2.74872	0	0.00305819	0.085	13973	tags=44%, list=11%, signal=50%	TRINITY_DN96701_c0_g1_i1, TRINITY_DN120729_c1_g1_i7, TRINITY_DN117847_c1_g5_i1, TRINITY_DN110221_c1_g6_i1, TRINITY_DN114478_c0_g3_i2, TRINITY_DN116124_c1_g1_i1, TRINITY_DN112451_c2_g1_i1, TRINITY_DN32437_c0_g1_i1, TRINITY_DN106882_c0_g1_i1, TRINITY_DN88816_c0_g1_i3, TRINITY_DN109018_c3_g3_i2, TRINITY_DN112876_c1_g2_i1, TRINITY_DN115949_c0_g1_i8, TRINITY_DN107052_c0_g3_i2, TRINITY_DN114902_c3_g3_i…
[TOP, DETAILS]	GO:0030245	cellulose catabolic process	BIOLOGICAL_PROCESS	31	0.414538	2.72525	0	0.00381759	0.11	24803	tags=61%, list=20%, signal=76%	TRINITY_DN107733_c2_g2_i1, TRINITY_DN109107_c5_g4_i1, TRINITY_DN106289_c0_g2_i2, TRINITY_DN109107_c5_g2_i3, TRINITY_DN119462_c0_g2_i1, TRINITY_DN118928_c0_g1_i1, TRINITY_DN120057_c2_g2_i2, TRINITY_DN120057_c2_g1_i1, TRINITY_DN118928_c1_g2_i1, TRINITY_DN104652_c6_g1_i5, TRINITY_DN118928_c1_g1_i1, TRINITY_DN118928_c1_g5_i1, TRINITY_DN112184_c0_g1_i1, TRINITY_DN109107_c1_g1_i1, TRINITY_DN113147_c1_g…
[TOP, DETAILS]	GO:0004523	RNA-DNA hybrid ribonuclease activity	MOLECULAR_FUNCTION	130	0.205054	2.70917	0	0.00411453	0.122	23428	tags=39%, list=19%, signal=48%	TRINITY_DN110528_c2_g8_i1, TRINITY_DN112097_c0_g1_i1, TRINITY_DN105255_c0_g1_i1, TRINITY_DN112097_c2_g6_i1, TRINITY_DN110630_c2_g3_i1, TRINITY_DN119903_c2_g2_i1, TRINITY_DN120145_c1_g4_i4, TRINITY_DN119436_c3_g3_i1, TRINITY_DN119979_c1_g4_i1, TRINITY_DN42231_c0_g1_i1, TRINITY_DN115320_c1_g5_i1, TRINITY_DN41133_c0_g1_i1, TRINITY_DN106313_c0_g1_i4, TRINITY_DN113378_c0_g1_i2, TRINITY_DN109933_c1_g1_…
[TOP, DETAILS]	GO:0002757	immune response-activating signal transduction	BIOLOGICAL_PROCESS	463	0.1086	2.70538	0	0.00414244	0.126	87700	tags=81%, list=70%, signal=271%	TRINITY_DN120719_c1_g2_i3, TRINITY_DN113479_c1_g1_i1, TRINITY_DN51759_c0_g2_i1, TRINITY_DN58456_c0_g1_i1, TRINITY_DN145111_c0_g1_i1, TRINITY_DN111501_c1_g1_i3, TRINITY_DN117280_c3_g2_i1, TRINITY_DN50499_c0_g1_i1, TRINITY_DN46320_c0_g1_i1, TRINITY_DN59085_c0_g1_i1, TRINITY_DN117743_c0_g1_i1, TRINITY_DN23975_c0_g1_i1, TRINITY_DN120326_c0_g1_i1, TRINITY_DN121240_c1_g3_i8, TRINITY_DN115927_c4_g5_i1, …
[TOP, DETAILS]	GO:0001568	blood vessel development	BIOLOGICAL_PROCESS	492	0.10553	2.70319	0	0.00416745	0.129	96344	tags=88%, list=77%, signal=381%	TRINITY_DN58597_c0_g1_i1, TRINITY_DN75389_c0_g1_i1, TRINITY_DN138808_c0_g1_i1, TRINITY_DN84602_c0_g1_i1, TRINITY_DN107392_c0_g1_i3, TRINITY_DN58670_c0_g1_i1, TRINITY_DN109703_c9_g1_i2, TRINITY_DN111874_c4_g2_i1, TRINITY_DN100966_c0_g1_i1, TRINITY_DN38388_c0_g1_i1, TRINITY_DN111954_c0_g1_i1, TRINITY_DN33347_c0_g1_i1, TRINITY_DN112298_c1_g8_i1, TRINITY_DN121254_c0_g1_i4, TRINITY_DN43912_c0_g1_i1, T…
[TOP, DETAILS]	GO:0051728	cell cycle switching, mitotic to meiotic cell cycle	BIOLOGICAL_PROCESS	30	0.407081	2.69248	0	0.00467854	0.147	11624	tags=50%, list=9%, signal=55%	TRINITY_DN120729_c1_g1_i7, TRINITY_DN110221_c1_g6_i1, TRINITY_DN114478_c0_g3_i2, TRINITY_DN116124_c1_g1_i1, TRINITY_DN112451_c2_g1_i1, TRINITY_DN106882_c0_g1_i1, TRINITY_DN112876_c1_g2_i1, TRINITY_DN107052_c0_g3_i2, TRINITY_DN114902_c3_g3_i2, TRINITY_DN102937_c0_g2_i2, TRINITY_DN89517_c0_g1_i1, TRINITY_DN120425_c0_g2_i1, TRINITY_DN112694_c2_g1_i3, TRINITY_DN109276_c2_g2_i1, TRINITY_DN105349_c0_g1…
[TOP, DETAILS]	GO:0030174	regulation of DNA-dependent DNA replication initiation	BIOLOGICAL_PROCESS	38	0.369343	2.68194	0	0.00498867	0.157	19631	tags=53%, list=16%, signal=62%	TRINITY_DN120729_c1_g1_i7, TRINITY_DN110221_c1_g6_i1, TRINITY_DN79238_c0_g2_i1, TRINITY_DN114478_c0_g3_i2, TRINITY_DN116124_c1_g1_i1, TRINITY_DN131521_c0_g1_i1, TRINITY_DN112451_c2_g1_i1, TRINITY_DN81241_c0_g2_i1, TRINITY_DN106882_c0_g1_i1, TRINITY_DN119077_c1_g2_i3, TRINITY_DN114398_c1_g1_i1, TRINITY_DN112876_c1_g2_i1, TRINITY_DN107052_c0_g3_i2, TRINITY_DN114902_c3_g3_i2, TRINITY_DN102937_c0_g2_…
[TOP, DETAILS]	GO:0009251	glucan catabolic process	BIOLOGICAL_PROCESS	108	0.21922	2.658	0	0.00583565	0.181	18913	tags=37%, list=15%, signal=44%	TRINITY_DN113244_c0_g5_i1, TRINITY_DN109550_c1_g2_i2, TRINITY_DN107753_c0_g6_i1, TRINITY_DN109107_c5_g4_i1, TRINITY_DN107806_c0_g3_i1, TRINITY_DN106289_c0_g2_i2, TRINITY_DN109107_c5_g2_i3, TRINITY_DN127674_c0_g1_i1, TRINITY_DN120057_c2_g1_i1, TRINITY_DN108631_c0_g2_i1, TRINITY_DN111514_c0_g1_i3, TRINITY_DN104652_c6_g1_i5, TRINITY_DN118928_c1_g1_i1, TRINITY_DN118928_c1_g5_i1, TRINITY_DN112184_c0_g…
[TOP, DETAILS]	GO:0002764	immune response-regulating signaling pathway	BIOLOGICAL_PROCESS	491	0.105193	2.65799	0	0.00570878	0.181	87700	tags=81%, list=70%, signal=269%	TRINITY_DN57441_c0_g1_i1, TRINITY_DN120719_c1_g2_i3, TRINITY_DN145111_c0_g1_i1, TRINITY_DN111501_c1_g1_i3, TRINITY_DN50499_c0_g1_i1, TRINITY_DN59085_c0_g1_i1, TRINITY_DN115927_c4_g5_i1, TRINITY_DN65577_c0_g1_i1, TRINITY_DN138615_c0_g1_i1, TRINITY_DN109135_c0_g1_i1, TRINITY_DN112111_c1_g3_i1, TRINITY_DN63958_c0_g1_i1, TRINITY_DN34252_c0_g1_i1, TRINITY_DN110354_c2_g4_i1, TRINITY_DN30780_c0_g1_i1, T…
[TOP, DETAILS]	GO:0000272	polysaccharide catabolic process	BIOLOGICAL_PROCESS	142	0.193951	2.61947	0	0.00730926	0.226	18913	tags=35%, list=15%, signal=41%	TRINITY_DN118884_c0_g1_i4, TRINITY_DN109550_c1_g2_i2, TRINITY_DN107753_c0_g6_i1, TRINITY_DN109107_c5_g4_i1, TRINITY_DN118351_c0_g1_i2, TRINITY_DN127674_c0_g1_i1, TRINITY_DN120057_c2_g1_i1, TRINITY_DN108631_c0_g2_i1, TRINITY_DN111514_c0_g1_i3, TRINITY_DN103998_c2_g8_i1, TRINITY_DN89344_c0_g1_i1, TRINITY_DN109107_c1_g1_i1, TRINITY_DN114954_c1_g1_i1, TRINITY_DN99741_c0_g1_i3, TRINITY_DN108946_c1_g4_…
[TOP, DETAILS]	GO:0019684	photosynthesis, light reaction	BIOLOGICAL_PROCESS	319	0.128454	2.60541	0	0.00759084	0.238	31783	tags=38%, list=25%, signal=51%	TRINITY_DN105948_c3_g4_i1, TRINITY_DN106982_c0_g3_i1, TRINITY_DN109230_c2_g3_i6, TRINITY_DN112097_c0_g1_i1, TRINITY_DN107274_c2_g1_i1, TRINITY_DN120492_c0_g3_i2, TRINITY_DN115320_c1_g5_i1, TRINITY_DN105307_c3_g2_i2, TRINITY_DN112275_c0_g1_i1, TRINITY_DN119979_c0_g1_i1, TRINITY_DN119557_c5_g2_i1, TRINITY_DN113378_c0_g1_i2, TRINITY_DN24290_c0_g1_i1, TRINITY_DN115520_c0_g2_i7, TRINITY_DN119349_c2_g4…
[TOP, DETAILS]	GO:0015085	calcium ion transmembrane transporter activity	MOLECULAR_FUNCTION	193	0.159302	2.58195	0	0.00887343	0.278	70130	tags=72%, list=56%, signal=164%	TRINITY_DN107367_c0_g2_i1, TRINITY_DN118439_c1_g5_i3, TRINITY_DN101638_c0_g1_i1, TRINITY_DN75389_c0_g1_i1, TRINITY_DN121653_c0_g1_i1, TRINITY_DN132783_c0_g1_i1, TRINITY_DN94212_c0_g1_i3, TRINITY_DN104861_c0_g1_i1, TRINITY_DN110054_c1_g8_i1, TRINITY_DN106438_c2_g3_i1, TRINITY_DN84320_c0_g1_i2, TRINITY_DN120232_c3_g4_i1, TRINITY_DN130891_c0_g1_i1, TRINITY_DN109941_c2_g2_i1, TRINITY_DN118875_c0_g1_i…
[TOP, DETAILS]	GO:0019825	oxygen binding	MOLECULAR_FUNCTION	76	0.247824	2.58069	0	0.00872191	0.278	57845	tags=71%, list=46%, signal=132%	TRINITY_DN116677_c0_g7_i1, TRINITY_DN117347_c1_g5_i1, TRINITY_DN113725_c1_g4_i1, TRINITY_DN111662_c2_g1_i2, TRINITY_DN113456_c1_g2_i2, TRINITY_DN106101_c0_g1_i2, TRINITY_DN109021_c0_g7_i1, TRINITY_DN108741_c0_g1_i1, TRINITY_DN109021_c0_g3_i1, TRINITY_DN85834_c0_g1_i2, TRINITY_DN113549_c5_g4_i1, TRINITY_DN110077_c11_g1_i3, TRINITY_DN119120_c0_g4_i2, TRINITY_DN113059_c2_g3_i1, TRINITY_DN111955_c2_g…
[TOP, DETAILS]	GO:0015979	photosynthesis	BIOLOGICAL_PROCESS	482	0.101804	2.58049	0	0.00857697	0.279	62000	tags=60%, list=50%, signal=118%	TRINITY_DN105948_c3_g4_i1, TRINITY_DN118794_c1_g5_i1, TRINITY_DN107750_c1_g1_i2, TRINITY_DN120492_c0_g3_i2, TRINITY_DN115292_c2_g4_i1, TRINITY_DN111371_c0_g3_i1, TRINITY_DN120902_c3_g1_i8, TRINITY_DN118866_c0_g1_i1, TRINITY_DN112097_c2_g2_i1, TRINITY_DN116496_c0_g4_i1, TRINITY_DN108315_c0_g2_i8, TRINITY_DN103910_c0_g2_i1, TRINITY_DN113291_c0_g3_i2, TRINITY_DN119979_c0_g1_i1, TRINITY_DN106279_c1_g…
[TOP, DETAILS]	GO:0070935	3'-UTR-mediated mRNA stabilization	BIOLOGICAL_PROCESS	86	0.237816	2.56463	0	0.00953832	0.311	63304	tags=74%, list=51%, signal=151%	TRINITY_DN112441_c1_g3_i6, TRINITY_DN113479_c1_g1_i1, TRINITY_DN113000_c2_g2_i1, TRINITY_DN117280_c3_g2_i1, TRINITY_DN59085_c0_g1_i1, TRINITY_DN110583_c1_g1_i1, TRINITY_DN110354_c1_g1_i1, TRINITY_DN120632_c1_g4_i1, TRINITY_DN118802_c0_g5_i1, TRINITY_DN106383_c0_g1_i2, TRINITY_DN103528_c0_g1_i2, TRINITY_DN113899_c3_g1_i1, TRINITY_DN106534_c1_g6_i1, TRINITY_DN106318_c2_g1_i1, TRINITY_DN111742_c1_g1…
[TOP, DETAILS]	GO:0006073	cellular glucan metabolic process	BIOLOGICAL_PROCESS	336	0.123733	2.56257	0	0.00960462	0.318	32559	tags=38%, list=26%, signal=52%	TRINITY_DN113244_c0_g5_i1, TRINITY_DN109550_c1_g2_i2, TRINITY_DN110874_c3_g3_i1, TRINITY_DN109107_c5_g4_i1, TRINITY_DN105018_c1_g5_i1, TRINITY_DN120192_c1_g2_i1, TRINITY_DN47090_c0_g1_i1, TRINITY_DN38726_c0_g1_i1, TRINITY_DN107450_c0_g2_i1, TRINITY_DN120057_c2_g1_i1, TRINITY_DN111514_c0_g1_i3, TRINITY_DN111575_c1_g8_i1, TRINITY_DN89344_c0_g1_i1, TRINITY_DN111409_c1_g4_i1, TRINITY_DN116141_c2_g1_i…
[TOP, DETAILS]	GO:0052547	regulation of peptidase activity	BIOLOGICAL_PROCESS	377	0.110106	2.55855	0	0.00952403	0.321	84405	tags=79%, list=68%, signal=241%	TRINITY_DN112673_c0_g1_i1, TRINITY_DN120235_c0_g3_i1, TRINITY_DN8703_c0_g1_i1, TRINITY_DN113839_c3_g1_i2, TRINITY_DN55070_c0_g1_i1, TRINITY_DN91432_c0_g1_i1, TRINITY_DN52386_c0_g1_i1, TRINITY_DN105294_c0_g1_i3, TRINITY_DN102497_c0_g1_i1, TRINITY_DN112364_c0_g1_i1, TRINITY_DN105388_c6_g3_i1, TRINITY_DN126199_c0_g1_i1, TRINITY_DN119023_c0_g5_i1, TRINITY_DN123678_c0_g1_i1, TRINITY_DN53343_c0_g1_i1, …
[TOP, DETAILS]	GO:0030248	cellulose binding	MOLECULAR_FUNCTION	41	0.336177	2.55725	0	0.00942201	0.323	22011	tags=51%, list=18%, signal=62%	TRINITY_DN107652_c0_g3_i1, TRINITY_DN107733_c2_g2_i1, TRINITY_DN102790_c0_g1_i3, TRINITY_DN106289_c0_g2_i2, TRINITY_DN114593_c1_g3_i3, TRINITY_DN109107_c5_g2_i3, TRINITY_DN110711_c0_g2_i1, TRINITY_DN110711_c0_g1_i1, TRINITY_DN120057_c2_g2_i2, TRINITY_DN120057_c2_g1_i1, TRINITY_DN120986_c3_g4_i2, TRINITY_DN112184_c0_g1_i1, TRINITY_DN120593_c1_g1_i4, TRINITY_DN106073_c1_g1_i10, TRINITY_DN99768_c0_g…
[TOP, DETAILS]	GO:0016891	endoribonuclease activity, producing 5'-phosphomonoesters	MOLECULAR_FUNCTION	169	0.16779	2.55668	0	0.00925376	0.323	23428	tags=36%, list=19%, signal=44%	TRINITY_DN110528_c2_g8_i1, TRINITY_DN112097_c0_g1_i1, TRINITY_DN90965_c0_g1_i1, TRINITY_DN118582_c1_g2_i1, TRINITY_DN105255_c0_g1_i1, TRINITY_DN110671_c2_g1_i1, TRINITY_DN112097_c2_g6_i1, TRINITY_DN110630_c2_g3_i1, TRINITY_DN119903_c2_g2_i1, TRINITY_DN126635_c0_g1_i1, TRINITY_DN120145_c1_g4_i4, TRINITY_DN119436_c3_g3_i1, TRINITY_DN119979_c1_g4_i1, TRINITY_DN42231_c0_g1_i1, TRINITY_DN115320_c1_g5_…
[TOP, DETAILS]	GO:0044264	cellular polysaccharide metabolic process	BIOLOGICAL_PROCESS	390	0.109682	2.54845	0	0.00991258	0.346	35684	tags=39%, list=29%, signal=55%	TRINITY_DN113244_c0_g5_i1, TRINITY_DN109550_c1_g2_i2, TRINITY_DN110874_c3_g3_i1, TRINITY_DN112238_c0_g1_i1, TRINITY_DN109107_c5_g4_i1, TRINITY_DN105018_c1_g5_i1, TRINITY_DN120192_c1_g2_i1, TRINITY_DN135146_c0_g1_i1, TRINITY_DN47090_c0_g1_i1, TRINITY_DN38726_c0_g1_i1, TRINITY_DN107450_c0_g2_i1, TRINITY_DN120057_c2_g1_i1, TRINITY_DN111514_c0_g1_i3, TRINITY_DN111575_c1_g8_i1, TRINITY_DN89344_c0_g1_i…
[TOP, DETAILS]	GO:0040020	regulation of meiotic nuclear division	BIOLOGICAL_PROCESS	85	0.239011	2.54753	0	0.00976379	0.347	14258	tags=35%, list=11%, signal=40%	TRINITY_DN120729_c1_g1_i7, TRINITY_DN110221_c1_g6_i1, TRINITY_DN109524_c0_g1_i1, TRINITY_DN114478_c0_g3_i2, TRINITY_DN116124_c1_g1_i1, TRINITY_DN112451_c2_g1_i1, TRINITY_DN114445_c0_g3_i1, TRINITY_DN115949_c0_g1_i8, TRINITY_DN107052_c0_g3_i2, TRINITY_DN114902_c3_g3_i2, TRINITY_DN115886_c0_g1_i1, TRINITY_DN120425_c0_g2_i1, TRINITY_DN112694_c2_g1_i3, TRINITY_DN109276_c2_g2_i1, TRINITY_DN96701_c0_g1…
[TOP, DETAILS]	GO:0005976	polysaccharide metabolic process	BIOLOGICAL_PROCESS	466	0.10092	2.54423	0	0.00981795	0.353	31953	tags=36%, list=26%, signal=48%	TRINITY_DN113244_c0_g5_i1, TRINITY_DN109550_c1_g2_i2, TRINITY_DN107753_c0_g6_i1, TRINITY_DN110874_c3_g3_i1, TRINITY_DN109107_c5_g4_i1, TRINITY_DN105018_c1_g5_i1, TRINITY_DN120192_c1_g2_i1, TRINITY_DN135146_c0_g1_i1, TRINITY_DN47090_c0_g1_i1, TRINITY_DN38726_c0_g1_i1, TRINITY_DN77622_c0_g1_i1, TRINITY_DN107450_c0_g2_i1, TRINITY_DN120057_c2_g1_i1, TRINITY_DN111514_c0_g1_i3, TRINITY_DN111575_c1_g8_i…
[TOP, DETAILS]	GO:1902406	mitotic actomyosin contractile ring maintenance	BIOLOGICAL_PROCESS	16	0.526794	2.5377	0	0.0100445	0.366	27903	tags=75%, list=22%, signal=97%	TRINITY_DN118372_c0_g3_i1, TRINITY_DN114633_c1_g1_i1, TRINITY_DN42990_c0_g1_i1, TRINITY_DN112283_c1_g2_i1, TRINITY_DN112283_c1_g3_i2, TRINITY_DN109407_c1_g3_i1, TRINITY_DN92686_c0_g1_i5, TRINITY_DN120044_c0_g8_i1, TRINITY_DN109002_c2_g1_i1, TRINITY_DN112283_c1_g4_i1, TRINITY_DN120044_c0_g9_i1, TRINITY_DN109866_c0_g2_i1
[TOP, DETAILS]	GO:0060184	cell cycle switching	BIOLOGICAL_PROCESS	31	0.390951	2.53179	0	0.0104996	0.384	11624	tags=48%, list=9%, signal=53%	TRINITY_DN120729_c1_g1_i7, TRINITY_DN110221_c1_g6_i1, TRINITY_DN114478_c0_g3_i2, TRINITY_DN116124_c1_g1_i1, TRINITY_DN112451_c2_g1_i1, TRINITY_DN106882_c0_g1_i1, TRINITY_DN112876_c1_g2_i1, TRINITY_DN107052_c0_g3_i2, TRINITY_DN114902_c3_g3_i2, TRINITY_DN102937_c0_g2_i2, TRINITY_DN89517_c0_g1_i1, TRINITY_DN120425_c0_g2_i1, TRINITY_DN112694_c2_g1_i3, TRINITY_DN109276_c2_g2_i1, TRINITY_DN105349_c0_g1…
[TOP, DETAILS]	GO:0036212	contractile ring maintenance	BIOLOGICAL_PROCESS	16	0.526794	2.53127	0	0.0103303	0.384	27903	tags=75%, list=22%, signal=97%	TRINITY_DN118372_c0_g3_i1, TRINITY_DN114633_c1_g1_i1, TRINITY_DN42990_c0_g1_i1, TRINITY_DN112283_c1_g2_i1, TRINITY_DN112283_c1_g3_i2, TRINITY_DN109407_c1_g3_i1, TRINITY_DN92686_c0_g1_i5, TRINITY_DN120044_c0_g8_i1, TRINITY_DN109002_c2_g1_i1, TRINITY_DN112283_c1_g4_i1, TRINITY_DN120044_c0_g9_i1, TRINITY_DN109866_c0_g2_i1
[TOP, DETAILS]	GO:0009765	photosynthesis, light harvesting	BIOLOGICAL_PROCESS	211	0.148913	2.52188	0	0.01116	0.414	20512	tags=31%, list=16%, signal=37%	TRINITY_DN106982_c0_g3_i1, TRINITY_DN112097_c0_g1_i1, TRINITY_DN105164_c2_g1_i1, TRINITY_DN107274_c2_g1_i1, TRINITY_DN120492_c0_g3_i2, TRINITY_DN105255_c0_g1_i1, TRINITY_DN112097_c2_g6_i1, TRINITY_DN110630_c2_g3_i1, TRINITY_DN119436_c3_g3_i1, TRINITY_DN119979_c1_g4_i1, TRINITY_DN118892_c1_g1_i5, TRINITY_DN116331_c1_g2_i2, TRINITY_DN115320_c1_g5_i1, TRINITY_DN105307_c3_g2_i2, TRINITY_DN119979_c0_g…
[TOP, DETAILS]	GO:0051495	positive regulation of cytoskeleton organization	BIOLOGICAL_PROCESS	282	0.127265	2.49848	0	0.0131846	0.469	92709	tags=87%, list=74%, signal=336%	TRINITY_DN111273_c2_g1_i1, TRINITY_DN111824_c0_g4_i1, TRINITY_DN117691_c11_g1_i1, TRINITY_DN44363_c0_g1_i1, TRINITY_DN72778_c0_g1_i2, TRINITY_DN109524_c0_g1_i1, TRINITY_DN84406_c0_g1_i2, TRINITY_DN100629_c0_g1_i2, TRINITY_DN97738_c0_g1_i3, TRINITY_DN106930_c0_g3_i1, TRINITY_DN117743_c0_g1_i1, TRINITY_DN120617_c0_g1_i3, TRINITY_DN121583_c0_g1_i1, TRINITY_DN46531_c0_g1_i1, TRINITY_DN107880_c10_g2_i…
[TOP, DETAILS]	GO:0031566	actomyosin contractile ring maintenance	BIOLOGICAL_PROCESS	16	0.526794	2.49827	0	0.0130019	0.47	27903	tags=75%, list=22%, signal=97%	TRINITY_DN118372_c0_g3_i1, TRINITY_DN114633_c1_g1_i1, TRINITY_DN42990_c0_g1_i1, TRINITY_DN112283_c1_g2_i1, TRINITY_DN112283_c1_g3_i2, TRINITY_DN109407_c1_g3_i1, TRINITY_DN92686_c0_g1_i5, TRINITY_DN120044_c0_g8_i1, TRINITY_DN109002_c2_g1_i1, TRINITY_DN112283_c1_g4_i1, TRINITY_DN120044_c0_g9_i1, TRINITY_DN109866_c0_g2_i1
[TOP, DETAILS]	GO:0045765	regulation of angiogenesis	BIOLOGICAL_PROCESS	201	0.148591	2.4883	0	0.0137134	0.496	66020	tags=68%, list=53%, signal=143%	TRINITY_DN58597_c0_g1_i1, TRINITY_DN86056_c0_g2_i1, TRINITY_DN109304_c0_g1_i2, TRINITY_DN107840_c7_g4_i1, TRINITY_DN120326_c0_g1_i1, TRINITY_DN79177_c0_g1_i1, TRINITY_DN109312_c13_g3_i1, TRINITY_DN114604_c12_g2_i1, TRINITY_DN58670_c0_g1_i1, TRINITY_DN109703_c9_g1_i2, TRINITY_DN12714_c0_g1_i1, TRINITY_DN111379_c0_g1_i4, TRINITY_DN84096_c0_g1_i1, TRINITY_DN122883_c0_g1_i1, TRINITY_DN100496_c0_g1_i1…
[TOP, DETAILS]	GO:0051307	meiotic chromosome separation	BIOLOGICAL_PROCESS	80	0.232131	2.48069	0	0.0143664	0.52	11624	tags=33%, list=9%, signal=36%	TRINITY_DN120729_c1_g1_i7, TRINITY_DN110221_c1_g6_i1, TRINITY_DN114478_c0_g3_i2, TRINITY_DN109240_c1_g5_i2, TRINITY_DN105241_c1_g2_i1, TRINITY_DN116124_c1_g1_i1, TRINITY_DN105241_c1_g4_i1, TRINITY_DN112451_c2_g1_i1, TRINITY_DN116699_c1_g3_i1, TRINITY_DN107052_c0_g3_i2, TRINITY_DN114902_c3_g3_i2, TRINITY_DN120425_c0_g2_i1, TRINITY_DN112694_c2_g1_i3, TRINITY_DN109276_c2_g2_i1, TRINITY_DN110687_c1_g…
[TOP, DETAILS]	GO:0052548	regulation of endopeptidase activity	BIOLOGICAL_PROCESS	355	0.113044	2.47458	0	0.0146724	0.534	72163	tags=69%, list=58%, signal=163%	TRINITY_DN112673_c0_g1_i1, TRINITY_DN8703_c0_g1_i1, TRINITY_DN113839_c3_g1_i2, TRINITY_DN55070_c0_g1_i1, TRINITY_DN91432_c0_g1_i1, TRINITY_DN52386_c0_g1_i1, TRINITY_DN105294_c0_g1_i3, TRINITY_DN102497_c0_g1_i1, TRINITY_DN112364_c0_g1_i1, TRINITY_DN105388_c6_g3_i1, TRINITY_DN126199_c0_g1_i1, TRINITY_DN123678_c0_g1_i1, TRINITY_DN124617_c0_g1_i1, TRINITY_DN109729_c10_g1_i2, TRINITY_DN107567_c0_g1_i1…
[TOP, DETAILS]	GO:0004198	calcium-dependent cysteine-type endopeptidase activity	MOLECULAR_FUNCTION	82	0.231602	2.47454	0	0.0144597	0.534	53375	tags=66%, list=43%, signal=115%	TRINITY_DN65942_c0_g1_i1, TRINITY_DN108886_c0_g4_i3, TRINITY_DN109304_c0_g1_i2, TRINITY_DN94986_c0_g1_i1, TRINITY_DN140614_c0_g1_i1, TRINITY_DN101388_c2_g1_i3, TRINITY_DN103981_c0_g1_i1, TRINITY_DN147975_c0_g1_i1, TRINITY_DN112481_c2_g1_i1, TRINITY_DN120863_c3_g4_i1, TRINITY_DN114567_c2_g1_i1, TRINITY_DN121316_c1_g1_i1, TRINITY_DN115931_c2_g2_i1, TRINITY_DN120141_c0_g1_i2, TRINITY_DN107256_c1_g1_…
[TOP, DETAILS]	GO:0060271	cilium assembly	BIOLOGICAL_PROCESS	493	0.0950773	2.46773	0.00200803	0.0150896	0.551	38357	tags=40%, list=31%, signal=58%	TRINITY_DN120900_c1_g2_i1, TRINITY_DN114079_c0_g4_i2, TRINITY_DN112701_c3_g1_i1, TRINITY_DN113484_c1_g2_i1, TRINITY_DN108996_c5_g3_i1, TRINITY_DN142347_c0_g1_i1, TRINITY_DN106400_c1_g2_i3, TRINITY_DN92218_c0_g1_i1, TRINITY_DN120441_c2_g1_i1, TRINITY_DN119687_c1_g2_i1, TRINITY_DN74127_c0_g2_i1, TRINITY_DN109155_c1_g1_i1, TRINITY_DN109213_c0_g6_i1, TRINITY_DN109631_c0_g4_i1, TRINITY_DN113777_c0_g4_…
[TOP, DETAILS]	GO:0010571	positive regulation of nuclear cell cycle DNA replication	BIOLOGICAL_PROCESS	37	0.341819	2.46267	0	0.0154632	0.566	14714	tags=46%, list=12%, signal=52%	TRINITY_DN120729_c1_g1_i7, TRINITY_DN110221_c1_g6_i1, TRINITY_DN131346_c0_g1_i1, TRINITY_DN114478_c0_g3_i2, TRINITY_DN116124_c1_g1_i1, TRINITY_DN112451_c2_g1_i1, TRINITY_DN106882_c0_g1_i1, TRINITY_DN124978_c0_g1_i1, TRINITY_DN112876_c1_g2_i1, TRINITY_DN107052_c0_g3_i2, TRINITY_DN114902_c3_g3_i2, TRINITY_DN102937_c0_g2_i2, TRINITY_DN89517_c0_g1_i1, TRINITY_DN120425_c0_g2_i1, TRINITY_DN112694_c2_g1…
[TOP, DETAILS]	GO:0002224	toll-like receptor signaling pathway	BIOLOGICAL_PROCESS	169	0.16326	2.4559	0	0.0158117	0.578	75759	tags=77%, list=61%, signal=195%	TRINITY_DN120719_c1_g2_i3, TRINITY_DN118250_c0_g1_i1, TRINITY_DN113479_c1_g1_i1, TRINITY_DN58456_c0_g1_i1, TRINITY_DN145111_c0_g1_i1, TRINITY_DN111501_c1_g1_i3, TRINITY_DN117280_c3_g2_i1, TRINITY_DN90757_c0_g1_i1, TRINITY_DN46320_c0_g1_i1, TRINITY_DN59085_c0_g1_i1, TRINITY_DN23975_c0_g1_i1, TRINITY_DN120326_c0_g1_i1, TRINITY_DN121240_c1_g3_i8, TRINITY_DN120632_c1_g4_i1, TRINITY_DN120861_c0_g2_i4,…
[TOP, DETAILS]	GO:0043281	regulation of cysteine-type endopeptidase activity involved in apoptotic process	BIOLOGICAL_PROCESS	217	0.141125	2.44468	0	0.0168264	0.605	76269	tags=75%, list=61%, signal=192%	TRINITY_DN112673_c0_g1_i1, TRINITY_DN8703_c0_g1_i1, TRINITY_DN109304_c0_g1_i2, TRINITY_DN113839_c3_g1_i2, TRINITY_DN55070_c0_g1_i1, TRINITY_DN52386_c0_g1_i1, TRINITY_DN105294_c0_g1_i3, TRINITY_DN12652_c0_g1_i1, TRINITY_DN105388_c6_g3_i1, TRINITY_DN126199_c0_g1_i1, TRINITY_DN108567_c3_g1_i1, TRINITY_DN85988_c0_g1_i1, TRINITY_DN79177_c0_g1_i1, TRINITY_DN120984_c1_g4_i1, TRINITY_DN99183_c0_g1_i2, TR…
[TOP, DETAILS]	GO:0048514	blood vessel morphogenesis	BIOLOGICAL_PROCESS	404	0.106176	2.43491	0	0.0177402	0.635	97210	tags=88%, list=78%, signal=396%	TRINITY_DN115496_c0_g1_i19, TRINITY_DN83100_c0_g1_i3, TRINITY_DN115805_c0_g1_i5, TRINITY_DN105842_c8_g1_i1, TRINITY_DN112733_c4_g2_i1, TRINITY_DN42767_c0_g1_i1, TRINITY_DN84602_c0_g1_i1, TRINITY_DN66497_c0_g1_i1, TRINITY_DN120326_c0_g1_i1, TRINITY_DN114604_c12_g2_i1, TRINITY_DN107392_c0_g1_i3, TRINITY_DN58670_c0_g1_i1, TRINITY_DN109703_c9_g1_i2, TRINITY_DN111874_c4_g2_i1, TRINITY_DN96370_c0_g1_i1…
[TOP, DETAILS]	GO:0045088	regulation of innate immune response	BIOLOGICAL_PROCESS	437	0.101823	2.43418	0	0.0176438	0.637	87700	tags=80%, list=70%, signal=268%	TRINITY_DN120719_c1_g2_i3, TRINITY_DN113479_c1_g1_i1, TRINITY_DN58456_c0_g1_i1, TRINITY_DN145111_c0_g1_i1, TRINITY_DN111501_c1_g1_i3, TRINITY_DN112830_c1_g7_i1, TRINITY_DN117280_c3_g2_i1, TRINITY_DN50499_c0_g1_i1, TRINITY_DN114374_c3_g4_i3, TRINITY_DN46320_c0_g1_i1, TRINITY_DN59085_c0_g1_i1, TRINITY_DN84602_c0_g1_i1, TRINITY_DN23975_c0_g1_i1, TRINITY_DN120326_c0_g1_i1, TRINITY_DN121240_c1_g3_i8, …
[TOP, DETAILS]	GO:0004222	metalloendopeptidase activity	MOLECULAR_FUNCTION	229	0.134532	2.42421	0	0.018405	0.657	34517	tags=41%, list=28%, signal=57%	TRINITY_DN120104_c2_g4_i1, TRINITY_DN106982_c0_g3_i1, TRINITY_DN107725_c0_g3_i3, TRINITY_DN104681_c2_g2_i1, TRINITY_DN113071_c1_g2_i1, TRINITY_DN87427_c0_g1_i1, TRINITY_DN115544_c0_g1_i1, TRINITY_DN119942_c0_g5_i2, TRINITY_DN112845_c0_g1_i1, TRINITY_DN110213_c2_g4_i1, TRINITY_DN116621_c3_g1_i2, TRINITY_DN117741_c1_g3_i2, TRINITY_DN111818_c2_g10_i1, TRINITY_DN106752_c8_g2_i1, TRINITY_DN110358_c0_g…
[TOP, DETAILS]	GO:0001525	angiogenesis	BIOLOGICAL_PROCESS	340	0.111755	2.42186	0.00192678	0.0185051	0.663	96344	tags=88%, list=77%, signal=384%	TRINITY_DN83100_c0_g1_i3, TRINITY_DN58597_c0_g1_i1, TRINITY_DN115805_c0_g1_i5, TRINITY_DN105842_c8_g1_i1, TRINITY_DN112733_c4_g2_i1, TRINITY_DN66497_c0_g1_i1, TRINITY_DN120326_c0_g1_i1, TRINITY_DN114604_c12_g2_i1, TRINITY_DN107392_c0_g1_i3, TRINITY_DN58670_c0_g1_i1, TRINITY_DN109703_c9_g1_i2, TRINITY_DN96370_c0_g1_i1, TRINITY_DN111379_c0_g1_i4, TRINITY_DN38388_c0_g1_i1, TRINITY_DN84096_c0_g1_i1, …
[TOP, DETAILS]	GO:1902292	cell cycle DNA replication initiation	BIOLOGICAL_PROCESS	42	0.31185	2.41341	0	0.0195044	0.69	11624	tags=40%, list=9%, signal=45%	TRINITY_DN120729_c1_g1_i7, TRINITY_DN110221_c1_g6_i1, TRINITY_DN79238_c0_g2_i1, TRINITY_DN111460_c0_g1_i1, TRINITY_DN114478_c0_g3_i2, TRINITY_DN116124_c1_g1_i1, TRINITY_DN112451_c2_g1_i1, TRINITY_DN106882_c0_g1_i1, TRINITY_DN112876_c1_g2_i1, TRINITY_DN107052_c0_g3_i2, TRINITY_DN114902_c3_g3_i2, TRINITY_DN102937_c0_g2_i2, TRINITY_DN89517_c0_g1_i1, TRINITY_DN120425_c0_g2_i1, TRINITY_DN112694_c2_g1_…
[TOP, DETAILS]	GO:0016684	oxidoreductase activity, acting on peroxide as acceptor	MOLECULAR_FUNCTION	114	0.191511	2.41094	0	0.0196697	0.698	76945	tags=81%, list=62%, signal=210%	TRINITY_DN120686_c1_g1_i2, TRINITY_DN117407_c15_g1_i4, TRINITY_DN117527_c2_g1_i2, TRINITY_DN86896_c0_g1_i1, TRINITY_DN117527_c2_g5_i1, TRINITY_DN114596_c3_g2_i3, TRINITY_DN107891_c0_g6_i1, TRINITY_DN103815_c1_g1_i2, TRINITY_DN114896_c6_g2_i1, TRINITY_DN96079_c0_g1_i2, TRINITY_DN121270_c0_g1_i2, TRINITY_DN97079_c0_g1_i1, TRINITY_DN96110_c0_g1_i2, TRINITY_DN108786_c0_g3_i1, TRINITY_DN117002_c0_g1_i…
[TOP, DETAILS]	GO:0004601	peroxidase activity	MOLECULAR_FUNCTION	106	0.202696	2.4088	0	0.0198622	0.706	53683	tags=63%, list=43%, signal=111%	TRINITY_DN120686_c1_g1_i2, TRINITY_DN117527_c2_g5_i1, TRINITY_DN114596_c3_g2_i3, TRINITY_DN107891_c0_g6_i1, TRINITY_DN103815_c1_g1_i2, TRINITY_DN114896_c6_g2_i1, TRINITY_DN96079_c0_g1_i2, TRINITY_DN121270_c0_g1_i2, TRINITY_DN97079_c0_g1_i1, TRINITY_DN96110_c0_g1_i2, TRINITY_DN116982_c0_g1_i9, TRINITY_DN104355_c0_g2_i4, TRINITY_DN80090_c0_g1_i1, TRINITY_DN82535_c0_g1_i1, TRINITY_DN12806_c0_g1_i1, …
[TOP, DETAILS]	GO:0044247	cellular polysaccharide catabolic process	BIOLOGICAL_PROCESS	83	0.227106	2.40537	0	0.0201803	0.713	18313	tags=37%, list=15%, signal=44%	TRINITY_DN113244_c0_g5_i1, TRINITY_DN109550_c1_g2_i2, TRINITY_DN109107_c5_g4_i1, TRINITY_DN106289_c0_g2_i2, TRINITY_DN109107_c5_g2_i3, TRINITY_DN127674_c0_g1_i1, TRINITY_DN120057_c2_g1_i1, TRINITY_DN111514_c0_g1_i3, TRINITY_DN104652_c6_g1_i5, TRINITY_DN118928_c1_g1_i1, TRINITY_DN118928_c1_g5_i1, TRINITY_DN112184_c0_g1_i1, TRINITY_DN89344_c0_g1_i1, TRINITY_DN109107_c1_g1_i1, TRINITY_DN113147_c1_g1…
[TOP, DETAILS]	GO:0045298	tubulin complex	CELLULAR_COMPONENT	463	0.0946593	2.40258	0	0.0203953	0.723	77559	tags=71%, list=62%, signal=188%	TRINITY_DN20262_c0_g1_i1, TRINITY_DN114204_c3_g6_i1, TRINITY_DN117691_c11_g1_i1, TRINITY_DN111057_c11_g1_i1, TRINITY_DN120900_c1_g2_i1, TRINITY_DN114079_c0_g4_i2, TRINITY_DN108496_c3_g6_i1, TRINITY_DN106061_c4_g1_i1, TRINITY_DN114884_c0_g1_i1, TRINITY_DN47749_c0_g1_i2, TRINITY_DN116451_c0_g3_i1, TRINITY_DN143561_c0_g1_i1, TRINITY_DN111163_c2_g5_i1, TRINITY_DN120617_c0_g1_i3, TRINITY_DN66497_c0_g1…
[TOP, DETAILS]	GO:0048509	regulation of meristem development	BIOLOGICAL_PROCESS	36	0.335067	2.39961	0	0.020682	0.732	44925	tags=69%, list=36%, signal=108%	TRINITY_DN107940_c6_g1_i1, TRINITY_DN115039_c3_g1_i1, TRINITY_DN109933_c3_g2_i2, TRINITY_DN115144_c1_g4_i1, TRINITY_DN151162_c0_g1_i1, TRINITY_DN118659_c0_g1_i1, TRINITY_DN120872_c3_g2_i1, TRINITY_DN107321_c2_g4_i1, TRINITY_DN119404_c1_g1_i1, TRINITY_DN107256_c1_g1_i2, TRINITY_DN106579_c1_g1_i1, TRINITY_DN113694_c0_g2_i1, TRINITY_DN110267_c0_g2_i1, TRINITY_DN109159_c0_g1_i1, TRINITY_DN105192_c2_g…
[TOP, DETAILS]	GO:0042393	histone binding	MOLECULAR_FUNCTION	312	0.115625	2.39575	0	0.0209169	0.74	91735	tags=85%, list=73%, signal=319%	TRINITY_DN116291_c2_g1_i2, TRINITY_DN72490_c0_g1_i2, TRINITY_DN12588_c0_g1_i1, TRINITY_DN91203_c0_g1_i1, TRINITY_DN86390_c0_g1_i2, TRINITY_DN115223_c0_g1_i1, TRINITY_DN3244_c0_g1_i1, TRINITY_DN26699_c0_g1_i1, TRINITY_DN60660_c0_g1_i1, TRINITY_DN79462_c0_g1_i1, TRINITY_DN117050_c0_g2_i1, TRINITY_DN144329_c0_g1_i1, TRINITY_DN68614_c0_g1_i1, TRINITY_DN107986_c0_g2_i1, TRINITY_DN20648_c0_g1_i1, TRINI…
[TOP, DETAILS]	GO:0032155	cell division site part	CELLULAR_COMPONENT	158	0.162709	2.39534	0	0.0207468	0.741	77773	tags=78%, list=62%, signal=208%	TRINITY_DN114383_c2_g5_i2, TRINITY_DN1164_c0_g1_i1, TRINITY_DN3179_c0_g1_i1, TRINITY_DN109002_c2_g1_i1, TRINITY_DN119851_c2_g2_i1, TRINITY_DN114844_c0_g2_i1, TRINITY_DN92686_c0_g1_i5, TRINITY_DN114457_c2_g1_i1, TRINITY_DN84663_c0_g1_i1, TRINITY_DN106425_c0_g3_i2, TRINITY_DN111604_c1_g3_i1, TRINITY_DN120044_c0_g9_i1, TRINITY_DN111954_c0_g1_i1, TRINITY_DN112283_c1_g2_i1, TRINITY_DN119894_c0_g1_i1, …
[TOP, DETAILS]	GO:0031514	motile cilium	CELLULAR_COMPONENT	251	0.128762	2.39396	0.00191939	0.0207629	0.744	61614	tags=62%, list=49%, signal=122%	TRINITY_DN115512_c1_g2_i1, TRINITY_DN114079_c0_g4_i2, TRINITY_DN75389_c0_g1_i1, TRINITY_DN94240_c0_g4_i1, TRINITY_DN120699_c2_g3_i3, TRINITY_DN108736_c0_g1_i2, TRINITY_DN115894_c2_g2_i1, TRINITY_DN130891_c0_g1_i1, TRINITY_DN92218_c0_g1_i1, TRINITY_DN88264_c0_g1_i1, TRINITY_DN127902_c0_g1_i1, TRINITY_DN117737_c1_g1_i1, TRINITY_DN107312_c1_g8_i1, TRINITY_DN116949_c1_g2_i1, TRINITY_DN108537_c1_g4_i1…
[TOP, DETAILS]	GO:0004451	isocitrate lyase activity	MOLECULAR_FUNCTION	29	0.371481	2.39289	0	0.0206455	0.746	22536	tags=55%, list=18%, signal=67%	TRINITY_DN121007_c0_g2_i1, TRINITY_DN121241_c1_g4_i1, TRINITY_DN121241_c1_g2_i1, TRINITY_DN117503_c0_g3_i1, TRINITY_DN121241_c1_g3_i1, TRINITY_DN121241_c1_g1_i1, TRINITY_DN117503_c0_g1_i1, TRINITY_DN115620_c0_g1_i1, TRINITY_DN115620_c0_g2_i3, TRINITY_DN115620_c0_g3_i1, TRINITY_DN116033_c0_g3_i1, TRINITY_DN117503_c1_g1_i11, TRINITY_DN121241_c2_g4_i1, TRINITY_DN104415_c1_g1_i6, TRINITY_DN121241_c2_…
[TOP, DETAILS]	GO:1903706	regulation of hemopoiesis	BIOLOGICAL_PROCESS	402	0.0996876	2.37195	0	0.0240352	0.798	99811	tags=90%, list=80%, signal=445%	TRINITY_DN112710_c0_g1_i1, TRINITY_DN119557_c6_g1_i2, TRINITY_DN83100_c0_g1_i3, TRINITY_DN111662_c2_g1_i2, TRINITY_DN117691_c11_g1_i1, TRINITY_DN115805_c0_g1_i5, TRINITY_DN91432_c0_g1_i1, TRINITY_DN81045_c0_g1_i1, TRINITY_DN109773_c5_g2_i1, TRINITY_DN121240_c1_g3_i8, TRINITY_DN107392_c0_g1_i3, TRINITY_DN64817_c0_g1_i1, TRINITY_DN120861_c0_g2_i4, TRINITY_DN57554_c0_g1_i1, TRINITY_DN112009_c0_g1_i2…
[TOP, DETAILS]	GO:0002221	pattern recognition receptor signaling pathway	BIOLOGICAL_PROCESS	246	0.129836	2.37048	0	0.0240433	0.802	75759	tags=74%, list=61%, signal=186%	TRINITY_DN120719_c1_g2_i3, TRINITY_DN106724_c13_g8_i1, TRINITY_DN118250_c0_g1_i1, TRINITY_DN113479_c1_g1_i1, TRINITY_DN58456_c0_g1_i1, TRINITY_DN145111_c0_g1_i1, TRINITY_DN111501_c1_g1_i3, TRINITY_DN117280_c3_g2_i1, TRINITY_DN50499_c0_g1_i1, TRINITY_DN90757_c0_g1_i1, TRINITY_DN46320_c0_g1_i1, TRINITY_DN59085_c0_g1_i1, TRINITY_DN23975_c0_g1_i1, TRINITY_DN120326_c0_g1_i1, TRINITY_DN121240_c1_g3_i8,…
[TOP, DETAILS]	GO:0009581	detection of external stimulus	BIOLOGICAL_PROCESS	168	0.155394	2.36516	0	0.0247603	0.816	42349	tags=49%, list=34%, signal=75%	TRINITY_DN117739_c2_g4_i1, TRINITY_DN114383_c2_g5_i2, TRINITY_DN84072_c0_g1_i1, TRINITY_DN120932_c0_g1_i2, TRINITY_DN109711_c2_g3_i2, TRINITY_DN119506_c0_g3_i1, TRINITY_DN89087_c0_g1_i1, TRINITY_DN117739_c2_g8_i2, TRINITY_DN84629_c0_g2_i1, TRINITY_DN75389_c0_g1_i1, TRINITY_DN90588_c0_g1_i2, TRINITY_DN117315_c1_g7_i1, TRINITY_DN108098_c2_g6_i1, TRINITY_DN114457_c2_g1_i1, TRINITY_DN59483_c0_g1_i1, …
[TOP, DETAILS]	GO:0016775	phosphotransferase activity, nitrogenous group as acceptor	MOLECULAR_FUNCTION	74	0.234358	2.36267	0	0.02496	0.819	12949	tags=34%, list=10%, signal=38%	TRINITY_DN117739_c2_g4_i1, TRINITY_DN116250_c1_g4_i1, TRINITY_DN116250_c1_g6_i1, TRINITY_DN118176_c2_g3_i1, TRINITY_DN119506_c0_g3_i1, TRINITY_DN117739_c2_g8_i2, TRINITY_DN103384_c1_g3_i3, TRINITY_DN113114_c0_g1_i3, TRINITY_DN109549_c0_g2_i1, TRINITY_DN117739_c2_g2_i2, TRINITY_DN107241_c0_g1_i1, TRINITY_DN105714_c2_g1_i1, TRINITY_DN110419_c1_g3_i1, TRINITY_DN116250_c1_g3_i1, TRINITY_DN108161_c1_g…
[TOP, DETAILS]	GO:0019898	extrinsic component of membrane	CELLULAR_COMPONENT	413	0.0999883	2.3591	0	0.0253544	0.825	78629	tags=73%, list=63%, signal=196%	TRINITY_DN118794_c1_g5_i1, TRINITY_DN117691_c11_g1_i1, TRINITY_DN58456_c0_g1_i1, TRINITY_DN92977_c0_g1_i1, TRINITY_DN114944_c5_g1_i1, TRINITY_DN90588_c0_g1_i2, TRINITY_DN104991_c0_g3_i1, TRINITY_DN32548_c0_g1_i1, TRINITY_DN91530_c0_g1_i2, TRINITY_DN117315_c1_g7_i1, TRINITY_DN143111_c0_g1_i1, TRINITY_DN120617_c0_g1_i3, TRINITY_DN110217_c0_g8_i1, TRINITY_DN23975_c0_g1_i1, TRINITY_DN20121_c0_g1_i1, …
[TOP, DETAILS]	GO:0032153	cell division site	CELLULAR_COMPONENT	197	0.142151	2.35155	0	0.0263426	0.842	78056	tags=77%, list=62%, signal=204%	TRINITY_DN116671_c2_g1_i1, TRINITY_DN114383_c2_g5_i2, TRINITY_DN119177_c0_g4_i1, TRINITY_DN1164_c0_g1_i1, TRINITY_DN3179_c0_g1_i1, TRINITY_DN109002_c2_g1_i1, TRINITY_DN119851_c2_g2_i1, TRINITY_DN107889_c1_g7_i1, TRINITY_DN117743_c0_g1_i1, TRINITY_DN114844_c0_g2_i1, TRINITY_DN92686_c0_g1_i5, TRINITY_DN114457_c2_g1_i1, TRINITY_DN84663_c0_g1_i1, TRINITY_DN106425_c0_g3_i2, TRINITY_DN21295_c0_g1_i1, T…
[TOP, DETAILS]	GO:0005245	voltage-gated calcium channel activity	MOLECULAR_FUNCTION	32	0.352202	2.34909	0.00199601	0.0266179	0.849	73159	tags=94%, list=59%, signal=226%	TRINITY_DN110745_c0_g5_i1, TRINITY_DN115728_c0_g3_i2, TRINITY_DN71835_c0_g1_i1, TRINITY_DN104902_c0_g2_i1, TRINITY_DN119832_c0_g5_i1, TRINITY_DN119632_c3_g1_i1, TRINITY_DN117610_c0_g1_i1, TRINITY_DN115990_c0_g1_i1, TRINITY_DN130891_c0_g1_i1, TRINITY_DN146063_c0_g1_i1, TRINITY_DN117729_c0_g2_i2, TRINITY_DN112312_c1_g6_i1, TRINITY_DN111024_c0_g3_i1, TRINITY_DN113849_c16_g1_i2, TRINITY_DN67611_c0_g1…
[TOP, DETAILS]	GO:1901342	regulation of vasculature development	BIOLOGICAL_PROCESS	245	0.129131	2.34685	0	0.0266947	0.854	66020	tags=66%, list=53%, signal=139%	TRINITY_DN126466_c0_g1_i1, TRINITY_DN58597_c0_g1_i1, TRINITY_DN86056_c0_g2_i1, TRINITY_DN109304_c0_g1_i2, TRINITY_DN107840_c7_g4_i1, TRINITY_DN120326_c0_g1_i1, TRINITY_DN79177_c0_g1_i1, TRINITY_DN109312_c13_g3_i1, TRINITY_DN114604_c12_g2_i1, TRINITY_DN58670_c0_g1_i1, TRINITY_DN109703_c9_g1_i2, TRINITY_DN12714_c0_g1_i1, TRINITY_DN111379_c0_g1_i4, TRINITY_DN84096_c0_g1_i1, TRINITY_DN122883_c0_g1_i1…
[TOP, DETAILS]	GO:0051446	positive regulation of meiotic cell cycle	BIOLOGICAL_PROCESS	69	0.240449	2.34191	0	0.0275305	0.865	11624	tags=33%, list=9%, signal=37%	TRINITY_DN96701_c0_g1_i1, TRINITY_DN120729_c1_g1_i7, TRINITY_DN117847_c1_g5_i1, TRINITY_DN110221_c1_g6_i1, TRINITY_DN113631_c0_g1_i1, TRINITY_DN114478_c0_g3_i2, TRINITY_DN116124_c1_g1_i1, TRINITY_DN112451_c2_g1_i1, TRINITY_DN32437_c0_g1_i1, TRINITY_DN106882_c0_g1_i1, TRINITY_DN88816_c0_g1_i3, TRINITY_DN109018_c3_g3_i2, TRINITY_DN110217_c0_g8_i1, TRINITY_DN112876_c1_g2_i1, TRINITY_DN107052_c0_g3_i…
[TOP, DETAILS]	GO:0045930	negative regulation of mitotic cell cycle	BIOLOGICAL_PROCESS	423	0.0968649	2.33692	0	0.0282153	0.87	68593	tags=65%, list=55%, signal=143%	TRINITY_DN119557_c6_g1_i2, TRINITY_DN135339_c0_g1_i1, TRINITY_DN117691_c11_g1_i1, TRINITY_DN120363_c0_g4_i1, TRINITY_DN109524_c0_g1_i1, TRINITY_DN116699_c2_g8_i1, TRINITY_DN87743_c0_g1_i1, TRINITY_DN112451_c2_g1_i1, TRINITY_DN106233_c0_g1_i5, TRINITY_DN104245_c1_g1_i1, TRINITY_DN95000_c0_g1_i1, TRINITY_DN113001_c1_g2_i1, TRINITY_DN16578_c0_g1_i1, TRINITY_DN114604_c12_g2_i1, TRINITY_DN92686_c0_g1_…
[TOP, DETAILS]	GO:0000746	conjugation	BIOLOGICAL_PROCESS	125	0.178826	2.33513	0	0.0282601	0.87	60657	tags=66%, list=49%, signal=129%	TRINITY_DN120729_c1_g1_i7, TRINITY_DN65360_c0_g1_i1, TRINITY_DN110221_c1_g6_i1, TRINITY_DN124644_c0_g1_i1, TRINITY_DN109524_c0_g1_i1, TRINITY_DN114478_c0_g3_i2, TRINITY_DN112238_c1_g4_i1, TRINITY_DN109002_c2_g1_i1, TRINITY_DN116124_c1_g1_i1, TRINITY_DN112451_c2_g1_i1, TRINITY_DN109866_c0_g2_i1, TRINITY_DN114445_c0_g3_i1, TRINITY_DN119467_c0_g1_i1, TRINITY_DN114902_c3_g3_i2, TRINITY_DN73855_c0_g1_…
[TOP, DETAILS]	GO:1902315	nuclear cell cycle DNA replication initiation	BIOLOGICAL_PROCESS	42	0.31185	2.33332	0.00191939	0.0283572	0.873	11624	tags=40%, list=9%, signal=45%	TRINITY_DN120729_c1_g1_i7, TRINITY_DN110221_c1_g6_i1, TRINITY_DN79238_c0_g2_i1, TRINITY_DN111460_c0_g1_i1, TRINITY_DN114478_c0_g3_i2, TRINITY_DN116124_c1_g1_i1, TRINITY_DN112451_c2_g1_i1, TRINITY_DN106882_c0_g1_i1, TRINITY_DN112876_c1_g2_i1, TRINITY_DN107052_c0_g3_i2, TRINITY_DN114902_c3_g3_i2, TRINITY_DN102937_c0_g2_i2, TRINITY_DN89517_c0_g1_i1, TRINITY_DN120425_c0_g2_i1, TRINITY_DN112694_c2_g1_…
[TOP, DETAILS]	GO:0005272	sodium channel activity	MOLECULAR_FUNCTION	20	0.42785	2.32902	0	0.0289065	0.884	34020	tags=70%, list=27%, signal=96%	TRINITY_DN107753_c0_g3_i2, TRINITY_DN104902_c0_g2_i1, TRINITY_DN106389_c0_g4_i2, TRINITY_DN105486_c2_g7_i1, TRINITY_DN110804_c0_g4_i1, TRINITY_DN112298_c1_g8_i1, TRINITY_DN117581_c3_g1_i5, TRINITY_DN113287_c1_g7_i2, TRINITY_DN106725_c1_g4_i2, TRINITY_DN99164_c0_g1_i4, TRINITY_DN112312_c1_g6_i1, TRINITY_DN111024_c0_g3_i1, TRINITY_DN109496_c0_g2_i1, TRINITY_DN114640_c1_g3_i1
[TOP, DETAILS]	GO:0002833	positive regulation of response to biotic stimulus	BIOLOGICAL_PROCESS	388	0.10012	2.32876	0	0.028646	0.884	87700	tags=80%, list=70%, signal=268%	TRINITY_DN120719_c1_g2_i3, TRINITY_DN112479_c1_g1_i1, TRINITY_DN113479_c1_g1_i1, TRINITY_DN58456_c0_g1_i1, TRINITY_DN145111_c0_g1_i1, TRINITY_DN111501_c1_g1_i3, TRINITY_DN112830_c1_g7_i1, TRINITY_DN117280_c3_g2_i1, TRINITY_DN50499_c0_g1_i1, TRINITY_DN46320_c0_g1_i1, TRINITY_DN59085_c0_g1_i1, TRINITY_DN23975_c0_g1_i1, TRINITY_DN120326_c0_g1_i1, TRINITY_DN121240_c1_g3_i8, TRINITY_DN115927_c4_g5_i1,…
[TOP, DETAILS]	GO:0007093	mitotic cell cycle checkpoint	BIOLOGICAL_PROCESS	292	0.115801	2.32567	0.00407332	0.0291054	0.9	68593	tags=66%, list=55%, signal=147%	TRINITY_DN135339_c0_g1_i1, TRINITY_DN117691_c11_g1_i1, TRINITY_DN120363_c0_g4_i1, TRINITY_DN109524_c0_g1_i1, TRINITY_DN116699_c2_g8_i1, TRINITY_DN87743_c0_g1_i1, TRINITY_DN104245_c1_g1_i1, TRINITY_DN95000_c0_g1_i1, TRINITY_DN113001_c1_g2_i1, TRINITY_DN16578_c0_g1_i1, TRINITY_DN114604_c12_g2_i1, TRINITY_DN92686_c0_g1_i5, TRINITY_DN117050_c0_g2_i1, TRINITY_DN111874_c4_g2_i1, TRINITY_DN106425_c0_g3_…
[TOP, DETAILS]	GO:0022843	voltage-gated cation channel activity	MOLECULAR_FUNCTION	192	0.14247	2.32422	0	0.0290647	0.902	31040	tags=39%, list=25%, signal=52%	TRINITY_DN108939_c0_g7_i1, TRINITY_DN115093_c1_g1_i5, TRINITY_DN100062_c0_g1_i1, TRINITY_DN106451_c0_g1_i8, TRINITY_DN105779_c1_g3_i1, TRINITY_DN107461_c2_g5_i1, TRINITY_DN113240_c1_g5_i1, TRINITY_DN119832_c0_g5_i1, TRINITY_DN104160_c0_g1_i2, TRINITY_DN116377_c2_g1_i4, TRINITY_DN111687_c2_g4_i3, TRINITY_DN100644_c0_g1_i3, TRINITY_DN117886_c0_g2_i1, TRINITY_DN103904_c0_g2_i1, TRINITY_DN115644_c1_g…
[TOP, DETAILS]	GO:0034508	centromere complex assembly	BIOLOGICAL_PROCESS	37	0.323525	2.31899	0	0.0299747	0.915	54155	tags=76%, list=43%, signal=134%	TRINITY_DN98213_c0_g1_i3, TRINITY_DN121514_c0_g1_i1, TRINITY_DN46355_c0_g1_i1, TRINITY_DN109431_c0_g1_i2, TRINITY_DN121454_c0_g1_i1, TRINITY_DN118190_c4_g1_i2, TRINITY_DN33651_c0_g1_i1, TRINITY_DN102616_c0_g4_i1, TRINITY_DN119956_c3_g2_i1, TRINITY_DN137036_c0_g1_i1, TRINITY_DN110551_c0_g1_i5, TRINITY_DN73509_c0_g1_i1, TRINITY_DN3244_c0_g1_i1, TRINITY_DN96368_c0_g2_i2, TRINITY_DN53524_c0_g1_i1, TR…
[TOP, DETAILS]	GO:0006279	premeiotic DNA replication	BIOLOGICAL_PROCESS	35	0.335648	2.31443	0	0.030806	0.925	11624	tags=43%, list=9%, signal=47%	TRINITY_DN120729_c1_g1_i7, TRINITY_DN110221_c1_g6_i1, TRINITY_DN114478_c0_g3_i2, TRINITY_DN116124_c1_g1_i1, TRINITY_DN112451_c2_g1_i1, TRINITY_DN106882_c0_g1_i1, TRINITY_DN112876_c1_g2_i1, TRINITY_DN107052_c0_g3_i2, TRINITY_DN114902_c3_g3_i2, TRINITY_DN102937_c0_g2_i2, TRINITY_DN89517_c0_g1_i1, TRINITY_DN120425_c0_g2_i1, TRINITY_DN112694_c2_g1_i3, TRINITY_DN109276_c2_g2_i1, TRINITY_DN105349_c0_g1…
[TOP, DETAILS]	GO:0009582	detection of abiotic stimulus	BIOLOGICAL_PROCESS	169	0.152468	2.31244	0	0.0309334	0.927	42349	tags=49%, list=34%, signal=74%	TRINITY_DN117739_c2_g4_i1, TRINITY_DN114383_c2_g5_i2, TRINITY_DN84072_c0_g1_i1, TRINITY_DN120932_c0_g1_i2, TRINITY_DN109711_c2_g3_i2, TRINITY_DN119506_c0_g3_i1, TRINITY_DN89087_c0_g1_i1, TRINITY_DN117739_c2_g8_i2, TRINITY_DN84629_c0_g2_i1, TRINITY_DN75389_c0_g1_i1, TRINITY_DN90588_c0_g1_i2, TRINITY_DN117315_c1_g7_i1, TRINITY_DN108098_c2_g6_i1, TRINITY_DN114457_c2_g1_i1, TRINITY_DN59483_c0_g1_i1, …
[TOP, DETAILS]	GO:0101002	ficolin-1-rich granule	CELLULAR_COMPONENT	261	0.120578	2.31193	0	0.0307171	0.927	68279	tags=67%, list=55%, signal=147%	TRINITY_DN105852_c0_g1_i2, TRINITY_DN69121_c0_g1_i1, TRINITY_DN58597_c0_g1_i1, TRINITY_DN109022_c0_g1_i2, TRINITY_DN107450_c0_g2_i1, TRINITY_DN46458_c0_g1_i1, TRINITY_DN101821_c0_g2_i1, TRINITY_DN100050_c0_g1_i2, TRINITY_DN131756_c0_g1_i1, TRINITY_DN77940_c0_g1_i1, TRINITY_DN105559_c1_g3_i4, TRINITY_DN91007_c0_g1_i1, TRINITY_DN121240_c1_g3_i8, TRINITY_DN116873_c1_g2_i3, TRINITY_DN109534_c4_g3_i2,…
[TOP, DETAILS]	GO:0043053	dauer entry	BIOLOGICAL_PROCESS	18	0.44216	2.31062	0	0.0307706	0.928	21122	tags=61%, list=17%, signal=74%	TRINITY_DN115615_c1_g5_i1, TRINITY_DN110489_c2_g5_i1, TRINITY_DN110489_c2_g4_i1, TRINITY_DN118799_c1_g5_i1, TRINITY_DN111618_c1_g1_i2, TRINITY_DN111278_c1_g6_i1, TRINITY_DN113484_c1_g2_i1, TRINITY_DN83715_c0_g1_i1, TRINITY_DN113777_c0_g4_i1, TRINITY_DN110695_c2_g1_i1, TRINITY_DN150859_c0_g1_i1
[TOP, DETAILS]	GO:0005248	voltage-gated sodium channel activity	MOLECULAR_FUNCTION	18	0.450382	2.30948	0	0.0307271	0.929	40924	tags=78%, list=33%, signal=116%	TRINITY_DN107753_c0_g3_i2, TRINITY_DN104902_c0_g2_i1, TRINITY_DN106389_c0_g4_i2, TRINITY_DN105486_c2_g7_i1, TRINITY_DN110804_c0_g4_i1, TRINITY_DN112298_c1_g8_i1, TRINITY_DN117581_c3_g1_i5, TRINITY_DN113287_c1_g7_i2, TRINITY_DN117885_c0_g1_i1, TRINITY_DN106725_c1_g4_i2, TRINITY_DN99164_c0_g1_i4, TRINITY_DN112312_c1_g6_i1, TRINITY_DN111024_c0_g3_i1, TRINITY_DN109496_c0_g2_i1
[TOP, DETAILS]	GO:0007127	meiosis I	BIOLOGICAL_PROCESS	222	0.131168	2.2937	0	0.0337653	0.948	68642	tags=68%, list=55%, signal=151%	TRINITY_DN107736_c2_g2_i2, TRINITY_DN111571_c0_g2_i1, TRINITY_DN120363_c0_g4_i1, TRINITY_DN109524_c0_g1_i1, TRINITY_DN117008_c0_g1_i1, TRINITY_DN105241_c1_g2_i1, TRINITY_DN55236_c0_g1_i1, TRINITY_DN106888_c16_g1_i2, TRINITY_DN116699_c1_g1_i1, TRINITY_DN116699_c2_g8_i1, TRINITY_DN112451_c2_g1_i1, TRINITY_DN111122_c1_g4_i1, TRINITY_DN106233_c0_g1_i5, TRINITY_DN110826_c0_g2_i2, TRINITY_DN104245_c1_g…
[TOP, DETAILS]	GO:0051273	beta-glucan metabolic process	BIOLOGICAL_PROCESS	80	0.219281	2.28815	0.00385356	0.0349875	0.95	42911	tags=56%, list=34%, signal=86%	TRINITY_DN118884_c0_g1_i4, TRINITY_DN115995_c0_g2_i1, TRINITY_DN107733_c2_g2_i1, TRINITY_DN109407_c1_g1_i1, TRINITY_DN113529_c0_g3_i1, TRINITY_DN107620_c0_g2_i1, TRINITY_DN109107_c5_g4_i1, TRINITY_DN112283_c1_g3_i2, TRINITY_DN109407_c1_g3_i1, TRINITY_DN106289_c0_g2_i2, TRINITY_DN109107_c5_g2_i3, TRINITY_DN119462_c0_g2_i1, TRINITY_DN104964_c3_g1_i2, TRINITY_DN120057_c2_g1_i1, TRINITY_DN109866_c0_g…
[TOP, DETAILS]	GO:0004556	alpha-amylase activity	MOLECULAR_FUNCTION	19	0.438994	2.28413	0	0.0356623	0.957	50387	tags=84%, list=40%, signal=141%	TRINITY_DN105018_c1_g5_i1, TRINITY_DN120346_c0_g1_i1, TRINITY_DN117801_c0_g3_i1, TRINITY_DN117801_c0_g4_i1, TRINITY_DN118111_c0_g2_i2, TRINITY_DN112782_c0_g1_i1, TRINITY_DN78008_c0_g1_i1, TRINITY_DN115373_c7_g1_i1, TRINITY_DN115373_c7_g2_i1, TRINITY_DN115202_c2_g3_i1, TRINITY_DN111722_c0_g2_i1, TRINITY_DN115622_c0_g10_i3, TRINITY_DN115202_c2_g1_i1, TRINITY_DN119907_c0_g3_i1, TRINITY_DN104898_c1_g…
[TOP, DETAILS]	GO:0044275	cellular carbohydrate catabolic process	BIOLOGICAL_PROCESS	163	0.152687	2.28397	0	0.0353814	0.957	47647	tags=53%, list=38%, signal=86%	TRINITY_DN118884_c0_g1_i4, TRINITY_DN109550_c1_g2_i2, TRINITY_DN18453_c0_g1_i1, TRINITY_DN107733_c2_g2_i1, TRINITY_DN5112_c0_g1_i1, TRINITY_DN109107_c5_g4_i1, TRINITY_DN2731_c0_g1_i1, TRINITY_DN127674_c0_g1_i1, TRINITY_DN107450_c0_g2_i1, TRINITY_DN120057_c2_g1_i1, TRINITY_DN111514_c0_g1_i3, TRINITY_DN109801_c1_g3_i1, TRINITY_DN110269_c0_g1_i1, TRINITY_DN116223_c0_g1_i1, TRINITY_DN89344_c0_g1_i1, …
[TOP, DETAILS]	GO:0044436	thylakoid part	CELLULAR_COMPONENT	483	0.0901706	2.28211	0	0.0355177	0.958	62000	tags=59%, list=50%, signal=116%	TRINITY_DN108766_c0_g5_i3, TRINITY_DN107750_c1_g1_i2, TRINITY_DN120492_c0_g3_i2, TRINITY_DN111371_c0_g3_i1, TRINITY_DN120902_c3_g1_i8, TRINITY_DN118866_c0_g1_i1, TRINITY_DN112097_c2_g2_i1, TRINITY_DN116496_c0_g4_i1, TRINITY_DN151162_c0_g1_i1, TRINITY_DN105233_c0_g1_i1, TRINITY_DN108315_c0_g2_i8, TRINITY_DN103910_c0_g2_i1, TRINITY_DN113546_c0_g3_i2, TRINITY_DN119979_c0_g1_i1, TRINITY_DN103374_c0_g…
[TOP, DETAILS]	GO:0061326	renal tubule development	BIOLOGICAL_PROCESS	48	0.271771	2.27902	0.00200401	0.0357976	0.961	57176	tags=73%, list=46%, signal=134%	TRINITY_DN119083_c4_g2_i1, TRINITY_DN134431_c0_g1_i1, TRINITY_DN124716_c0_g1_i1, TRINITY_DN104902_c0_g2_i1, TRINITY_DN75389_c0_g1_i1, TRINITY_DN21610_c0_g1_i1, TRINITY_DN55740_c0_g1_i1, TRINITY_DN116384_c1_g1_i4, TRINITY_DN7256_c0_g1_i1, TRINITY_DN130891_c0_g1_i1, TRINITY_DN79177_c0_g1_i1, TRINITY_DN113027_c1_g4_i2, TRINITY_DN80958_c0_g1_i1, TRINITY_DN112312_c1_g6_i1, TRINITY_DN111024_c0_g3_i1, T…
[TOP, DETAILS]	GO:0016833	oxo-acid-lyase activity	MOLECULAR_FUNCTION	36	0.317011	2.27645	0	0.0360178	0.963	29823	tags=56%, list=24%, signal=73%	TRINITY_DN121007_c0_g2_i1, TRINITY_DN121241_c1_g4_i1, TRINITY_DN121007_c0_g1_i2, TRINITY_DN121241_c1_g2_i1, TRINITY_DN117503_c0_g3_i1, TRINITY_DN83173_c0_g1_i1, TRINITY_DN121241_c1_g3_i1, TRINITY_DN115995_c0_g1_i1, TRINITY_DN121241_c1_g1_i1, TRINITY_DN117503_c0_g1_i1, TRINITY_DN115620_c0_g1_i1, TRINITY_DN115620_c0_g2_i3, TRINITY_DN115620_c0_g3_i1, TRINITY_DN116033_c0_g3_i1, TRINITY_DN117503_c1_g1…
[TOP, DETAILS]	GO:0006097	glyoxylate cycle	BIOLOGICAL_PROCESS	57	0.258385	2.27585	0	0.035856	0.963	22536	tags=44%, list=18%, signal=53%	TRINITY_DN121241_c1_g4_i1, TRINITY_DN121241_c1_g2_i1, TRINITY_DN117503_c0_g3_i1, TRINITY_DN121007_c0_g3_i1, TRINITY_DN117503_c0_g1_i1, TRINITY_DN106769_c1_g6_i1, TRINITY_DN115620_c0_g2_i3, TRINITY_DN106769_c1_g4_i1, TRINITY_DN116033_c0_g3_i1, TRINITY_DN105582_c0_g1_i2, TRINITY_DN92345_c0_g1_i1, TRINITY_DN104415_c1_g1_i6, TRINITY_DN121241_c2_g1_i3, TRINITY_DN110403_c0_g1_i1, TRINITY_DN121007_c0_g2…
[TOP, DETAILS]	GO:0009187	cyclic nucleotide metabolic process	BIOLOGICAL_PROCESS	146	0.163977	2.27385	0	0.0360263	0.965	24898	tags=36%, list=20%, signal=45%	TRINITY_DN113769_c2_g1_i1, TRINITY_DN31429_c0_g1_i1, TRINITY_DN110477_c0_g5_i1, TRINITY_DN116195_c3_g1_i1, TRINITY_DN87743_c0_g1_i1, TRINITY_DN103955_c3_g3_i1, TRINITY_DN111660_c1_g9_i1, TRINITY_DN110419_c1_g3_i1, TRINITY_DN90291_c0_g1_i1, TRINITY_DN106461_c1_g2_i2, TRINITY_DN108683_c0_g1_i1, TRINITY_DN23029_c0_g1_i1, TRINITY_DN106461_c1_g7_i1, TRINITY_DN108188_c3_g1_i1, TRINITY_DN112675_c0_g1_i1…
[TOP, DETAILS]	GO:0043155	negative regulation of photosynthesis, light reaction	BIOLOGICAL_PROCESS	18	0.446739	2.27036	0	0.0364456	0.968	27493	tags=67%, list=22%, signal=85%	TRINITY_DN106982_c0_g3_i1, TRINITY_DN117393_c0_g3_i2, TRINITY_DN116280_c1_g3_i1, TRINITY_DN117393_c0_g1_i2, TRINITY_DN114142_c0_g1_i1, TRINITY_DN116280_c1_g1_i1, TRINITY_DN116280_c1_g2_i1, TRINITY_DN115941_c1_g1_i3, TRINITY_DN119557_c5_g2_i1, TRINITY_DN116093_c1_g1_i4, TRINITY_DN115941_c3_g1_i4, TRINITY_DN119557_c5_g3_i1
[TOP, DETAILS]	GO:0016849	phosphorus-oxygen lyase activity	MOLECULAR_FUNCTION	139	0.165897	2.26963	0.00208333	0.036338	0.968	67402	tags=71%, list=54%, signal=153%	TRINITY_DN116195_c3_g1_i1, TRINITY_DN111682_c0_g1_i1, TRINITY_DN87743_c0_g1_i1, TRINITY_DN103955_c3_g3_i1, TRINITY_DN107470_c1_g2_i2, TRINITY_DN111660_c1_g9_i1, TRINITY_DN107482_c2_g5_i1, TRINITY_DN55183_c0_g1_i1, TRINITY_DN90291_c0_g1_i1, TRINITY_DN65577_c0_g1_i1, TRINITY_DN106461_c1_g2_i2, TRINITY_DN108683_c0_g1_i1, TRINITY_DN117323_c0_g2_i1, TRINITY_DN23029_c0_g1_i1, TRINITY_DN106461_c1_g7_i1,…
[TOP, DETAILS]	GO:0004176	ATP-dependent peptidase activity	MOLECULAR_FUNCTION	46	0.281687	2.26918	0	0.0361673	0.968	27296	tags=50%, list=22%, signal=64%	TRINITY_DN41841_c0_g1_i1, TRINITY_DN106982_c0_g3_i1, TRINITY_DN117393_c0_g3_i2, TRINITY_DN119284_c1_g8_i4, TRINITY_DN49833_c0_g1_i1, TRINITY_DN117393_c0_g1_i2, TRINITY_DN119284_c1_g9_i1, TRINITY_DN108946_c1_g1_i1, TRINITY_DN117393_c1_g5_i1, TRINITY_DN113799_c1_g4_i2, TRINITY_DN108193_c1_g6_i2, TRINITY_DN114284_c1_g5_i1, TRINITY_DN113799_c1_g5_i1, TRINITY_DN105479_c3_g2_i1, TRINITY_DN151162_c0_g1_…
[TOP, DETAILS]	GO:0072507	divalent inorganic cation homeostasis	BIOLOGICAL_PROCESS	467	0.0903554	2.26902	0.00204499	0.0359239	0.968	80809	tags=74%, list=65%, signal=208%	TRINITY_DN75389_c0_g1_i1, TRINITY_DN86997_c0_g1_i3, TRINITY_DN121653_c0_g1_i1, TRINITY_DN126512_c0_g1_i1, TRINITY_DN109022_c0_g1_i2, TRINITY_DN110054_c1_g8_i1, TRINITY_DN33340_c0_g1_i1, TRINITY_DN1483_c0_g1_i1, TRINITY_DN112663_c9_g3_i1, TRINITY_DN120326_c0_g1_i1, TRINITY_DN88344_c0_g1_i2, TRINITY_DN84663_c0_g1_i1, TRINITY_DN98643_c0_g1_i1, TRINITY_DN110708_c3_g1_i3, TRINITY_DN107652_c0_g2_i2, TR…
[TOP, DETAILS]	GO:0017171	serine hydrolase activity	MOLECULAR_FUNCTION	362	0.101647	2.2644	0	0.0367569	0.972	42916	tags=44%, list=34%, signal=68%	TRINITY_DN41841_c0_g1_i1, TRINITY_DN117482_c1_g1_i3, TRINITY_DN134431_c0_g1_i1, TRINITY_DN120235_c0_g3_i1, TRINITY_DN105200_c0_g1_i1, TRINITY_DN117960_c1_g1_i1, TRINITY_DN55070_c0_g1_i1, TRINITY_DN114447_c0_g8_i1, TRINITY_DN151162_c0_g1_i1, TRINITY_DN105559_c1_g3_i4, TRINITY_DN66197_c0_g1_i2, TRINITY_DN114644_c1_g2_i1, TRINITY_DN117684_c0_g2_i1, TRINITY_DN110691_c3_g1_i2, TRINITY_DN44514_c0_g1_i1…
[TOP, DETAILS]	GO:0035735	intraciliary transport involved in cilium assembly	BIOLOGICAL_PROCESS	57	0.25807	2.26118	0	0.0373129	0.972	24768	tags=46%, list=20%, signal=57%	TRINITY_DN116050_c2_g2_i2, TRINITY_DN142296_c0_g1_i1, TRINITY_DN118682_c3_g3_i2, TRINITY_DN114079_c0_g4_i2, TRINITY_DN114079_c0_g2_i1, TRINITY_DN113484_c1_g2_i1, TRINITY_DN107405_c3_g1_i1, TRINITY_DN114344_c1_g1_i2, TRINITY_DN110489_c2_g5_i1, TRINITY_DN48407_c0_g1_i1, TRINITY_DN118799_c1_g5_i1, TRINITY_DN92218_c0_g1_i1, TRINITY_DN120750_c0_g1_i1, TRINITY_DN111278_c1_g6_i1, TRINITY_DN108060_c6_g3_…
[TOP, DETAILS]	GO:0002758	innate immune response-activating signal transduction	BIOLOGICAL_PROCESS	274	0.118096	2.25661	0.00394477	0.0381415	0.974	76040	tags=73%, list=61%, signal=185%	TRINITY_DN120719_c1_g2_i3, TRINITY_DN113479_c1_g1_i1, TRINITY_DN58456_c0_g1_i1, TRINITY_DN145111_c0_g1_i1, TRINITY_DN111501_c1_g1_i3, TRINITY_DN117280_c3_g2_i1, TRINITY_DN50499_c0_g1_i1, TRINITY_DN46320_c0_g1_i1, TRINITY_DN59085_c0_g1_i1, TRINITY_DN23975_c0_g1_i1, TRINITY_DN120326_c0_g1_i1, TRINITY_DN121240_c1_g3_i8, TRINITY_DN115927_c4_g5_i1, TRINITY_DN99527_c0_g1_i1, TRINITY_DN120861_c0_g2_i4, …
[TOP, DETAILS]	GO:0000075	cell cycle checkpoint	BIOLOGICAL_PROCESS	370	0.0979035	2.25497	0	0.0383471	0.975	92510	tags=84%, list=74%, signal=322%	TRINITY_DN135339_c0_g1_i1, TRINITY_DN117691_c11_g1_i1, TRINITY_DN118566_c0_g4_i1, TRINITY_DN71956_c0_g1_i1, TRINITY_DN120363_c0_g4_i1, TRINITY_DN109524_c0_g1_i1, TRINITY_DN116699_c2_g8_i1, TRINITY_DN87743_c0_g1_i1, TRINITY_DN150912_c0_g1_i1, TRINITY_DN104521_c0_g2_i3, TRINITY_DN104245_c1_g1_i1, TRINITY_DN95000_c0_g1_i1, TRINITY_DN113001_c1_g2_i1, TRINITY_DN26699_c0_g1_i1, TRINITY_DN16578_c0_g1_i1…
[TOP, DETAILS]	GO:0005085	guanyl-nucleotide exchange factor activity	MOLECULAR_FUNCTION	365	0.099823	2.2535	0	0.0384551	0.975	80351	tags=74%, list=64%, signal=207%	TRINITY_DN25412_c0_g1_i1, TRINITY_DN44363_c0_g1_i1, TRINITY_DN108334_c0_g5_i2, TRINITY_DN104516_c16_g1_i1, TRINITY_DN20038_c0_g1_i1, TRINITY_DN120313_c1_g1_i2, TRINITY_DN103534_c0_g1_i4, TRINITY_DN151275_c0_g1_i1, TRINITY_DN113245_c1_g7_i1, TRINITY_DN77168_c0_g1_i1, TRINITY_DN35134_c0_g1_i1, TRINITY_DN140746_c0_g1_i1, TRINITY_DN124058_c0_g1_i1, TRINITY_DN85559_c0_g2_i1, TRINITY_DN110116_c9_g1_i1,…
[TOP, DETAILS]	GO:1905156	negative regulation of photosynthesis	BIOLOGICAL_PROCESS	18	0.446739	2.25288	0	0.0382873	0.975	27493	tags=67%, list=22%, signal=85%	TRINITY_DN106982_c0_g3_i1, TRINITY_DN117393_c0_g3_i2, TRINITY_DN116280_c1_g3_i1, TRINITY_DN117393_c0_g1_i2, TRINITY_DN114142_c0_g1_i1, TRINITY_DN116280_c1_g1_i1, TRINITY_DN116280_c1_g2_i1, TRINITY_DN115941_c1_g1_i3, TRINITY_DN119557_c5_g2_i1, TRINITY_DN116093_c1_g1_i4, TRINITY_DN115941_c3_g1_i4, TRINITY_DN119557_c5_g3_i1
[TOP, DETAILS]	GO:0016825	hydrolase activity, acting on acid phosphorus-nitrogen bonds	MOLECULAR_FUNCTION	362	0.101647	2.25208	0	0.0382031	0.975	42916	tags=44%, list=34%, signal=68%	TRINITY_DN41841_c0_g1_i1, TRINITY_DN117482_c1_g1_i3, TRINITY_DN134431_c0_g1_i1, TRINITY_DN120235_c0_g3_i1, TRINITY_DN105200_c0_g1_i1, TRINITY_DN117960_c1_g1_i1, TRINITY_DN55070_c0_g1_i1, TRINITY_DN114447_c0_g8_i1, TRINITY_DN151162_c0_g1_i1, TRINITY_DN105559_c1_g3_i4, TRINITY_DN66197_c0_g1_i2, TRINITY_DN114644_c1_g2_i1, TRINITY_DN117684_c0_g2_i1, TRINITY_DN110691_c3_g1_i2, TRINITY_DN44514_c0_g1_i1…
[TOP, DETAILS]	GO:0055074	calcium ion homeostasis	BIOLOGICAL_PROCESS	423	0.0936708	2.25085	0	0.0382394	0.976	80809	tags=74%, list=65%, signal=209%	TRINITY_DN75389_c0_g1_i1, TRINITY_DN86997_c0_g1_i3, TRINITY_DN121653_c0_g1_i1, TRINITY_DN126512_c0_g1_i1, TRINITY_DN109022_c0_g1_i2, TRINITY_DN110054_c1_g8_i1, TRINITY_DN33340_c0_g1_i1, TRINITY_DN1483_c0_g1_i1, TRINITY_DN112663_c9_g3_i1, TRINITY_DN120326_c0_g1_i1, TRINITY_DN88344_c0_g1_i2, TRINITY_DN84663_c0_g1_i1, TRINITY_DN110708_c3_g1_i3, TRINITY_DN107652_c0_g2_i2, TRINITY_DN105088_c12_g1_i3, …
[TOP, DETAILS]	GO:0000747	conjugation with cellular fusion	BIOLOGICAL_PROCESS	123	0.175448	2.2478	0.003861	0.0388525	0.979	11624	tags=27%, list=9%, signal=30%	TRINITY_DN120729_c1_g1_i7, TRINITY_DN112283_c1_g3_i2, TRINITY_DN109407_c1_g3_i1, TRINITY_DN110221_c1_g6_i1, TRINITY_DN109524_c0_g1_i1, TRINITY_DN114478_c0_g3_i2, TRINITY_DN109002_c2_g1_i1, TRINITY_DN116124_c1_g1_i1, TRINITY_DN112451_c2_g1_i1, TRINITY_DN114445_c0_g3_i1, TRINITY_DN119467_c0_g1_i1, TRINITY_DN107052_c0_g3_i2, TRINITY_DN114902_c3_g3_i2, TRINITY_DN73855_c0_g1_i1, TRINITY_DN119062_c0_g2…
[TOP, DETAILS]	GO:0004521	endoribonuclease activity	MOLECULAR_FUNCTION	222	0.128076	2.24488	0.00195312	0.0392573	0.98	23428	tags=32%, list=19%, signal=39%	TRINITY_DN110528_c2_g8_i1, TRINITY_DN112097_c0_g1_i1, TRINITY_DN90965_c0_g1_i1, TRINITY_DN118582_c1_g2_i1, TRINITY_DN112830_c1_g7_i1, TRINITY_DN105255_c0_g1_i1, TRINITY_DN110671_c2_g1_i1, TRINITY_DN112097_c2_g6_i1, TRINITY_DN110630_c2_g3_i1, TRINITY_DN119903_c2_g2_i1, TRINITY_DN131728_c0_g1_i1, TRINITY_DN126635_c0_g1_i1, TRINITY_DN120145_c1_g4_i4, TRINITY_DN119436_c3_g3_i1, TRINITY_DN119979_c1_g4…
[TOP, DETAILS]	GO:0010951	negative regulation of endopeptidase activity	BIOLOGICAL_PROCESS	168	0.145179	2.24334	0.00202429	0.0394132	0.98	85283	tags=83%, list=68%, signal=260%	TRINITY_DN100803_c0_g2_i3, TRINITY_DN102497_c0_g1_i1, TRINITY_DN4333_c0_g1_i2, TRINITY_DN112364_c0_g1_i1, TRINITY_DN107840_c7_g4_i1, TRINITY_DN12652_c0_g1_i1, TRINITY_DN105388_c6_g3_i1, TRINITY_DN108567_c3_g1_i1, TRINITY_DN119023_c0_g5_i1, TRINITY_DN123678_c0_g1_i1, TRINITY_DN109729_c10_g1_i2, TRINITY_DN107567_c0_g1_i1, TRINITY_DN109825_c2_g2_i2, TRINITY_DN109616_c2_g3_i1, TRINITY_DN96448_c0_g1_i…
[TOP, DETAILS]	GO:0016893	endonuclease activity, active with either ribo- or deoxyribonucleic acids and producing 5'-phosphomonoesters	MOLECULAR_FUNCTION	193	0.139173	2.2392	0	0.0403234	0.982	23428	tags=33%, list=19%, signal=40%	TRINITY_DN110528_c2_g8_i1, TRINITY_DN112097_c0_g1_i1, TRINITY_DN90965_c0_g1_i1, TRINITY_DN118582_c1_g2_i1, TRINITY_DN105255_c0_g1_i1, TRINITY_DN110671_c2_g1_i1, TRINITY_DN112097_c2_g6_i1, TRINITY_DN110630_c2_g3_i1, TRINITY_DN119903_c2_g2_i1, TRINITY_DN126635_c0_g1_i1, TRINITY_DN120145_c1_g4_i4, TRINITY_DN119436_c3_g3_i1, TRINITY_DN119979_c1_g4_i1, TRINITY_DN42231_c0_g1_i1, TRINITY_DN115320_c1_g5_…
[TOP, DETAILS]	GO:0007032	endosome organization	BIOLOGICAL_PROCESS	96	0.194212	2.23733	0.00192678	0.0404882	0.982	81195	tags=84%, list=65%, signal=241%	TRINITY_DN117243_c1_g1_i1, TRINITY_DN58456_c0_g1_i1, TRINITY_DN68417_c0_g2_i1, TRINITY_DN133495_c0_g1_i1, TRINITY_DN108701_c0_g2_i1, TRINITY_DN120575_c0_g3_i1, TRINITY_DN102148_c0_g1_i1, TRINITY_DN114635_c0_g3_i1, TRINITY_DN69889_c0_g1_i1, TRINITY_DN23975_c0_g1_i1, TRINITY_DN71000_c0_g1_i1, TRINITY_DN34509_c0_g1_i1, TRINITY_DN34901_c0_g1_i1, TRINITY_DN76162_c0_g1_i1, TRINITY_DN57904_c0_g1_i1, TRI…
[TOP, DETAILS]	GO:1900034	regulation of cellular response to heat	BIOLOGICAL_PROCESS	141	0.1622	2.23699	0	0.0403054	0.982	54205	tags=60%, list=43%, signal=105%	TRINITY_DN113899_c3_g2_i1, TRINITY_DN112441_c1_g3_i6, TRINITY_DN113479_c1_g1_i1, TRINITY_DN120015_c4_g2_i2, TRINITY_DN89087_c0_g1_i1, TRINITY_DN117280_c3_g2_i1, TRINITY_DN119183_c6_g1_i1, TRINITY_DN59085_c0_g1_i1, TRINITY_DN117315_c1_g7_i1, TRINITY_DN100050_c0_g1_i2, TRINITY_DN110583_c1_g1_i1, TRINITY_DN110354_c1_g1_i1, TRINITY_DN119777_c0_g1_i1, TRINITY_DN135655_c0_g1_i1, TRINITY_DN120632_c1_g4_…
[TOP, DETAILS]	GO:0030243	cellulose metabolic process	BIOLOGICAL_PROCESS	41	0.294124	2.23694	0.00596422	0.0400208	0.982	42506	tags=63%, list=34%, signal=96%	TRINITY_DN115995_c0_g2_i1, TRINITY_DN107733_c2_g2_i1, TRINITY_DN109107_c5_g4_i1, TRINITY_DN106289_c0_g2_i2, TRINITY_DN109107_c5_g2_i3, TRINITY_DN119462_c0_g2_i1, TRINITY_DN120057_c2_g1_i1, TRINITY_DN104652_c6_g1_i5, TRINITY_DN118928_c1_g1_i1, TRINITY_DN111575_c1_g8_i1, TRINITY_DN118928_c1_g5_i1, TRINITY_DN112184_c0_g1_i1, TRINITY_DN109107_c1_g1_i1, TRINITY_DN113147_c1_g1_i3, TRINITY_DN111409_c1_g…
[TOP, DETAILS]	GO:0010466	negative regulation of peptidase activity	BIOLOGICAL_PROCESS	170	0.147214	2.23289	0.00202429	0.0407977	0.983	85283	tags=83%, list=68%, signal=261%	TRINITY_DN100803_c0_g2_i3, TRINITY_DN102497_c0_g1_i1, TRINITY_DN4333_c0_g1_i2, TRINITY_DN112364_c0_g1_i1, TRINITY_DN107840_c7_g4_i1, TRINITY_DN12652_c0_g1_i1, TRINITY_DN105388_c6_g3_i1, TRINITY_DN108567_c3_g1_i1, TRINITY_DN119023_c0_g5_i1, TRINITY_DN123678_c0_g1_i1, TRINITY_DN109729_c10_g1_i2, TRINITY_DN107567_c0_g1_i1, TRINITY_DN109825_c2_g2_i2, TRINITY_DN109616_c2_g3_i1, TRINITY_DN96448_c0_g1_i…
[TOP, DETAILS]	GO:0045089	positive regulation of innate immune response	BIOLOGICAL_PROCESS	364	0.102094	2.23217	0	0.0407017	0.983	85473	tags=79%, list=68%, signal=248%	TRINITY_DN120719_c1_g2_i3, TRINITY_DN113479_c1_g1_i1, TRINITY_DN58456_c0_g1_i1, TRINITY_DN145111_c0_g1_i1, TRINITY_DN111501_c1_g1_i3, TRINITY_DN112830_c1_g7_i1, TRINITY_DN117280_c3_g2_i1, TRINITY_DN50499_c0_g1_i1, TRINITY_DN46320_c0_g1_i1, TRINITY_DN59085_c0_g1_i1, TRINITY_DN23975_c0_g1_i1, TRINITY_DN120326_c0_g1_i1, TRINITY_DN121240_c1_g3_i8, TRINITY_DN115927_c4_g5_i1, TRINITY_DN99527_c0_g1_i1, …
[TOP, DETAILS]	GO:0009190	cyclic nucleotide biosynthetic process	BIOLOGICAL_PROCESS	131	0.167359	2.23152	0	0.0405696	0.983	24898	tags=37%, list=20%, signal=46%	TRINITY_DN112675_c2_g2_i3, TRINITY_DN31429_c0_g1_i1, TRINITY_DN88444_c0_g1_i1, TRINITY_DN42521_c0_g1_i1, TRINITY_DN111178_c0_g1_i1, TRINITY_DN110477_c0_g5_i1, TRINITY_DN116195_c3_g1_i1, TRINITY_DN87743_c0_g1_i1, TRINITY_DN113007_c0_g5_i1, TRINITY_DN126033_c0_g1_i1, TRINITY_DN103955_c3_g3_i1, TRINITY_DN111660_c1_g9_i1, TRINITY_DN109611_c2_g3_i2, TRINITY_DN110419_c1_g3_i1, TRINITY_DN117484_c2_g7_i1…
[TOP, DETAILS]	GO:0010205	photoinhibition	BIOLOGICAL_PROCESS	18	0.446739	2.22766	0	0.0414664	0.987	27493	tags=67%, list=22%, signal=85%	TRINITY_DN106982_c0_g3_i1, TRINITY_DN117393_c0_g3_i2, TRINITY_DN116280_c1_g3_i1, TRINITY_DN117393_c0_g1_i2, TRINITY_DN114142_c0_g1_i1, TRINITY_DN116280_c1_g1_i1, TRINITY_DN116280_c1_g2_i1, TRINITY_DN115941_c1_g1_i3, TRINITY_DN119557_c5_g2_i1, TRINITY_DN116093_c1_g1_i4, TRINITY_DN115941_c3_g1_i4, TRINITY_DN119557_c5_g3_i1
[TOP, DETAILS]	GO:0031349	positive regulation of defense response	BIOLOGICAL_PROCESS	462	0.0891389	2.21549	0	0.0444674	0.992	85473	tags=77%, list=68%, signal=244%	TRINITY_DN120719_c1_g2_i3, TRINITY_DN112479_c1_g1_i1, TRINITY_DN113479_c1_g1_i1, TRINITY_DN120015_c4_g2_i2, TRINITY_DN58456_c0_g1_i1, TRINITY_DN145111_c0_g1_i1, TRINITY_DN111501_c1_g1_i3, TRINITY_DN112830_c1_g7_i1, TRINITY_DN117280_c3_g2_i1, TRINITY_DN50499_c0_g1_i1, TRINITY_DN113839_c3_g1_i2, TRINITY_DN46320_c0_g1_i1, TRINITY_DN59085_c0_g1_i1, TRINITY_DN119853_c0_g2_i1, TRINITY_DN23975_c0_g1_i1,…
[TOP, DETAILS]	GO:0021532	neural tube patterning	BIOLOGICAL_PROCESS	34	0.318665	2.2092	0.0019685	0.0462007	0.995	15321	tags=44%, list=12%, signal=50%	TRINITY_DN111662_c2_g3_i1, TRINITY_DN110372_c0_g4_i2, TRINITY_DN90893_c0_g1_i2, TRINITY_DN18459_c0_g1_i1, TRINITY_DN110426_c5_g3_i2, TRINITY_DN116744_c0_g1_i4, TRINITY_DN113484_c1_g2_i1, TRINITY_DN113777_c0_g4_i1, TRINITY_DN110489_c2_g5_i1, TRINITY_DN8279_c0_g1_i1, TRINITY_DN110489_c2_g4_i1, TRINITY_DN118799_c1_g5_i1, TRINITY_DN111278_c1_g6_i1, TRINITY_DN4243_c0_g1_i1, TRINITY_DN110695_c2_g1_i1
[TOP, DETAILS]	GO:0140253	cell-cell fusion	BIOLOGICAL_PROCESS	192	0.134645	2.20688	0.00399202	0.046496	0.995	60657	tags=62%, list=49%, signal=120%	TRINITY_DN126466_c0_g1_i1, TRINITY_DN65360_c0_g1_i1, TRINITY_DN86850_c0_g1_i2, TRINITY_DN124644_c0_g1_i1, TRINITY_DN113875_c0_g1_i7, TRINITY_DN109524_c0_g1_i1, TRINITY_DN108328_c0_g1_i3, TRINITY_DN109002_c2_g1_i1, TRINITY_DN112451_c2_g1_i1, TRINITY_DN110482_c0_g2_i2, TRINITY_DN117743_c0_g1_i1, TRINITY_DN105294_c0_g1_i3, TRINITY_DN119467_c0_g1_i1, TRINITY_DN114902_c3_g3_i2, TRINITY_DN111278_c1_g4_…
[TOP, DETAILS]	GO:2000116	regulation of cysteine-type endopeptidase activity	BIOLOGICAL_PROCESS	257	0.117596	2.20664	0	0.0462293	0.995	76269	tags=73%, list=61%, signal=186%	TRINITY_DN112673_c0_g1_i1, TRINITY_DN8703_c0_g1_i1, TRINITY_DN109304_c0_g1_i2, TRINITY_DN113839_c3_g1_i2, TRINITY_DN55070_c0_g1_i1, TRINITY_DN52386_c0_g1_i1, TRINITY_DN105294_c0_g1_i3, TRINITY_DN112364_c0_g1_i1, TRINITY_DN12652_c0_g1_i1, TRINITY_DN105388_c6_g3_i1, TRINITY_DN126199_c0_g1_i1, TRINITY_DN108567_c3_g1_i1, TRINITY_DN85988_c0_g1_i1, TRINITY_DN79177_c0_g1_i1, TRINITY_DN120984_c1_g4_i1, T…
[TOP, DETAILS]	GO:0019226	transmission of nerve impulse	BIOLOGICAL_PROCESS	28	0.350115	2.20265	0.00400802	0.0471607	0.995	76766	tags=96%, list=61%, signal=250%	TRINITY_DN119632_c3_g1_i1, TRINITY_DN110804_c0_g4_i1, TRINITY_DN104154_c0_g1_i3, TRINITY_DN117581_c3_g1_i5, TRINITY_DN116860_c0_g3_i1, TRINITY_DN59483_c0_g1_i1, TRINITY_DN117891_c1_g1_i17, TRINITY_DN106725_c1_g4_i2, TRINITY_DN68614_c0_g1_i1, TRINITY_DN112009_c0_g1_i2, TRINITY_DN7924_c0_g1_i1, TRINITY_DN121030_c0_g3_i1, TRINITY_DN131115_c0_g1_i1, TRINITY_DN120708_c3_g1_i1, TRINITY_DN105277_c1_g7_i…
[TOP, DETAILS]	GO:0008236	serine-type peptidase activity	MOLECULAR_FUNCTION	360	0.0985514	2.20233	0.0038835	0.0469638	0.995	42916	tags=44%, list=34%, signal=67%	TRINITY_DN41841_c0_g1_i1, TRINITY_DN117482_c1_g1_i3, TRINITY_DN134431_c0_g1_i1, TRINITY_DN120235_c0_g3_i1, TRINITY_DN105200_c0_g1_i1, TRINITY_DN117960_c1_g1_i1, TRINITY_DN55070_c0_g1_i1, TRINITY_DN114447_c0_g8_i1, TRINITY_DN151162_c0_g1_i1, TRINITY_DN105559_c1_g3_i4, TRINITY_DN66197_c0_g1_i2, TRINITY_DN114644_c1_g2_i1, TRINITY_DN117684_c0_g2_i1, TRINITY_DN110691_c3_g1_i2, TRINITY_DN44514_c0_g1_i1…
[TOP, DETAILS]	GO:0000288	nuclear-transcribed mRNA catabolic process, deadenylation-dependent decay	BIOLOGICAL_PROCESS	148	0.153	2.20193	0.00394477	0.0468142	0.995	86455	tags=84%, list=69%, signal=274%	TRINITY_DN114622_c0_g1_i10, TRINITY_DN44124_c0_g1_i1, TRINITY_DN71956_c0_g1_i1, TRINITY_DN53907_c0_g1_i1, TRINITY_DN113541_c0_g1_i3, TRINITY_DN117726_c0_g4_i1, TRINITY_DN111694_c0_g2_i1, TRINITY_DN74708_c0_g1_i1, TRINITY_DN78005_c0_g2_i1, TRINITY_DN112904_c2_g2_i1, TRINITY_DN114416_c0_g1_i4, TRINITY_DN112315_c2_g3_i1, TRINITY_DN57554_c0_g1_i1, TRINITY_DN55977_c0_g1_i1, TRINITY_DN105670_c1_g1_i7, …
[TOP, DETAILS]	GO:0033262	regulation of nuclear cell cycle DNA replication	BIOLOGICAL_PROCESS	57	0.240426	2.1957	0	0.0484088	0.998	11624	tags=33%, list=9%, signal=37%	TRINITY_DN118715_c0_g1_i1, TRINITY_DN110221_c1_g6_i1, TRINITY_DN79238_c0_g2_i1, TRINITY_DN114478_c0_g3_i2, TRINITY_DN116124_c1_g1_i1, TRINITY_DN112451_c2_g1_i1, TRINITY_DN106882_c0_g1_i1, TRINITY_DN124978_c0_g1_i1, TRINITY_DN112876_c1_g2_i1, TRINITY_DN107052_c0_g3_i2, TRINITY_DN114902_c3_g3_i2, TRINITY_DN59604_c0_g1_i3, TRINITY_DN102937_c0_g2_i2, TRINITY_DN89517_c0_g1_i1, TRINITY_DN119287_c0_g4_i…
[TOP, DETAILS]	GO:0061333	renal tubule morphogenesis	BIOLOGICAL_PROCESS	36	0.309256	2.18749	0.00384615	0.0512206	0.999	55093	tags=75%, list=44%, signal=134%	TRINITY_DN134431_c0_g1_i1, TRINITY_DN104902_c0_g2_i1, TRINITY_DN75389_c0_g1_i1, TRINITY_DN21610_c0_g1_i1, TRINITY_DN55740_c0_g1_i1, TRINITY_DN116384_c1_g1_i4, TRINITY_DN7256_c0_g1_i1, TRINITY_DN130891_c0_g1_i1, TRINITY_DN113027_c1_g4_i2, TRINITY_DN112312_c1_g6_i1, TRINITY_DN111024_c0_g3_i1, TRINITY_DN110687_c1_g6_i1, TRINITY_DN36883_c0_g1_i1, TRINITY_DN93537_c0_g1_i1, TRINITY_DN112459_c1_g2_i1, T…
[TOP, DETAILS]	GO:0002218	activation of innate immune response	BIOLOGICAL_PROCESS	317	0.106923	2.18358	0.00203666	0.0522634	0.999	84838	tags=79%, list=68%, signal=244%	TRINITY_DN120719_c1_g2_i3, TRINITY_DN113479_c1_g1_i1, TRINITY_DN58456_c0_g1_i1, TRINITY_DN145111_c0_g1_i1, TRINITY_DN111501_c1_g1_i3, TRINITY_DN117280_c3_g2_i1, TRINITY_DN50499_c0_g1_i1, TRINITY_DN46320_c0_g1_i1, TRINITY_DN59085_c0_g1_i1, TRINITY_DN23975_c0_g1_i1, TRINITY_DN120326_c0_g1_i1, TRINITY_DN121240_c1_g3_i8, TRINITY_DN115927_c4_g5_i1, TRINITY_DN99527_c0_g1_i1, TRINITY_DN120861_c0_g2_i4, …
[TOP, DETAILS]	GO:0036064	ciliary basal body	CELLULAR_COMPONENT	160	0.150845	2.18294	0	0.0520993	0.999	69436	tags=71%, list=56%, signal=159%	TRINITY_DN44363_c0_g1_i1, TRINITY_DN120900_c1_g2_i1, TRINITY_DN113484_c1_g2_i1, TRINITY_DN4933_c0_g1_i1, TRINITY_DN126199_c0_g1_i1, TRINITY_DN130891_c0_g1_i1, TRINITY_DN92218_c0_g1_i1, TRINITY_DN108476_c2_g1_i1, TRINITY_DN127310_c0_g1_i1, TRINITY_DN106745_c0_g1_i1, TRINITY_DN52981_c0_g1_i2, TRINITY_DN107266_c0_g1_i4, TRINITY_DN109155_c1_g1_i1, TRINITY_DN109213_c0_g6_i1, TRINITY_DN112298_c1_g8_i1,…
[TOP, DETAILS]	GO:0000160	phosphorelay signal transduction system	BIOLOGICAL_PROCESS	82	0.207733	2.18246	0.00209205	0.0518703	0.999	27398	tags=43%, list=22%, signal=55%	TRINITY_DN117739_c2_g4_i1, TRINITY_DN116250_c1_g4_i1, TRINITY_DN116250_c1_g6_i1, TRINITY_DN117739_c2_g8_i2, TRINITY_DN103384_c1_g3_i3, TRINITY_DN114750_c1_g1_i1, TRINITY_DN115039_c3_g1_i1, TRINITY_DN113114_c0_g1_i3, TRINITY_DN63732_c0_g1_i1, TRINITY_DN110494_c0_g1_i1, TRINITY_DN110419_c1_g3_i1, TRINITY_DN116250_c0_g1_i1, TRINITY_DN107321_c2_g4_i1, TRINITY_DN116250_c1_g3_i1, TRINITY_DN113114_c0_g2…
[TOP, DETAILS]	GO:0004712	protein serine/threonine/tyrosine kinase activity	MOLECULAR_FUNCTION	83	0.202822	2.17793	0.00196464	0.0531498	0.999	68024	tags=75%, list=54%, signal=164%	TRINITY_DN103460_c0_g1_i1, TRINITY_DN107636_c0_g3_i7, TRINITY_DN112519_c1_g1_i4, TRINITY_DN79238_c0_g2_i1, TRINITY_DN115039_c3_g1_i1, TRINITY_DN108840_c1_g7_i1, TRINITY_DN34208_c0_g1_i1, TRINITY_DN110269_c0_g1_i1, TRINITY_DN114893_c5_g3_i1, TRINITY_DN51855_c0_g1_i1, TRINITY_DN36471_c0_g1_i1, TRINITY_DN107646_c0_g6_i1, TRINITY_DN135161_c0_g1_i1, TRINITY_DN106425_c0_g3_i2, TRINITY_DN107321_c2_g4_i1…
[TOP, DETAILS]	GO:0072503	cellular divalent inorganic cation homeostasis	BIOLOGICAL_PROCESS	451	0.0898672	2.17528	0	0.0537812	0.999	80809	tags=74%, list=65%, signal=208%	TRINITY_DN75389_c0_g1_i1, TRINITY_DN86997_c0_g1_i3, TRINITY_DN121653_c0_g1_i1, TRINITY_DN126512_c0_g1_i1, TRINITY_DN109022_c0_g1_i2, TRINITY_DN110054_c1_g8_i1, TRINITY_DN33340_c0_g1_i1, TRINITY_DN1483_c0_g1_i1, TRINITY_DN112663_c9_g3_i1, TRINITY_DN120326_c0_g1_i1, TRINITY_DN88344_c0_g1_i2, TRINITY_DN84663_c0_g1_i1, TRINITY_DN98643_c0_g1_i1, TRINITY_DN110708_c3_g1_i3, TRINITY_DN107652_c0_g2_i2, TR…
[TOP, DETAILS]	GO:1902115	regulation of organelle assembly	BIOLOGICAL_PROCESS	274	0.1142	2.17204	0.0020284	0.0547982	0.999	92034	tags=85%, list=74%, signal=322%	TRINITY_DN112479_c1_g1_i1, TRINITY_DN110311_c1_g5_i1, TRINITY_DN120617_c0_g1_i3, TRINITY_DN121583_c0_g1_i1, TRINITY_DN28834_c0_g1_i1, TRINITY_DN83663_c0_g1_i1, TRINITY_DN110434_c0_g6_i1, TRINITY_DN145877_c0_g1_i1, TRINITY_DN52981_c0_g1_i2, TRINITY_DN93537_c0_g1_i1, TRINITY_DN14010_c0_g1_i1, TRINITY_DN74127_c0_g2_i1, TRINITY_DN102271_c0_g1_i2, TRINITY_DN119599_c6_g3_i2, TRINITY_DN104093_c0_g1_i2, …
[TOP, DETAILS]	GO:0008017	microtubule binding	MOLECULAR_FUNCTION	471	0.0850815	2.16812	0.00212766	0.055795	0.999	68213	tags=63%, list=55%, signal=138%	TRINITY_DN20262_c0_g1_i1, TRINITY_DN114204_c3_g6_i1, TRINITY_DN117691_c11_g1_i1, TRINITY_DN111057_c11_g1_i1, TRINITY_DN120900_c1_g2_i1, TRINITY_DN108496_c3_g6_i1, TRINITY_DN106061_c4_g1_i1, TRINITY_DN113484_c1_g2_i1, TRINITY_DN114884_c0_g1_i1, TRINITY_DN47749_c0_g1_i2, TRINITY_DN116451_c0_g3_i1, TRINITY_DN143561_c0_g1_i1, TRINITY_DN111163_c2_g5_i1, TRINITY_DN120617_c0_g1_i3, TRINITY_DN113001_c1_g…
[TOP, DETAILS]	GO:0045132	meiotic chromosome segregation	BIOLOGICAL_PROCESS	184	0.133732	2.157	0	0.0596977	1	68213	tags=68%, list=55%, signal=149%	TRINITY_DN111571_c0_g2_i1, TRINITY_DN117008_c0_g1_i1, TRINITY_DN105241_c1_g2_i1, TRINITY_DN55236_c0_g1_i1, TRINITY_DN106888_c16_g1_i2, TRINITY_DN116699_c1_g1_i1, TRINITY_DN116699_c2_g8_i1, TRINITY_DN112451_c2_g1_i1, TRINITY_DN117743_c0_g1_i1, TRINITY_DN111122_c1_g4_i1, TRINITY_DN104245_c1_g1_i1, TRINITY_DN114902_c3_g3_i2, TRINITY_DN111278_c1_g4_i2, TRINITY_DN110794_c2_g1_i1, TRINITY_DN16578_c0_g1…
[TOP, DETAILS]	GO:0051606	detection of stimulus	BIOLOGICAL_PROCESS	292	0.107589	2.15596	0	0.0597062	1	74325	tags=70%, list=59%, signal=173%	TRINITY_DN65464_c0_g1_i1, TRINITY_DN107286_c4_g3_i1, TRINITY_DN1164_c0_g1_i1, TRINITY_DN84629_c0_g2_i1, TRINITY_DN75389_c0_g1_i1, TRINITY_DN90588_c0_g1_i2, TRINITY_DN117315_c1_g7_i1, TRINITY_DN104245_c1_g1_i1, TRINITY_DN108871_c2_g5_i1, TRINITY_DN114604_c12_g2_i1, TRINITY_DN111874_c4_g2_i1, TRINITY_DN101418_c0_g1_i1, TRINITY_DN7924_c0_g1_i1, TRINITY_DN106745_c0_g1_i1, TRINITY_DN110629_c2_g5_i1, T…
[TOP, DETAILS]	GO:0098742	cell-cell adhesion via plasma-membrane adhesion molecules	BIOLOGICAL_PROCESS	90	0.193552	2.15582	0	0.0593818	1	81363	tags=84%, list=65%, signal=242%	TRINITY_DN15888_c0_g1_i1, TRINITY_DN111387_c21_g1_i1, TRINITY_DN114702_c11_g1_i1, TRINITY_DN117829_c0_g1_i1, TRINITY_DN75389_c0_g1_i1, TRINITY_DN7256_c0_g1_i1, TRINITY_DN120724_c0_g1_i5, TRINITY_DN54414_c0_g1_i1, TRINITY_DN116631_c2_g1_i1, TRINITY_DN120326_c0_g1_i1, TRINITY_DN115140_c2_g2_i2, TRINITY_DN74953_c0_g1_i1, TRINITY_DN113027_c1_g4_i2, TRINITY_DN120558_c0_g2_i3, TRINITY_DN68779_c0_g1_i1,…
[TOP, DETAILS]	GO:0072080	nephron tubule development	BIOLOGICAL_PROCESS	38	0.296099	2.15445	0	0.059596	1	55093	tags=74%, list=44%, signal=132%	TRINITY_DN119083_c4_g2_i1, TRINITY_DN124716_c0_g1_i1, TRINITY_DN104902_c0_g2_i1, TRINITY_DN75389_c0_g1_i1, TRINITY_DN21610_c0_g1_i1, TRINITY_DN55740_c0_g1_i1, TRINITY_DN116384_c1_g1_i4, TRINITY_DN7256_c0_g1_i1, TRINITY_DN130891_c0_g1_i1, TRINITY_DN79177_c0_g1_i1, TRINITY_DN113027_c1_g4_i2, TRINITY_DN80958_c0_g1_i1, TRINITY_DN112312_c1_g6_i1, TRINITY_DN111024_c0_g3_i1, TRINITY_DN36883_c0_g1_i1, TR…
[TOP, DETAILS]	GO:0051445	regulation of meiotic cell cycle	BIOLOGICAL_PROCESS	142	0.153687	2.15265	0.00197239	0.0599351	1	14258	tags=27%, list=11%, signal=30%	TRINITY_DN120729_c1_g1_i7, TRINITY_DN96634_c0_g1_i1, TRINITY_DN110221_c1_g6_i1, TRINITY_DN79238_c0_g2_i1, TRINITY_DN109524_c0_g1_i1, TRINITY_DN114478_c0_g3_i2, TRINITY_DN116124_c1_g1_i1, TRINITY_DN112451_c2_g1_i1, TRINITY_DN114445_c0_g3_i1, TRINITY_DN110217_c0_g8_i1, TRINITY_DN115949_c0_g1_i8, TRINITY_DN107052_c0_g3_i2, TRINITY_DN114902_c3_g3_i2, TRINITY_DN115886_c0_g1_i1, TRINITY_DN116484_c0_g3_…
[TOP, DETAILS]	GO:0045104	intermediate filament cytoskeleton organization	BIOLOGICAL_PROCESS	41	0.280569	2.14733	0.0020202	0.0617496	1	50296	tags=68%, list=40%, signal=114%	TRINITY_DN88412_c0_g1_i2, TRINITY_DN19332_c0_g1_i1, TRINITY_DN116811_c0_g1_i1, TRINITY_DN46096_c0_g1_i1, TRINITY_DN113999_c0_g1_i9, TRINITY_DN50499_c0_g1_i1, TRINITY_DN120212_c1_g2_i1, TRINITY_DN119183_c6_g1_i1, TRINITY_DN108966_c18_g2_i1, TRINITY_DN108871_c1_g1_i2, TRINITY_DN107898_c0_g1_i1, TRINITY_DN108133_c2_g3_i2, TRINITY_DN120289_c0_g1_i1, TRINITY_DN132298_c0_g1_i1, TRINITY_DN70596_c0_g1_i1…
[TOP, DETAILS]	GO:0046999	regulation of conjugation	BIOLOGICAL_PROCESS	82	0.199797	2.14716	0.00200803	0.0614527	1	11624	tags=29%, list=9%, signal=32%	TRINITY_DN120729_c1_g1_i7, TRINITY_DN110221_c1_g6_i1, TRINITY_DN109524_c0_g1_i1, TRINITY_DN114478_c0_g3_i2, TRINITY_DN116124_c1_g1_i1, TRINITY_DN112451_c2_g1_i1, TRINITY_DN106882_c0_g1_i1, TRINITY_DN114445_c0_g3_i1, TRINITY_DN119467_c0_g1_i1, TRINITY_DN112876_c1_g2_i1, TRINITY_DN107052_c0_g3_i2, TRINITY_DN114902_c3_g3_i2, TRINITY_DN119062_c0_g2_i1, TRINITY_DN108919_c0_g5_i1, TRINITY_DN116205_c3_g…
[TOP, DETAILS]	GO:2000105	positive regulation of DNA-dependent DNA replication	BIOLOGICAL_PROCESS	53	0.24671	2.14379	0.00197628	0.0623525	1	11624	tags=34%, list=9%, signal=37%	TRINITY_DN110221_c1_g6_i1, TRINITY_DN112544_c1_g3_i1, TRINITY_DN114478_c0_g3_i2, TRINITY_DN116124_c1_g1_i1, TRINITY_DN109933_c3_g2_i2, TRINITY_DN112451_c2_g1_i1, TRINITY_DN106882_c0_g1_i1, TRINITY_DN112929_c2_g2_i2, TRINITY_DN124978_c0_g1_i1, TRINITY_DN112876_c1_g2_i1, TRINITY_DN107052_c0_g3_i2, TRINITY_DN114902_c3_g3_i2, TRINITY_DN102937_c0_g2_i2, TRINITY_DN89517_c0_g1_i1, TRINITY_DN120425_c0_g2…
[TOP, DETAILS]	GO:0005826	actomyosin contractile ring	CELLULAR_COMPONENT	69	0.214656	2.13692	0.00202429	0.0648726	1	51071	tags=62%, list=41%, signal=105%	TRINITY_DN117371_c0_g1_i1, TRINITY_DN114383_c2_g5_i2, TRINITY_DN105312_c3_g1_i1, TRINITY_DN112283_c1_g3_i2, TRINITY_DN109407_c1_g3_i1, TRINITY_DN115801_c1_g1_i11, TRINITY_DN118171_c1_g5_i1, TRINITY_DN109002_c2_g1_i1, TRINITY_DN118426_c0_g5_i1, TRINITY_DN119268_c0_g1_i12, TRINITY_DN109866_c0_g2_i1, TRINITY_DN102606_c0_g3_i1, TRINITY_DN118372_c0_g3_i1, TRINITY_DN108098_c2_g6_i1, TRINITY_DN109166_c4…
[TOP, DETAILS]	GO:0035592	establishment of protein localization to extracellular region	BIOLOGICAL_PROCESS	476	0.0841138	2.13645	0.00187617	0.064687	1	94812	tags=84%, list=76%, signal=348%	TRINITY_DN110704_c16_g1_i1, TRINITY_DN117614_c0_g2_i1, TRINITY_DN145111_c0_g1_i1, TRINITY_DN61060_c0_g1_i1, TRINITY_DN126512_c0_g1_i1, TRINITY_DN105294_c0_g1_i3, TRINITY_DN141136_c0_g1_i1, TRINITY_DN147975_c0_g1_i1, TRINITY_DN111874_c4_g2_i1, TRINITY_DN107877_c1_g3_i1, TRINITY_DN100966_c0_g1_i1, TRINITY_DN138615_c0_g1_i1, TRINITY_DN38388_c0_g1_i1, TRINITY_DN124836_c0_g1_i1, TRINITY_DN46229_c0_g1_…
[TOP, DETAILS]	GO:0055115	entry into diapause	BIOLOGICAL_PROCESS	19	0.409995	2.13596	0	0.0645186	1	21122	tags=58%, list=17%, signal=70%	TRINITY_DN115615_c1_g5_i1, TRINITY_DN110489_c2_g5_i1, TRINITY_DN110489_c2_g4_i1, TRINITY_DN118799_c1_g5_i1, TRINITY_DN111618_c1_g1_i2, TRINITY_DN111278_c1_g6_i1, TRINITY_DN113484_c1_g2_i1, TRINITY_DN83715_c0_g1_i1, TRINITY_DN113777_c0_g4_i1, TRINITY_DN110695_c2_g1_i1, TRINITY_DN150859_c0_g1_i1
[TOP, DETAILS]	GO:0009311	oligosaccharide metabolic process	BIOLOGICAL_PROCESS	254	0.113808	2.13539	0.00202429	0.0643374	1	62070	tags=61%, list=50%, signal=121%	TRINITY_DN95395_c0_g1_i1, TRINITY_DN105018_c1_g5_i1, TRINITY_DN120192_c1_g2_i1, TRINITY_DN116777_c3_g1_i1, TRINITY_DN107450_c0_g2_i1, TRINITY_DN99432_c0_g1_i1, TRINITY_DN80679_c0_g1_i1, TRINITY_DN111722_c0_g2_i1, TRINITY_DN100886_c0_g1_i2, TRINITY_DN85013_c0_g2_i1, TRINITY_DN111818_c2_g10_i1, TRINITY_DN99741_c0_g1_i3, TRINITY_DN117363_c0_g1_i6, TRINITY_DN26614_c0_g1_i1, TRINITY_DN113197_c1_g1_i1,…
[TOP, DETAILS]	GO:0005985	sucrose metabolic process	BIOLOGICAL_PROCESS	169	0.140179	2.13047	0.00402414	0.066144	1	66068	tags=67%, list=53%, signal=142%	TRINITY_DN105018_c1_g5_i1, TRINITY_DN120192_c1_g2_i1, TRINITY_DN116777_c3_g1_i1, TRINITY_DN107450_c0_g2_i1, TRINITY_DN111722_c0_g2_i1, TRINITY_DN97254_c0_g1_i2, TRINITY_DN85013_c0_g2_i1, TRINITY_DN99741_c0_g1_i3, TRINITY_DN26614_c0_g1_i1, TRINITY_DN111604_c1_g3_i1, TRINITY_DN120044_c0_g9_i1, TRINITY_DN116669_c0_g1_i1, TRINITY_DN131521_c0_g1_i1, TRINITY_DN110334_c4_g4_i1, TRINITY_DN107867_c3_g3_i1…
[TOP, DETAILS]	GO:0090329	regulation of DNA-dependent DNA replication	BIOLOGICAL_PROCESS	152	0.149959	2.1285	0.00203666	0.0665953	1	28969	tags=38%, list=23%, signal=50%	TRINITY_DN120729_c1_g1_i7, TRINITY_DN110221_c1_g6_i1, TRINITY_DN79238_c0_g2_i1, TRINITY_DN114478_c0_g3_i2, TRINITY_DN116124_c1_g1_i1, TRINITY_DN112451_c2_g1_i1, TRINITY_DN119198_c3_g1_i3, TRINITY_DN111122_c1_g4_i1, TRINITY_DN124978_c0_g1_i1, TRINITY_DN104245_c1_g1_i1, TRINITY_DN114902_c3_g3_i2, TRINITY_DN105241_c1_g6_i1, TRINITY_DN16578_c0_g1_i1, TRINITY_DN119287_c0_g4_i1, TRINITY_DN116061_c2_g1_…
[TOP, DETAILS]	GO:0005262	calcium channel activity	MOLECULAR_FUNCTION	112	0.171686	2.12814	0.00208768	0.0664131	1	82337	tags=83%, list=66%, signal=243%	TRINITY_DN109920_c1_g3_i1, TRINITY_DN72521_c0_g1_i1, TRINITY_DN117347_c1_g5_i1, TRINITY_DN107286_c4_g3_i1, TRINITY_DN118439_c1_g5_i3, TRINITY_DN109920_c2_g2_i1, TRINITY_DN115969_c0_g2_i1, TRINITY_DN119832_c0_g5_i1, TRINITY_DN101638_c0_g1_i1, TRINITY_DN75389_c0_g1_i1, TRINITY_DN126512_c0_g1_i1, TRINITY_DN132783_c0_g1_i1, TRINITY_DN7256_c0_g1_i1, TRINITY_DN110054_c1_g8_i1, TRINITY_DN103132_c0_g5_i2…
[TOP, DETAILS]	GO:0004114	3',5'-cyclic-nucleotide phosphodiesterase activity	MOLECULAR_FUNCTION	93	0.193656	2.1281	0	0.0660671	1	37631	tags=49%, list=30%, signal=71%	TRINITY_DN110292_c2_g4_i2, TRINITY_DN110293_c0_g3_i1, TRINITY_DN113769_c2_g1_i1, TRINITY_DN104427_c0_g2_i1, TRINITY_DN31429_c0_g1_i1, TRINITY_DN88444_c0_g1_i1, TRINITY_DN42521_c0_g1_i1, TRINITY_DN112459_c1_g1_i2, TRINITY_DN59824_c0_g1_i1, TRINITY_DN126033_c0_g1_i1, TRINITY_DN111552_c0_g7_i1, TRINITY_DN110752_c0_g2_i1, TRINITY_DN106983_c1_g3_i1, TRINITY_DN118105_c1_g1_i2, TRINITY_DN116339_c2_g1_i1…
[TOP, DETAILS]	GO:0006874	cellular calcium ion homeostasis	BIOLOGICAL_PROCESS	415	0.0910528	2.12562	0.00625	0.06663	1	80809	tags=74%, list=65%, signal=208%	TRINITY_DN75389_c0_g1_i1, TRINITY_DN86997_c0_g1_i3, TRINITY_DN121653_c0_g1_i1, TRINITY_DN126512_c0_g1_i1, TRINITY_DN109022_c0_g1_i2, TRINITY_DN110054_c1_g8_i1, TRINITY_DN33340_c0_g1_i1, TRINITY_DN1483_c0_g1_i1, TRINITY_DN112663_c9_g3_i1, TRINITY_DN120326_c0_g1_i1, TRINITY_DN88344_c0_g1_i2, TRINITY_DN84663_c0_g1_i1, TRINITY_DN110708_c3_g1_i3, TRINITY_DN107652_c0_g2_i2, TRINITY_DN105088_c12_g1_i3, …
[TOP, DETAILS]	GO:0031570	DNA integrity checkpoint	BIOLOGICAL_PROCESS	268	0.11076	2.12467	0.00205339	0.0666153	1	92510	tags=85%, list=74%, signal=327%	TRINITY_DN118566_c0_g4_i1, TRINITY_DN71956_c0_g1_i1, TRINITY_DN120363_c0_g4_i1, TRINITY_DN116699_c2_g8_i1, TRINITY_DN150912_c0_g1_i1, TRINITY_DN104521_c0_g2_i3, TRINITY_DN104245_c1_g1_i1, TRINITY_DN26699_c0_g1_i1, TRINITY_DN16578_c0_g1_i1, TRINITY_DN114604_c12_g2_i1, TRINITY_DN117050_c0_g2_i1, TRINITY_DN37919_c0_g1_i1, TRINITY_DN111874_c4_g2_i1, TRINITY_DN8473_c0_g1_i1, TRINITY_DN105828_c1_g4_i1,…
[TOP, DETAILS]	GO:0008308	voltage-gated anion channel activity	MOLECULAR_FUNCTION	61	0.229728	2.12344	0.00192678	0.0667267	1	47108	tags=61%, list=38%, signal=97%	TRINITY_DN104139_c1_g1_i1, TRINITY_DN64493_c0_g1_i1, TRINITY_DN118953_c0_g3_i2, TRINITY_DN107560_c1_g1_i2, TRINITY_DN117987_c2_g2_i3, TRINITY_DN106222_c0_g2_i1, TRINITY_DN104154_c0_g1_i3, TRINITY_DN105719_c0_g1_i5, TRINITY_DN113960_c0_g6_i1, TRINITY_DN115673_c1_g2_i1, TRINITY_DN113746_c0_g4_i1, TRINITY_DN82035_c0_g2_i1, TRINITY_DN133018_c0_g1_i1, TRINITY_DN104132_c0_g1_i1, TRINITY_DN116724_c0_g1_…
[TOP, DETAILS]	GO:0031137	regulation of conjugation with cellular fusion	BIOLOGICAL_PROCESS	82	0.199797	2.12167	0.00214133	0.0671972	1	11624	tags=29%, list=9%, signal=32%	TRINITY_DN120729_c1_g1_i7, TRINITY_DN110221_c1_g6_i1, TRINITY_DN109524_c0_g1_i1, TRINITY_DN114478_c0_g3_i2, TRINITY_DN116124_c1_g1_i1, TRINITY_DN112451_c2_g1_i1, TRINITY_DN106882_c0_g1_i1, TRINITY_DN114445_c0_g3_i1, TRINITY_DN119467_c0_g1_i1, TRINITY_DN112876_c1_g2_i1, TRINITY_DN107052_c0_g3_i2, TRINITY_DN114902_c3_g3_i2, TRINITY_DN119062_c0_g2_i1, TRINITY_DN108919_c0_g5_i1, TRINITY_DN116205_c3_g…
[TOP, DETAILS]	GO:0006690	icosanoid metabolic process	BIOLOGICAL_PROCESS	146	0.148181	2.11668	0.00194175	0.0688484	1	52550	tags=57%, list=42%, signal=98%	TRINITY_DN113899_c3_g2_i1, TRINITY_DN112441_c1_g3_i6, TRINITY_DN113479_c1_g1_i1, TRINITY_DN116302_c0_g9_i1, TRINITY_DN117280_c3_g2_i1, TRINITY_DN21991_c0_g1_i1, TRINITY_DN59085_c0_g1_i1, TRINITY_DN31763_c0_g1_i1, TRINITY_DN110583_c1_g1_i1, TRINITY_DN110354_c1_g1_i1, TRINITY_DN135655_c0_g1_i1, TRINITY_DN120632_c1_g4_i1, TRINITY_DN96110_c0_g1_i2, TRINITY_DN82697_c0_g1_i1, TRINITY_DN118802_c0_g5_i1,…
[TOP, DETAILS]	GO:0048831	regulation of shoot system development	BIOLOGICAL_PROCESS	49	0.256408	2.11436	0	0.0695562	1	44483	tags=61%, list=36%, signal=95%	TRINITY_DN111662_c2_g3_i1, TRINITY_DN110372_c0_g4_i2, TRINITY_DN106772_c1_g11_i1, TRINITY_DN106607_c0_g3_i1, TRINITY_DN109933_c3_g2_i2, TRINITY_DN116384_c1_g1_i4, TRINITY_DN113001_c1_g2_i1, TRINITY_DN104130_c3_g2_i1, TRINITY_DN113111_c1_g6_i2, TRINITY_DN108086_c1_g1_i1, TRINITY_DN118659_c0_g1_i1, TRINITY_DN114952_c0_g1_i2, TRINITY_DN102682_c0_g1_i2, TRINITY_DN104480_c2_g4_i1, TRINITY_DN107256_c1_…
[TOP, DETAILS]	GO:0045103	intermediate filament-based process	BIOLOGICAL_PROCESS	43	0.272062	2.11434	0.00397614	0.0691841	1	50296	tags=67%, list=40%, signal=113%	TRINITY_DN88412_c0_g1_i2, TRINITY_DN19332_c0_g1_i1, TRINITY_DN116811_c0_g1_i1, TRINITY_DN46096_c0_g1_i1, TRINITY_DN113999_c0_g1_i9, TRINITY_DN50499_c0_g1_i1, TRINITY_DN120212_c1_g2_i1, TRINITY_DN119183_c6_g1_i1, TRINITY_DN108966_c18_g2_i1, TRINITY_DN108871_c1_g1_i2, TRINITY_DN107898_c0_g1_i1, TRINITY_DN108133_c2_g3_i2, TRINITY_DN120289_c0_g1_i1, TRINITY_DN132298_c0_g1_i1, TRINITY_DN70596_c0_g1_i1…
[TOP, DETAILS]	GO:0071902	positive regulation of protein serine/threonine kinase activity	BIOLOGICAL_PROCESS	391	0.0902437	2.11395	0.00194175	0.068946	1	99669	tags=89%, list=80%, signal=437%	TRINITY_DN82002_c0_g1_i1, TRINITY_DN113479_c1_g1_i1, TRINITY_DN111501_c1_g1_i3, TRINITY_DN105006_c0_g2_i1, TRINITY_DN109524_c0_g1_i1, TRINITY_DN117280_c3_g2_i1, TRINITY_DN75389_c0_g1_i1, TRINITY_DN114846_c4_g2_i2, TRINITY_DN91530_c0_g1_i2, TRINITY_DN59085_c0_g1_i1, TRINITY_DN51855_c0_g1_i1, TRINITY_DN115223_c0_g1_i1, TRINITY_DN36471_c0_g1_i1, TRINITY_DN111775_c0_g8_i1, TRINITY_DN99416_c0_g2_i1, T…
[TOP, DETAILS]	GO:0051540	metal cluster binding	MOLECULAR_FUNCTION	350	0.0977975	2.11029	0.00188679	0.0702591	1	76723	tags=71%, list=61%, signal=184%	TRINITY_DN60835_c0_g1_i1, TRINITY_DN116675_c1_g1_i2, TRINITY_DN114521_c2_g1_i2, TRINITY_DN108795_c2_g1_i1, TRINITY_DN115990_c1_g5_i1, TRINITY_DN88115_c0_g1_i2, TRINITY_DN114907_c0_g3_i1, TRINITY_DN120817_c0_g3_i1, TRINITY_DN106329_c3_g1_i1, TRINITY_DN99367_c0_g1_i1, TRINITY_DN55358_c0_g1_i1, TRINITY_DN106279_c1_g4_i1, TRINITY_DN120517_c0_g1_i10, TRINITY_DN63817_c0_g1_i1, TRINITY_DN104692_c3_g6_i1…
[TOP, DETAILS]	GO:0007602	phototransduction	BIOLOGICAL_PROCESS	38	0.277046	2.10976	0	0.0700747	1	44318	tags=63%, list=35%, signal=98%	TRINITY_DN88425_c0_g1_i2, TRINITY_DN113634_c0_g1_i1, TRINITY_DN110293_c0_g2_i1, TRINITY_DN110629_c2_g5_i1, TRINITY_DN116699_c2_g1_i1, TRINITY_DN110392_c0_g1_i2, TRINITY_DN108813_c0_g3_i1, TRINITY_DN109711_c2_g3_i2, TRINITY_DN48012_c0_g1_i1, TRINITY_DN109257_c0_g1_i4, TRINITY_DN84629_c0_g2_i1, TRINITY_DN118711_c0_g1_i2, TRINITY_DN121239_c0_g1_i2, TRINITY_DN94830_c0_g1_i1, TRINITY_DN120443_c0_g3_i2…
[TOP, DETAILS]	GO:0031177	phosphopantetheine binding	MOLECULAR_FUNCTION	110	0.167973	2.10903	0.00411523	0.0700693	1	10837	tags=25%, list=9%, signal=28%	TRINITY_DN111957_c1_g1_i3, TRINITY_DN114107_c1_g1_i1, TRINITY_DN103995_c6_g3_i1, TRINITY_DN119202_c0_g4_i3, TRINITY_DN114864_c2_g1_i1, TRINITY_DN121362_c0_g1_i1, TRINITY_DN116322_c0_g3_i1, TRINITY_DN111362_c3_g2_i1, TRINITY_DN108158_c2_g1_i1, TRINITY_DN112220_c2_g2_i1, TRINITY_DN118484_c2_g1_i1, TRINITY_DN111269_c2_g2_i1, TRINITY_DN111773_c1_g1_i1, TRINITY_DN119697_c3_g1_i4, TRINITY_DN109342_c0_g…
[TOP, DETAILS]	GO:0045861	negative regulation of proteolysis	BIOLOGICAL_PROCESS	312	0.103116	2.10837	0	0.0699993	1	85283	tags=79%, list=68%, signal=247%	TRINITY_DN8703_c0_g1_i1, TRINITY_DN80918_c0_g1_i1, TRINITY_DN109022_c0_g1_i2, TRINITY_DN102497_c0_g1_i1, TRINITY_DN112364_c0_g1_i1, TRINITY_DN104521_c0_g2_i3, TRINITY_DN105388_c6_g3_i1, TRINITY_DN108525_c2_g2_i1, TRINITY_DN106474_c0_g2_i1, TRINITY_DN25684_c0_g1_i1, TRINITY_DN119023_c0_g5_i1, TRINITY_DN123678_c0_g1_i1, TRINITY_DN103518_c1_g1_i1, TRINITY_DN109273_c1_g7_i1, TRINITY_DN109729_c10_g1_i…
[TOP, DETAILS]	GO:0051536	iron-sulfur cluster binding	MOLECULAR_FUNCTION	350	0.0977975	2.10479	0.00392157	0.0712768	1	76723	tags=71%, list=61%, signal=184%	TRINITY_DN60835_c0_g1_i1, TRINITY_DN116675_c1_g1_i2, TRINITY_DN114521_c2_g1_i2, TRINITY_DN108795_c2_g1_i1, TRINITY_DN115990_c1_g5_i1, TRINITY_DN88115_c0_g1_i2, TRINITY_DN114907_c0_g3_i1, TRINITY_DN120817_c0_g3_i1, TRINITY_DN106329_c3_g1_i1, TRINITY_DN99367_c0_g1_i1, TRINITY_DN55358_c0_g1_i1, TRINITY_DN106279_c1_g4_i1, TRINITY_DN120517_c0_g1_i10, TRINITY_DN63817_c0_g1_i1, TRINITY_DN104692_c3_g6_i1…
[TOP, DETAILS]	GO:0044351	macropinocytosis	BIOLOGICAL_PROCESS	91	0.190226	2.1034	0.00416667	0.0715091	1	51778	tags=60%, list=41%, signal=103%	TRINITY_DN113899_c3_g2_i1, TRINITY_DN118250_c0_g1_i1, TRINITY_DN112441_c1_g3_i6, TRINITY_DN113479_c1_g1_i1, TRINITY_DN117280_c3_g2_i1, TRINITY_DN111865_c1_g1_i6, TRINITY_DN59085_c0_g1_i1, TRINITY_DN110583_c1_g1_i1, TRINITY_DN110354_c1_g1_i1, TRINITY_DN74953_c0_g1_i1, TRINITY_DN120632_c1_g4_i1, TRINITY_DN118802_c0_g5_i1, TRINITY_DN113899_c3_g1_i1, TRINITY_DN106534_c1_g6_i1, TRINITY_DN106318_c2_g1_…
[TOP, DETAILS]	GO:0090502	RNA phosphodiester bond hydrolysis, endonucleolytic	BIOLOGICAL_PROCESS	266	0.10976	2.10337	0.00390625	0.0711357	1	23428	tags=30%, list=19%, signal=36%	TRINITY_DN110528_c2_g8_i1, TRINITY_DN112097_c0_g1_i1, TRINITY_DN90965_c0_g1_i1, TRINITY_DN112830_c1_g7_i1, TRINITY_DN105255_c0_g1_i1, TRINITY_DN110671_c2_g1_i1, TRINITY_DN112097_c2_g6_i1, TRINITY_DN110630_c2_g3_i1, TRINITY_DN119903_c2_g2_i1, TRINITY_DN131728_c0_g1_i1, TRINITY_DN126635_c0_g1_i1, TRINITY_DN120145_c1_g4_i4, TRINITY_DN119436_c3_g3_i1, TRINITY_DN119979_c1_g4_i1, TRINITY_DN42231_c0_g1_…
[TOP, DETAILS]	GO:0030667	secretory granule membrane	CELLULAR_COMPONENT	261	0.111962	2.09949	0.00421941	0.0724689	1	82761	tags=77%, list=66%, signal=229%	TRINITY_DN126512_c0_g1_i1, TRINITY_DN109022_c0_g1_i2, TRINITY_DN46458_c0_g1_i1, TRINITY_DN116529_c0_g1_i1, TRINITY_DN142347_c0_g1_i1, TRINITY_DN131756_c0_g1_i1, TRINITY_DN119467_c0_g1_i1, TRINITY_DN120326_c0_g1_i1, TRINITY_DN121240_c1_g3_i8, TRINITY_DN120861_c0_g2_i4, TRINITY_DN107877_c1_g3_i1, TRINITY_DN100966_c0_g1_i1, TRINITY_DN99741_c0_g1_i3, TRINITY_DN21295_c0_g1_i1, TRINITY_DN107567_c0_g1_i…
[TOP, DETAILS]	GO:0035924	cellular response to vascular endothelial growth factor stimulus	BIOLOGICAL_PROCESS	102	0.179186	2.09794	0.00618557	0.0728289	1	22958	tags=36%, list=18%, signal=44%	TRINITY_DN113899_c3_g2_i1, TRINITY_DN112441_c1_g3_i6, TRINITY_DN113479_c1_g1_i1, TRINITY_DN106534_c1_g1_i2, TRINITY_DN124716_c0_g1_i1, TRINITY_DN109626_c0_g2_i1, TRINITY_DN109118_c0_g5_i2, TRINITY_DN117280_c3_g2_i1, TRINITY_DN113899_c3_g4_i1, TRINITY_DN59085_c0_g1_i1, TRINITY_DN8550_c0_g1_i1, TRINITY_DN120632_c1_g4_i1, TRINITY_DN118802_c0_g5_i1, TRINITY_DN106318_c2_g3_i1, TRINITY_DN113899_c3_g1_i…
[TOP, DETAILS]	GO:0030018	Z disc	CELLULAR_COMPONENT	91	0.19172	2.09501	0.00608519	0.0737433	1	72192	tags=77%, list=58%, signal=182%	TRINITY_DN107570_c0_g1_i1, TRINITY_DN62081_c0_g1_i2, TRINITY_DN119183_c6_g1_i1, TRINITY_DN95809_c0_g1_i1, TRINITY_DN68681_c0_g1_i1, TRINITY_DN24580_c0_g1_i1, TRINITY_DN20415_c0_g1_i1, TRINITY_DN94240_c0_g4_i1, TRINITY_DN8332_c0_g1_i1, TRINITY_DN117667_c0_g1_i1, TRINITY_DN116786_c0_g5_i2, TRINITY_DN19407_c0_g1_i1, TRINITY_DN74901_c0_g1_i2, TRINITY_DN107256_c1_g1_i2, TRINITY_DN119012_c0_g1_i1, TRIN…
[TOP, DETAILS]	GO:0018298	protein-chromophore linkage	BIOLOGICAL_PROCESS	170	0.136596	2.0912	0.00397614	0.0751594	1	20444	tags=30%, list=16%, signal=36%	TRINITY_DN112097_c0_g1_i1, TRINITY_DN105164_c2_g1_i1, TRINITY_DN107274_c2_g1_i1, TRINITY_DN120492_c0_g3_i2, TRINITY_DN105255_c0_g1_i1, TRINITY_DN112097_c2_g6_i1, TRINITY_DN110630_c2_g3_i1, TRINITY_DN119436_c3_g3_i1, TRINITY_DN119979_c1_g4_i1, TRINITY_DN116331_c1_g2_i2, TRINITY_DN115320_c1_g5_i1, TRINITY_DN105307_c3_g2_i2, TRINITY_DN119979_c0_g1_i1, TRINITY_DN113378_c0_g1_i2, TRINITY_DN119349_c2_g…
[TOP, DETAILS]	GO:0032886	regulation of microtubule-based process	BIOLOGICAL_PROCESS	364	0.0940459	2.09119	0.00592885	0.07477	1	90596	tags=82%, list=72%, signal=297%	TRINITY_DN124748_c0_g1_i1, TRINITY_DN111273_c2_g1_i1, TRINITY_DN117691_c11_g1_i1, TRINITY_DN44363_c0_g1_i1, TRINITY_DN109524_c0_g1_i1, TRINITY_DN112701_c3_g1_i1, TRINITY_DN75389_c0_g1_i1, TRINITY_DN77622_c0_g1_i1, TRINITY_DN113484_c1_g2_i1, TRINITY_DN110311_c1_g5_i1, TRINITY_DN32548_c0_g1_i1, TRINITY_DN84406_c0_g1_i2, TRINITY_DN100629_c0_g1_i2, TRINITY_DN117315_c1_g7_i1, TRINITY_DN102629_c0_g1_i2…
[TOP, DETAILS]	GO:0002697	regulation of immune effector process	BIOLOGICAL_PROCESS	384	0.0910049	2.09008	0.00399202	0.074903	1	96388	tags=86%, list=77%, signal=376%	TRINITY_DN146304_c0_g1_i1, TRINITY_DN83100_c0_g1_i3, TRINITY_DN135339_c0_g1_i1, TRINITY_DN115805_c0_g1_i5, TRINITY_DN145111_c0_g1_i1, TRINITY_DN113484_c1_g2_i1, TRINITY_DN109022_c0_g1_i2, TRINITY_DN53907_c0_g1_i1, TRINITY_DN100050_c0_g1_i2, TRINITY_DN120326_c0_g1_i1, TRINITY_DN121240_c1_g3_i8, TRINITY_DN115927_c4_g5_i1, TRINITY_DN74444_c0_g1_i1, TRINITY_DN120861_c0_g2_i4, TRINITY_DN57554_c0_g1_i1…
[TOP, DETAILS]	GO:0071949	FAD binding	MOLECULAR_FUNCTION	107	0.171983	2.089	0.00412371	0.0749336	1	40428	tags=50%, list=32%, signal=73%	TRINITY_DN118987_c0_g6_i1, TRINITY_DN97150_c0_g1_i1, TRINITY_DN99845_c0_g1_i1, TRINITY_DN106400_c1_g6_i1, TRINITY_DN114759_c0_g1_i1, TRINITY_DN118849_c2_g1_i1, TRINITY_DN120494_c0_g1_i2, TRINITY_DN120182_c1_g3_i1, TRINITY_DN113663_c1_g5_i1, TRINITY_DN118624_c3_g4_i1, TRINITY_DN105202_c4_g6_i2, TRINITY_DN112646_c1_g2_i4, TRINITY_DN107965_c0_g2_i1, TRINITY_DN68645_c0_g1_i1, TRINITY_DN112357_c0_g3_i…
[TOP, DETAILS]	GO:0005912	adherens junction	CELLULAR_COMPONENT	228	0.118881	2.08779	0.00201207	0.0752843	1	95894	tags=89%, list=77%, signal=380%	TRINITY_DN82002_c0_g1_i1, TRINITY_DN112673_c0_g1_i1, TRINITY_DN110212_c2_g1_i2, TRINITY_DN116384_c1_g1_i4, TRINITY_DN12588_c0_g1_i1, TRINITY_DN47574_c0_g1_i2, TRINITY_DN117743_c0_g1_i1, TRINITY_DN84602_c0_g1_i1, TRINITY_DN127395_c0_g1_i1, TRINITY_DN48981_c0_g1_i1, TRINITY_DN21412_c0_g1_i1, TRINITY_DN27797_c0_g1_i1, TRINITY_DN105516_c0_g1_i1, TRINITY_DN120923_c0_g2_i1, TRINITY_DN33347_c0_g1_i1, TR…
[TOP, DETAILS]	GO:0055059	asymmetric neuroblast division	BIOLOGICAL_PROCESS	17	0.413488	2.08739	0	0.0750546	1	29197	tags=65%, list=23%, signal=84%	TRINITY_DN114128_c1_g1_i1, TRINITY_DN106233_c0_g1_i5, TRINITY_DN116248_c1_g1_i1, TRINITY_DN29596_c0_g1_i1, TRINITY_DN129366_c0_g1_i1, TRINITY_DN17764_c0_g1_i1, TRINITY_DN111186_c3_g2_i1, TRINITY_DN105532_c3_g9_i1, TRINITY_DN109033_c2_g1_i3, TRINITY_DN32548_c0_g1_i1, TRINITY_DN120795_c0_g1_i1
[TOP, DETAILS]	GO:1902850	microtubule cytoskeleton organization involved in mitosis	BIOLOGICAL_PROCESS	282	0.105169	2.08728	0	0.0747217	1	87487	tags=80%, list=70%, signal=268%	TRINITY_DN111501_c1_g1_i3, TRINITY_DN109524_c0_g1_i1, TRINITY_DN75389_c0_g1_i1, TRINITY_DN77622_c0_g1_i1, TRINITY_DN110311_c1_g5_i1, TRINITY_DN32548_c0_g1_i1, TRINITY_DN120617_c0_g1_i3, TRINITY_DN121583_c0_g1_i1, TRINITY_DN66497_c0_g1_i1, TRINITY_DN28834_c0_g1_i1, TRINITY_DN113001_c1_g2_i1, TRINITY_DN92686_c0_g1_i5, TRINITY_DN29596_c0_g1_i1, TRINITY_DN75627_c0_g1_i1, TRINITY_DN110664_c8_g2_i1, TR…
[TOP, DETAILS]	GO:0071966	fungal-type cell wall polysaccharide metabolic process	BIOLOGICAL_PROCESS	37	0.289074	2.08608	0.0060241	0.074897	1	34815	tags=57%, list=28%, signal=79%	TRINITY_DN114633_c1_g1_i1, TRINITY_DN112283_c1_g2_i1, TRINITY_DN112283_c1_g3_i2, TRINITY_DN109407_c1_g3_i1, TRINITY_DN120346_c0_g1_i1, TRINITY_DN116472_c1_g2_i1, TRINITY_DN118111_c0_g2_i2, TRINITY_DN38726_c0_g1_i1, TRINITY_DN109866_c0_g2_i1, TRINITY_DN118372_c0_g3_i1, TRINITY_DN115373_c7_g1_i1, TRINITY_DN115373_c7_g2_i1, TRINITY_DN116628_c2_g1_i1, TRINITY_DN120044_c0_g8_i1, TRINITY_DN111578_c2_g7…
[TOP, DETAILS]	GO:0070161	anchoring junction	CELLULAR_COMPONENT	233	0.117037	2.08503	0.00211864	0.0749406	1	95894	tags=88%, list=77%, signal=379%	TRINITY_DN82002_c0_g1_i1, TRINITY_DN112673_c0_g1_i1, TRINITY_DN110212_c2_g1_i2, TRINITY_DN116384_c1_g1_i4, TRINITY_DN12588_c0_g1_i1, TRINITY_DN47574_c0_g1_i2, TRINITY_DN117743_c0_g1_i1, TRINITY_DN84602_c0_g1_i1, TRINITY_DN127395_c0_g1_i1, TRINITY_DN48981_c0_g1_i1, TRINITY_DN21412_c0_g1_i1, TRINITY_DN27797_c0_g1_i1, TRINITY_DN105516_c0_g1_i1, TRINITY_DN120923_c0_g2_i1, TRINITY_DN33347_c0_g1_i1, TR…
[TOP, DETAILS]	GO:0005871	kinesin complex	CELLULAR_COMPONENT	174	0.136863	2.08317	0.00204082	0.0754235	1	38224	tags=44%, list=31%, signal=64%	TRINITY_DN114204_c3_g6_i1, TRINITY_DN110489_c0_g1_i1, TRINITY_DN88412_c0_g1_i2, TRINITY_DN118538_c0_g1_i1, TRINITY_DN120900_c1_g2_i1, TRINITY_DN116348_c0_g1_i5, TRINITY_DN112238_c1_g4_i1, TRINITY_DN114884_c0_g1_i1, TRINITY_DN107405_c3_g1_i1, TRINITY_DN116451_c0_g3_i1, TRINITY_DN143561_c0_g1_i1, TRINITY_DN111163_c2_g5_i1, TRINITY_DN112984_c1_g2_i2, TRINITY_DN108292_c1_g6_i1, TRINITY_DN138416_c0_g1…
[TOP, DETAILS]	GO:0048871	multicellular organismal homeostasis	BIOLOGICAL_PROCESS	354	0.0937706	2.07967	0	0.0767926	1	96344	tags=86%, list=77%, signal=376%	TRINITY_DN111662_c2_g1_i2, TRINITY_DN115868_c1_g1_i1, TRINITY_DN116384_c1_g1_i4, TRINITY_DN91530_c0_g1_i2, TRINITY_DN65953_c0_g2_i1, TRINITY_DN111514_c0_g1_i3, TRINITY_DN121583_c0_g1_i1, TRINITY_DN120326_c0_g1_i1, TRINITY_DN46044_c0_g1_i1, TRINITY_DN107392_c0_g1_i3, TRINITY_DN84663_c0_g1_i1, TRINITY_DN92205_c0_g2_i1, TRINITY_DN112009_c0_g1_i2, TRINITY_DN111931_c0_g1_i2, TRINITY_DN38388_c0_g1_i1, …
[TOP, DETAILS]	GO:0003013	circulatory system process	BIOLOGICAL_PROCESS	353	0.0956502	2.07894	0.00206186	0.0767736	1	82254	tags=75%, list=66%, signal=220%	TRINITY_DN78444_c0_g1_i1, TRINITY_DN107570_c0_g1_i1, TRINITY_DN44363_c0_g1_i1, TRINITY_DN120137_c0_g3_i1, TRINITY_DN121653_c0_g1_i1, TRINITY_DN126512_c0_g1_i1, TRINITY_DN116384_c1_g1_i4, TRINITY_DN32548_c0_g1_i1, TRINITY_DN91530_c0_g1_i2, TRINITY_DN120326_c0_g1_i1, TRINITY_DN126199_c0_g1_i1, TRINITY_DN81725_c0_g1_i1, TRINITY_DN96370_c0_g1_i1, TRINITY_DN111379_c0_g1_i4, TRINITY_DN112009_c0_g1_i2, …
[TOP, DETAILS]	GO:0071692	protein localization to extracellular region	BIOLOGICAL_PROCESS	479	0.0851064	2.07751	0.00200803	0.0769982	1	94812	tags=84%, list=76%, signal=348%	TRINITY_DN110704_c16_g1_i1, TRINITY_DN117614_c0_g2_i1, TRINITY_DN145111_c0_g1_i1, TRINITY_DN61060_c0_g1_i1, TRINITY_DN126512_c0_g1_i1, TRINITY_DN105294_c0_g1_i3, TRINITY_DN141136_c0_g1_i1, TRINITY_DN147975_c0_g1_i1, TRINITY_DN111874_c4_g2_i1, TRINITY_DN107877_c1_g3_i1, TRINITY_DN100966_c0_g1_i1, TRINITY_DN138615_c0_g1_i1, TRINITY_DN38388_c0_g1_i1, TRINITY_DN124836_c0_g1_i1, TRINITY_DN46229_c0_g1_…
[TOP, DETAILS]	GO:0061982	meiosis I cell cycle process	BIOLOGICAL_PROCESS	248	0.112268	2.07464	0.00650759	0.0779775	1	68642	tags=66%, list=55%, signal=146%	TRINITY_DN107736_c2_g2_i2, TRINITY_DN111571_c0_g2_i1, TRINITY_DN120363_c0_g4_i1, TRINITY_DN109524_c0_g1_i1, TRINITY_DN117008_c0_g1_i1, TRINITY_DN105241_c1_g2_i1, TRINITY_DN55236_c0_g1_i1, TRINITY_DN106888_c16_g1_i2, TRINITY_DN116699_c1_g1_i1, TRINITY_DN116699_c2_g8_i1, TRINITY_DN112451_c2_g1_i1, TRINITY_DN111122_c1_g4_i1, TRINITY_DN106233_c0_g1_i5, TRINITY_DN110826_c0_g2_i2, TRINITY_DN104245_c1_g…
[TOP, DETAILS]	GO:0009814	defense response, incompatible interaction	BIOLOGICAL_PROCESS	27	0.330754	2.06998	0.00206612	0.0799897	1	28103	tags=56%, list=22%, signal=72%	TRINITY_DN103048_c0_g1_i1, TRINITY_DN108474_c2_g3_i2, TRINITY_DN120192_c1_g2_i1, TRINITY_DN111329_c2_g3_i1, TRINITY_DN101317_c0_g1_i2, TRINITY_DN110477_c0_g4_i1, TRINITY_DN118587_c0_g2_i3, TRINITY_DN105394_c1_g1_i1, TRINITY_DN98074_c0_g1_i1, TRINITY_DN102307_c1_g1_i1, TRINITY_DN107299_c1_g2_i2, TRINITY_DN104681_c2_g11_i2, TRINITY_DN118587_c1_g1_i1, TRINITY_DN112661_c0_g1_i1, TRINITY_DN118847_c0_g…
[TOP, DETAILS]	GO:0009306	protein secretion	BIOLOGICAL_PROCESS	476	0.0841138	2.06989	0.00403226	0.0796665	1	94812	tags=84%, list=76%, signal=348%	TRINITY_DN110704_c16_g1_i1, TRINITY_DN117614_c0_g2_i1, TRINITY_DN145111_c0_g1_i1, TRINITY_DN61060_c0_g1_i1, TRINITY_DN126512_c0_g1_i1, TRINITY_DN105294_c0_g1_i3, TRINITY_DN141136_c0_g1_i1, TRINITY_DN147975_c0_g1_i1, TRINITY_DN111874_c4_g2_i1, TRINITY_DN107877_c1_g3_i1, TRINITY_DN100966_c0_g1_i1, TRINITY_DN138615_c0_g1_i1, TRINITY_DN38388_c0_g1_i1, TRINITY_DN124836_c0_g1_i1, TRINITY_DN46229_c0_g1_…
[TOP, DETAILS]	GO:0016209	antioxidant activity	MOLECULAR_FUNCTION	195	0.129765	2.06878	0.0038835	0.0798533	1	65202	tags=65%, list=52%, signal=136%	TRINITY_DN124209_c0_g1_i1, TRINITY_DN104074_c0_g1_i3, TRINITY_DN110876_c0_g4_i2, TRINITY_DN114596_c3_g2_i3, TRINITY_DN114889_c0_g3_i3, TRINITY_DN114896_c6_g2_i1, TRINITY_DN39673_c0_g1_i1, TRINITY_DN108786_c0_g3_i1, TRINITY_DN111192_c4_g4_i1, TRINITY_DN116982_c0_g1_i9, TRINITY_DN80090_c0_g1_i1, TRINITY_DN66880_c0_g1_i1, TRINITY_DN105285_c0_g1_i4, TRINITY_DN78539_c0_g1_i1, TRINITY_DN109398_c0_g1_i1…
[TOP, DETAILS]	GO:0005982	starch metabolic process	BIOLOGICAL_PROCESS	175	0.134396	2.06673	0.00813008	0.0804373	1	66068	tags=66%, list=53%, signal=140%	TRINITY_DN105018_c1_g5_i1, TRINITY_DN120192_c1_g2_i1, TRINITY_DN116777_c3_g1_i1, TRINITY_DN107450_c0_g2_i1, TRINITY_DN102402_c0_g1_i1, TRINITY_DN111722_c0_g2_i1, TRINITY_DN97254_c0_g1_i2, TRINITY_DN85013_c0_g2_i1, TRINITY_DN99741_c0_g1_i3, TRINITY_DN26614_c0_g1_i1, TRINITY_DN111604_c1_g3_i1, TRINITY_DN120044_c0_g9_i1, TRINITY_DN116669_c0_g1_i1, TRINITY_DN131521_c0_g1_i1, TRINITY_DN110334_c4_g4_i1…
[TOP, DETAILS]	GO:0036126	sperm flagellum	CELLULAR_COMPONENT	112	0.16403	2.06546	0	0.0807511	1	66555	tags=70%, list=53%, signal=149%	TRINITY_DN141007_c0_g1_i1, TRINITY_DN107224_c2_g3_i1, TRINITY_DN31925_c0_g1_i1, TRINITY_DN108757_c3_g1_i1, TRINITY_DN85093_c0_g1_i2, TRINITY_DN94240_c0_g4_i1, TRINITY_DN107284_c3_g7_i1, TRINITY_DN119644_c0_g2_i3, TRINITY_DN100282_c0_g1_i2, TRINITY_DN108736_c0_g1_i2, TRINITY_DN115894_c2_g2_i1, TRINITY_DN120403_c2_g2_i1, TRINITY_DN113134_c0_g5_i1, TRINITY_DN88264_c0_g1_i1, TRINITY_DN127902_c0_g1_i1…
[TOP, DETAILS]	GO:0034357	photosynthetic membrane	CELLULAR_COMPONENT	451	0.0829139	2.06488	0.00784314	0.0806523	1	62000	tags=58%, list=50%, signal=114%	TRINITY_DN107750_c1_g1_i2, TRINITY_DN120492_c0_g3_i2, TRINITY_DN111371_c0_g3_i1, TRINITY_DN120902_c3_g1_i8, TRINITY_DN118866_c0_g1_i1, TRINITY_DN112097_c2_g2_i1, TRINITY_DN116496_c0_g4_i1, TRINITY_DN151162_c0_g1_i1, TRINITY_DN105233_c0_g1_i1, TRINITY_DN108315_c0_g2_i8, TRINITY_DN103910_c0_g2_i1, TRINITY_DN113546_c0_g3_i2, TRINITY_DN119979_c0_g1_i1, TRINITY_DN103374_c0_g1_i1, TRINITY_DN106279_c1_g…
[TOP, DETAILS]	GO:0005984	disaccharide metabolic process	BIOLOGICAL_PROCESS	197	0.126901	2.06458	0.00206612	0.0804188	1	75518	tags=73%, list=60%, signal=184%	TRINITY_DN119129_c0_g3_i2, TRINITY_DN105018_c1_g5_i1, TRINITY_DN120192_c1_g2_i1, TRINITY_DN108591_c3_g2_i2, TRINITY_DN69755_c0_g1_i1, TRINITY_DN116777_c3_g1_i1, TRINITY_DN107450_c0_g2_i1, TRINITY_DN99432_c0_g1_i1, TRINITY_DN135869_c0_g1_i1, TRINITY_DN109431_c1_g1_i1, TRINITY_DN111722_c0_g2_i1, TRINITY_DN97254_c0_g1_i2, TRINITY_DN85013_c0_g2_i1, TRINITY_DN111818_c2_g10_i1, TRINITY_DN99741_c0_g1_i3…
[TOP, DETAILS]	GO:0097729	9+2 motile cilium	CELLULAR_COMPONENT	115	0.163769	2.06209	0.00198807	0.0813693	1	62144	tags=66%, list=50%, signal=131%	TRINITY_DN141007_c0_g1_i1, TRINITY_DN107224_c2_g3_i1, TRINITY_DN31925_c0_g1_i1, TRINITY_DN108757_c3_g1_i1, TRINITY_DN94240_c0_g4_i1, TRINITY_DN107284_c3_g7_i1, TRINITY_DN119644_c0_g2_i3, TRINITY_DN100282_c0_g1_i2, TRINITY_DN108736_c0_g1_i2, TRINITY_DN115894_c2_g2_i1, TRINITY_DN124570_c0_g1_i1, TRINITY_DN120403_c2_g2_i1, TRINITY_DN113134_c0_g5_i1, TRINITY_DN88264_c0_g1_i1, TRINITY_DN127902_c0_g1_i…
[TOP, DETAILS]	GO:0004540	ribonuclease activity	MOLECULAR_FUNCTION	312	0.101842	2.06132	0.0019084	0.0813684	1	24155	tags=29%, list=19%, signal=36%	TRINITY_DN110528_c2_g8_i1, TRINITY_DN112097_c0_g1_i1, TRINITY_DN109968_c1_g4_i2, TRINITY_DN114622_c0_g1_i10, TRINITY_DN44124_c0_g1_i1, TRINITY_DN90965_c0_g1_i1, TRINITY_DN55876_c0_g1_i1, TRINITY_DN64856_c0_g1_i2, TRINITY_DN118582_c1_g2_i1, TRINITY_DN112830_c1_g7_i1, TRINITY_DN113493_c2_g5_i1, TRINITY_DN105255_c0_g1_i1, TRINITY_DN110671_c2_g1_i1, TRINITY_DN112097_c2_g6_i1, TRINITY_DN110630_c2_g3_i…
[TOP, DETAILS]	GO:0031139	positive regulation of conjugation with cellular fusion	BIOLOGICAL_PROCESS	76	0.196576	2.05685	0	0.0833771	1	11624	tags=29%, list=9%, signal=32%	TRINITY_DN120729_c1_g1_i7, TRINITY_DN110221_c1_g6_i1, TRINITY_DN114478_c0_g3_i2, TRINITY_DN116124_c1_g1_i1, TRINITY_DN112451_c2_g1_i1, TRINITY_DN106882_c0_g1_i1, TRINITY_DN114445_c0_g3_i1, TRINITY_DN119467_c0_g1_i1, TRINITY_DN112876_c1_g2_i1, TRINITY_DN107052_c0_g3_i2, TRINITY_DN114902_c3_g3_i2, TRINITY_DN108919_c0_g5_i1, TRINITY_DN116205_c3_g2_i1, TRINITY_DN102937_c0_g2_i2, TRINITY_DN95584_c0_g1…
[TOP, DETAILS]	GO:0051047	positive regulation of secretion	BIOLOGICAL_PROCESS	336	0.0951071	2.05592	0.00630252	0.0834664	1	77786	tags=72%, list=62%, signal=189%	TRINITY_DN145111_c0_g1_i1, TRINITY_DN113839_c3_g1_i2, TRINITY_DN32548_c0_g1_i1, TRINITY_DN113209_c1_g2_i1, TRINITY_DN105294_c0_g1_i3, TRINITY_DN120326_c0_g1_i1, TRINITY_DN147975_c0_g1_i1, TRINITY_DN42636_c0_g1_i1, TRINITY_DN99707_c0_g2_i1, TRINITY_DN100886_c0_g1_i2, TRINITY_DN111874_c4_g2_i1, TRINITY_DN120861_c0_g2_i4, TRINITY_DN57554_c0_g1_i1, TRINITY_DN107877_c1_g3_i1, TRINITY_DN117773_c0_g2_i1…
[TOP, DETAILS]	GO:0035774	positive regulation of insulin secretion involved in cellular response to glucose stimulus	BIOLOGICAL_PROCESS	22	0.364383	2.05463	0	0.0837667	1	68083	tags=91%, list=54%, signal=200%	TRINITY_DN112761_c0_g1_i1, TRINITY_DN142233_c0_g1_i1, TRINITY_DN37580_c0_g1_i1, TRINITY_DN119632_c3_g1_i1, TRINITY_DN51361_c0_g1_i1, TRINITY_DN27591_c0_g1_i1, TRINITY_DN103589_c0_g1_i1, TRINITY_DN95809_c0_g1_i1, TRINITY_DN71317_c0_g1_i2, TRINITY_DN136484_c0_g1_i1, TRINITY_DN35671_c0_g1_i1, TRINITY_DN135655_c0_g1_i1, TRINITY_DN116447_c0_g5_i1, TRINITY_DN119808_c1_g2_i1, TRINITY_DN93242_c0_g1_i1, T…
[TOP, DETAILS]	GO:0002791	regulation of peptide secretion	BIOLOGICAL_PROCESS	370	0.0929831	2.05098	0.00396825	0.0853856	1	94812	tags=85%, list=76%, signal=352%	TRINITY_DN58456_c0_g1_i1, TRINITY_DN145111_c0_g1_i1, TRINITY_DN61060_c0_g1_i1, TRINITY_DN126512_c0_g1_i1, TRINITY_DN67112_c0_g1_i1, TRINITY_DN113839_c3_g1_i2, TRINITY_DN21259_c0_g1_i1, TRINITY_DN113209_c1_g2_i1, TRINITY_DN105294_c0_g1_i3, TRINITY_DN119853_c0_g2_i1, TRINITY_DN23975_c0_g1_i1, TRINITY_DN120326_c0_g1_i1, TRINITY_DN121240_c1_g3_i8, TRINITY_DN114604_c12_g2_i1, TRINITY_DN147975_c0_g1_i1…
[TOP, DETAILS]	GO:0040024	dauer larval development	BIOLOGICAL_PROCESS	50	0.239843	2.04788	0.00393701	0.0867152	1	25026	tags=44%, list=20%, signal=55%	TRINITY_DN116050_c2_g2_i2, TRINITY_DN108060_c6_g3_i1, TRINITY_DN102633_c1_g4_i1, TRINITY_DN114479_c0_g1_i3, TRINITY_DN111618_c1_g1_i2, TRINITY_DN109685_c0_g1_i1, TRINITY_DN119198_c3_g1_i3, TRINITY_DN113777_c0_g4_i1, TRINITY_DN102633_c1_g1_i1, TRINITY_DN150859_c0_g1_i1, TRINITY_DN94830_c0_g1_i1, TRINITY_DN115615_c1_g5_i1, TRINITY_DN110489_c2_g5_i1, TRINITY_DN116132_c0_g1_i1, TRINITY_DN115660_c2_g2…
[TOP, DETAILS]	GO:0002694	regulation of leukocyte activation	BIOLOGICAL_PROCESS	445	0.0852616	2.0447	0.00204499	0.0880684	1	100035	tags=89%, list=80%, signal=442%	TRINITY_DN74974_c0_g1_i1, TRINITY_DN111662_c2_g1_i2, TRINITY_DN145111_c0_g1_i1, TRINITY_DN109893_c1_g2_i1, TRINITY_DN112364_c0_g1_i1, TRINITY_DN106474_c0_g2_i1, TRINITY_DN107392_c0_g1_i3, TRINITY_DN84663_c0_g1_i1, TRINITY_DN112009_c0_g1_i2, TRINITY_DN116364_c6_g6_i1, TRINITY_DN106953_c0_g2_i1, TRINITY_DN113456_c1_g2_i2, TRINITY_DN112111_c1_g3_i1, TRINITY_DN63958_c0_g1_i1, TRINITY_DN120691_c0_g1_i…
[TOP, DETAILS]	GO:0051304	chromosome separation	BIOLOGICAL_PROCESS	229	0.113785	2.0426	0.00207039	0.088832	1	68213	tags=66%, list=55%, signal=145%	TRINITY_DN108657_c0_g7_i1, TRINITY_DN117691_c11_g1_i1, TRINITY_DN117814_c0_g1_i2, TRINITY_DN111501_c1_g1_i3, TRINITY_DN117008_c0_g1_i1, TRINITY_DN105241_c1_g2_i1, TRINITY_DN116699_c1_g1_i1, TRINITY_DN116699_c2_g8_i1, TRINITY_DN112451_c2_g1_i1, TRINITY_DN82973_c0_g1_i1, TRINITY_DN106233_c0_g1_i5, TRINITY_DN120617_c0_g1_i3, TRINITY_DN114902_c3_g3_i2, TRINITY_DN91007_c0_g1_i1, TRINITY_DN113001_c1_g2…
[TOP, DETAILS]	GO:0071229	cellular response to acid chemical	BIOLOGICAL_PROCESS	292	0.103168	2.03958	0.0020284	0.0900614	1	55188	tags=54%, list=44%, signal=97%	TRINITY_DN62651_c0_g1_i1, TRINITY_DN125659_c0_g1_i1, TRINITY_DN111662_c2_g1_i2, TRINITY_DN102163_c0_g1_i2, TRINITY_DN112830_c1_g7_i1, TRINITY_DN135633_c0_g1_i1, TRINITY_DN95149_c1_g1_i1, TRINITY_DN55070_c0_g1_i1, TRINITY_DN115991_c0_g1_i1, TRINITY_DN130891_c0_g1_i1, TRINITY_DN107646_c0_g6_i1, TRINITY_DN110385_c1_g4_i1, TRINITY_DN119687_c1_g5_i1, TRINITY_DN140904_c0_g1_i1, TRINITY_DN110585_c0_g1_i…
[TOP, DETAILS]	GO:0009584	detection of visible light	BIOLOGICAL_PROCESS	54	0.238693	2.03826	0.0019685	0.0903596	1	48870	tags=63%, list=39%, signal=103%	TRINITY_DN71835_c0_g1_i1, TRINITY_DN84072_c0_g1_i1, TRINITY_DN109711_c2_g3_i2, TRINITY_DN119506_c0_g3_i1, TRINITY_DN89087_c0_g1_i1, TRINITY_DN117739_c2_g8_i2, TRINITY_DN48012_c0_g1_i1, TRINITY_DN84629_c0_g2_i1, TRINITY_DN118711_c0_g1_i2, TRINITY_DN90588_c0_g1_i2, TRINITY_DN117739_c2_g2_i2, TRINITY_DN117315_c1_g7_i1, TRINITY_DN120121_c2_g8_i1, TRINITY_DN106837_c0_g1_i1, TRINITY_DN119506_c0_g5_i1, …
[TOP, DETAILS]	GO:0009365	protein histidine kinase complex	CELLULAR_COMPONENT	59	0.220564	2.03693	0	0.0907472	1	42349	tags=56%, list=34%, signal=85%	TRINITY_DN116250_c1_g4_i1, TRINITY_DN116250_c1_g6_i1, TRINITY_DN119506_c0_g3_i1, TRINITY_DN117739_c2_g8_i2, TRINITY_DN103384_c1_g3_i3, TRINITY_DN113114_c0_g1_i3, TRINITY_DN117739_c2_g2_i2, TRINITY_DN63732_c0_g1_i1, TRINITY_DN120121_c2_g8_i1, TRINITY_DN110419_c1_g3_i1, TRINITY_DN119506_c0_g5_i1, TRINITY_DN119506_c1_g8_i1, TRINITY_DN119506_c1_g4_i3, TRINITY_DN120121_c2_g2_i1, TRINITY_DN117739_c2_g5…
[TOP, DETAILS]	GO:0009615	response to virus	BIOLOGICAL_PROCESS	367	0.0932138	2.03601	0.00194932	0.0908767	1	98377	tags=88%, list=79%, signal=412%	TRINITY_DN73040_c0_g1_i1, TRINITY_DN83100_c0_g1_i3, TRINITY_DN120137_c0_g3_i1, TRINITY_DN108334_c0_g5_i2, TRINITY_DN113484_c1_g2_i1, TRINITY_DN110311_c1_g5_i1, TRINITY_DN46320_c0_g1_i1, TRINITY_DN109647_c0_g1_i5, TRINITY_DN66497_c0_g1_i1, TRINITY_DN130000_c0_g1_i1, TRINITY_DN121240_c1_g3_i8, TRINITY_DN121108_c3_g2_i2, TRINITY_DN115927_c4_g5_i1, TRINITY_DN114604_c12_g2_i1, TRINITY_DN57554_c0_g1_i1…
[TOP, DETAILS]	GO:0042763	intracellular immature spore	CELLULAR_COMPONENT	56	0.232279	2.0352	0	0.0908613	1	33471	tags=50%, list=27%, signal=68%	TRINITY_DN105312_c3_g1_i1, TRINITY_DN112283_c1_g3_i2, TRINITY_DN109407_c1_g3_i1, TRINITY_DN109002_c2_g1_i1, TRINITY_DN114944_c5_g1_i1, TRINITY_DN109866_c0_g2_i1, TRINITY_DN118372_c0_g3_i1, TRINITY_DN114445_c0_g3_i1, TRINITY_DN110217_c0_g8_i1, TRINITY_DN52636_c0_g1_i1, TRINITY_DN115373_c7_g2_i1, TRINITY_DN116484_c0_g3_i1, TRINITY_DN103239_c0_g2_i2, TRINITY_DN120044_c0_g9_i1, TRINITY_DN114633_c1_g1…
[TOP, DETAILS]	GO:0035082	axoneme assembly	BIOLOGICAL_PROCESS	97	0.179775	2.0346	0	0.0908116	1	39393	tags=49%, list=32%, signal=72%	TRINITY_DN90893_c0_g1_i2, TRINITY_DN142296_c0_g1_i1, TRINITY_DN117497_c2_g2_i2, TRINITY_DN118259_c0_g3_i1, TRINITY_DN112701_c3_g1_i1, TRINITY_DN114652_c5_g4_i1, TRINITY_DN144866_c0_g1_i1, TRINITY_DN109163_c2_g2_i1, TRINITY_DN109869_c1_g3_i1, TRINITY_DN109947_c1_g4_i1, TRINITY_DN120699_c2_g5_i1, TRINITY_DN124570_c0_g1_i1, TRINITY_DN118320_c2_g5_i1, TRINITY_DN59483_c0_g1_i1, TRINITY_DN105003_c1_g3_…
[TOP, DETAILS]	GO:0002521	leukocyte differentiation	BIOLOGICAL_PROCESS	489	0.0782078	2.03141	0.00188324	0.0922149	1	98372	tags=87%, list=79%, signal=405%	TRINITY_DN111662_c2_g1_i2, TRINITY_DN117691_c11_g1_i1, TRINITY_DN106657_c6_g1_i1, TRINITY_DN81045_c0_g1_i1, TRINITY_DN109773_c5_g2_i1, TRINITY_DN95000_c0_g1_i1, TRINITY_DN107392_c0_g1_i3, TRINITY_DN84663_c0_g1_i1, TRINITY_DN111874_c4_g2_i1, TRINITY_DN112009_c0_g1_i2, TRINITY_DN38388_c0_g1_i1, TRINITY_DN116364_c6_g6_i1, TRINITY_DN49780_c0_g1_i1, TRINITY_DN106953_c0_g2_i1, TRINITY_DN120691_c0_g1_i9…
[TOP, DETAILS]	GO:0070507	regulation of microtubule cytoskeleton organization	BIOLOGICAL_PROCESS	307	0.0994391	2.03084	0.00610998	0.0921136	1	90596	tags=82%, list=72%, signal=299%	TRINITY_DN124748_c0_g1_i1, TRINITY_DN111273_c2_g1_i1, TRINITY_DN117691_c11_g1_i1, TRINITY_DN44363_c0_g1_i1, TRINITY_DN109524_c0_g1_i1, TRINITY_DN75389_c0_g1_i1, TRINITY_DN77622_c0_g1_i1, TRINITY_DN113484_c1_g2_i1, TRINITY_DN110311_c1_g5_i1, TRINITY_DN32548_c0_g1_i1, TRINITY_DN84406_c0_g1_i2, TRINITY_DN100629_c0_g1_i2, TRINITY_DN117315_c1_g7_i1, TRINITY_DN102629_c0_g1_i2, TRINITY_DN120617_c0_g1_i3…
[TOP, DETAILS]	GO:0048793	pronephros development	BIOLOGICAL_PROCESS	40	0.271662	2.03081	0.00194553	0.0917244	1	22298	tags=45%, list=18%, signal=55%	TRINITY_DN110372_c0_g4_i2, TRINITY_DN15888_c0_g1_i1, TRINITY_DN119083_c4_g2_i1, TRINITY_DN107753_c0_g3_i2, TRINITY_DN116744_c0_g1_i4, TRINITY_DN104902_c0_g2_i1, TRINITY_DN113484_c1_g2_i1, TRINITY_DN109213_c0_g6_i1, TRINITY_DN113777_c0_g4_i1, TRINITY_DN108805_c2_g2_i1, TRINITY_DN110489_c2_g5_i1, TRINITY_DN110489_c2_g4_i1, TRINITY_DN118799_c1_g5_i1, TRINITY_DN85325_c0_g1_i1, TRINITY_DN112312_c1_g6_…
[TOP, DETAILS]	GO:0001578	microtubule bundle formation	BIOLOGICAL_PROCESS	152	0.141853	2.02927	0.00776699	0.0922855	1	38203	tags=45%, list=31%, signal=64%	TRINITY_DN26415_c0_g1_i1, TRINITY_DN118538_c0_g1_i1, TRINITY_DN116348_c0_g1_i5, TRINITY_DN112238_c1_g4_i1, TRINITY_DN112701_c3_g1_i1, TRINITY_DN109163_c2_g2_i1, TRINITY_DN120617_c0_g1_i3, TRINITY_DN109947_c1_g4_i1, TRINITY_DN124570_c0_g1_i1, TRINITY_DN113001_c1_g2_i1, TRINITY_DN59483_c0_g1_i1, TRINITY_DN108545_c0_g2_i1, TRINITY_DN120386_c0_g2_i1, TRINITY_DN116407_c0_g1_i1, TRINITY_DN113134_c0_g5_…
[TOP, DETAILS]	GO:0097730	non-motile cilium	CELLULAR_COMPONENT	129	0.151665	2.0291	0.00757576	0.0920057	1	38224	tags=46%, list=31%, signal=66%	TRINITY_DN119083_c4_g2_i1, TRINITY_DN120900_c1_g2_i1, TRINITY_DN107405_c3_g1_i1, TRINITY_DN32548_c0_g1_i1, TRINITY_DN81556_c0_g1_i1, TRINITY_DN108098_c2_g6_i1, TRINITY_DN115140_c2_g2_i2, TRINITY_DN124570_c0_g1_i1, TRINITY_DN105030_c1_g1_i1, TRINITY_DN114640_c1_g3_i1, TRINITY_DN108060_c6_g3_i1, TRINITY_DN101591_c0_g1_i1, TRINITY_DN29596_c0_g1_i1, TRINITY_DN111618_c1_g1_i2, TRINITY_DN131426_c0_g1_i…
[TOP, DETAILS]	GO:0042764	ascospore-type prospore	CELLULAR_COMPONENT	56	0.232279	2.02884	0.00212314	0.0917672	1	33471	tags=50%, list=27%, signal=68%	TRINITY_DN105312_c3_g1_i1, TRINITY_DN112283_c1_g3_i2, TRINITY_DN109407_c1_g3_i1, TRINITY_DN109002_c2_g1_i1, TRINITY_DN114944_c5_g1_i1, TRINITY_DN109866_c0_g2_i1, TRINITY_DN118372_c0_g3_i1, TRINITY_DN114445_c0_g3_i1, TRINITY_DN110217_c0_g8_i1, TRINITY_DN52636_c0_g1_i1, TRINITY_DN115373_c7_g2_i1, TRINITY_DN116484_c0_g3_i1, TRINITY_DN103239_c0_g2_i2, TRINITY_DN120044_c0_g9_i1, TRINITY_DN114633_c1_g1…
[TOP, DETAILS]	GO:0008360	regulation of cell shape	BIOLOGICAL_PROCESS	270	0.105753	2.02875	0.00392157	0.0914249	1	99753	tags=90%, list=80%, signal=447%	TRINITY_DN1164_c0_g1_i1, TRINITY_DN115805_c0_g1_i5, TRINITY_DN104991_c0_g3_i1, TRINITY_DN114596_c3_g2_i3, TRINITY_DN106930_c0_g3_i1, TRINITY_DN84663_c0_g1_i1, TRINITY_DN145779_c0_g1_i1, TRINITY_DN121151_c0_g1_i1, TRINITY_DN106425_c0_g3_i2, TRINITY_DN21295_c0_g1_i1, TRINITY_DN119041_c2_g3_i1, TRINITY_DN106745_c0_g1_i1, TRINITY_DN116411_c1_g1_i1, TRINITY_DN105516_c0_g1_i1, TRINITY_DN48840_c0_g1_i1,…
[TOP, DETAILS]	GO:0050687	negative regulation of defense response to virus	BIOLOGICAL_PROCESS	50	0.242263	2.02791	0.00397614	0.0915354	1	44720	tags=60%, list=36%, signal=93%	TRINITY_DN116364_c7_g2_i1, TRINITY_DN106724_c13_g8_i1, TRINITY_DN105924_c0_g1_i1, TRINITY_DN113484_c1_g2_i1, TRINITY_DN110116_c7_g1_i1, TRINITY_DN109745_c1_g1_i3, TRINITY_DN116631_c2_g1_i1, TRINITY_DN110489_c2_g5_i1, TRINITY_DN115927_c4_g5_i1, TRINITY_DN118799_c1_g5_i1, TRINITY_DN105259_c8_g6_i1, TRINITY_DN65577_c0_g1_i1, TRINITY_DN115267_c0_g1_i2, TRINITY_DN105596_c0_g1_i2, TRINITY_DN121017_c5_g…
[TOP, DETAILS]	GO:0031136	positive regulation of conjugation	BIOLOGICAL_PROCESS	76	0.196576	2.02692	0.00404858	0.0916553	1	11624	tags=29%, list=9%, signal=32%	TRINITY_DN120729_c1_g1_i7, TRINITY_DN110221_c1_g6_i1, TRINITY_DN114478_c0_g3_i2, TRINITY_DN116124_c1_g1_i1, TRINITY_DN112451_c2_g1_i1, TRINITY_DN106882_c0_g1_i1, TRINITY_DN114445_c0_g3_i1, TRINITY_DN119467_c0_g1_i1, TRINITY_DN112876_c1_g2_i1, TRINITY_DN107052_c0_g3_i2, TRINITY_DN114902_c3_g3_i2, TRINITY_DN108919_c0_g5_i1, TRINITY_DN116205_c3_g2_i1, TRINITY_DN102937_c0_g2_i2, TRINITY_DN95584_c0_g1…
[TOP, DETAILS]	GO:0005835	fatty acid synthase complex	CELLULAR_COMPONENT	43	0.261817	2.02605	0.00583658	0.0917749	1	51576	tags=67%, list=41%, signal=115%	TRINITY_DN121345_c1_g2_i1, TRINITY_DN118649_c3_g4_i1, TRINITY_DN127606_c0_g1_i1, TRINITY_DN110079_c0_g1_i3, TRINITY_DN27131_c0_g1_i1, TRINITY_DN79687_c0_g1_i1, TRINITY_DN61331_c0_g1_i1, TRINITY_DN112311_c0_g1_i1, TRINITY_DN107268_c1_g3_i1, TRINITY_DN108414_c0_g2_i1, TRINITY_DN1113_c0_g1_i1, TRINITY_DN113390_c1_g8_i2, TRINITY_DN115054_c2_g2_i1, TRINITY_DN121345_c1_g1_i1, TRINITY_DN120778_c0_g1_i1,…
[TOP, DETAILS]	GO:0050865	regulation of cell activation	BIOLOGICAL_PROCESS	474	0.0796135	2.02601	0.00390625	0.0914003	1	100035	tags=88%, list=80%, signal=439%	TRINITY_DN74974_c0_g1_i1, TRINITY_DN111662_c2_g1_i2, TRINITY_DN145111_c0_g1_i1, TRINITY_DN109893_c1_g2_i1, TRINITY_DN112364_c0_g1_i1, TRINITY_DN106474_c0_g2_i1, TRINITY_DN107392_c0_g1_i3, TRINITY_DN84663_c0_g1_i1, TRINITY_DN112009_c0_g1_i2, TRINITY_DN116364_c6_g6_i1, TRINITY_DN106953_c0_g2_i1, TRINITY_DN113456_c1_g2_i2, TRINITY_DN112111_c1_g3_i1, TRINITY_DN63958_c0_g1_i1, TRINITY_DN120691_c0_g1_i…
[TOP, DETAILS]	GO:0042588	zymogen granule	CELLULAR_COMPONENT	15	0.438745	2.02391	0.00603622	0.0922619	1	53486	tags=87%, list=43%, signal=151%	TRINITY_DN29596_c0_g1_i1, TRINITY_DN120690_c0_g1_i3, TRINITY_DN107075_c1_g1_i1, TRINITY_DN32548_c0_g1_i1, TRINITY_DN31763_c0_g1_i1, TRINITY_DN9547_c0_g1_i1, TRINITY_DN31172_c0_g1_i1, TRINITY_DN102972_c0_g1_i1, TRINITY_DN57271_c0_g1_i1, TRINITY_DN150245_c0_g1_i1, TRINITY_DN119877_c0_g1_i5, TRINITY_DN100966_c0_g1_i1, TRINITY_DN118030_c0_g1_i1
[TOP, DETAILS]	GO:0004673	protein histidine kinase activity	MOLECULAR_FUNCTION	61	0.218621	2.02332	0.00578035	0.0921594	1	42349	tags=56%, list=34%, signal=84%	TRINITY_DN117739_c2_g4_i1, TRINITY_DN116250_c1_g4_i1, TRINITY_DN116250_c1_g6_i1, TRINITY_DN119506_c0_g3_i1, TRINITY_DN117739_c2_g8_i2, TRINITY_DN103384_c1_g3_i3, TRINITY_DN113114_c0_g1_i3, TRINITY_DN117739_c2_g2_i2, TRINITY_DN63732_c0_g1_i1, TRINITY_DN120121_c2_g8_i1, TRINITY_DN110419_c1_g3_i1, TRINITY_DN119506_c0_g5_i1, TRINITY_DN119506_c1_g8_i1, TRINITY_DN119506_c1_g4_i3, TRINITY_DN120121_c2_g2…
[TOP, DETAILS]	GO:0017000	antibiotic biosynthetic process	BIOLOGICAL_PROCESS	90	0.180763	2.02264	0	0.0922319	1	76017	tags=79%, list=61%, signal=201%	TRINITY_DN110454_c1_g2_i1, TRINITY_DN103451_c0_g1_i1, TRINITY_DN114702_c11_g1_i1, TRINITY_DN60945_c0_g1_i1, TRINITY_DN118093_c8_g4_i1, TRINITY_DN116631_c2_g1_i1, TRINITY_DN81096_c0_g1_i1, TRINITY_DN137419_c0_g1_i1, TRINITY_DN97254_c0_g1_i2, TRINITY_DN112009_c0_g1_i2, TRINITY_DN108245_c14_g6_i1, TRINITY_DN108741_c0_g1_i1, TRINITY_DN64811_c0_g1_i1, TRINITY_DN76312_c0_g1_i1, TRINITY_DN131521_c0_g1_i…
[TOP, DETAILS]	GO:0007476	imaginal disc-derived wing morphogenesis	BIOLOGICAL_PROCESS	66	0.209277	2.02235	0.0105708	0.091953	1	57176	tags=67%, list=46%, signal=123%	TRINITY_DN85432_c0_g1_i1, TRINITY_DN115886_c2_g6_i1, TRINITY_DN134431_c0_g1_i1, TRINITY_DN110212_c2_g1_i2, TRINITY_DN117120_c0_g1_i1, TRINITY_DN106849_c0_g3_i2, TRINITY_DN103645_c1_g2_i1, TRINITY_DN32548_c0_g1_i1, TRINITY_DN52386_c0_g1_i1, TRINITY_DN106803_c0_g3_i9, TRINITY_DN106930_c0_g3_i1, TRINITY_DN109983_c0_g1_i1, TRINITY_DN83304_c0_g1_i2, TRINITY_DN113027_c1_g4_i2, TRINITY_DN49729_c0_g1_i1,…
[TOP, DETAILS]	GO:0005536	glucose binding	MOLECULAR_FUNCTION	22	0.369665	2.02208	0.00198807	0.0917947	1	67423	tags=91%, list=54%, signal=197%	TRINITY_DN104381_c0_g2_i1, TRINITY_DN118519_c0_g1_i2, TRINITY_DN60945_c0_g1_i1, TRINITY_DN119660_c2_g1_i2, TRINITY_DN120200_c1_g6_i1, TRINITY_DN104480_c0_g1_i1, TRINITY_DN58708_c0_g2_i1, TRINITY_DN104381_c1_g1_i2, TRINITY_DN104381_c1_g4_i1, TRINITY_DN119660_c0_g2_i1, TRINITY_DN122260_c0_g1_i1, TRINITY_DN95816_c0_g1_i1, TRINITY_DN101931_c0_g1_i3, TRINITY_DN114954_c1_g1_i1, TRINITY_DN85013_c0_g2_i1…
[TOP, DETAILS]	GO:0043410	positive regulation of MAPK cascade	BIOLOGICAL_PROCESS	423	0.0834682	2.02127	0.00413223	0.0918406	1	99807	tags=88%, list=80%, signal=436%	TRINITY_DN83100_c0_g1_i3, TRINITY_DN113479_c1_g1_i1, TRINITY_DN145111_c0_g1_i1, TRINITY_DN111501_c1_g1_i3, TRINITY_DN105006_c0_g2_i1, TRINITY_DN117280_c3_g2_i1, TRINITY_DN32548_c0_g1_i1, TRINITY_DN91530_c0_g1_i2, TRINITY_DN59085_c0_g1_i1, TRINITY_DN120326_c0_g1_i1, TRINITY_DN51855_c0_g1_i1, TRINITY_DN36471_c0_g1_i1, TRINITY_DN111775_c0_g8_i1, TRINITY_DN99416_c0_g2_i1, TRINITY_DN107392_c0_g1_i3, T…
[TOP, DETAILS]	GO:0007472	wing disc morphogenesis	BIOLOGICAL_PROCESS	66	0.209277	2.01511	0.0040568	0.095112	1	57176	tags=67%, list=46%, signal=123%	TRINITY_DN85432_c0_g1_i1, TRINITY_DN115886_c2_g6_i1, TRINITY_DN134431_c0_g1_i1, TRINITY_DN110212_c2_g1_i2, TRINITY_DN117120_c0_g1_i1, TRINITY_DN106849_c0_g3_i2, TRINITY_DN103645_c1_g2_i1, TRINITY_DN32548_c0_g1_i1, TRINITY_DN52386_c0_g1_i1, TRINITY_DN106803_c0_g3_i9, TRINITY_DN106930_c0_g3_i1, TRINITY_DN109983_c0_g1_i1, TRINITY_DN83304_c0_g1_i2, TRINITY_DN113027_c1_g4_i2, TRINITY_DN49729_c0_g1_i1,…
[TOP, DETAILS]	GO:0140013	meiotic nuclear division	BIOLOGICAL_PROCESS	356	0.0914649	2.01463	0.00619835	0.0949744	1	68642	tags=64%, list=55%, signal=142%	TRINITY_DN111662_c2_g1_i2, TRINITY_DN107736_c2_g2_i2, TRINITY_DN120363_c0_g4_i1, TRINITY_DN109524_c0_g1_i1, TRINITY_DN116699_c2_g8_i1, TRINITY_DN114884_c0_g1_i1, TRINITY_DN112451_c2_g1_i1, TRINITY_DN150912_c0_g1_i1, TRINITY_DN117743_c0_g1_i1, TRINITY_DN106233_c0_g1_i5, TRINITY_DN104245_c1_g1_i1, TRINITY_DN106400_c1_g2_i3, TRINITY_DN16578_c0_g1_i1, TRINITY_DN83663_c0_g1_i1, TRINITY_DN107652_c0_g2_…
[TOP, DETAILS]	GO:0099738	cell cortex region	CELLULAR_COMPONENT	137	0.143861	2.01402	0.00779727	0.0949436	1	75088	tags=74%, list=60%, signal=186%	TRINITY_DN114383_c2_g5_i2, TRINITY_DN1164_c0_g1_i1, TRINITY_DN109002_c2_g1_i1, TRINITY_DN32548_c0_g1_i1, TRINITY_DN117743_c0_g1_i1, TRINITY_DN77940_c0_g1_i1, TRINITY_DN120617_c0_g1_i3, TRINITY_DN111575_c1_g8_i1, TRINITY_DN130891_c0_g1_i1, TRINITY_DN114457_c2_g1_i1, TRINITY_DN84663_c0_g1_i1, TRINITY_DN96247_c1_g1_i1, TRINITY_DN116407_c0_g1_i1, TRINITY_DN106425_c0_g3_i2, TRINITY_DN111604_c1_g3_i1, …
[TOP, DETAILS]	GO:0006547	histidine metabolic process	BIOLOGICAL_PROCESS	41	0.262976	2.01249	0.00382409	0.095402	1	52494	tags=68%, list=42%, signal=118%	TRINITY_DN22458_c0_g1_i1, TRINITY_DN116753_c1_g3_i1, TRINITY_DN61769_c0_g1_i1, TRINITY_DN89231_c0_g1_i1, TRINITY_DN124281_c0_g1_i1, TRINITY_DN118720_c1_g4_i1, TRINITY_DN149711_c0_g1_i1, TRINITY_DN20221_c0_g1_i1, TRINITY_DN82193_c0_g1_i1, TRINITY_DN103526_c0_g1_i1, TRINITY_DN111115_c2_g2_i1, TRINITY_DN116084_c0_g3_i1, TRINITY_DN107922_c1_g1_i1, TRINITY_DN136845_c0_g1_i1, TRINITY_DN119886_c0_g2_i3,…
[TOP, DETAILS]	GO:0072028	nephron morphogenesis	BIOLOGICAL_PROCESS	29	0.317861	2.01232	0.00193424	0.0951503	1	55093	tags=76%, list=44%, signal=136%	TRINITY_DN93537_c0_g1_i1, TRINITY_DN112459_c1_g2_i1, TRINITY_DN107753_c0_g3_i2, TRINITY_DN20690_c0_g1_i1, TRINITY_DN113754_c1_g1_i6, TRINITY_DN104902_c0_g2_i1, TRINITY_DN75389_c0_g1_i1, TRINITY_DN21610_c0_g1_i1, TRINITY_DN116384_c1_g1_i4, TRINITY_DN112298_c1_g8_i1, TRINITY_DN7256_c0_g1_i1, TRINITY_DN149464_c0_g1_i1, TRINITY_DN121417_c0_g1_i2, TRINITY_DN106993_c0_g2_i1, TRINITY_DN130891_c0_g1_i1, …
[TOP, DETAILS]	GO:0018095	protein polyglutamylation	BIOLOGICAL_PROCESS	18	0.388904	2.01046	0.0063425	0.0958395	1	34720	tags=67%, list=28%, signal=92%	TRINITY_DN106768_c0_g1_i1, TRINITY_DN111482_c1_g4_i1, TRINITY_DN111203_c0_g2_i1, TRINITY_DN109947_c1_g4_i1, TRINITY_DN118265_c1_g2_i1, TRINITY_DN16552_c0_g1_i1, TRINITY_DN98637_c0_g1_i1, TRINITY_DN92218_c0_g1_i1, TRINITY_DN144866_c0_g1_i1, TRINITY_DN106902_c2_g2_i3, TRINITY_DN109163_c2_g2_i1, TRINITY_DN109869_c1_g3_i1
[TOP, DETAILS]	GO:1902716	cell cortex of growing cell tip	CELLULAR_COMPONENT	20	0.376787	2.0088	0.00375235	0.096522	1	27903	tags=60%, list=22%, signal=77%	TRINITY_DN118372_c0_g3_i1, TRINITY_DN108098_c2_g6_i1, TRINITY_DN112283_c1_g2_i1, TRINITY_DN112283_c1_g3_i2, TRINITY_DN109407_c1_g3_i1, TRINITY_DN118171_c1_g5_i1, TRINITY_DN116671_c2_g6_i1, TRINITY_DN120044_c0_g8_i1, TRINITY_DN112283_c1_g4_i1, TRINITY_DN118426_c0_g5_i1, TRINITY_DN120044_c0_g9_i1, TRINITY_DN109866_c0_g2_i1
[TOP, DETAILS]	GO:0060170	ciliary membrane	CELLULAR_COMPONENT	38	0.270711	2.0054	0.00581395	0.0981363	1	58265	tags=74%, list=47%, signal=138%	TRINITY_DN104902_c0_g2_i1, TRINITY_DN108328_c0_g1_i3, TRINITY_DN75389_c0_g1_i1, TRINITY_DN103081_c0_g2_i1, TRINITY_DN7256_c0_g1_i1, TRINITY_DN130891_c0_g1_i1, TRINITY_DN109678_c0_g2_i1, TRINITY_DN108239_c2_g5_i1, TRINITY_DN16543_c0_g1_i1, TRINITY_DN112312_c1_g6_i1, TRINITY_DN111024_c0_g3_i1, TRINITY_DN116196_c0_g1_i1, TRINITY_DN86258_c0_g1_i1, TRINITY_DN112214_c2_g5_i1, TRINITY_DN107753_c0_g3_i2,…
[TOP, DETAILS]	GO:0005924	cell-substrate adherens junction	CELLULAR_COMPONENT	154	0.135463	2.00505	0.0141414	0.0980116	1	95894	tags=90%, list=77%, signal=387%	TRINITY_DN82002_c0_g1_i1, TRINITY_DN111229_c0_g1_i1, TRINITY_DN112673_c0_g1_i1, TRINITY_DN110212_c2_g1_i2, TRINITY_DN18827_c0_g1_i1, TRINITY_DN24580_c0_g1_i1, TRINITY_DN12588_c0_g1_i1, TRINITY_DN127395_c0_g1_i1, TRINITY_DN64136_c0_g1_i1, TRINITY_DN109983_c0_g1_i1, TRINITY_DN140858_c0_g1_i1, TRINITY_DN48981_c0_g1_i1, TRINITY_DN66197_c0_g1_i2, TRINITY_DN112842_c0_g1_i6, TRINITY_DN21412_c0_g1_i1, TR…
[TOP, DETAILS]	GO:0006338	chromatin remodeling	BIOLOGICAL_PROCESS	277	0.104977	2.00485	0	0.0977588	1	78498	tags=73%, list=63%, signal=197%	TRINITY_DN116291_c2_g1_i2, TRINITY_DN108657_c0_g7_i1, TRINITY_DN116699_c2_g8_i1, TRINITY_DN112533_c3_g1_i1, TRINITY_DN3244_c0_g1_i1, TRINITY_DN114604_c12_g2_i1, TRINITY_DN79462_c0_g1_i1, TRINITY_DN117050_c0_g2_i1, TRINITY_DN131290_c0_g1_i1, TRINITY_DN80583_c0_g1_i1, TRINITY_DN105214_c1_g2_i1, TRINITY_DN150904_c0_g1_i1, TRINITY_DN115504_c0_g1_i1, TRINITY_DN114176_c0_g1_i1, TRINITY_DN86459_c0_g2_i1…
[TOP, DETAILS]	GO:0042651	thylakoid membrane	CELLULAR_COMPONENT	365	0.0877186	2.00426	0.00409836	0.0978144	1	62000	tags=58%, list=50%, signal=115%	TRINITY_DN107750_c1_g1_i2, TRINITY_DN120492_c0_g3_i2, TRINITY_DN118866_c0_g1_i1, TRINITY_DN112097_c2_g2_i1, TRINITY_DN151162_c0_g1_i1, TRINITY_DN105233_c0_g1_i1, TRINITY_DN103910_c0_g2_i1, TRINITY_DN113546_c0_g3_i2, TRINITY_DN119979_c0_g1_i1, TRINITY_DN103374_c0_g1_i1, TRINITY_DN106279_c1_g4_i1, TRINITY_DN119557_c5_g2_i1, TRINITY_DN110186_c0_g1_i1, TRINITY_DN119374_c1_g1_i9, TRINITY_DN119349_c2_g…
[TOP, DETAILS]	GO:0072088	nephron epithelium morphogenesis	BIOLOGICAL_PROCESS	29	0.317861	2.00339	0.00406504	0.0978963	1	55093	tags=76%, list=44%, signal=136%	TRINITY_DN93537_c0_g1_i1, TRINITY_DN112459_c1_g2_i1, TRINITY_DN107753_c0_g3_i2, TRINITY_DN20690_c0_g1_i1, TRINITY_DN113754_c1_g1_i6, TRINITY_DN104902_c0_g2_i1, TRINITY_DN75389_c0_g1_i1, TRINITY_DN21610_c0_g1_i1, TRINITY_DN116384_c1_g1_i4, TRINITY_DN112298_c1_g8_i1, TRINITY_DN7256_c0_g1_i1, TRINITY_DN149464_c0_g1_i1, TRINITY_DN121417_c0_g1_i2, TRINITY_DN106993_c0_g2_i1, TRINITY_DN130891_c0_g1_i1, …
[TOP, DETAILS]	GO:0048010	vascular endothelial growth factor receptor signaling pathway	BIOLOGICAL_PROCESS	125	0.153846	2.00109	0	0.098886	1	51778	tags=57%, list=41%, signal=97%	TRINITY_DN129472_c0_g1_i1, TRINITY_DN113899_c3_g2_i1, TRINITY_DN112441_c1_g3_i6, TRINITY_DN113479_c1_g1_i1, TRINITY_DN117280_c3_g2_i1, TRINITY_DN109304_c0_g1_i2, TRINITY_DN59085_c0_g1_i1, TRINITY_DN120365_c0_g1_i6, TRINITY_DN110583_c1_g1_i1, TRINITY_DN111672_c0_g2_i2, TRINITY_DN110354_c1_g1_i1, TRINITY_DN120632_c1_g4_i1, TRINITY_DN99416_c0_g2_i1, TRINITY_DN44099_c0_g1_i1, TRINITY_DN118802_c0_g5_i…
[TOP, DETAILS]	GO:0005518	collagen binding	MOLECULAR_FUNCTION	57	0.223426	1.99952	0.00402414	0.0993769	1	79525	tags=86%, list=64%, signal=236%	TRINITY_DN86056_c0_g2_i1, TRINITY_DN107514_c5_g1_i1, TRINITY_DN105559_c1_g3_i4, TRINITY_DN129203_c0_g1_i1, TRINITY_DN120117_c1_g1_i4, TRINITY_DN106353_c13_g1_i1, TRINITY_DN110100_c0_g2_i1, TRINITY_DN107360_c0_g3_i1, TRINITY_DN5020_c0_g1_i1, TRINITY_DN119041_c2_g3_i1, TRINITY_DN110691_c3_g1_i2, TRINITY_DN105088_c12_g1_i3, TRINITY_DN93537_c0_g1_i1, TRINITY_DN110077_c8_g1_i1, TRINITY_DN113754_c1_g1_…
[TOP, DETAILS]	GO:1905820	positive regulation of chromosome separation	BIOLOGICAL_PROCESS	86	0.181377	1.99944	0.00821355	0.0990486	1	19490	tags=34%, list=16%, signal=40%	TRINITY_DN121514_c0_g1_i1, TRINITY_DN120729_c1_g1_i7, TRINITY_DN110221_c1_g6_i1, TRINITY_DN114478_c0_g3_i2, TRINITY_DN116124_c1_g1_i1, TRINITY_DN93622_c0_g1_i1, TRINITY_DN112451_c2_g1_i1, TRINITY_DN114344_c1_g1_i2, TRINITY_DN102616_c0_g4_i1, TRINITY_DN107052_c0_g3_i2, TRINITY_DN114902_c3_g3_i2, TRINITY_DN120425_c0_g2_i1, TRINITY_DN140222_c0_g1_i1, TRINITY_DN116514_c0_g1_i1, TRINITY_DN112694_c2_g1…
[TOP, DETAILS]	GO:0031674	I band	CELLULAR_COMPONENT	108	0.164755	1.99534	0.00202429	0.101286	1	73159	tags=75%, list=59%, signal=181%	TRINITY_DN107570_c0_g1_i1, TRINITY_DN46096_c0_g1_i1, TRINITY_DN120137_c0_g3_i1, TRINITY_DN62081_c0_g1_i2, TRINITY_DN119183_c6_g1_i1, TRINITY_DN95809_c0_g1_i1, TRINITY_DN68681_c0_g1_i1, TRINITY_DN24580_c0_g1_i1, TRINITY_DN20415_c0_g1_i1, TRINITY_DN94240_c0_g4_i1, TRINITY_DN8332_c0_g1_i1, TRINITY_DN117667_c0_g1_i1, TRINITY_DN116786_c0_g5_i2, TRINITY_DN19407_c0_g1_i1, TRINITY_DN74901_c0_g1_i2, TRINI…
[TOP, DETAILS]	GO:0005793	endoplasmic reticulum-Golgi intermediate compartment	CELLULAR_COMPONENT	136	0.148561	1.99384	0.00796813	0.101737	1	61401	tags=64%, list=49%, signal=126%	TRINITY_DN41176_c0_g1_i1, TRINITY_DN120235_c0_g3_i1, TRINITY_DN107101_c0_g2_i1, TRINITY_DN117202_c13_g1_i1, TRINITY_DN76928_c0_g1_i1, TRINITY_DN109022_c0_g1_i2, TRINITY_DN130915_c0_g1_i1, TRINITY_DN24060_c0_g1_i1, TRINITY_DN102877_c0_g1_i2, TRINITY_DN89531_c0_g1_i1, TRINITY_DN98417_c0_g1_i1, TRINITY_DN120173_c2_g2_i1, TRINITY_DN102972_c0_g1_i1, TRINITY_DN96247_c1_g1_i1, TRINITY_DN126993_c0_g1_i1,…
[TOP, DETAILS]	GO:0000302	response to reactive oxygen species	BIOLOGICAL_PROCESS	370	0.0905739	1.9924	0	0.102253	1	72819	tags=67%, list=58%, signal=161%	TRINITY_DN111387_c21_g1_i1, TRINITY_DN1164_c0_g1_i1, TRINITY_DN105006_c0_g2_i1, TRINITY_DN135633_c0_g1_i1, TRINITY_DN32548_c0_g1_i1, TRINITY_DN100050_c0_g1_i2, TRINITY_DN120326_c0_g1_i1, TRINITY_DN108871_c2_g5_i1, TRINITY_DN116873_c1_g2_i3, TRINITY_DN41574_c0_g1_i1, TRINITY_DN63817_c0_g1_i1, TRINITY_DN112009_c0_g1_i2, TRINITY_DN116982_c0_g1_i9, TRINITY_DN54518_c0_g1_i1, TRINITY_DN29596_c0_g1_i1, …
[TOP, DETAILS]	GO:0007601	visual perception	BIOLOGICAL_PROCESS	78	0.189868	1.99232	0.00201613	0.101904	1	43580	tags=54%, list=35%, signal=83%	TRINITY_DN71835_c0_g1_i1, TRINITY_DN112211_c4_g2_i2, TRINITY_DN89087_c0_g1_i1, TRINITY_DN2452_c0_g1_i1, TRINITY_DN118171_c1_g5_i1, TRINITY_DN112475_c4_g1_i1, TRINITY_DN119679_c1_g3_i1, TRINITY_DN84629_c0_g2_i1, TRINITY_DN118711_c0_g1_i2, TRINITY_DN90588_c0_g1_i2, TRINITY_DN120171_c0_g1_i1, TRINITY_DN118426_c0_g5_i1, TRINITY_DN124192_c0_g1_i1, TRINITY_DN117315_c1_g7_i1, TRINITY_DN110054_c1_g8_i1, …
[TOP, DETAILS]	GO:0043280	positive regulation of cysteine-type endopeptidase activity involved in apoptotic process	BIOLOGICAL_PROCESS	130	0.148104	1.99175	0.00407332	0.101785	1	72838	tags=73%, list=58%, signal=175%	TRINITY_DN112673_c0_g1_i1, TRINITY_DN113392_c8_g6_i1, TRINITY_DN120641_c0_g1_i7, TRINITY_DN8703_c0_g1_i1, TRINITY_DN124215_c0_g1_i1, TRINITY_DN109304_c0_g1_i2, TRINITY_DN113839_c3_g1_i2, TRINITY_DN130134_c0_g1_i1, TRINITY_DN55070_c0_g1_i1, TRINITY_DN52386_c0_g1_i1, TRINITY_DN105294_c0_g1_i3, TRINITY_DN126199_c0_g1_i1, TRINITY_DN135655_c0_g1_i1, TRINITY_DN74659_c0_g1_i1, TRINITY_DN85988_c0_g1_i1, …
[TOP, DETAILS]	GO:2000377	regulation of reactive oxygen species metabolic process	BIOLOGICAL_PROCESS	190	0.123859	1.98863	0.00636943	0.103255	1	100969	tags=93%, list=81%, signal=484%	TRINITY_DN83100_c0_g1_i3, TRINITY_DN111387_c21_g1_i1, TRINITY_DN74870_c0_g1_i1, TRINITY_DN120690_c0_g1_i3, TRINITY_DN95149_c1_g1_i1, TRINITY_DN110635_c0_g3_i1, TRINITY_DN95125_c1_g1_i1, TRINITY_DN111534_c4_g6_i1, TRINITY_DN32548_c0_g1_i1, TRINITY_DN136526_c0_g1_i1, TRINITY_DN120326_c0_g1_i1, TRINITY_DN126199_c0_g1_i1, TRINITY_DN67338_c0_g1_i1, TRINITY_DN130891_c0_g1_i1, TRINITY_DN70947_c0_g1_i1, …
[TOP, DETAILS]	GO:1902903	regulation of supramolecular fiber organization	BIOLOGICAL_PROCESS	445	0.0806706	1.98692	0	0.103914	1	92743	tags=82%, list=74%, signal=318%	TRINITY_DN115496_c0_g1_i19, TRINITY_DN111824_c0_g4_i1, TRINITY_DN1164_c0_g1_i1, TRINITY_DN44363_c0_g1_i1, TRINITY_DN116158_c0_g1_i2, TRINITY_DN72778_c0_g1_i2, TRINITY_DN113484_c1_g2_i1, TRINITY_DN84406_c0_g1_i2, TRINITY_DN100629_c0_g1_i2, TRINITY_DN117315_c1_g7_i1, TRINITY_DN97738_c0_g1_i3, TRINITY_DN100050_c0_g1_i2, TRINITY_DN106930_c0_g3_i1, TRINITY_DN117743_c0_g1_i1, TRINITY_DN127395_c0_g1_i1,…
[TOP, DETAILS]	GO:0005925	focal adhesion	CELLULAR_COMPONENT	153	0.134825	1.98505	0.00394477	0.104755	1	95894	tags=90%, list=77%, signal=387%	TRINITY_DN82002_c0_g1_i1, TRINITY_DN111229_c0_g1_i1, TRINITY_DN112673_c0_g1_i1, TRINITY_DN110212_c2_g1_i2, TRINITY_DN18827_c0_g1_i1, TRINITY_DN24580_c0_g1_i1, TRINITY_DN12588_c0_g1_i1, TRINITY_DN127395_c0_g1_i1, TRINITY_DN64136_c0_g1_i1, TRINITY_DN109983_c0_g1_i1, TRINITY_DN140858_c0_g1_i1, TRINITY_DN48981_c0_g1_i1, TRINITY_DN66197_c0_g1_i2, TRINITY_DN112842_c0_g1_i6, TRINITY_DN21412_c0_g1_i1, TR…
[TOP, DETAILS]	GO:0008022	protein C-terminus binding	MOLECULAR_FUNCTION	263	0.102891	1.98462	0.00965251	0.104664	1	80781	tags=75%, list=65%, signal=211%	TRINITY_DN111387_c21_g1_i1, TRINITY_DN126512_c0_g1_i1, TRINITY_DN77622_c0_g1_i1, TRINITY_DN112434_c5_g7_i1, TRINITY_DN80710_c0_g1_i1, TRINITY_DN120617_c0_g1_i3, TRINITY_DN46531_c0_g1_i1, TRINITY_DN104245_c1_g1_i1, TRINITY_DN51855_c0_g1_i1, TRINITY_DN16578_c0_g1_i1, TRINITY_DN42381_c0_g1_i1, TRINITY_DN84663_c0_g1_i1, TRINITY_DN47237_c0_g1_i1, TRINITY_DN13906_c0_g1_i1, TRINITY_DN77286_c0_g2_i1, TRI…
[TOP, DETAILS]	GO:0007015	actin filament organization	BIOLOGICAL_PROCESS	493	0.0776905	1.98423	0.00963391	0.104518	1	92743	tags=82%, list=74%, signal=316%	TRINITY_DN72778_c0_g1_i2, TRINITY_DN97738_c0_g1_i3, TRINITY_DN46531_c0_g1_i1, TRINITY_DN143488_c0_g1_i1, TRINITY_DN84663_c0_g1_i1, TRINITY_DN121151_c0_g1_i1, TRINITY_DN109135_c0_g1_i1, TRINITY_DN77168_c0_g1_i1, TRINITY_DN11068_c0_g1_i1, TRINITY_DN111954_c0_g1_i1, TRINITY_DN108537_c1_g4_i1, TRINITY_DN119599_c6_g3_i2, TRINITY_DN110664_c8_g2_i1, TRINITY_DN119063_c2_g5_i1, TRINITY_DN90856_c0_g1_i1, T…
[TOP, DETAILS]	GO:0032526	response to retinoic acid	BIOLOGICAL_PROCESS	82	0.186618	1.98138	0.00207039	0.105946	1	55945	tags=63%, list=45%, signal=115%	TRINITY_DN51138_c0_g1_i1, TRINITY_DN123163_c0_g1_i1, TRINITY_DN111662_c2_g1_i2, TRINITY_DN66574_c0_g1_i1, TRINITY_DN102163_c0_g1_i2, TRINITY_DN135633_c0_g1_i1, TRINITY_DN117430_c3_g3_i2, TRINITY_DN47095_c0_g2_i1, TRINITY_DN55070_c0_g1_i1, TRINITY_DN87706_c0_g1_i1, TRINITY_DN105892_c0_g1_i1, TRINITY_DN111672_c0_g2_i2, TRINITY_DN34652_c0_g1_i1, TRINITY_DN100396_c0_g1_i1, TRINITY_DN14931_c0_g1_i1, T…
[TOP, DETAILS]	GO:0070231	T cell apoptotic process	BIOLOGICAL_PROCESS	29	0.298639	1.9811	0.0115385	0.105729	1	35947	tags=59%, list=29%, signal=82%	TRINITY_DN105259_c8_g1_i2, TRINITY_DN100496_c0_g1_i1, TRINITY_DN113456_c1_g2_i2, TRINITY_DN112761_c0_g1_i1, TRINITY_DN112045_c0_g2_i1, TRINITY_DN107882_c0_g2_i2, TRINITY_DN125852_c0_g1_i1, TRINITY_DN118380_c0_g1_i3, TRINITY_DN112940_c0_g1_i2, TRINITY_DN95000_c0_g1_i1, TRINITY_DN128429_c0_g1_i1, TRINITY_DN107346_c0_g1_i1, TRINITY_DN6045_c0_g1_i1, TRINITY_DN38629_c0_g1_i1, TRINITY_DN120320_c0_g3_i2…
[TOP, DETAILS]	GO:0097546	ciliary base	CELLULAR_COMPONENT	53	0.231948	1.98051	0.00801603	0.105704	1	48839	tags=62%, list=39%, signal=102%	TRINITY_DN116050_c2_g2_i2, TRINITY_DN142296_c0_g1_i1, TRINITY_DN125244_c0_g1_i1, TRINITY_DN98605_c0_g1_i1, TRINITY_DN90633_c0_g1_i1, TRINITY_DN113484_c1_g2_i1, TRINITY_DN107405_c3_g1_i1, TRINITY_DN110724_c0_g8_i1, TRINITY_DN120080_c0_g1_i2, TRINITY_DN110489_c2_g5_i1, TRINITY_DN48407_c0_g1_i1, TRINITY_DN135335_c0_g1_i1, TRINITY_DN30985_c0_g1_i1, TRINITY_DN118799_c1_g5_i1, TRINITY_DN111236_c0_g2_i1…
[TOP, DETAILS]	GO:0004691	cAMP-dependent protein kinase activity	MOLECULAR_FUNCTION	55	0.225095	1.97996	0.00400802	0.105707	1	62772	tags=73%, list=50%, signal=146%	TRINITY_DN62017_c0_g1_i1, TRINITY_DN109047_c0_g2_i1, TRINITY_DN107224_c2_g3_i1, TRINITY_DN103645_c1_g2_i1, TRINITY_DN108757_c3_g1_i1, TRINITY_DN105875_c0_g10_i1, TRINITY_DN107284_c3_g7_i1, TRINITY_DN112187_c0_g1_i2, TRINITY_DN119644_c0_g2_i3, TRINITY_DN108757_c2_g1_i1, TRINITY_DN77959_c0_g1_i2, TRINITY_DN110269_c0_g1_i1, TRINITY_DN117500_c3_g1_i1, TRINITY_DN120403_c2_g2_i1, TRINITY_DN111236_c0_g2…
[TOP, DETAILS]	GO:0032970	regulation of actin filament-based process	BIOLOGICAL_PROCESS	471	0.0777374	1.97676	0.00397614	0.10729	1	92743	tags=82%, list=74%, signal=317%	TRINITY_DN72778_c0_g1_i2, TRINITY_DN97738_c0_g1_i3, TRINITY_DN84602_c0_g1_i1, TRINITY_DN46531_c0_g1_i1, TRINITY_DN143488_c0_g1_i1, TRINITY_DN84663_c0_g1_i1, TRINITY_DN121151_c0_g1_i1, TRINITY_DN109135_c0_g1_i1, TRINITY_DN106425_c0_g3_i2, TRINITY_DN77168_c0_g1_i1, TRINITY_DN93537_c0_g1_i1, TRINITY_DN111954_c0_g1_i1, TRINITY_DN108537_c1_g4_i1, TRINITY_DN33347_c0_g1_i1, TRINITY_DN110664_c8_g2_i1, TR…
[TOP, DETAILS]	GO:0009534	chloroplast thylakoid	CELLULAR_COMPONENT	347	0.0910439	1.97669	0.00389864	0.106943	1	18906	tags=24%, list=15%, signal=28%	TRINITY_DN102589_c3_g1_i6, TRINITY_DN107560_c1_g1_i2, TRINITY_DN112097_c0_g1_i1, TRINITY_DN105799_c0_g2_i1, TRINITY_DN105164_c2_g1_i1, TRINITY_DN108946_c1_g1_i1, TRINITY_DN115702_c2_g1_i1, TRINITY_DN107274_c2_g1_i1, TRINITY_DN120492_c0_g3_i2, TRINITY_DN111765_c0_g1_i1, TRINITY_DN105255_c0_g1_i1, TRINITY_DN112097_c2_g6_i1, TRINITY_DN110630_c2_g3_i1, TRINITY_DN118206_c2_g4_i1, TRINITY_DN119436_c3_g…
[TOP, DETAILS]	GO:0061630	ubiquitin protein ligase activity	MOLECULAR_FUNCTION	364	0.0891929	1.97648	0.00378072	0.106716	1	54463	tags=52%, list=44%, signal=93%	TRINITY_DN120719_c1_g2_i3, TRINITY_DN112479_c1_g1_i1, TRINITY_DN105649_c0_g2_i1, TRINITY_DN106028_c0_g1_i2, TRINITY_DN19015_c0_g1_i1, TRINITY_DN118696_c2_g4_i1, TRINITY_DN117814_c0_g1_i2, TRINITY_DN39790_c0_g1_i1, TRINITY_DN116182_c0_g2_i1, TRINITY_DN56649_c0_g1_i1, TRINITY_DN112434_c5_g7_i1, TRINITY_DN110355_c1_g3_i1, TRINITY_DN52386_c0_g1_i1, TRINITY_DN110608_c3_g6_i1, TRINITY_DN55015_c0_g1_i1,…
[TOP, DETAILS]	GO:0008015	blood circulation	BIOLOGICAL_PROCESS	346	0.0906447	1.97601	0.00390625	0.106664	1	82254	tags=75%, list=66%, signal=218%	TRINITY_DN78444_c0_g1_i1, TRINITY_DN107570_c0_g1_i1, TRINITY_DN44363_c0_g1_i1, TRINITY_DN120137_c0_g3_i1, TRINITY_DN121653_c0_g1_i1, TRINITY_DN126512_c0_g1_i1, TRINITY_DN116384_c1_g1_i4, TRINITY_DN32548_c0_g1_i1, TRINITY_DN91530_c0_g1_i2, TRINITY_DN120326_c0_g1_i1, TRINITY_DN126199_c0_g1_i1, TRINITY_DN81725_c0_g1_i1, TRINITY_DN96370_c0_g1_i1, TRINITY_DN111379_c0_g1_i4, TRINITY_DN112009_c0_g1_i2, …
[TOP, DETAILS]	GO:0005201	extracellular matrix structural constituent	MOLECULAR_FUNCTION	15	0.420397	1.97599	0.00421053	0.106295	1	47447	tags=80%, list=38%, signal=129%	TRINITY_DN37505_c0_g1_i1, TRINITY_DN119927_c10_g2_i1, TRINITY_DN116180_c0_g1_i2, TRINITY_DN108831_c20_g1_i2, TRINITY_DN111382_c0_g1_i2, TRINITY_DN105365_c0_g1_i1, TRINITY_DN118444_c2_g5_i1, TRINITY_DN136464_c0_g1_i1, TRINITY_DN143338_c0_g1_i1, TRINITY_DN102072_c0_g1_i1, TRINITY_DN51070_c0_g1_i1, TRINITY_DN64254_c0_g1_i1
[TOP, DETAILS]	GO:0072078	nephron tubule morphogenesis	BIOLOGICAL_PROCESS	28	0.309236	1.97593	0.004	0.105965	1	55093	tags=75%, list=44%, signal=134%	TRINITY_DN93537_c0_g1_i1, TRINITY_DN112459_c1_g2_i1, TRINITY_DN107753_c0_g3_i2, TRINITY_DN20690_c0_g1_i1, TRINITY_DN113754_c1_g1_i6, TRINITY_DN104902_c0_g2_i1, TRINITY_DN75389_c0_g1_i1, TRINITY_DN21610_c0_g1_i1, TRINITY_DN116384_c1_g1_i4, TRINITY_DN112298_c1_g8_i1, TRINITY_DN7256_c0_g1_i1, TRINITY_DN149464_c0_g1_i1, TRINITY_DN121417_c0_g1_i2, TRINITY_DN106993_c0_g2_i1, TRINITY_DN130891_c0_g1_i1, …
[TOP, DETAILS]	GO:0032182	ubiquitin-like protein binding	MOLECULAR_FUNCTION	164	0.133801	1.97408	0.00198807	0.10669	1	67887	tags=68%, list=54%, signal=148%	TRINITY_DN51759_c0_g2_i1, TRINITY_DN19015_c0_g1_i1, TRINITY_DN39790_c0_g1_i1, TRINITY_DN111996_c1_g2_i1, TRINITY_DN1348_c0_g1_i1, TRINITY_DN91432_c0_g1_i1, TRINITY_DN104521_c0_g2_i3, TRINITY_DN106474_c0_g2_i1, TRINITY_DN117145_c0_g2_i1, TRINITY_DN111339_c4_g1_i1, TRINITY_DN140746_c0_g1_i1, TRINITY_DN123954_c0_g1_i1, TRINITY_DN106877_c0_g1_i4, TRINITY_DN114915_c2_g9_i1, TRINITY_DN110473_c4_g1_i1, …
[TOP, DETAILS]	GO:2000241	regulation of reproductive process	BIOLOGICAL_PROCESS	371	0.0875819	1.97263	0.0118812	0.107315	1	58480	tags=56%, list=47%, signal=104%	TRINITY_DN135339_c0_g1_i1, TRINITY_DN111662_c2_g1_i2, TRINITY_DN109524_c0_g1_i1, TRINITY_DN114944_c5_g1_i1, TRINITY_DN112451_c2_g1_i1, TRINITY_DN116384_c1_g1_i4, TRINITY_DN32548_c0_g1_i1, TRINITY_DN113029_c0_g2_i1, TRINITY_DN106233_c0_g1_i5, TRINITY_DN119467_c0_g1_i1, TRINITY_DN110217_c0_g8_i1, TRINITY_DN113001_c1_g2_i1, TRINITY_DN116484_c0_g3_i1, TRINITY_DN100966_c0_g1_i1, TRINITY_DN104480_c2_g4…
[TOP, DETAILS]	GO:0055064	chloride ion homeostasis	BIOLOGICAL_PROCESS	19	0.37957	1.96835	0.00793651	0.109565	1	44657	tags=74%, list=36%, signal=115%	TRINITY_DN116302_c0_g9_i1, TRINITY_DN1569_c0_g1_i1, TRINITY_DN118176_c2_g3_i1, TRINITY_DN98778_c0_g1_i2, TRINITY_DN109549_c0_g2_i1, TRINITY_DN107241_c0_g1_i1, TRINITY_DN116384_c1_g1_i4, TRINITY_DN105714_c2_g1_i1, TRINITY_DN117309_c1_g5_i2, TRINITY_DN108603_c0_g1_i1, TRINITY_DN116341_c0_g2_i1, TRINITY_DN145461_c0_g1_i1, TRINITY_DN87945_c0_g2_i1, TRINITY_DN107591_c14_g1_i1
[TOP, DETAILS]	GO:0005628	prospore membrane	CELLULAR_COMPONENT	52	0.232271	1.96759	0.00196078	0.109616	1	33471	tags=50%, list=27%, signal=68%	TRINITY_DN105312_c3_g1_i1, TRINITY_DN112283_c1_g3_i2, TRINITY_DN109407_c1_g3_i1, TRINITY_DN109002_c2_g1_i1, TRINITY_DN114944_c5_g1_i1, TRINITY_DN109866_c0_g2_i1, TRINITY_DN118372_c0_g3_i1, TRINITY_DN110217_c0_g8_i1, TRINITY_DN52636_c0_g1_i1, TRINITY_DN115373_c7_g2_i1, TRINITY_DN116484_c0_g3_i1, TRINITY_DN103239_c0_g2_i2, TRINITY_DN120044_c0_g9_i1, TRINITY_DN114633_c1_g1_i1, TRINITY_DN112283_c1_g2…
[TOP, DETAILS]	GO:0014850	response to muscle activity	BIOLOGICAL_PROCESS	16	0.405333	1.96563	0.00612245	0.110387	1	50892	tags=81%, list=41%, signal=137%	TRINITY_DN106846_c0_g1_i6, TRINITY_DN112761_c0_g1_i1, TRINITY_DN109047_c0_g2_i1, TRINITY_DN113694_c0_g2_i1, TRINITY_DN99448_c0_g1_i2, TRINITY_DN109933_c3_g2_i2, TRINITY_DN110269_c0_g1_i1, TRINITY_DN112929_c2_g2_i2, TRINITY_DN105451_c1_g4_i1, TRINITY_DN68788_c0_g1_i1, TRINITY_DN65368_c0_g1_i1, TRINITY_DN118141_c1_g1_i1, TRINITY_DN118659_c0_g1_i1
[TOP, DETAILS]	GO:0005249	voltage-gated potassium channel activity	MOLECULAR_FUNCTION	153	0.136569	1.96515	0.0019802	0.110324	1	29512	tags=37%, list=24%, signal=49%	TRINITY_DN108939_c0_g7_i1, TRINITY_DN115093_c1_g1_i5, TRINITY_DN100062_c0_g1_i1, TRINITY_DN106451_c0_g1_i8, TRINITY_DN105779_c1_g3_i1, TRINITY_DN107461_c2_g5_i1, TRINITY_DN113240_c1_g5_i1, TRINITY_DN104160_c0_g1_i2, TRINITY_DN116377_c2_g1_i4, TRINITY_DN111687_c2_g4_i3, TRINITY_DN100644_c0_g1_i3, TRINITY_DN117886_c0_g2_i1, TRINITY_DN103904_c0_g2_i1, TRINITY_DN115644_c1_g2_i1, TRINITY_DN107233_c0_g…
[TOP, DETAILS]	GO:0006012	galactose metabolic process	BIOLOGICAL_PROCESS	104	0.166434	1.96302	0.0155642	0.111412	1	71747	tags=74%, list=57%, signal=174%	TRINITY_DN60945_c0_g1_i1, TRINITY_DN116777_c3_g1_i1, TRINITY_DN135869_c0_g1_i1, TRINITY_DN106640_c2_g3_i1, TRINITY_DN106486_c1_g1_i1, TRINITY_DN113894_c3_g1_i1, TRINITY_DN85761_c0_g1_i1, TRINITY_DN85013_c0_g2_i1, TRINITY_DN114226_c0_g1_i1, TRINITY_DN116852_c1_g6_i1, TRINITY_DN99741_c0_g1_i3, TRINITY_DN88513_c0_g1_i1, TRINITY_DN109112_c0_g3_i3, TRINITY_DN113197_c1_g1_i1, TRINITY_DN106005_c1_g3_i1,…
[TOP, DETAILS]	GO:0052803	imidazole-containing compound metabolic process	BIOLOGICAL_PROCESS	47	0.239627	1.96263	0.00784314	0.111306	1	52494	tags=66%, list=42%, signal=114%	TRINITY_DN22458_c0_g1_i1, TRINITY_DN116753_c1_g3_i1, TRINITY_DN61769_c0_g1_i1, TRINITY_DN112475_c4_g1_i1, TRINITY_DN119679_c1_g3_i1, TRINITY_DN89231_c0_g1_i1, TRINITY_DN124281_c0_g1_i1, TRINITY_DN118720_c1_g4_i1, TRINITY_DN149711_c0_g1_i1, TRINITY_DN20221_c0_g1_i1, TRINITY_DN82193_c0_g1_i1, TRINITY_DN103526_c0_g1_i1, TRINITY_DN111115_c2_g2_i1, TRINITY_DN116084_c0_g3_i1, TRINITY_DN107922_c1_g1_i1,…
[TOP, DETAILS]	GO:0000155	phosphorelay sensor kinase activity	MOLECULAR_FUNCTION	44	0.250099	1.96246	0.00601202	0.111041	1	17040	tags=39%, list=14%, signal=45%	TRINITY_DN117739_c2_g4_i1, TRINITY_DN116250_c1_g3_i1, TRINITY_DN116250_c1_g4_i1, TRINITY_DN116250_c1_g6_i1, TRINITY_DN117739_c2_g8_i2, TRINITY_DN103384_c1_g3_i3, TRINITY_DN113114_c0_g1_i3, TRINITY_DN141512_c0_g1_i1, TRINITY_DN108441_c0_g1_i1, TRINITY_DN106755_c1_g3_i1, TRINITY_DN120121_c0_g1_i1, TRINITY_DN110494_c0_g4_i1, TRINITY_DN108441_c0_g2_i2, TRINITY_DN110419_c1_g3_i1, TRINITY_DN103384_c1_g…
[TOP, DETAILS]	GO:0055038	recycling endosome membrane	CELLULAR_COMPONENT	43	0.24854	1.96048	0.0131291	0.111983	1	88112	tags=95%, list=71%, signal=323%	TRINITY_DN39418_c0_g1_i1, TRINITY_DN117614_c0_g2_i1, TRINITY_DN73461_c0_g1_i1, TRINITY_DN108106_c0_g1_i2, TRINITY_DN108328_c0_g1_i3, TRINITY_DN106267_c1_g7_i1, TRINITY_DN44008_c0_g1_i1, TRINITY_DN8991_c0_g1_i1, TRINITY_DN102148_c0_g1_i1, TRINITY_DN113517_c2_g1_i1, TRINITY_DN121306_c0_g1_i1, TRINITY_DN104565_c1_g1_i1, TRINITY_DN116052_c7_g1_i1, TRINITY_DN107877_c1_g3_i1, TRINITY_DN78195_c0_g1_i2, …
[TOP, DETAILS]	GO:0005261	cation channel activity	MOLECULAR_FUNCTION	327	0.0914598	1.95891	0	0.112532	1	68859	tags=64%, list=55%, signal=143%	TRINITY_DN115093_c1_g1_i5, TRINITY_DN107286_c4_g3_i1, TRINITY_DN105779_c1_g3_i1, TRINITY_DN118439_c1_g5_i3, TRINITY_DN75389_c0_g1_i1, TRINITY_DN110054_c1_g8_i1, TRINITY_DN117886_c0_g2_i1, TRINITY_DN115644_c1_g2_i1, TRINITY_DN104850_c2_g1_i1, TRINITY_DN107233_c0_g1_i4, TRINITY_DN114904_c0_g4_i1, TRINITY_DN103361_c1_g1_i4, TRINITY_DN100886_c0_g1_i2, TRINITY_DN97370_c0_g1_i1, TRINITY_DN124617_c0_g1_…
[TOP, DETAILS]	GO:1902905	positive regulation of supramolecular fiber organization	BIOLOGICAL_PROCESS	233	0.11247	1.95766	0.00829876	0.113011	1	92709	tags=85%, list=74%, signal=330%	TRINITY_DN111824_c0_g4_i1, TRINITY_DN117691_c11_g1_i1, TRINITY_DN44363_c0_g1_i1, TRINITY_DN72778_c0_g1_i2, TRINITY_DN84406_c0_g1_i2, TRINITY_DN100629_c0_g1_i2, TRINITY_DN97738_c0_g1_i3, TRINITY_DN106930_c0_g3_i1, TRINITY_DN117743_c0_g1_i1, TRINITY_DN120617_c0_g1_i3, TRINITY_DN46531_c0_g1_i1, TRINITY_DN107880_c10_g2_i1, TRINITY_DN143488_c0_g1_i1, TRINITY_DN84663_c0_g1_i1, TRINITY_DN117145_c0_g2_i1…
[TOP, DETAILS]	GO:0045766	positive regulation of angiogenesis	BIOLOGICAL_PROCESS	93	0.170787	1.95761	0	0.112669	1	66020	tags=70%, list=53%, signal=148%	TRINITY_DN58597_c0_g1_i1, TRINITY_DN109304_c0_g1_i2, TRINITY_DN111672_c0_g2_i2, TRINITY_DN107840_c7_g4_i1, TRINITY_DN135655_c0_g1_i1, TRINITY_DN112502_c0_g1_i1, TRINITY_DN109312_c13_g3_i1, TRINITY_DN114604_c12_g2_i1, TRINITY_DN109689_c14_g1_i1, TRINITY_DN107295_c2_g1_i1, TRINITY_DN86127_c0_g1_i2, TRINITY_DN77732_c0_g1_i1, TRINITY_DN103380_c0_g1_i1, TRINITY_DN107360_c0_g3_i1, TRINITY_DN84096_c0_g1…
[TOP, DETAILS]	GO:0045879	negative regulation of smoothened signaling pathway	BIOLOGICAL_PROCESS	46	0.247272	1.95698	0.00811359	0.112644	1	20728	tags=41%, list=17%, signal=49%	TRINITY_DN25840_c0_g1_i1, TRINITY_DN121514_c0_g1_i1, TRINITY_DN117427_c0_g2_i1, TRINITY_DN110426_c5_g3_i2, TRINITY_DN109837_c2_g1_i1, TRINITY_DN120039_c0_g1_i1, TRINITY_DN113484_c1_g2_i1, TRINITY_DN113777_c0_g4_i1, TRINITY_DN53554_c0_g2_i1, TRINITY_DN117167_c4_g3_i1, TRINITY_DN110489_c2_g5_i1, TRINITY_DN97950_c0_g1_i1, TRINITY_DN85621_c0_g1_i1, TRINITY_DN36053_c0_g1_i1, TRINITY_DN110489_c2_g4_i1,…
[TOP, DETAILS]	GO:2001070	starch binding	MOLECULAR_FUNCTION	67	0.198617	1.95681	0.00607287	0.112403	1	10631	tags=28%, list=9%, signal=31%	TRINITY_DN112070_c1_g5_i1, TRINITY_DN93497_c0_g1_i1, TRINITY_DN117801_c0_g3_i1, TRINITY_DN114765_c2_g3_i1, TRINITY_DN91602_c0_g1_i1, TRINITY_DN119876_c0_g1_i3, TRINITY_DN106986_c1_g6_i1, TRINITY_DN109733_c0_g1_i2, TRINITY_DN118875_c0_g2_i2, TRINITY_DN112904_c1_g3_i3, TRINITY_DN75025_c0_g1_i1, TRINITY_DN115622_c0_g10_i3, TRINITY_DN107944_c0_g1_i1, TRINITY_DN109776_c4_g1_i4, TRINITY_DN120636_c6_g6_…
[TOP, DETAILS]	GO:0031976	plastid thylakoid	CELLULAR_COMPONENT	347	0.0910439	1.95596	0.00186567	0.112481	1	18906	tags=24%, list=15%, signal=28%	TRINITY_DN102589_c3_g1_i6, TRINITY_DN107560_c1_g1_i2, TRINITY_DN112097_c0_g1_i1, TRINITY_DN105799_c0_g2_i1, TRINITY_DN105164_c2_g1_i1, TRINITY_DN108946_c1_g1_i1, TRINITY_DN115702_c2_g1_i1, TRINITY_DN107274_c2_g1_i1, TRINITY_DN120492_c0_g3_i2, TRINITY_DN111765_c0_g1_i1, TRINITY_DN105255_c0_g1_i1, TRINITY_DN112097_c2_g6_i1, TRINITY_DN110630_c2_g3_i1, TRINITY_DN118206_c2_g4_i1, TRINITY_DN119436_c3_g…
[TOP, DETAILS]	GO:0072176	nephric duct development	BIOLOGICAL_PROCESS	17	0.394584	1.95535	0.00759013	0.112498	1	53614	tags=82%, list=43%, signal=144%	TRINITY_DN119083_c4_g2_i1, TRINITY_DN107753_c0_g3_i2, TRINITY_DN104902_c0_g2_i1, TRINITY_DN75389_c0_g1_i1, TRINITY_DN109213_c0_g6_i1, TRINITY_DN112298_c1_g8_i1, TRINITY_DN7256_c0_g1_i1, TRINITY_DN108805_c2_g2_i1, TRINITY_DN121417_c0_g1_i2, TRINITY_DN106993_c0_g2_i1, TRINITY_DN130891_c0_g1_i1, TRINITY_DN85325_c0_g1_i1, TRINITY_DN112312_c1_g6_i1, TRINITY_DN111024_c0_g3_i1
[TOP, DETAILS]	GO:0043486	histone exchange	BIOLOGICAL_PROCESS	40	0.259082	1.95488	0.0019802	0.112474	1	76985	tags=88%, list=62%, signal=228%	TRINITY_DN120216_c1_g1_i1, TRINITY_DN116291_c2_g1_i2, TRINITY_DN46355_c0_g1_i1, TRINITY_DN51933_c0_g1_i1, TRINITY_DN92651_c0_g1_i1, TRINITY_DN115352_c2_g4_i1, TRINITY_DN119956_c3_g2_i1, TRINITY_DN105214_c1_g1_i6, TRINITY_DN137036_c0_g1_i1, TRINITY_DN108764_c2_g3_i3, TRINITY_DN3244_c0_g1_i1, TRINITY_DN53524_c0_g1_i1, TRINITY_DN52730_c0_g1_i1, TRINITY_DN108522_c0_g1_i2, TRINITY_DN51407_c0_g1_i1, TR…
[TOP, DETAILS]	GO:0043235	receptor complex	CELLULAR_COMPONENT	265	0.102076	1.95407	0.0165975	0.112617	1	80648	tags=75%, list=65%, signal=210%	TRINITY_DN82002_c0_g1_i1, TRINITY_DN111387_c21_g1_i1, TRINITY_DN51759_c0_g2_i1, TRINITY_DN110704_c16_g1_i1, TRINITY_DN97588_c0_g1_i1, TRINITY_DN67112_c0_g1_i1, TRINITY_DN47574_c0_g1_i2, TRINITY_DN55070_c0_g1_i1, TRINITY_DN113209_c1_g2_i1, TRINITY_DN115065_c12_g3_i1, TRINITY_DN120326_c0_g1_i1, TRINITY_DN99416_c0_g2_i1, TRINITY_DN120861_c0_g2_i4, TRINITY_DN145779_c0_g1_i1, TRINITY_DN103518_c1_g1_i1…
[TOP, DETAILS]	GO:1901568	fatty acid derivative metabolic process	BIOLOGICAL_PROCESS	199	0.119206	1.95095	0.00617284	0.114323	1	67396	tags=66%, list=54%, signal=143%	TRINITY_DN75594_c0_g1_i1, TRINITY_DN5112_c0_g1_i1, TRINITY_DN113479_c1_g1_i1, TRINITY_DN113627_c0_g1_i1, TRINITY_DN116302_c0_g9_i1, TRINITY_DN117280_c3_g2_i1, TRINITY_DN59085_c0_g1_i1, TRINITY_DN31763_c0_g1_i1, TRINITY_DN112220_c2_g6_i2, TRINITY_DN121108_c3_g2_i2, TRINITY_DN120632_c1_g4_i1, TRINITY_DN82697_c0_g1_i1, TRINITY_DN118802_c0_g5_i1, TRINITY_DN66939_c0_g1_i1, TRINITY_DN40400_c0_g1_i1, TR…
[TOP, DETAILS]	GO:0035841	new growing cell tip	CELLULAR_COMPONENT	18	0.387894	1.95064	0.00410678	0.114167	1	27903	tags=61%, list=22%, signal=79%	TRINITY_DN118372_c0_g3_i1, TRINITY_DN112283_c1_g2_i1, TRINITY_DN112283_c1_g3_i2, TRINITY_DN109407_c1_g3_i1, TRINITY_DN115373_c7_g1_i1, TRINITY_DN115373_c7_g2_i1, TRINITY_DN120044_c0_g8_i1, TRINITY_DN118111_c0_g2_i2, TRINITY_DN112283_c1_g4_i1, TRINITY_DN120044_c0_g9_i1, TRINITY_DN109866_c0_g2_i1
[TOP, DETAILS]	GO:0061659	ubiquitin-like protein ligase activity	MOLECULAR_FUNCTION	372	0.0875497	1.95032	0.00206186	0.11397	1	54602	tags=52%, list=44%, signal=93%	TRINITY_DN120719_c1_g2_i3, TRINITY_DN112479_c1_g1_i1, TRINITY_DN105649_c0_g2_i1, TRINITY_DN19015_c0_g1_i1, TRINITY_DN118696_c2_g4_i1, TRINITY_DN39790_c0_g1_i1, TRINITY_DN56649_c0_g1_i1, TRINITY_DN112434_c5_g7_i1, TRINITY_DN110355_c1_g3_i1, TRINITY_DN52386_c0_g1_i1, TRINITY_DN110608_c3_g6_i1, TRINITY_DN11367_c0_g1_i1, TRINITY_DN146718_c0_g1_i1, TRINITY_DN99527_c0_g1_i1, TRINITY_DN117341_c1_g1_i1, …
[TOP, DETAILS]	GO:0000917	division septum assembly	BIOLOGICAL_PROCESS	37	0.271299	1.94996	0.013834	0.113817	1	20147	tags=43%, list=16%, signal=52%	TRINITY_DN114633_c1_g1_i1, TRINITY_DN42990_c0_g1_i1, TRINITY_DN112283_c1_g2_i1, TRINITY_DN112283_c1_g3_i2, TRINITY_DN109407_c1_g3_i1, TRINITY_DN118111_c0_g2_i2, TRINITY_DN111625_c1_g2_i1, TRINITY_DN109866_c0_g2_i1, TRINITY_DN77819_c0_g1_i1, TRINITY_DN115373_c7_g1_i1, TRINITY_DN115373_c7_g2_i1, TRINITY_DN92686_c0_g1_i5, TRINITY_DN112283_c1_g4_i1, TRINITY_DN85431_c0_g1_i1, TRINITY_DN114340_c3_g1_i1…
[TOP, DETAILS]	GO:0005247	voltage-gated chloride channel activity	MOLECULAR_FUNCTION	49	0.235396	1.94944	0.00401606	0.113786	1	47108	tags=61%, list=38%, signal=98%	TRINITY_DN64493_c0_g1_i1, TRINITY_DN118953_c0_g3_i2, TRINITY_DN107560_c1_g1_i2, TRINITY_DN117987_c2_g2_i3, TRINITY_DN106222_c0_g2_i1, TRINITY_DN104154_c0_g1_i3, TRINITY_DN105719_c0_g1_i5, TRINITY_DN113960_c0_g6_i1, TRINITY_DN115673_c1_g2_i1, TRINITY_DN113746_c0_g4_i1, TRINITY_DN133018_c0_g1_i1, TRINITY_DN104132_c0_g1_i1, TRINITY_DN116724_c0_g1_i3, TRINITY_DN114349_c1_g3_i1, TRINITY_DN115629_c0_g3…
[TOP, DETAILS]	GO:0030099	myeloid cell differentiation	BIOLOGICAL_PROCESS	402	0.0830302	1.94693	0.00782779	0.115086	1	96601	tags=86%, list=77%, signal=376%	TRINITY_DN112710_c0_g1_i1, TRINITY_DN76251_c0_g1_i1, TRINITY_DN112733_c4_g2_i1, TRINITY_DN81045_c0_g1_i1, TRINITY_DN109773_c5_g2_i1, TRINITY_DN95000_c0_g1_i1, TRINITY_DN121240_c1_g3_i8, TRINITY_DN107392_c0_g1_i3, TRINITY_DN64817_c0_g1_i1, TRINITY_DN116998_c1_g3_i1, TRINITY_DN120861_c0_g2_i4, TRINITY_DN38388_c0_g1_i1, TRINITY_DN84096_c0_g1_i1, TRINITY_DN63032_c0_g1_i1, TRINITY_DN111574_c1_g2_i1, T…
[TOP, DETAILS]	GO:0006970	response to osmotic stress	BIOLOGICAL_PROCESS	462	0.0764716	1.94482	0.00824742	0.116107	1	49990	tags=48%, list=40%, signal=79%	TRINITY_DN128282_c0_g1_i1, TRINITY_DN120015_c4_g2_i2, TRINITY_DN113484_c1_g2_i1, TRINITY_DN116384_c1_g1_i4, TRINITY_DN91530_c0_g1_i2, TRINITY_DN99432_c0_g1_i1, TRINITY_DN107233_c0_g1_i4, TRINITY_DN114904_c0_g4_i1, TRINITY_DN51855_c0_g1_i1, TRINITY_DN92686_c0_g1_i5, TRINITY_DN84663_c0_g1_i1, TRINITY_DN109135_c0_g1_i1, TRINITY_DN104480_c2_g4_i1, TRINITY_DN35134_c0_g1_i1, TRINITY_DN119894_c0_g1_i1, …
[TOP, DETAILS]	GO:0072659	protein localization to plasma membrane	BIOLOGICAL_PROCESS	276	0.0995933	1.94475	0.00821355	0.115766	1	94444	tags=86%, list=76%, signal=349%	TRINITY_DN120719_c1_g2_i3, TRINITY_DN117614_c0_g2_i1, TRINITY_DN111501_c1_g1_i3, TRINITY_DN77622_c0_g1_i1, TRINITY_DN44008_c0_g1_i1, TRINITY_DN116384_c1_g1_i4, TRINITY_DN88841_c0_g1_i1, TRINITY_DN117743_c0_g1_i1, TRINITY_DN116484_c0_g3_i1, TRINITY_DN42636_c0_g1_i1, TRINITY_DN107877_c1_g3_i1, TRINITY_DN111379_c0_g1_i4, TRINITY_DN6571_c0_g1_i1, TRINITY_DN100966_c0_g1_i1, TRINITY_DN106425_c0_g3_i2, …
[TOP, DETAILS]	GO:1902101	positive regulation of metaphase/anaphase transition of cell cycle	BIOLOGICAL_PROCESS	79	0.186197	1.94176	0.00578035	0.117441	1	19457	tags=34%, list=16%, signal=40%	TRINITY_DN121514_c0_g1_i1, TRINITY_DN120729_c1_g1_i7, TRINITY_DN110221_c1_g6_i1, TRINITY_DN114478_c0_g3_i2, TRINITY_DN116124_c1_g1_i1, TRINITY_DN93622_c0_g1_i1, TRINITY_DN112451_c2_g1_i1, TRINITY_DN114344_c1_g1_i2, TRINITY_DN107052_c0_g3_i2, TRINITY_DN114902_c3_g3_i2, TRINITY_DN120425_c0_g2_i1, TRINITY_DN140222_c0_g1_i1, TRINITY_DN116514_c0_g1_i1, TRINITY_DN112694_c2_g1_i3, TRINITY_DN109276_c2_g2…
[TOP, DETAILS]	GO:0016168	chlorophyll binding	MOLECULAR_FUNCTION	159	0.132176	1.94003	0.01002	0.118299	1	20444	tags=30%, list=16%, signal=35%	TRINITY_DN112097_c0_g1_i1, TRINITY_DN109230_c2_g1_i1, TRINITY_DN105164_c2_g1_i1, TRINITY_DN107274_c2_g1_i1, TRINITY_DN120492_c0_g3_i2, TRINITY_DN110006_c1_g1_i5, TRINITY_DN120492_c0_g1_i1, TRINITY_DN112097_c2_g4_i1, TRINITY_DN105255_c0_g1_i1, TRINITY_DN112097_c2_g6_i1, TRINITY_DN110630_c2_g3_i1, TRINITY_DN120492_c0_g5_i2, TRINITY_DN119436_c3_g3_i1, TRINITY_DN119979_c1_g4_i1, TRINITY_DN109152_c2_g…
[TOP, DETAILS]	GO:0016605	PML body	CELLULAR_COMPONENT	132	0.144159	1.93698	0.00589391	0.120128	1	76681	tags=76%, list=61%, signal=196%	TRINITY_DN65464_c0_g1_i1, TRINITY_DN3731_c0_g1_i1, TRINITY_DN111501_c1_g1_i3, TRINITY_DN112284_c0_g1_i1, TRINITY_DN48081_c0_g1_i2, TRINITY_DN8047_c0_g1_i1, TRINITY_DN124978_c0_g1_i1, TRINITY_DN104245_c1_g1_i1, TRINITY_DN61428_c0_g1_i1, TRINITY_DN97358_c0_g1_i1, TRINITY_DN25684_c0_g1_i1, TRINITY_DN16578_c0_g1_i1, TRINITY_DN37919_c0_g1_i1, TRINITY_DN51147_c0_g1_i1, TRINITY_DN122883_c0_g1_i1, TRINIT…
[TOP, DETAILS]	GO:0071395	cellular response to jasmonic acid stimulus	BIOLOGICAL_PROCESS	18	0.375673	1.93619	0.00750469	0.120287	1	22487	tags=56%, list=18%, signal=68%	TRINITY_DN107299_c1_g2_i2, TRINITY_DN110372_c0_g4_i2, TRINITY_DN102161_c0_g1_i1, TRINITY_DN99904_c0_g1_i1, TRINITY_DN116699_c2_g1_i1, TRINITY_DN581_c0_g1_i1, TRINITY_DN104130_c3_g2_i1, TRINITY_DN116744_c0_g1_i4, TRINITY_DN45550_c0_g1_i1, TRINITY_DN106352_c1_g4_i1
[TOP, DETAILS]	GO:0033013	tetrapyrrole metabolic process	BIOLOGICAL_PROCESS	177	0.123443	1.93568	0.0100806	0.120253	1	98273	tags=91%, list=79%, signal=425%	TRINITY_DN116302_c0_g9_i1, TRINITY_DN70135_c0_g1_i1, TRINITY_DN108591_c3_g2_i2, TRINITY_DN104617_c7_g4_i1, TRINITY_DN106267_c0_g1_i1, TRINITY_DN107450_c0_g2_i1, TRINITY_DN91996_c0_g1_i3, TRINITY_DN105094_c1_g1_i1, TRINITY_DN93316_c0_g1_i2, TRINITY_DN94232_c0_g2_i1, TRINITY_DN116998_c1_g3_i1, TRINITY_DN99879_c0_g1_i2, TRINITY_DN39407_c0_g1_i1, TRINITY_DN121304_c0_g2_i1, TRINITY_DN118893_c0_g1_i1, …
[TOP, DETAILS]	GO:0101003	ficolin-1-rich granule membrane	CELLULAR_COMPONENT	68	0.206401	1.93456	0.00766283	0.120573	1	75302	tags=81%, list=60%, signal=203%	TRINITY_DN56989_c0_g1_i1, TRINITY_DN105852_c0_g1_i2, TRINITY_DN69121_c0_g1_i1, TRINITY_DN109022_c0_g1_i2, TRINITY_DN46458_c0_g1_i1, TRINITY_DN110543_c0_g3_i1, TRINITY_DN115005_c0_g1_i1, TRINITY_DN101821_c0_g2_i1, TRINITY_DN131756_c0_g1_i1, TRINITY_DN71846_c0_g1_i1, TRINITY_DN89632_c0_g1_i1, TRINITY_DN121240_c1_g3_i8, TRINITY_DN120861_c0_g2_i4, TRINITY_DN99741_c0_g1_i3, TRINITY_DN94471_c0_g1_i1, T…
[TOP, DETAILS]	GO:0043062	extracellular structure organization	BIOLOGICAL_PROCESS	252	0.104862	1.93379	0.00623701	0.120762	1	96523	tags=88%, list=77%, signal=384%	TRINITY_DN111382_c0_g1_i2, TRINITY_DN111387_c21_g1_i1, TRINITY_DN111662_c2_g1_i2, TRINITY_DN118444_c2_g5_i1, TRINITY_DN134324_c0_g1_i1, TRINITY_DN107514_c5_g1_i1, TRINITY_DN47574_c0_g1_i2, TRINITY_DN84602_c0_g1_i1, TRINITY_DN120326_c0_g1_i1, TRINITY_DN129203_c0_g1_i1, TRINITY_DN107392_c0_g1_i3, TRINITY_DN100886_c0_g1_i2, TRINITY_DN114835_c1_g1_i1, TRINITY_DN120861_c0_g2_i4, TRINITY_DN51070_c0_g1_…
[TOP, DETAILS]	GO:0035840	old growing cell tip	CELLULAR_COMPONENT	18	0.387894	1.93333	0.00819672	0.120697	1	27903	tags=61%, list=22%, signal=79%	TRINITY_DN118372_c0_g3_i1, TRINITY_DN112283_c1_g2_i1, TRINITY_DN112283_c1_g3_i2, TRINITY_DN109407_c1_g3_i1, TRINITY_DN115373_c7_g1_i1, TRINITY_DN115373_c7_g2_i1, TRINITY_DN120044_c0_g8_i1, TRINITY_DN118111_c0_g2_i2, TRINITY_DN112283_c1_g4_i1, TRINITY_DN120044_c0_g9_i1, TRINITY_DN109866_c0_g2_i1
[TOP, DETAILS]	GO:0051346	negative regulation of hydrolase activity	BIOLOGICAL_PROCESS	390	0.0851062	1.93236	0.006	0.120942	1	96107	tags=85%, list=77%, signal=368%	TRINITY_DN107506_c0_g1_i1, TRINITY_DN115805_c0_g1_i5, TRINITY_DN8703_c0_g1_i1, TRINITY_DN116384_c1_g1_i4, TRINITY_DN32548_c0_g1_i1, TRINITY_DN114374_c3_g4_i3, TRINITY_DN100629_c0_g1_i2, TRINITY_DN63173_c0_g1_i1, TRINITY_DN102497_c0_g1_i1, TRINITY_DN112364_c0_g1_i1, TRINITY_DN105388_c6_g3_i1, TRINITY_DN119023_c0_g5_i1, TRINITY_DN123678_c0_g1_i1, TRINITY_DN118044_c3_g6_i1, TRINITY_DN83372_c0_g1_i2,…
[TOP, DETAILS]	GO:0070821	tertiary granule membrane	CELLULAR_COMPONENT	62	0.204018	1.93196	0.00972763	0.120832	1	75302	tags=81%, list=60%, signal=203%	TRINITY_DN56989_c0_g1_i1, TRINITY_DN105852_c0_g1_i2, TRINITY_DN69121_c0_g1_i1, TRINITY_DN113875_c0_g1_i7, TRINITY_DN110543_c0_g3_i1, TRINITY_DN54934_c0_g1_i1, TRINITY_DN131756_c0_g1_i1, TRINITY_DN71846_c0_g1_i1, TRINITY_DN100414_c0_g2_i1, TRINITY_DN121240_c1_g3_i8, TRINITY_DN104301_c2_g7_i1, TRINITY_DN126249_c0_g1_i1, TRINITY_DN120861_c0_g2_i4, TRINITY_DN99741_c0_g1_i3, TRINITY_DN113425_c0_g2_i2,…
[TOP, DETAILS]	GO:0032956	regulation of actin cytoskeleton organization	BIOLOGICAL_PROCESS	428	0.0806174	1.93158	0.00202429	0.120779	1	92743	tags=82%, list=74%, signal=318%	TRINITY_DN115496_c0_g1_i19, TRINITY_DN111824_c0_g4_i1, TRINITY_DN1164_c0_g1_i1, TRINITY_DN116158_c0_g1_i2, TRINITY_DN97738_c0_g1_i3, TRINITY_DN106930_c0_g3_i1, TRINITY_DN117743_c0_g1_i1, TRINITY_DN84602_c0_g1_i1, TRINITY_DN127395_c0_g1_i1, TRINITY_DN46531_c0_g1_i1, TRINITY_DN107880_c10_g2_i1, TRINITY_DN143488_c0_g1_i1, TRINITY_DN106400_c1_g2_i3, TRINITY_DN92686_c0_g1_i5, TRINITY_DN84663_c0_g1_i1,…
[TOP, DETAILS]	GO:0019783	ubiquitin-like protein-specific protease activity	MOLECULAR_FUNCTION	281	0.0990155	1.93061	0.0102669	0.121091	1	33907	tags=37%, list=27%, signal=51%	TRINITY_DN116177_c1_g3_i2, TRINITY_DN112544_c1_g4_i2, TRINITY_DN119821_c1_g2_i2, TRINITY_DN6820_c0_g1_i1, TRINITY_DN64136_c0_g1_i1, TRINITY_DN104521_c0_g2_i3, TRINITY_DN48981_c0_g1_i1, TRINITY_DN108662_c2_g6_i1, TRINITY_DN76162_c0_g1_i1, TRINITY_DN103338_c0_g1_i2, TRINITY_DN120289_c0_g1_i1, TRINITY_DN106805_c2_g1_i1, TRINITY_DN88945_c0_g1_i1, TRINITY_DN109182_c11_g5_i5, TRINITY_DN23306_c0_g1_i1, …
[TOP, DETAILS]	GO:0002683	negative regulation of immune system process	BIOLOGICAL_PROCESS	374	0.0853751	1.92993	0.0121951	0.121095	1	99969	tags=89%, list=80%, signal=441%	TRINITY_DN74974_c0_g1_i1, TRINITY_DN83100_c0_g1_i3, TRINITY_DN115805_c0_g1_i5, TRINITY_DN145111_c0_g1_i1, TRINITY_DN50499_c0_g1_i1, TRINITY_DN113484_c1_g2_i1, TRINITY_DN109022_c0_g1_i2, TRINITY_DN109773_c5_g2_i1, TRINITY_DN112364_c0_g1_i1, TRINITY_DN121240_c1_g3_i8, TRINITY_DN115927_c4_g5_i1, TRINITY_DN106474_c0_g2_i1, TRINITY_DN64817_c0_g1_i1, TRINITY_DN74444_c0_g1_i1, TRINITY_DN83372_c0_g1_i2, …
[TOP, DETAILS]	GO:0000922	spindle pole	CELLULAR_COMPONENT	185	0.122265	1.92984	0.00582524	0.120794	1	46892	tags=50%, list=38%, signal=79%	TRINITY_DN26415_c0_g1_i1, TRINITY_DN67222_c0_g1_i1, TRINITY_DN118538_c0_g1_i1, TRINITY_DN112238_c1_g4_i1, TRINITY_DN14524_c0_g1_i1, TRINITY_DN55236_c0_g1_i1, TRINITY_DN68417_c0_g2_i1, TRINITY_DN112152_c0_g5_i2, TRINITY_DN119685_c0_g1_i1, TRINITY_DN121454_c0_g1_i1, TRINITY_DN102606_c0_g3_i1, TRINITY_DN102148_c0_g1_i1, TRINITY_DN82817_c0_g1_i1, TRINITY_DN111122_c1_g4_i1, TRINITY_DN82973_c0_g1_i1, T…
[TOP, DETAILS]	GO:0051019	mitogen-activated protein kinase binding	MOLECULAR_FUNCTION	112	0.154319	1.9287	0.0105485	0.12123	1	63304	tags=66%, list=51%, signal=134%	TRINITY_DN113899_c3_g2_i1, TRINITY_DN112441_c1_g3_i6, TRINITY_DN113479_c1_g1_i1, TRINITY_DN119520_c0_g1_i7, TRINITY_DN117280_c3_g2_i1, TRINITY_DN59085_c0_g1_i1, TRINITY_DN48323_c0_g1_i1, TRINITY_DN110583_c1_g1_i1, TRINITY_DN110354_c1_g1_i1, TRINITY_DN135655_c0_g1_i1, TRINITY_DN120632_c1_g4_i1, TRINITY_DN118802_c0_g5_i1, TRINITY_DN106383_c0_g1_i2, TRINITY_DN109135_c0_g1_i1, TRINITY_DN122883_c0_g1_…
[TOP, DETAILS]	GO:0008428	ribonuclease inhibitor activity	MOLECULAR_FUNCTION	21	0.346234	1.92699	0.003861	0.122145	1	40053	tags=67%, list=32%, signal=98%	TRINITY_DN118872_c0_g2_i6, TRINITY_DN116068_c0_g1_i1, TRINITY_DN114374_c3_g4_i3, TRINITY_DN120907_c3_g4_i1, TRINITY_DN105797_c1_g2_i1, TRINITY_DN96506_c0_g1_i2, TRINITY_DN104366_c1_g1_i2, TRINITY_DN107166_c0_g4_i1, TRINITY_DN78196_c0_g1_i1, TRINITY_DN116944_c1_g4_i1, TRINITY_DN58670_c0_g1_i1, TRINITY_DN108154_c0_g2_i1, TRINITY_DN108277_c2_g1_i1, TRINITY_DN118665_c0_g2_i2
[TOP, DETAILS]	GO:0048507	meristem development	BIOLOGICAL_PROCESS	66	0.199063	1.92526	0.00604839	0.122805	1	30048	tags=44%, list=24%, signal=58%	TRINITY_DN107940_c6_g1_i1, TRINITY_DN115039_c3_g1_i1, TRINITY_DN109933_c3_g2_i2, TRINITY_DN115144_c1_g4_i1, TRINITY_DN41352_c0_g1_i1, TRINITY_DN151162_c0_g1_i1, TRINITY_DN105409_c0_g4_i1, TRINITY_DN118659_c0_g1_i1, TRINITY_DN120872_c3_g2_i1, TRINITY_DN107321_c2_g4_i1, TRINITY_DN109787_c3_g1_i3, TRINITY_DN114706_c0_g3_i1, TRINITY_DN106579_c1_g1_i1, TRINITY_DN112544_c1_g3_i1, TRINITY_DN110267_c0_g2…
[TOP, DETAILS]	GO:0000281	mitotic cytokinesis	BIOLOGICAL_PROCESS	307	0.0943376	1.92192	0.00612245	0.124659	1	77798	tags=72%, list=62%, signal=189%	TRINITY_DN117691_c11_g1_i1, TRINITY_DN1164_c0_g1_i1, TRINITY_DN117743_c0_g1_i1, TRINITY_DN95000_c0_g1_i1, TRINITY_DN106400_c1_g2_i3, TRINITY_DN92686_c0_g1_i5, TRINITY_DN84663_c0_g1_i1, TRINITY_DN111379_c0_g1_i4, TRINITY_DN117145_c0_g2_i1, TRINITY_DN100791_c0_g1_i1, TRINITY_DN106425_c0_g3_i2, TRINITY_DN72781_c0_g1_i1, TRINITY_DN120044_c0_g9_i1, TRINITY_DN111954_c0_g1_i1, TRINITY_DN112283_c1_g2_i1,…
[TOP, DETAILS]	GO:0060914	heart formation	BIOLOGICAL_PROCESS	16	0.389151	1.92026	0.00390625	0.125591	1	45103	tags=75%, list=36%, signal=117%	TRINITY_DN110045_c1_g3_i1, TRINITY_DN90893_c0_g1_i2, TRINITY_DN112250_c0_g2_i1, TRINITY_DN142296_c0_g1_i1, TRINITY_DN142281_c0_g1_i1, TRINITY_DN98718_c0_g2_i3, TRINITY_DN124716_c0_g1_i1, TRINITY_DN111618_c1_g1_i2, TRINITY_DN45880_c0_g1_i1, TRINITY_DN118053_c3_g1_i5, TRINITY_DN4243_c0_g1_i1, TRINITY_DN38388_c0_g1_i1
[TOP, DETAILS]	GO:0039536	negative regulation of RIG-I signaling pathway	BIOLOGICAL_PROCESS	31	0.287399	1.9163	0.00865801	0.128178	1	44720	tags=65%, list=36%, signal=100%	TRINITY_DN57441_c0_g1_i1, TRINITY_DN106724_c13_g8_i1, TRINITY_DN121017_c5_g1_i1, TRINITY_DN110000_c0_g7_i1, TRINITY_DN110763_c12_g2_i2, TRINITY_DN105924_c0_g1_i1, TRINITY_DN123897_c0_g1_i1, TRINITY_DN115153_c1_g9_i3, TRINITY_DN77251_c0_g2_i1, TRINITY_DN110116_c7_g1_i1, TRINITY_DN113031_c5_g4_i1, TRINITY_DN109745_c1_g1_i3, TRINITY_DN116631_c2_g1_i1, TRINITY_DN103675_c9_g2_i1, TRINITY_DN115927_c4_g…
[TOP, DETAILS]	GO:0070820	tertiary granule	CELLULAR_COMPONENT	141	0.135206	1.91346	0.00787402	0.129816	1	75302	tags=74%, list=60%, signal=185%	TRINITY_DN105852_c0_g1_i2, TRINITY_DN69121_c0_g1_i1, TRINITY_DN58597_c0_g1_i1, TRINITY_DN113875_c0_g1_i7, TRINITY_DN109022_c0_g1_i2, TRINITY_DN46458_c0_g1_i1, TRINITY_DN54934_c0_g1_i1, TRINITY_DN101821_c0_g2_i1, TRINITY_DN131756_c0_g1_i1, TRINITY_DN100414_c0_g2_i1, TRINITY_DN121240_c1_g3_i8, TRINITY_DN120861_c0_g2_i4, TRINITY_DN99741_c0_g1_i3, TRINITY_DN94423_c0_g1_i2, TRINITY_DN100496_c0_g1_i1, …
[TOP, DETAILS]	GO:0030048	actin filament-based movement	BIOLOGICAL_PROCESS	122	0.14882	1.91163	0.0116279	0.130824	1	96151	tags=92%, list=77%, signal=398%	TRINITY_DN116671_c2_g1_i1, TRINITY_DN114383_c2_g5_i2, TRINITY_DN1164_c0_g1_i1, TRINITY_DN44363_c0_g1_i1, TRINITY_DN120137_c0_g3_i1, TRINITY_DN95809_c0_g1_i1, TRINITY_DN24580_c0_g1_i1, TRINITY_DN4933_c0_g1_i1, TRINITY_DN54414_c0_g1_i1, TRINITY_DN84602_c0_g1_i1, TRINITY_DN112842_c0_g1_i6, TRINITY_DN114457_c2_g1_i1, TRINITY_DN111379_c0_g1_i4, TRINITY_DN14916_c0_g1_i1, TRINITY_DN118247_c5_g4_i1, TRIN…
[TOP, DETAILS]	GO:0072593	reactive oxygen species metabolic process	BIOLOGICAL_PROCESS	326	0.091102	1.91122	0.004158	0.130759	1	100969	tags=90%, list=81%, signal=467%	TRINITY_DN106456_c0_g2_i2, TRINITY_DN83100_c0_g1_i3, TRINITY_DN111387_c21_g1_i1, TRINITY_DN113903_c0_g1_i1, TRINITY_DN95125_c1_g1_i1, TRINITY_DN76251_c0_g1_i1, TRINITY_DN32548_c0_g1_i1, TRINITY_DN58183_c0_g1_i1, TRINITY_DN120326_c0_g1_i1, TRINITY_DN126199_c0_g1_i1, TRINITY_DN67338_c0_g1_i1, TRINITY_DN41574_c0_g1_i1, TRINITY_DN87620_c0_g1_i2, TRINITY_DN103258_c0_g1_i2, TRINITY_DN110385_c1_g4_i1, T…
[TOP, DETAILS]	GO:0010972	negative regulation of G2/M transition of mitotic cell cycle	BIOLOGICAL_PROCESS	106	0.159253	1.90985	0.0122699	0.131358	1	65003	tags=68%, list=52%, signal=141%	TRINITY_DN109414_c0_g1_i4, TRINITY_DN112408_c1_g2_i1, TRINITY_DN79238_c0_g2_i1, TRINITY_DN120363_c0_g4_i1, TRINITY_DN119520_c0_g1_i7, TRINITY_DN108035_c0_g4_i1, TRINITY_DN120236_c0_g2_i2, TRINITY_DN102606_c0_g3_i1, TRINITY_DN82817_c0_g1_i1, TRINITY_DN10101_c0_g1_i1, TRINITY_DN114445_c0_g3_i1, TRINITY_DN114893_c5_g3_i1, TRINITY_DN104245_c1_g1_i1, TRINITY_DN105337_c0_g2_i1, TRINITY_DN16578_c0_g1_i1…
[TOP, DETAILS]	GO:0001501	skeletal system development	BIOLOGICAL_PROCESS	371	0.086991	1.90956	0.0123203	0.131193	1	97630	tags=87%, list=78%, signal=395%	TRINITY_DN57695_c0_g1_i1, TRINITY_DN131676_c0_g1_i1, TRINITY_DN106215_c0_g1_i1, TRINITY_DN111662_c2_g1_i2, TRINITY_DN75389_c0_g1_i1, TRINITY_DN107514_c5_g1_i1, TRINITY_DN138808_c0_g1_i1, TRINITY_DN116064_c1_g3_i1, TRINITY_DN81045_c0_g1_i1, TRINITY_DN122620_c0_g1_i1, TRINITY_DN66497_c0_g1_i1, TRINITY_DN130897_c0_g1_i1, TRINITY_DN121240_c1_g3_i8, TRINITY_DN114604_c12_g2_i1, TRINITY_DN111874_c4_g2_i…
[TOP, DETAILS]	GO:1903902	positive regulation of viral life cycle	BIOLOGICAL_PROCESS	121	0.147369	1.90848	0.012963	0.131619	1	83853	tags=82%, list=67%, signal=248%	TRINITY_DN38640_c0_g1_i1, TRINITY_DN74870_c0_g1_i1, TRINITY_DN130915_c0_g1_i1, TRINITY_DN130483_c0_g1_i1, TRINITY_DN100050_c0_g1_i2, TRINITY_DN113541_c0_g1_i3, TRINITY_DN59483_c0_g1_i1, TRINITY_DN112315_c2_g3_i1, TRINITY_DN134413_c0_g1_i1, TRINITY_DN68614_c0_g1_i1, TRINITY_DN23243_c0_g1_i1, TRINITY_DN116759_c0_g1_i1, TRINITY_DN7924_c0_g1_i1, TRINITY_DN76097_c0_g1_i1, TRINITY_DN2482_c0_g1_i1, TRIN…
[TOP, DETAILS]	GO:0044058	regulation of digestive system process	BIOLOGICAL_PROCESS	20	0.35169	1.90742	0.0147368	0.132011	1	74781	tags=95%, list=60%, signal=236%	TRINITY_DN96910_c0_g2_i1, TRINITY_DN85559_c0_g2_i1, TRINITY_DN97588_c0_g1_i1, TRINITY_DN109047_c0_g2_i1, TRINITY_DN41917_c0_g1_i1, TRINITY_DN116384_c1_g1_i4, TRINITY_DN51843_c0_g1_i1, TRINITY_DN44010_c0_g1_i1, TRINITY_DN91530_c0_g1_i2, TRINITY_DN34208_c0_g1_i1, TRINITY_DN110269_c0_g1_i1, TRINITY_DN9547_c0_g1_i1, TRINITY_DN77896_c0_g1_i1, TRINITY_DN84865_c0_g1_i1, TRINITY_DN76386_c0_g1_i1, TRINITY…
[TOP, DETAILS]	GO:0019344	cysteine biosynthetic process	BIOLOGICAL_PROCESS	33	0.284083	1.90703	0.00595238	0.13192	1	78120	tags=91%, list=63%, signal=242%	TRINITY_DN108131_c3_g1_i2, TRINITY_DN121352_c1_g1_i1, TRINITY_DN106120_c2_g1_i2, TRINITY_DN110616_c0_g2_i1, TRINITY_DN112648_c0_g7_i1, TRINITY_DN114281_c1_g1_i1, TRINITY_DN110282_c1_g2_i1, TRINITY_DN110616_c0_g5_i1, TRINITY_DN118969_c1_g5_i1, TRINITY_DN100735_c0_g1_i1, TRINITY_DN69940_c0_g1_i1, TRINITY_DN110282_c2_g3_i1, TRINITY_DN118969_c1_g1_i4, TRINITY_DN119803_c2_g1_i3, TRINITY_DN100220_c0_g1…
[TOP, DETAILS]	GO:0032496	response to lipopolysaccharide	BIOLOGICAL_PROCESS	396	0.0794328	1.90538	0.00828157	0.132826	1	68056	tags=62%, list=54%, signal=137%	TRINITY_DN82002_c0_g1_i1, TRINITY_DN113143_c0_g1_i1, TRINITY_DN113479_c1_g1_i1, TRINITY_DN116302_c0_g9_i1, TRINITY_DN97588_c0_g1_i1, TRINITY_DN145111_c0_g1_i1, TRINITY_DN117280_c3_g2_i1, TRINITY_DN50499_c0_g1_i1, TRINITY_DN8703_c0_g1_i1, TRINITY_DN109022_c0_g1_i2, TRINITY_DN59085_c0_g1_i1, TRINITY_DN105294_c0_g1_i3, TRINITY_DN118065_c0_g2_i1, TRINITY_DN120326_c0_g1_i1, TRINITY_DN117726_c0_g4_i1, …
[TOP, DETAILS]	GO:0002039	p53 binding	MOLECULAR_FUNCTION	92	0.168142	1.90426	0.00571429	0.133199	1	68658	tags=72%, list=55%, signal=159%	TRINITY_DN118519_c0_g2_i2, TRINITY_DN106277_c1_g2_i2, TRINITY_DN101785_c0_g1_i2, TRINITY_DN135655_c0_g1_i1, TRINITY_DN49531_c0_g1_i1, TRINITY_DN116873_c1_g2_i3, TRINITY_DN97066_c0_g2_i1, TRINITY_DN83663_c0_g1_i1, TRINITY_DN11358_c0_g1_i1, TRINITY_DN119921_c0_g5_i1, TRINITY_DN111647_c0_g6_i1, TRINITY_DN50842_c0_g2_i2, TRINITY_DN12444_c0_g1_i1, TRINITY_DN146724_c0_g1_i1, TRINITY_DN122883_c0_g1_i1, …
[TOP, DETAILS]	GO:0016628	oxidoreductase activity, acting on the CH-CH group of donors, NAD or NADP as acceptor	MOLECULAR_FUNCTION	76	0.183838	1.90411	0.0100402	0.132885	1	39526	tags=50%, list=32%, signal=73%	TRINITY_DN91809_c0_g1_i1, TRINITY_DN120548_c2_g4_i1, TRINITY_DN115345_c0_g1_i1, TRINITY_DN121345_c1_g2_i1, TRINITY_DN118649_c3_g4_i1, TRINITY_DN100780_c0_g1_i1, TRINITY_DN14839_c0_g1_i1, TRINITY_DN113998_c1_g1_i1, TRINITY_DN115302_c2_g9_i1, TRINITY_DN120798_c0_g4_i1, TRINITY_DN120946_c1_g2_i2, TRINITY_DN70716_c0_g1_i1, TRINITY_DN116661_c1_g1_i7, TRINITY_DN119585_c0_g1_i7, TRINITY_DN54386_c0_g2_i1…
[TOP, DETAILS]	GO:0042542	response to hydrogen peroxide	BIOLOGICAL_PROCESS	242	0.104539	1.90387	0.0137795	0.132727	1	71138	tags=67%, list=57%, signal=156%	TRINITY_DN116671_c2_g1_i1, TRINITY_DN114383_c2_g5_i2, TRINITY_DN19845_c0_g1_i1, TRINITY_DN1164_c0_g1_i1, TRINITY_DN5173_c0_g1_i1, TRINITY_DN105006_c0_g2_i1, TRINITY_DN135633_c0_g1_i1, TRINITY_DN110635_c0_g3_i1, TRINITY_DN117787_c1_g6_i1, TRINITY_DN32548_c0_g1_i1, TRINITY_DN31763_c0_g1_i1, TRINITY_DN100050_c0_g1_i2, TRINITY_DN110654_c2_g4_i1, TRINITY_DN79177_c0_g1_i1, TRINITY_DN116873_c1_g2_i3, TR…
[TOP, DETAILS]	GO:0070938	contractile ring	CELLULAR_COMPONENT	85	0.179706	1.90162	0.00560748	0.134026	1	51071	tags=59%, list=41%, signal=99%	TRINITY_DN114383_c2_g5_i2, TRINITY_DN115801_c1_g1_i11, TRINITY_DN109002_c2_g1_i1, TRINITY_DN109866_c0_g2_i1, TRINITY_DN102606_c0_g3_i1, TRINITY_DN54858_c0_g1_i1, TRINITY_DN108098_c2_g6_i1, TRINITY_DN95000_c0_g1_i1, TRINITY_DN92686_c0_g1_i5, TRINITY_DN114457_c2_g1_i1, TRINITY_DN84663_c0_g1_i1, TRINITY_DN103239_c0_g2_i2, TRINITY_DN106425_c0_g3_i2, TRINITY_DN120044_c0_g9_i1, TRINITY_DN93721_c0_g1_i3…
[TOP, DETAILS]	GO:1903532	positive regulation of secretion by cell	BIOLOGICAL_PROCESS	312	0.0925641	1.90116	0.00784314	0.133985	1	77786	tags=71%, list=62%, signal=189%	TRINITY_DN145111_c0_g1_i1, TRINITY_DN113839_c3_g1_i2, TRINITY_DN113209_c1_g2_i1, TRINITY_DN105294_c0_g1_i3, TRINITY_DN120326_c0_g1_i1, TRINITY_DN147975_c0_g1_i1, TRINITY_DN42636_c0_g1_i1, TRINITY_DN99707_c0_g2_i1, TRINITY_DN111874_c4_g2_i1, TRINITY_DN120861_c0_g2_i4, TRINITY_DN57554_c0_g1_i1, TRINITY_DN107877_c1_g3_i1, TRINITY_DN93537_c0_g1_i1, TRINITY_DN120691_c0_g1_i9, TRINITY_DN111688_c1_g5_i1…
[TOP, DETAILS]	GO:0034045	phagophore assembly site membrane	CELLULAR_COMPONENT	21	0.34778	1.90035	0.00996016	0.134193	1	63665	tags=86%, list=51%, signal=175%	TRINITY_DN61376_c0_g1_i1, TRINITY_DN32805_c0_g1_i1, TRINITY_DN2335_c0_g1_i1, TRINITY_DN8024_c0_g1_i1, TRINITY_DN142588_c0_g1_i1, TRINITY_DN103574_c3_g1_i1, TRINITY_DN125315_c0_g1_i1, TRINITY_DN114148_c0_g3_i1, TRINITY_DN118131_c0_g1_i1, TRINITY_DN16493_c0_g1_i1, TRINITY_DN111314_c2_g7_i1, TRINITY_DN98067_c0_g1_i3, TRINITY_DN104007_c0_g1_i1, TRINITY_DN104007_c0_g2_i1, TRINITY_DN101201_c0_g1_i5, TR…
[TOP, DETAILS]	GO:0030055	cell-substrate junction	CELLULAR_COMPONENT	161	0.127273	1.89934	0.0102459	0.134651	1	95894	tags=89%, list=77%, signal=384%	TRINITY_DN82002_c0_g1_i1, TRINITY_DN111229_c0_g1_i1, TRINITY_DN112673_c0_g1_i1, TRINITY_DN110212_c2_g1_i2, TRINITY_DN50499_c0_g1_i1, TRINITY_DN18827_c0_g1_i1, TRINITY_DN24580_c0_g1_i1, TRINITY_DN12588_c0_g1_i1, TRINITY_DN47574_c0_g1_i2, TRINITY_DN117743_c0_g1_i1, TRINITY_DN127395_c0_g1_i1, TRINITY_DN64136_c0_g1_i1, TRINITY_DN109983_c0_g1_i1, TRINITY_DN140858_c0_g1_i1, TRINITY_DN48981_c0_g1_i1, TR…
[TOP, DETAILS]	GO:0002027	regulation of heart rate	BIOLOGICAL_PROCESS	39	0.248145	1.89588	0.00589391	0.136834	1	68337	tags=79%, list=55%, signal=175%	TRINITY_DN44363_c0_g1_i1, TRINITY_DN69824_c0_g1_i1, TRINITY_DN95809_c0_g1_i1, TRINITY_DN109360_c0_g1_i2, TRINITY_DN108966_c18_g2_i1, TRINITY_DN113461_c1_g6_i1, TRINITY_DN104131_c0_g1_i3, TRINITY_DN4933_c0_g1_i1, TRINITY_DN9547_c0_g1_i1, TRINITY_DN135655_c0_g1_i1, TRINITY_DN25110_c0_g1_i1, TRINITY_DN111236_c0_g2_i1, TRINITY_DN131510_c0_g1_i1, TRINITY_DN142447_c0_g1_i1, TRINITY_DN140396_c0_g1_i1, T…
[TOP, DETAILS]	GO:0045740	positive regulation of DNA replication	BIOLOGICAL_PROCESS	74	0.1863	1.895	0.0183299	0.137138	1	12196	tags=28%, list=10%, signal=31%	TRINITY_DN120729_c1_g1_i7, TRINITY_DN110221_c1_g6_i1, TRINITY_DN118255_c2_g1_i4, TRINITY_DN112544_c1_g3_i1, TRINITY_DN114478_c0_g3_i2, TRINITY_DN116124_c1_g1_i1, TRINITY_DN109933_c3_g2_i2, TRINITY_DN112451_c2_g1_i1, TRINITY_DN106882_c0_g1_i1, TRINITY_DN112929_c2_g2_i2, TRINITY_DN124978_c0_g1_i1, TRINITY_DN112876_c1_g2_i1, TRINITY_DN107052_c0_g3_i2, TRINITY_DN114902_c3_g3_i2, TRINITY_DN102937_c0_g…
[TOP, DETAILS]	GO:0061640	cytoskeleton-dependent cytokinesis	BIOLOGICAL_PROCESS	348	0.0875072	1.89319	0.00833333	0.138106	1	77798	tags=71%, list=62%, signal=187%	TRINITY_DN119177_c0_g4_i1, TRINITY_DN117691_c11_g1_i1, TRINITY_DN1164_c0_g1_i1, TRINITY_DN117743_c0_g1_i1, TRINITY_DN95000_c0_g1_i1, TRINITY_DN106400_c1_g2_i3, TRINITY_DN92686_c0_g1_i5, TRINITY_DN84663_c0_g1_i1, TRINITY_DN111379_c0_g1_i4, TRINITY_DN117145_c0_g2_i1, TRINITY_DN100791_c0_g1_i1, TRINITY_DN106425_c0_g3_i2, TRINITY_DN72781_c0_g1_i1, TRINITY_DN120044_c0_g9_i1, TRINITY_DN111954_c0_g1_i1,…
[TOP, DETAILS]	GO:0097733	photoreceptor cell cilium	CELLULAR_COMPONENT	76	0.181096	1.89239	0.0127119	0.138453	1	38224	tags=49%, list=31%, signal=70%	TRINITY_DN116050_c2_g2_i2, TRINITY_DN119083_c4_g2_i1, TRINITY_DN142296_c0_g1_i1, TRINITY_DN121860_c0_g1_i1, TRINITY_DN120900_c1_g2_i1, TRINITY_DN118171_c1_g5_i1, TRINITY_DN48012_c0_g1_i1, TRINITY_DN107405_c3_g1_i1, TRINITY_DN118426_c0_g5_i1, TRINITY_DN81556_c0_g1_i1, TRINITY_DN124192_c0_g1_i1, TRINITY_DN37216_c0_g1_i1, TRINITY_DN108098_c2_g6_i1, TRINITY_DN115140_c2_g2_i2, TRINITY_DN120750_c0_g1_i…
[TOP, DETAILS]	GO:1902911	protein kinase complex	CELLULAR_COMPONENT	218	0.10798	1.89081	0.0102669	0.139338	1	66788	tags=64%, list=53%, signal=138%	TRINITY_DN150768_c0_g1_i1, TRINITY_DN101543_c0_g1_i2, TRINITY_DN83369_c0_g1_i1, TRINITY_DN108657_c0_g7_i1, TRINITY_DN103384_c1_g3_i3, TRINITY_DN47090_c0_g1_i1, TRINITY_DN109524_c0_g1_i1, TRINITY_DN113209_c1_g2_i1, TRINITY_DN106233_c0_g1_i5, TRINITY_DN101816_c0_g1_i1, TRINITY_DN89344_c0_g1_i1, TRINITY_DN99416_c0_g2_i1, TRINITY_DN98067_c0_g1_i3, TRINITY_DN68065_c0_g1_i1, TRINITY_DN115463_c0_g7_i1, …
[TOP, DETAILS]	GO:1902230	negative regulation of intrinsic apoptotic signaling pathway in response to DNA damage	BIOLOGICAL_PROCESS	23	0.330351	1.88986	0.0116279	0.13965	1	67396	tags=87%, list=54%, signal=189%	TRINITY_DN27706_c0_g1_i1, TRINITY_DN135010_c0_g1_i1, TRINITY_DN39054_c0_g1_i1, TRINITY_DN101774_c0_g1_i1, TRINITY_DN69428_c0_g1_i1, TRINITY_DN113754_c1_g1_i6, TRINITY_DN69428_c0_g2_i1, TRINITY_DN63869_c0_g1_i1, TRINITY_DN66734_c0_g1_i1, TRINITY_DN100396_c0_g1_i1, TRINITY_DN120049_c0_g1_i11, TRINITY_DN116128_c7_g1_i3, TRINITY_DN35671_c0_g1_i1, TRINITY_DN101785_c0_g1_i2, TRINITY_DN135655_c0_g1_i1, …
[TOP, DETAILS]	GO:0030414	peptidase inhibitor activity	MOLECULAR_FUNCTION	97	0.16437	1.88713	0.0123457	0.141503	1	87700	tags=87%, list=70%, signal=290%	TRINITY_DN57631_c0_g1_i1, TRINITY_DN76686_c0_g1_i2, TRINITY_DN116699_c2_g4_i5, TRINITY_DN100255_c0_g1_i1, TRINITY_DN91135_c0_g1_i1, TRINITY_DN67467_c0_g1_i1, TRINITY_DN104642_c0_g3_i2, TRINITY_DN102025_c0_g1_i1, TRINITY_DN4333_c0_g1_i2, TRINITY_DN112364_c0_g1_i1, TRINITY_DN107840_c7_g4_i1, TRINITY_DN105388_c6_g3_i1, TRINITY_DN119023_c0_g5_i1, TRINITY_DN119023_c0_g1_i1, TRINITY_DN115900_c0_g1_i1, …
[TOP, DETAILS]	GO:0060122	inner ear receptor cell stereocilium organization	BIOLOGICAL_PROCESS	29	0.287278	1.88683	0.0205339	0.141351	1	33057	tags=55%, list=26%, signal=75%	TRINITY_DN108060_c6_g3_i1, TRINITY_DN90893_c0_g1_i2, TRINITY_DN117905_c15_g1_i1, TRINITY_DN142296_c0_g1_i1, TRINITY_DN123409_c0_g1_i1, TRINITY_DN24359_c0_g1_i1, TRINITY_DN111618_c1_g1_i2, TRINITY_DN144765_c0_g1_i1, TRINITY_DN131426_c0_g1_i1, TRINITY_DN20869_c0_g1_i1, TRINITY_DN7123_c0_g1_i1, TRINITY_DN104147_c0_g1_i2, TRINITY_DN124316_c0_g1_i1, TRINITY_DN120527_c0_g4_i2, TRINITY_DN146562_c0_g1_i1…
[TOP, DETAILS]	GO:2000773	negative regulation of cellular senescence	BIOLOGICAL_PROCESS	20	0.351526	1.88641	0.0156556	0.141287	1	56055	tags=80%, list=45%, signal=145%	TRINITY_DN111625_c1_g2_i1, TRINITY_DN108090_c21_g2_i1, TRINITY_DN110157_c12_g3_i1, TRINITY_DN35671_c0_g1_i1, TRINITY_DN135655_c0_g1_i1, TRINITY_DN58399_c0_g1_i1, TRINITY_DN113352_c2_g4_i1, TRINITY_DN40833_c0_g1_i2, TRINITY_DN112899_c17_g6_i1, TRINITY_DN114604_c12_g2_i1, TRINITY_DN59604_c0_g1_i3, TRINITY_DN109689_c14_g1_i1, TRINITY_DN107295_c2_g1_i1, TRINITY_DN120560_c0_g1_i4, TRINITY_DN127681_c0_…
[TOP, DETAILS]	GO:0051382	kinetochore assembly	BIOLOGICAL_PROCESS	19	0.359345	1.88498	0.0100806	0.141956	1	53762	tags=79%, list=43%, signal=139%	TRINITY_DN109005_c1_g1_i1, TRINITY_DN60384_c0_g1_i1, TRINITY_DN121454_c0_g1_i1, TRINITY_DN118190_c4_g1_i2, TRINITY_DN67584_c0_g1_i1, TRINITY_DN33651_c0_g1_i1, TRINITY_DN112496_c2_g1_i1, TRINITY_DN103005_c0_g1_i2, TRINITY_DN102616_c0_g4_i1, TRINITY_DN85276_c0_g1_i1, TRINITY_DN110551_c0_g1_i5, TRINITY_DN73509_c0_g1_i1, TRINITY_DN96368_c0_g2_i2, TRINITY_DN53920_c0_g1_i1, TRINITY_DN53524_c0_g1_i1
[TOP, DETAILS]	GO:0001890	placenta development	BIOLOGICAL_PROCESS	137	0.136105	1.88485	0.00598802	0.141657	1	75144	tags=74%, list=60%, signal=185%	TRINITY_DN75389_c0_g1_i1, TRINITY_DN31763_c0_g1_i1, TRINITY_DN112940_c0_g1_i2, TRINITY_DN4333_c0_g1_i2, TRINITY_DN66497_c0_g1_i1, TRINITY_DN95000_c0_g1_i1, TRINITY_DN120326_c0_g1_i1, TRINITY_DN105559_c1_g3_i4, TRINITY_DN130891_c0_g1_i1, TRINITY_DN39673_c0_g1_i1, TRINITY_DN120117_c1_g1_i4, TRINITY_DN103518_c1_g1_i1, TRINITY_DN112009_c0_g1_i2, TRINITY_DN100966_c0_g1_i1, TRINITY_DN38388_c0_g1_i1, TR…
[TOP, DETAILS]	GO:0007204	positive regulation of cytosolic calcium ion concentration	BIOLOGICAL_PROCESS	218	0.105879	1.88299	0.00596422	0.142614	1	80809	tags=75%, list=65%, signal=212%	TRINITY_DN107066_c14_g1_i1, TRINITY_DN107367_c0_g2_i1, TRINITY_DN75389_c0_g1_i1, TRINITY_DN126512_c0_g1_i1, TRINITY_DN95809_c0_g1_i1, TRINITY_DN132783_c0_g1_i1, TRINITY_DN109022_c0_g1_i2, TRINITY_DN120200_c1_g4_i1, TRINITY_DN101821_c0_g2_i1, TRINITY_DN31539_c0_g1_i1, TRINITY_DN33340_c0_g1_i1, TRINITY_DN120326_c0_g1_i1, TRINITY_DN130891_c0_g1_i1, TRINITY_DN109312_c13_g3_i1, TRINITY_DN114148_c0_g3_…
[TOP, DETAILS]	GO:0050953	sensory perception of light stimulus	BIOLOGICAL_PROCESS	82	0.175793	1.88211	0.0125	0.142837	1	43580	tags=52%, list=35%, signal=80%	TRINITY_DN71835_c0_g1_i1, TRINITY_DN112211_c4_g2_i2, TRINITY_DN89087_c0_g1_i1, TRINITY_DN2452_c0_g1_i1, TRINITY_DN118171_c1_g5_i1, TRINITY_DN112475_c4_g1_i1, TRINITY_DN119679_c1_g3_i1, TRINITY_DN144765_c0_g1_i1, TRINITY_DN84629_c0_g2_i1, TRINITY_DN118711_c0_g1_i2, TRINITY_DN90588_c0_g1_i2, TRINITY_DN120171_c0_g1_i1, TRINITY_DN118426_c0_g5_i1, TRINITY_DN124192_c0_g1_i1, TRINITY_DN117315_c1_g7_i1, …
[TOP, DETAILS]	GO:0051249	regulation of lymphocyte activation	BIOLOGICAL_PROCESS	387	0.0809524	1.88057	0.00996016	0.143607	1	100035	tags=88%, list=80%, signal=440%	TRINITY_DN119557_c6_g1_i2, TRINITY_DN83100_c0_g1_i3, TRINITY_DN135339_c0_g1_i1, TRINITY_DN111662_c2_g1_i2, TRINITY_DN104240_c2_g6_i1, TRINITY_DN115805_c0_g1_i5, TRINITY_DN145111_c0_g1_i1, TRINITY_DN109022_c0_g1_i2, TRINITY_DN53907_c0_g1_i1, TRINITY_DN91432_c0_g1_i1, TRINITY_DN113209_c1_g2_i1, TRINITY_DN109893_c1_g2_i1, TRINITY_DN121240_c1_g3_i8, TRINITY_DN106474_c0_g2_i1, TRINITY_DN107392_c0_g1_i…
[TOP, DETAILS]	GO:0004112	cyclic-nucleotide phosphodiesterase activity	MOLECULAR_FUNCTION	99	0.163665	1.8803	0.0159681	0.143401	1	37631	tags=46%, list=30%, signal=66%	TRINITY_DN110292_c2_g4_i2, TRINITY_DN110293_c0_g3_i1, TRINITY_DN113769_c2_g1_i1, TRINITY_DN104427_c0_g2_i1, TRINITY_DN31429_c0_g1_i1, TRINITY_DN88444_c0_g1_i1, TRINITY_DN42521_c0_g1_i1, TRINITY_DN112459_c1_g1_i2, TRINITY_DN59824_c0_g1_i1, TRINITY_DN126033_c0_g1_i1, TRINITY_DN111552_c0_g7_i1, TRINITY_DN110752_c0_g2_i1, TRINITY_DN106983_c1_g3_i1, TRINITY_DN118105_c1_g1_i2, TRINITY_DN116339_c2_g1_i1…
[TOP, DETAILS]	GO:0110148	biomineralization	BIOLOGICAL_PROCESS	99	0.158959	1.87969	0.00990099	0.143482	1	93764	tags=91%, list=75%, signal=364%	TRINITY_DN75594_c0_g1_i1, TRINITY_DN97888_c0_g1_i2, TRINITY_DN79891_c0_g1_i1, TRINITY_DN117202_c15_g3_i6, TRINITY_DN86850_c0_g1_i2, TRINITY_DN121653_c0_g1_i1, TRINITY_DN121057_c0_g1_i14, TRINITY_DN107514_c5_g1_i1, TRINITY_DN136526_c0_g1_i1, TRINITY_DN31763_c0_g1_i1, TRINITY_DN119685_c0_g1_i1, TRINITY_DN48323_c0_g1_i1, TRINITY_DN111672_c0_g2_i2, TRINITY_DN46565_c0_g1_i1, TRINITY_DN119927_c10_g2_i1…
[TOP, DETAILS]	GO:0006895	Golgi to endosome transport	BIOLOGICAL_PROCESS	53	0.211237	1.8791	0.0083682	0.143533	1	79723	tags=85%, list=64%, signal=234%	TRINITY_DN77597_c0_g1_i2, TRINITY_DN54210_c0_g1_i2, TRINITY_DN62103_c0_g1_i1, TRINITY_DN86375_c0_g1_i1, TRINITY_DN85768_c0_g2_i1, TRINITY_DN62248_c0_g1_i2, TRINITY_DN103081_c0_g2_i1, TRINITY_DN369_c0_g1_i1, TRINITY_DN151307_c0_g1_i1, TRINITY_DN111500_c1_g2_i1, TRINITY_DN11227_c0_g1_i1, TRINITY_DN55079_c0_g1_i1, TRINITY_DN83260_c0_g1_i1, TRINITY_DN34901_c0_g1_i1, TRINITY_DN102083_c0_g1_i1, TRINITY…
[TOP, DETAILS]	GO:0051480	regulation of cytosolic calcium ion concentration	BIOLOGICAL_PROCESS	244	0.103603	1.87854	0.0119048	0.143558	1	80809	tags=75%, list=65%, signal=212%	TRINITY_DN107066_c14_g1_i1, TRINITY_DN107367_c0_g2_i1, TRINITY_DN104786_c0_g3_i3, TRINITY_DN75389_c0_g1_i1, TRINITY_DN121653_c0_g1_i1, TRINITY_DN126512_c0_g1_i1, TRINITY_DN95809_c0_g1_i1, TRINITY_DN132783_c0_g1_i1, TRINITY_DN109022_c0_g1_i2, TRINITY_DN120200_c1_g4_i1, TRINITY_DN136526_c0_g1_i1, TRINITY_DN101821_c0_g2_i1, TRINITY_DN31539_c0_g1_i1, TRINITY_DN33340_c0_g1_i1, TRINITY_DN120326_c0_g1_i…
[TOP, DETAILS]	GO:0030428	cell septum	CELLULAR_COMPONENT	49	0.225795	1.87842	0.00996016	0.143247	1	27903	tags=45%, list=22%, signal=58%	TRINITY_DN117371_c0_g1_i1, TRINITY_DN114633_c1_g1_i1, TRINITY_DN42990_c0_g1_i1, TRINITY_DN105018_c1_g5_i1, TRINITY_DN112283_c1_g2_i1, TRINITY_DN112283_c1_g3_i2, TRINITY_DN109407_c1_g3_i1, TRINITY_DN118111_c0_g2_i2, TRINITY_DN109002_c2_g1_i1, TRINITY_DN119603_c0_g1_i1, TRINITY_DN109866_c0_g2_i1, TRINITY_DN118372_c0_g3_i1, TRINITY_DN114445_c0_g3_i1, TRINITY_DN115373_c7_g1_i1, TRINITY_DN115373_c7_g2…
[TOP, DETAILS]	GO:0044786	cell cycle DNA replication	BIOLOGICAL_PROCESS	185	0.119457	1.8766	0.0120724	0.144259	1	20896	tags=29%, list=17%, signal=34%	TRINITY_DN118265_c1_g4_i1, TRINITY_DN120729_c1_g1_i7, TRINITY_DN110221_c1_g6_i1, TRINITY_DN79238_c0_g2_i1, TRINITY_DN114478_c0_g3_i2, TRINITY_DN116124_c1_g1_i1, TRINITY_DN112451_c2_g1_i1, TRINITY_DN111122_c1_g4_i1, TRINITY_DN106233_c0_g1_i5, TRINITY_DN124978_c0_g1_i1, TRINITY_DN104245_c1_g1_i1, TRINITY_DN114902_c3_g3_i2, TRINITY_DN103059_c0_g1_i1, TRINITY_DN16578_c0_g1_i1, TRINITY_DN117050_c0_g2_…
[TOP, DETAILS]	GO:0030644	cellular chloride ion homeostasis	BIOLOGICAL_PROCESS	15	0.400639	1.87597	0.00806452	0.144317	1	8257	tags=47%, list=7%, signal=50%	TRINITY_DN116302_c0_g9_i1, TRINITY_DN118176_c2_g3_i1, TRINITY_DN109549_c0_g2_i1, TRINITY_DN107241_c0_g1_i1, TRINITY_DN116384_c1_g1_i4, TRINITY_DN105714_c2_g1_i1, TRINITY_DN108603_c0_g1_i1
[TOP, DETAILS]	GO:0043406	positive regulation of MAP kinase activity	BIOLOGICAL_PROCESS	266	0.0974375	1.8739	0.015873	0.145573	1	99669	tags=89%, list=80%, signal=441%	TRINITY_DN111501_c1_g1_i3, TRINITY_DN105006_c0_g2_i1, TRINITY_DN117280_c3_g2_i1, TRINITY_DN91530_c0_g1_i2, TRINITY_DN59085_c0_g1_i1, TRINITY_DN51855_c0_g1_i1, TRINITY_DN36471_c0_g1_i1, TRINITY_DN111775_c0_g8_i1, TRINITY_DN99416_c0_g2_i1, TRINITY_DN107392_c0_g1_i3, TRINITY_DN109703_c9_g1_i2, TRINITY_DN99527_c0_g1_i1, TRINITY_DN112009_c0_g1_i2, TRINITY_DN109135_c0_g1_i1, TRINITY_DN13906_c0_g1_i1, T…
[TOP, DETAILS]	GO:0004843	thiol-dependent ubiquitin-specific protease activity	MOLECULAR_FUNCTION	192	0.117198	1.87328	0.00404858	0.145707	1	30939	tags=36%, list=25%, signal=48%	TRINITY_DN113658_c3_g1_i1, TRINITY_DN90120_c0_g1_i1, TRINITY_DN98622_c0_g1_i1, TRINITY_DN64136_c0_g1_i1, TRINITY_DN104521_c0_g2_i3, TRINITY_DN108811_c1_g2_i1, TRINITY_DN99904_c0_g1_i1, TRINITY_DN116450_c2_g5_i2, TRINITY_DN48981_c0_g1_i1, TRINITY_DN108662_c2_g6_i1, TRINITY_DN76162_c0_g1_i1, TRINITY_DN103338_c0_g1_i2, TRINITY_DN120289_c0_g1_i1, TRINITY_DN106805_c2_g1_i1, TRINITY_DN111647_c0_g6_i1, …
[TOP, DETAILS]	GO:1905818	regulation of chromosome separation	BIOLOGICAL_PROCESS	164	0.125583	1.87215	0.0117188	0.146291	1	59006	tags=60%, list=47%, signal=113%	TRINITY_DN108657_c0_g7_i1, TRINITY_DN117814_c0_g1_i2, TRINITY_DN112451_c2_g1_i1, TRINITY_DN82973_c0_g1_i1, TRINITY_DN106233_c0_g1_i5, TRINITY_DN120617_c0_g1_i3, TRINITY_DN114902_c3_g3_i2, TRINITY_DN91007_c0_g1_i1, TRINITY_DN113001_c1_g2_i1, TRINITY_DN111278_c1_g4_i2, TRINITY_DN110794_c2_g1_i1, TRINITY_DN146718_c0_g1_i1, TRINITY_DN118688_c0_g1_i1, TRINITY_DN116514_c0_g1_i1, TRINITY_DN109276_c2_g2_…
[TOP, DETAILS]	GO:0042723	thiamine-containing compound metabolic process	BIOLOGICAL_PROCESS	21	0.33415	1.87078	0.00590551	0.147015	1	41563	tags=67%, list=33%, signal=100%	TRINITY_DN72664_c0_g1_i1, TRINITY_DN138891_c0_g1_i1, TRINITY_DN110072_c0_g1_i1, TRINITY_DN63294_c0_g2_i1, TRINITY_DN106934_c0_g4_i1, TRINITY_DN120961_c1_g2_i1, TRINITY_DN60213_c0_g1_i1, TRINITY_DN70924_c0_g1_i2, TRINITY_DN106934_c0_g5_i1, TRINITY_DN108581_c0_g4_i1, TRINITY_DN118490_c0_g6_i1, TRINITY_DN107859_c0_g1_i1, TRINITY_DN113144_c0_g4_i2, TRINITY_DN105146_c0_g1_i1
[TOP, DETAILS]	GO:0070227	lymphocyte apoptotic process	BIOLOGICAL_PROCESS	56	0.212458	1.86561	0.022449	0.151286	1	35947	tags=50%, list=29%, signal=70%	TRINITY_DN101774_c0_g1_i1, TRINITY_DN116699_c2_g4_i5, TRINITY_DN117347_c1_g3_i1, TRINITY_DN117472_c0_g1_i1, TRINITY_DN107882_c0_g2_i2, TRINITY_DN125852_c0_g1_i1, TRINITY_DN118380_c0_g1_i3, TRINITY_DN112940_c0_g1_i2, TRINITY_DN95000_c0_g1_i1, TRINITY_DN115940_c0_g2_i6, TRINITY_DN38629_c0_g1_i1, TRINITY_DN120320_c0_g3_i2, TRINITY_DN65101_c0_g1_i1, TRINITY_DN105259_c8_g1_i2, TRINITY_DN101507_c0_g1_i…
[TOP, DETAILS]	GO:0031214	biomineral tissue development	BIOLOGICAL_PROCESS	99	0.158959	1.86502	0.0119522	0.151353	1	93764	tags=91%, list=75%, signal=364%	TRINITY_DN75594_c0_g1_i1, TRINITY_DN97888_c0_g1_i2, TRINITY_DN79891_c0_g1_i1, TRINITY_DN117202_c15_g3_i6, TRINITY_DN86850_c0_g1_i2, TRINITY_DN121653_c0_g1_i1, TRINITY_DN121057_c0_g1_i14, TRINITY_DN107514_c5_g1_i1, TRINITY_DN136526_c0_g1_i1, TRINITY_DN31763_c0_g1_i1, TRINITY_DN119685_c0_g1_i1, TRINITY_DN48323_c0_g1_i1, TRINITY_DN111672_c0_g2_i2, TRINITY_DN46565_c0_g1_i1, TRINITY_DN119927_c10_g2_i1…
[TOP, DETAILS]	GO:0048367	shoot system development	BIOLOGICAL_PROCESS	148	0.130704	1.8643	0.00608519	0.151503	1	44483	tags=49%, list=36%, signal=75%	TRINITY_DN112267_c0_g3_i1, TRINITY_DN44124_c0_g1_i1, TRINITY_DN115688_c0_g1_i1, TRINITY_DN113000_c2_g2_i1, TRINITY_DN116384_c1_g1_i4, TRINITY_DN111778_c0_g4_i1, TRINITY_DN113652_c1_g3_i1, TRINITY_DN108006_c2_g3_i1, TRINITY_DN109342_c0_g3_i3, TRINITY_DN114171_c2_g2_i4, TRINITY_DN95453_c0_g1_i1, TRINITY_DN110269_c0_g1_i1, TRINITY_DN108098_c2_g6_i1, TRINITY_DN109581_c1_g1_i1, TRINITY_DN113001_c1_g2_…
[TOP, DETAILS]	GO:0051278	fungal-type cell wall polysaccharide biosynthetic process	BIOLOGICAL_PROCESS	33	0.273781	1.86424	0.0118343	0.151152	1	33961	tags=55%, list=27%, signal=75%	TRINITY_DN114633_c1_g1_i1, TRINITY_DN112283_c1_g2_i1, TRINITY_DN109407_c1_g3_i1, TRINITY_DN120346_c0_g1_i1, TRINITY_DN116472_c1_g2_i1, TRINITY_DN118111_c0_g2_i2, TRINITY_DN38726_c0_g1_i1, TRINITY_DN109866_c0_g2_i1, TRINITY_DN118372_c0_g3_i1, TRINITY_DN115373_c7_g1_i1, TRINITY_DN115373_c7_g2_i1, TRINITY_DN120044_c0_g8_i1, TRINITY_DN111578_c2_g7_i1, TRINITY_DN112283_c1_g4_i1, TRINITY_DN122735_c0_g1…
[TOP, DETAILS]	GO:0010950	positive regulation of endopeptidase activity	BIOLOGICAL_PROCESS	187	0.114364	1.86396	0.00831601	0.151001	1	68600	tags=66%, list=55%, signal=147%	TRINITY_DN112673_c0_g1_i1, TRINITY_DN106172_c0_g1_i2, TRINITY_DN8703_c0_g1_i1, TRINITY_DN109304_c0_g1_i2, TRINITY_DN113839_c3_g1_i2, TRINITY_DN107882_c0_g2_i2, TRINITY_DN55070_c0_g1_i1, TRINITY_DN91432_c0_g1_i1, TRINITY_DN52386_c0_g1_i1, TRINITY_DN105294_c0_g1_i3, TRINITY_DN85988_c0_g1_i1, TRINITY_DN79177_c0_g1_i1, TRINITY_DN120984_c1_g4_i1, TRINITY_DN112604_c0_g4_i1, TRINITY_DN99183_c0_g1_i2, TR…
[TOP, DETAILS]	GO:0030728	ovulation	BIOLOGICAL_PROCESS	21	0.343163	1.8638	0.00575816	0.150753	1	46388	tags=71%, list=37%, signal=114%	TRINITY_DN123409_c0_g1_i1, TRINITY_DN118255_c2_g1_i4, TRINITY_DN142233_c0_g1_i1, TRINITY_DN31763_c0_g1_i1, TRINITY_DN135534_c0_g1_i1, TRINITY_DN35671_c0_g1_i1, TRINITY_DN135655_c0_g1_i1, TRINITY_DN105693_c0_g1_i1, TRINITY_DN124316_c0_g1_i1, TRINITY_DN53425_c0_g1_i2, TRINITY_DN108166_c0_g1_i6, TRINITY_DN150245_c0_g1_i1, TRINITY_DN131434_c0_g1_i1, TRINITY_DN122883_c0_g1_i1, TRINITY_DN149549_c0_g1_i1
[TOP, DETAILS]	GO:0051962	positive regulation of nervous system development	BIOLOGICAL_PROCESS	459	0.0740386	1.86305	0.00201613	0.150985	1	99420	tags=87%, list=80%, signal=424%	TRINITY_DN102163_c0_g1_i2, TRINITY_DN108328_c0_g1_i3, TRINITY_DN44008_c0_g1_i1, TRINITY_DN116529_c0_g1_i1, TRINITY_DN84406_c0_g1_i2, TRINITY_DN119467_c0_g1_i1, TRINITY_DN112364_c0_g1_i1, TRINITY_DN92205_c0_g2_i1, TRINITY_DN145779_c0_g1_i1, TRINITY_DN132939_c0_g1_i1, TRINITY_DN7924_c0_g1_i1, TRINITY_DN105516_c0_g1_i1, TRINITY_DN16751_c0_g1_i1, TRINITY_DN118561_c1_g11_i1, TRINITY_DN121282_c0_g1_i1,…
[TOP, DETAILS]	GO:0008237	metallopeptidase activity	MOLECULAR_FUNCTION	456	0.075062	1.86206	0.00630252	0.151406	1	35326	tags=36%, list=28%, signal=50%	TRINITY_DN120104_c2_g4_i1, TRINITY_DN105948_c3_g4_i1, TRINITY_DN106982_c0_g3_i1, TRINITY_DN111301_c1_g2_i1, TRINITY_DN107725_c0_g3_i3, TRINITY_DN113071_c1_g2_i1, TRINITY_DN106793_c0_g2_i3, TRINITY_DN119942_c0_g5_i2, TRINITY_DN114341_c0_g2_i2, TRINITY_DN110213_c2_g4_i1, TRINITY_DN116621_c3_g1_i2, TRINITY_DN111722_c0_g2_i1, TRINITY_DN111818_c2_g10_i1, TRINITY_DN108476_c2_g1_i1, TRINITY_DN119557_c5_…
[TOP, DETAILS]	GO:0001819	positive regulation of cytokine production	BIOLOGICAL_PROCESS	395	0.0813898	1.86112	0.0171429	0.151819	1	77185	tags=70%, list=62%, signal=182%	TRINITY_DN82002_c0_g1_i1, TRINITY_DN145111_c0_g1_i1, TRINITY_DN111288_c2_g1_i1, TRINITY_DN113839_c3_g1_i2, TRINITY_DN46320_c0_g1_i1, TRINITY_DN105294_c0_g1_i3, TRINITY_DN66497_c0_g1_i1, TRINITY_DN104245_c1_g1_i1, TRINITY_DN120326_c0_g1_i1, TRINITY_DN117726_c0_g4_i1, TRINITY_DN114896_c6_g2_i1, TRINITY_DN121240_c1_g3_i8, TRINITY_DN115927_c4_g5_i1, TRINITY_DN16578_c0_g1_i1, TRINITY_DN113031_c5_g5_i1…
[TOP, DETAILS]	GO:0006633	fatty acid biosynthetic process	BIOLOGICAL_PROCESS	314	0.0911815	1.85886	0.0139442	0.15338	1	37588	tags=39%, list=30%, signal=56%	TRINITY_DN117538_c0_g1_i1, TRINITY_DN75594_c0_g1_i1, TRINITY_DN91809_c0_g1_i1, TRINITY_DN120370_c1_g2_i7, TRINITY_DN31763_c0_g1_i1, TRINITY_DN119914_c0_g2_i1, TRINITY_DN127739_c0_g1_i1, TRINITY_DN81096_c0_g1_i1, TRINITY_DN110079_c0_g1_i3, TRINITY_DN107646_c0_g6_i1, TRINITY_DN82697_c0_g1_i1, TRINITY_DN141782_c0_g1_i1, TRINITY_DN73064_c0_g1_i1, TRINITY_DN117773_c0_g2_i1, TRINITY_DN101271_c0_g1_i4, …
[TOP, DETAILS]	GO:0010501	RNA secondary structure unwinding	BIOLOGICAL_PROCESS	138	0.137503	1.85839	0.0177165	0.153371	1	64340	tags=65%, list=51%, signal=134%	TRINITY_DN108952_c0_g6_i1, TRINITY_DN115682_c0_g1_i1, TRINITY_DN114849_c0_g3_i1, TRINITY_DN120050_c0_g1_i3, TRINITY_DN116797_c2_g4_i2, TRINITY_DN111431_c0_g1_i1, TRINITY_DN108952_c0_g2_i1, TRINITY_DN107765_c1_g1_i1, TRINITY_DN64164_c0_g1_i1, TRINITY_DN15450_c0_g1_i1, TRINITY_DN115097_c0_g1_i1, TRINITY_DN85507_c0_g1_i1, TRINITY_DN47816_c0_g1_i1, TRINITY_DN118927_c3_g2_i1, TRINITY_DN114929_c0_g2_i1…
[TOP, DETAILS]	GO:0000146	microfilament motor activity	MOLECULAR_FUNCTION	46	0.230727	1.85651	0.0117878	0.154654	1	96151	tags=100%, list=77%, signal=433%	TRINITY_DN106075_c2_g3_i1, TRINITY_DN114383_c2_g5_i2, TRINITY_DN105312_c3_g1_i1, TRINITY_DN58989_c0_g1_i1, TRINITY_DN1164_c0_g1_i1, TRINITY_DN6870_c0_g1_i1, TRINITY_DN118171_c1_g5_i1, TRINITY_DN96740_c0_g1_i1, TRINITY_DN104820_c0_g1_i1, TRINITY_DN118426_c0_g5_i1, TRINITY_DN124192_c0_g1_i1, TRINITY_DN119268_c0_g1_i12, TRINITY_DN118426_c0_g1_i1, TRINITY_DN84602_c0_g1_i1, TRINITY_DN103239_c0_g4_i1, …
[TOP, DETAILS]	GO:0072207	metanephric epithelium development	BIOLOGICAL_PROCESS	16	0.38355	1.85519	0.00984252	0.155403	1	53614	tags=81%, list=43%, signal=142%	TRINITY_DN104902_c0_g2_i1, TRINITY_DN75389_c0_g1_i1, TRINITY_DN112298_c1_g8_i1, TRINITY_DN7256_c0_g1_i1, TRINITY_DN121417_c0_g1_i2, TRINITY_DN106993_c0_g2_i1, TRINITY_DN130891_c0_g1_i1, TRINITY_DN108023_c0_g4_i1, TRINITY_DN79177_c0_g1_i1, TRINITY_DN143338_c0_g1_i1, TRINITY_DN80958_c0_g1_i1, TRINITY_DN112312_c1_g6_i1, TRINITY_DN111024_c0_g3_i1
[TOP, DETAILS]	GO:0051865	protein autoubiquitination	BIOLOGICAL_PROCESS	90	0.165477	1.85446	0.0144628	0.155631	1	93201	tags=91%, list=75%, signal=358%	TRINITY_DN120719_c1_g2_i3, TRINITY_DN107924_c1_g2_i4, TRINITY_DN112479_c1_g1_i1, TRINITY_DN68510_c0_g1_i1, TRINITY_DN74870_c0_g1_i1, TRINITY_DN94135_c0_g1_i1, TRINITY_DN116699_c2_g4_i5, TRINITY_DN118696_c2_g4_i1, TRINITY_DN118253_c0_g1_i3, TRINITY_DN84066_c0_g1_i1, TRINITY_DN119062_c0_g2_i1, TRINITY_DN106474_c0_g2_i1, TRINITY_DN53159_c0_g1_i1, TRINITY_DN117341_c1_g1_i1, TRINITY_DN112122_c0_g1_i1,…
[TOP, DETAILS]	GO:0030898	actin-dependent ATPase activity	MOLECULAR_FUNCTION	46	0.230727	1.85431	0.010142	0.15535	1	96151	tags=100%, list=77%, signal=433%	TRINITY_DN106075_c2_g3_i1, TRINITY_DN114383_c2_g5_i2, TRINITY_DN105312_c3_g1_i1, TRINITY_DN1164_c0_g1_i1, TRINITY_DN118171_c1_g5_i1, TRINITY_DN96740_c0_g1_i1, TRINITY_DN104820_c0_g1_i1, TRINITY_DN118426_c0_g5_i1, TRINITY_DN119268_c0_g1_i12, TRINITY_DN118426_c0_g1_i1, TRINITY_DN103239_c0_g4_i1, TRINITY_DN113317_c3_g1_i2, TRINITY_DN108098_c2_g6_i1, TRINITY_DN108121_c0_g1_i1, TRINITY_DN114917_c0_g1_…
[TOP, DETAILS]	GO:0051285	cell cortex of cell tip	CELLULAR_COMPONENT	51	0.224251	1.85283	0.0100604	0.156242	1	77357	tags=84%, list=62%, signal=221%	TRINITY_DN114392_c4_g1_i2, TRINITY_DN105312_c3_g1_i1, TRINITY_DN112283_c1_g3_i2, TRINITY_DN109407_c1_g3_i1, TRINITY_DN96185_c0_g1_i1, TRINITY_DN118171_c1_g5_i1, TRINITY_DN118426_c0_g5_i1, TRINITY_DN109866_c0_g2_i1, TRINITY_DN117743_c0_g1_i1, TRINITY_DN118426_c0_g1_i1, TRINITY_DN118372_c0_g3_i1, TRINITY_DN114445_c0_g3_i1, TRINITY_DN108098_c2_g6_i1, TRINITY_DN109166_c4_g5_i1, TRINITY_DN108121_c0_g1…
[TOP, DETAILS]	GO:0044784	metaphase/anaphase transition of cell cycle	BIOLOGICAL_PROCESS	161	0.124291	1.85151	0.0118812	0.156926	1	59006	tags=60%, list=47%, signal=113%	TRINITY_DN26415_c0_g1_i1, TRINITY_DN76784_c0_g1_i1, TRINITY_DN107889_c1_g3_i1, TRINITY_DN112408_c1_g2_i1, TRINITY_DN120729_c1_g1_i7, TRINITY_DN108657_c0_g7_i1, TRINITY_DN110221_c1_g6_i1, TRINITY_DN117814_c0_g1_i2, TRINITY_DN114478_c0_g3_i2, TRINITY_DN110280_c3_g3_i2, TRINITY_DN116124_c1_g1_i1, TRINITY_DN93622_c0_g1_i1, TRINITY_DN112451_c2_g1_i1, TRINITY_DN114344_c1_g1_i2, TRINITY_DN121454_c0_g1_i…
[TOP, DETAILS]	GO:0090529	cell septum assembly	BIOLOGICAL_PROCESS	39	0.24912	1.85146	0.0150659	0.156553	1	20147	tags=41%, list=16%, signal=49%	TRINITY_DN114633_c1_g1_i1, TRINITY_DN42990_c0_g1_i1, TRINITY_DN112283_c1_g2_i1, TRINITY_DN112283_c1_g3_i2, TRINITY_DN109407_c1_g3_i1, TRINITY_DN118111_c0_g2_i2, TRINITY_DN111625_c1_g2_i1, TRINITY_DN109866_c0_g2_i1, TRINITY_DN77819_c0_g1_i1, TRINITY_DN115373_c7_g1_i1, TRINITY_DN115373_c7_g2_i1, TRINITY_DN92686_c0_g1_i5, TRINITY_DN112283_c1_g4_i1, TRINITY_DN85431_c0_g1_i1, TRINITY_DN114340_c3_g1_i1…
[TOP, DETAILS]	GO:0000145	exocyst	CELLULAR_COMPONENT	19	0.361136	1.84822	0.0197628	0.159021	1	60116	tags=84%, list=48%, signal=162%	TRINITY_DN144251_c0_g1_i1, TRINITY_DN136421_c0_g1_i1, TRINITY_DN124411_c0_g1_i1, TRINITY_DN62089_c0_g1_i1, TRINITY_DN120371_c0_g1_i4, TRINITY_DN77528_c0_g1_i1, TRINITY_DN125704_c0_g1_i1, TRINITY_DN57236_c0_g1_i1, TRINITY_DN118680_c0_g1_i7, TRINITY_DN108031_c4_g1_i1, TRINITY_DN104607_c0_g1_i2, TRINITY_DN102366_c0_g1_i2, TRINITY_DN117931_c0_g1_i9, TRINITY_DN41330_c0_g1_i1, TRINITY_DN5633_c0_g1_i1, …
[TOP, DETAILS]	GO:0031252	cell leading edge	CELLULAR_COMPONENT	369	0.0820189	1.84757	0.0114504	0.159277	1	99176	tags=88%, list=79%, signal=423%	TRINITY_DN82002_c0_g1_i1, TRINITY_DN117691_c11_g1_i1, TRINITY_DN110212_c2_g1_i2, TRINITY_DN72328_c0_g1_i1, TRINITY_DN120137_c0_g3_i1, TRINITY_DN120105_c0_g1_i5, TRINITY_DN121653_c0_g1_i1, TRINITY_DN117743_c0_g1_i1, TRINITY_DN127395_c0_g1_i1, TRINITY_DN65595_c0_g1_i1, TRINITY_DN84663_c0_g1_i1, TRINITY_DN111379_c0_g1_i4, TRINITY_DN5633_c0_g1_i1, TRINITY_DN117617_c0_g1_i3, TRINITY_DN54413_c0_g1_i1, …
[TOP, DETAILS]	GO:0005253	anion channel activity	MOLECULAR_FUNCTION	82	0.17483	1.84645	0.0186722	0.159861	1	52845	tags=60%, list=42%, signal=103%	TRINITY_DN112489_c0_g1_i1, TRINITY_DN118953_c0_g3_i2, TRINITY_DN107560_c1_g1_i2, TRINITY_DN104154_c0_g1_i3, TRINITY_DN113960_c0_g6_i1, TRINITY_DN82035_c0_g2_i1, TRINITY_DN133018_c0_g1_i1, TRINITY_DN104132_c0_g1_i1, TRINITY_DN114349_c1_g3_i1, TRINITY_DN122347_c0_g1_i1, TRINITY_DN115629_c0_g3_i1, TRINITY_DN104120_c0_g1_i1, TRINITY_DN83896_c0_g1_i1, TRINITY_DN42580_c0_g1_i1, TRINITY_DN119946_c0_g3_i…
[TOP, DETAILS]	GO:0019228	neuronal action potential	BIOLOGICAL_PROCESS	16	0.3858	1.84527	0.01002	0.160485	1	76766	tags=100%, list=61%, signal=259%	TRINITY_DN119632_c3_g1_i1, TRINITY_DN105277_c1_g7_i1, TRINITY_DN110804_c0_g4_i1, TRINITY_DN141061_c0_g1_i1, TRINITY_DN117225_c2_g4_i1, TRINITY_DN117581_c3_g1_i5, TRINITY_DN116447_c0_g5_i1, TRINITY_DN117885_c0_g1_i1, TRINITY_DN59483_c0_g1_i1, TRINITY_DN106725_c1_g4_i2, TRINITY_DN68614_c0_g1_i1, TRINITY_DN99164_c0_g1_i4, TRINITY_DN3399_c0_g1_i1, TRINITY_DN109496_c0_g2_i1, TRINITY_DN7924_c0_g1_i1, T…
[TOP, DETAILS]	GO:0021904	dorsal/ventral neural tube patterning	BIOLOGICAL_PROCESS	19	0.351139	1.84496	0.0183299	0.160353	1	15321	tags=47%, list=12%, signal=54%	TRINITY_DN90893_c0_g1_i2, TRINITY_DN110426_c5_g3_i2, TRINITY_DN110489_c2_g5_i1, TRINITY_DN110489_c2_g4_i1, TRINITY_DN118799_c1_g5_i1, TRINITY_DN113484_c1_g2_i1, TRINITY_DN4243_c0_g1_i1, TRINITY_DN113777_c0_g4_i1, TRINITY_DN110695_c2_g1_i1
[TOP, DETAILS]	GO:0007369	gastrulation	BIOLOGICAL_PROCESS	202	0.11241	1.84459	0.00806452	0.160307	1	57742	tags=57%, list=46%, signal=107%	TRINITY_DN19845_c0_g1_i1, TRINITY_DN117743_c0_g1_i1, TRINITY_DN112940_c0_g1_i2, TRINITY_DN95000_c0_g1_i1, TRINITY_DN114604_c12_g2_i1, TRINITY_DN113111_c1_g6_i2, TRINITY_DN117933_c3_g2_i1, TRINITY_DN51147_c0_g1_i1, TRINITY_DN5633_c0_g1_i1, TRINITY_DN100791_c0_g1_i1, TRINITY_DN84096_c0_g1_i1, TRINITY_DN88264_c0_g1_i1, TRINITY_DN37206_c0_g1_i1, TRINITY_DN93537_c0_g1_i1, TRINITY_DN107312_c1_g8_i1, TR…
[TOP, DETAILS]	GO:0099173	postsynapse organization	BIOLOGICAL_PROCESS	96	0.161397	1.84377	0.0141414	0.160639	1	68369	tags=71%, list=55%, signal=156%	TRINITY_DN72521_c0_g1_i1, TRINITY_DN111198_c0_g1_i1, TRINITY_DN13153_c0_g1_i2, TRINITY_DN118696_c2_g4_i1, TRINITY_DN111501_c1_g1_i3, TRINITY_DN19055_c0_g1_i1, TRINITY_DN66283_c0_g1_i1, TRINITY_DN100050_c0_g1_i2, TRINITY_DN117743_c0_g1_i1, TRINITY_DN108098_c2_g6_i1, TRINITY_DN46531_c0_g1_i1, TRINITY_DN114844_c0_g2_i1, TRINITY_DN121240_c1_g3_i8, TRINITY_DN68788_c0_g1_i1, TRINITY_DN107554_c12_g3_i1,…
[TOP, DETAILS]	GO:0001503	ossification	BIOLOGICAL_PROCESS	250	0.0984461	1.84335	0.00779727	0.160606	1	80703	tags=74%, list=65%, signal=210%	TRINITY_DN97888_c0_g1_i2, TRINITY_DN21271_c0_g1_i1, TRINITY_DN111662_c2_g1_i2, TRINITY_DN117691_c11_g1_i1, TRINITY_DN114622_c0_g1_i10, TRINITY_DN3731_c0_g1_i1, TRINITY_DN86850_c0_g1_i2, TRINITY_DN86056_c0_g2_i1, TRINITY_DN121653_c0_g1_i1, TRINITY_DN107514_c5_g1_i1, TRINITY_DN136526_c0_g1_i1, TRINITY_DN31763_c0_g1_i1, TRINITY_DN81045_c0_g1_i1, TRINITY_DN119927_c10_g2_i1, TRINITY_DN145788_c0_g1_i1,…
[TOP, DETAILS]	GO:0072243	metanephric nephron epithelium development	BIOLOGICAL_PROCESS	16	0.38355	1.84321	0.0143737	0.16033	1	53614	tags=81%, list=43%, signal=142%	TRINITY_DN104902_c0_g2_i1, TRINITY_DN75389_c0_g1_i1, TRINITY_DN112298_c1_g8_i1, TRINITY_DN7256_c0_g1_i1, TRINITY_DN121417_c0_g1_i2, TRINITY_DN106993_c0_g2_i1, TRINITY_DN130891_c0_g1_i1, TRINITY_DN108023_c0_g4_i1, TRINITY_DN79177_c0_g1_i1, TRINITY_DN143338_c0_g1_i1, TRINITY_DN80958_c0_g1_i1, TRINITY_DN112312_c1_g6_i1, TRINITY_DN111024_c0_g3_i1
[TOP, DETAILS]	GO:0070591	ascospore wall biogenesis	BIOLOGICAL_PROCESS	30	0.288093	1.84258	0.019084	0.160506	1	30657	tags=53%, list=25%, signal=71%	TRINITY_DN116168_c0_g1_i1, TRINITY_DN114633_c1_g1_i1, TRINITY_DN112283_c1_g2_i1, TRINITY_DN109407_c1_g3_i1, TRINITY_DN120346_c0_g1_i1, TRINITY_DN118111_c0_g2_i2, TRINITY_DN109866_c0_g2_i1, TRINITY_DN118372_c0_g3_i1, TRINITY_DN115373_c7_g1_i1, TRINITY_DN115373_c7_g2_i1, TRINITY_DN120044_c0_g8_i1, TRINITY_DN112283_c1_g4_i1, TRINITY_DN119907_c0_g3_i1, TRINITY_DN104898_c1_g9_i1, TRINITY_DN120044_c0_g…
[TOP, DETAILS]	GO:0030476	ascospore wall assembly	BIOLOGICAL_PROCESS	30	0.288093	1.84243	0.00767754	0.160242	1	30657	tags=53%, list=25%, signal=71%	TRINITY_DN116168_c0_g1_i1, TRINITY_DN114633_c1_g1_i1, TRINITY_DN112283_c1_g2_i1, TRINITY_DN109407_c1_g3_i1, TRINITY_DN120346_c0_g1_i1, TRINITY_DN118111_c0_g2_i2, TRINITY_DN109866_c0_g2_i1, TRINITY_DN118372_c0_g3_i1, TRINITY_DN115373_c7_g1_i1, TRINITY_DN115373_c7_g2_i1, TRINITY_DN120044_c0_g8_i1, TRINITY_DN112283_c1_g4_i1, TRINITY_DN119907_c0_g3_i1, TRINITY_DN104898_c1_g9_i1, TRINITY_DN120044_c0_g…
[TOP, DETAILS]	GO:0002429	immune response-activating cell surface receptor signaling pathway	BIOLOGICAL_PROCESS	242	0.102423	1.84215	0.0195695	0.160101	1	98773	tags=89%, list=79%, signal=425%	TRINITY_DN83100_c0_g1_i3, TRINITY_DN51759_c0_g2_i1, TRINITY_DN117743_c0_g1_i1, TRINITY_DN85292_c0_g1_i1, TRINITY_DN121240_c1_g3_i8, TRINITY_DN112111_c1_g3_i1, TRINITY_DN63958_c0_g1_i1, TRINITY_DN99359_c0_g1_i1, TRINITY_DN131882_c0_g1_i1, TRINITY_DN30780_c0_g1_i1, TRINITY_DN90856_c0_g1_i1, TRINITY_DN112971_c1_g2_i1, TRINITY_DN108575_c0_g1_i2, TRINITY_DN83715_c0_g1_i1, TRINITY_DN73673_c0_g1_i1, TRI…
[TOP, DETAILS]	GO:0051216	cartilage development	BIOLOGICAL_PROCESS	131	0.135314	1.84196	0.012	0.159866	1	82324	tags=79%, list=66%, signal=232%	TRINITY_DN97888_c0_g1_i2, TRINITY_DN106215_c0_g1_i1, TRINITY_DN111662_c2_g1_i2, TRINITY_DN139783_c0_g1_i1, TRINITY_DN75389_c0_g1_i1, TRINITY_DN107514_c5_g1_i1, TRINITY_DN46565_c0_g1_i1, TRINITY_DN119927_c10_g2_i1, TRINITY_DN12652_c0_g1_i1, TRINITY_DN114604_c12_g2_i1, TRINITY_DN84096_c0_g1_i1, TRINITY_DN37780_c0_g1_i1, TRINITY_DN52981_c0_g1_i2, TRINITY_DN105088_c12_g1_i3, TRINITY_DN100539_c0_g1_i1…
[TOP, DETAILS]	GO:0043489	RNA stabilization	BIOLOGICAL_PROCESS	148	0.128754	1.84184	0.00201207	0.159573	1	63304	tags=64%, list=51%, signal=129%	TRINITY_DN113899_c3_g2_i1, TRINITY_DN112441_c1_g3_i6, TRINITY_DN115510_c0_g2_i1, TRINITY_DN113479_c1_g1_i1, TRINITY_DN116785_c1_g1_i1, TRINITY_DN114622_c0_g1_i10, TRINITY_DN113000_c2_g2_i1, TRINITY_DN117280_c3_g2_i1, TRINITY_DN120907_c3_g2_i2, TRINITY_DN54934_c0_g1_i1, TRINITY_DN112420_c2_g5_i2, TRINITY_DN59085_c0_g1_i1, TRINITY_DN110583_c1_g1_i1, TRINITY_DN110354_c1_g1_i1, TRINITY_DN120632_c1_g4…
[TOP, DETAILS]	GO:0019210	kinase inhibitor activity	MOLECULAR_FUNCTION	69	0.190112	1.83968	0.00994036	0.160974	1	55948	tags=64%, list=45%, signal=115%	TRINITY_DN111928_c1_g1_i1, TRINITY_DN118472_c0_g1_i2, TRINITY_DN118569_c1_g5_i1, TRINITY_DN47090_c0_g1_i1, TRINITY_DN113341_c0_g1_i6, TRINITY_DN113739_c0_g1_i1, TRINITY_DN55801_c0_g1_i1, TRINITY_DN116384_c1_g1_i4, TRINITY_DN21674_c0_g1_i1, TRINITY_DN102782_c0_g1_i1, TRINITY_DN100396_c0_g1_i1, TRINITY_DN119956_c3_g2_i1, TRINITY_DN114265_c0_g2_i1, TRINITY_DN19635_c0_g1_i1, TRINITY_DN100269_c0_g1_i5…
[TOP, DETAILS]	GO:0030139	endocytic vesicle	CELLULAR_COMPONENT	352	0.0843976	1.83912	0.011811	0.161112	1	92800	tags=83%, list=74%, signal=320%	TRINITY_DN1164_c0_g1_i1, TRINITY_DN117614_c0_g2_i1, TRINITY_DN72328_c0_g1_i1, TRINITY_DN58456_c0_g1_i1, TRINITY_DN108328_c0_g1_i3, TRINITY_DN120105_c0_g1_i5, TRINITY_DN77622_c0_g1_i1, TRINITY_DN88841_c0_g1_i1, TRINITY_DN117743_c0_g1_i1, TRINITY_DN46531_c0_g1_i1, TRINITY_DN23975_c0_g1_i1, TRINITY_DN120326_c0_g1_i1, TRINITY_DN42636_c0_g1_i1, TRINITY_DN84663_c0_g1_i1, TRINITY_DN102083_c0_g1_i1, TRIN…
[TOP, DETAILS]	GO:0035282	segmentation	BIOLOGICAL_PROCESS	123	0.139185	1.83895	0.011976	0.160879	1	91341	tags=87%, list=73%, signal=323%	TRINITY_DN111662_c2_g1_i2, TRINITY_DN12588_c0_g1_i1, TRINITY_DN109773_c5_g2_i1, TRINITY_DN12652_c0_g1_i1, TRINITY_DN135511_c0_g1_i1, TRINITY_DN108547_c0_g3_i7, TRINITY_DN100966_c0_g1_i1, TRINITY_DN38388_c0_g1_i1, TRINITY_DN117773_c0_g2_i1, TRINITY_DN51661_c0_g1_i1, TRINITY_DN110045_c1_g3_i1, TRINITY_DN112002_c3_g3_i2, TRINITY_DN93537_c0_g1_i1, TRINITY_DN44045_c0_g1_i1, TRINITY_DN114494_c0_g3_i1, …
[TOP, DETAILS]	GO:0061641	CENP-A containing chromatin organization	BIOLOGICAL_PROCESS	18	0.358043	1.83843	0.0132576	0.160968	1	66349	tags=89%, list=53%, signal=189%	TRINITY_DN52730_c0_g1_i1, TRINITY_DN108522_c0_g1_i2, TRINITY_DN104240_c2_g1_i1, TRINITY_DN46355_c0_g1_i1, TRINITY_DN136628_c0_g1_i1, TRINITY_DN67584_c0_g1_i1, TRINITY_DN102462_c0_g1_i2, TRINITY_DN103005_c0_g1_i2, TRINITY_DN85276_c0_g1_i1, TRINITY_DN119956_c3_g2_i1, TRINITY_DN137036_c0_g1_i1, TRINITY_DN3244_c0_g1_i1, TRINITY_DN116927_c0_g1_i1, TRINITY_DN32751_c0_g1_i1, TRINITY_DN53524_c0_g1_i1, TR…
[TOP, DETAILS]	GO:0030522	intracellular receptor signaling pathway	BIOLOGICAL_PROCESS	330	0.0883366	1.83688	0.0114504	0.161928	1	76472	tags=70%, list=61%, signal=180%	TRINITY_DN111662_c2_g1_i2, TRINITY_DN19015_c0_g1_i1, TRINITY_DN118696_c2_g4_i1, TRINITY_DN39790_c0_g1_i1, TRINITY_DN102163_c0_g1_i2, TRINITY_DN50499_c0_g1_i1, TRINITY_DN117315_c1_g7_i1, TRINITY_DN125199_c0_g1_i1, TRINITY_DN115927_c4_g5_i1, TRINITY_DN114604_c12_g2_i1, TRINITY_DN99527_c0_g1_i1, TRINITY_DN132939_c0_g1_i1, TRINITY_DN65577_c0_g1_i1, TRINITY_DN107652_c0_g2_i2, TRINITY_DN120514_c0_g2_i1…
[TOP, DETAILS]	GO:0003916	DNA topoisomerase activity	MOLECULAR_FUNCTION	63	0.195693	1.83612	0.0168224	0.162236	1	68791	tags=75%, list=55%, signal=166%	TRINITY_DN107721_c0_g4_i1, TRINITY_DN100606_c0_g1_i1, TRINITY_DN121327_c0_g1_i2, TRINITY_DN124178_c0_g1_i1, TRINITY_DN109240_c1_g5_i2, TRINITY_DN117008_c0_g1_i1, TRINITY_DN107767_c3_g2_i1, TRINITY_DN105241_c1_g2_i1, TRINITY_DN116699_c1_g1_i1, TRINITY_DN116699_c2_g8_i1, TRINITY_DN105241_c1_g4_i1, TRINITY_DN108221_c1_g6_i1, TRINITY_DN114343_c2_g5_i1, TRINITY_DN119847_c1_g2_i1, TRINITY_DN105241_c1_g…
[TOP, DETAILS]	GO:0007584	response to nutrient	BIOLOGICAL_PROCESS	283	0.0919514	1.83596	0.0123457	0.162	1	101145	tags=90%, list=81%, signal=471%	TRINITY_DN111662_c2_g1_i2, TRINITY_DN97588_c0_g1_i1, TRINITY_DN102163_c0_g1_i2, TRINITY_DN121653_c0_g1_i1, TRINITY_DN32548_c0_g1_i1, TRINITY_DN108560_c1_g5_i2, TRINITY_DN105294_c0_g1_i3, TRINITY_DN122620_c0_g1_i1, TRINITY_DN120326_c0_g1_i1, TRINITY_DN67338_c0_g1_i1, TRINITY_DN46044_c0_g1_i1, TRINITY_DN106400_c1_g2_i3, TRINITY_DN116873_c1_g2_i3, TRINITY_DN79382_c0_g1_i1, TRINITY_DN99879_c0_g1_i2, …
[TOP, DETAILS]	GO:0048366	leaf development	BIOLOGICAL_PROCESS	81	0.170703	1.83517	0.0144628	0.162333	1	38853	tags=48%, list=31%, signal=70%	TRINITY_DN111662_c2_g3_i1, TRINITY_DN110372_c0_g4_i2, TRINITY_DN106772_c1_g11_i1, TRINITY_DN115688_c0_g1_i1, TRINITY_DN109047_c0_g2_i1, TRINITY_DN113000_c2_g2_i1, TRINITY_DN109933_c3_g2_i2, TRINITY_DN111778_c0_g4_i1, TRINITY_DN113652_c1_g3_i1, TRINITY_DN108006_c2_g3_i1, TRINITY_DN118426_c0_g5_i1, TRINITY_DN109342_c0_g3_i3, TRINITY_DN95453_c0_g1_i1, TRINITY_DN41352_c0_g1_i1, TRINITY_DN110269_c0_g1…
[TOP, DETAILS]	GO:0008186	RNA-dependent ATPase activity	MOLECULAR_FUNCTION	194	0.113542	1.83495	0.0083682	0.162179	1	59271	tags=59%, list=47%, signal=112%	TRINITY_DN116329_c0_g2_i4, TRINITY_DN115682_c0_g1_i1, TRINITY_DN44124_c0_g1_i1, TRINITY_DN5271_c0_g1_i1, TRINITY_DN112706_c6_g3_i1, TRINITY_DN108952_c0_g2_i1, TRINITY_DN107765_c1_g1_i1, TRINITY_DN64164_c0_g1_i1, TRINITY_DN15450_c0_g1_i1, TRINITY_DN115097_c0_g1_i1, TRINITY_DN114929_c0_g2_i1, TRINITY_DN110554_c1_g4_i5, TRINITY_DN108952_c1_g1_i6, TRINITY_DN57554_c0_g1_i1, TRINITY_DN109398_c0_g1_i1, …
[TOP, DETAILS]	GO:0048580	regulation of post-embryonic development	BIOLOGICAL_PROCESS	131	0.136853	1.83306	0.0171103	0.163471	1	44925	tags=50%, list=36%, signal=77%	TRINITY_DN115039_c3_g1_i1, TRINITY_DN116384_c1_g1_i4, TRINITY_DN102633_c1_g2_i1, TRINITY_DN119198_c3_g1_i3, TRINITY_DN114242_c1_g3_i1, TRINITY_DN106233_c0_g1_i5, TRINITY_DN110269_c0_g1_i1, TRINITY_DN113001_c1_g2_i1, TRINITY_DN113027_c1_g4_i2, TRINITY_DN113111_c1_g6_i2, TRINITY_DN116407_c0_g1_i1, TRINITY_DN114952_c0_g1_i2, TRINITY_DN107321_c2_g4_i1, TRINITY_DN104480_c2_g4_i1, TRINITY_DN107256_c1_g…
[TOP, DETAILS]	GO:0046683	response to organophosphorus	BIOLOGICAL_PROCESS	201	0.110237	1.83211	0.0213592	0.163962	1	97542	tags=89%, list=78%, signal=405%	TRINITY_DN116671_c2_g1_i1, TRINITY_DN114383_c2_g5_i2, TRINITY_DN1164_c0_g1_i1, TRINITY_DN44363_c0_g1_i1, TRINITY_DN112318_c3_g1_i1, TRINITY_DN126512_c0_g1_i1, TRINITY_DN132783_c0_g1_i1, TRINITY_DN21259_c0_g1_i1, TRINITY_DN120724_c0_g1_i5, TRINITY_DN120200_c1_g4_i1, TRINITY_DN108560_c1_g5_i2, TRINITY_DN4933_c0_g1_i1, TRINITY_DN117743_c0_g1_i1, TRINITY_DN105294_c0_g1_i3, TRINITY_DN107246_c2_g11_i1,…
[TOP, DETAILS]	GO:0048754	branching morphogenesis of an epithelial tube	BIOLOGICAL_PROCESS	107	0.151549	1.8314	0.0143443	0.164192	1	90868	tags=88%, list=73%, signal=322%	TRINITY_DN109550_c1_g2_i2, TRINITY_DN113658_c3_g1_i1, TRINITY_DN79891_c0_g1_i1, TRINITY_DN100157_c0_g1_i1, TRINITY_DN97907_c0_g1_i1, TRINITY_DN75389_c0_g1_i1, TRINITY_DN74861_c0_g1_i1, TRINITY_DN86513_c0_g1_i1, TRINITY_DN104811_c0_g3_i1, TRINITY_DN7256_c0_g1_i1, TRINITY_DN52619_c0_g1_i1, TRINITY_DN8550_c0_g1_i1, TRINITY_DN46565_c0_g1_i1, TRINITY_DN36370_c0_g1_i1, TRINITY_DN130891_c0_g1_i1, TRINIT…
[TOP, DETAILS]	GO:0060711	labyrinthine layer development	BIOLOGICAL_PROCESS	45	0.230438	1.83052	0.0143149	0.164626	1	65637	tags=76%, list=53%, signal=159%	TRINITY_DN134117_c0_g1_i1, TRINITY_DN71734_c0_g1_i1, TRINITY_DN82120_c0_g1_i1, TRINITY_DN120212_c1_g2_i1, TRINITY_DN119183_c6_g1_i1, TRINITY_DN27591_c0_g1_i1, TRINITY_DN5625_c0_g1_i1, TRINITY_DN4333_c0_g1_i2, TRINITY_DN121376_c0_g1_i1, TRINITY_DN35554_c0_g1_i1, TRINITY_DN100966_c0_g1_i1, TRINITY_DN38388_c0_g1_i1, TRINITY_DN109729_c10_g1_i2, TRINITY_DN19532_c0_g1_i1, TRINITY_DN114105_c0_g2_i1, TRI…
[TOP, DETAILS]	GO:0050909	sensory perception of taste	BIOLOGICAL_PROCESS	20	0.34644	1.82993	0.0135135	0.164704	1	37944	tags=65%, list=30%, signal=93%	TRINITY_DN40249_c0_g1_i1, TRINITY_DN107753_c0_g3_i2, TRINITY_DN109691_c0_g1_i1, TRINITY_DN104902_c0_g2_i1, TRINITY_DN32548_c0_g1_i1, TRINITY_DN81556_c0_g1_i1, TRINITY_DN120443_c0_g3_i2, TRINITY_DN120326_c0_g1_i1, TRINITY_DN112312_c1_g6_i1, TRINITY_DN111024_c0_g3_i1, TRINITY_DN121317_c0_g1_i1, TRINITY_DN3399_c0_g1_i1, TRINITY_DN114640_c1_g3_i1
[TOP, DETAILS]	GO:0006560	proline metabolic process	BIOLOGICAL_PROCESS	119	0.143163	1.82684	0.0102249	0.167024	1	70343	tags=71%, list=56%, signal=161%	TRINITY_DN98248_c0_g1_i2, TRINITY_DN146016_c0_g1_i1, TRINITY_DN20743_c0_g1_i1, TRINITY_DN95410_c0_g2_i1, TRINITY_DN26375_c0_g1_i1, TRINITY_DN24470_c0_g1_i1, TRINITY_DN118176_c2_g3_i1, TRINITY_DN144077_c0_g1_i1, TRINITY_DN116720_c2_g1_i1, TRINITY_DN149711_c0_g1_i1, TRINITY_DN115449_c1_g8_i1, TRINITY_DN81495_c0_g1_i1, TRINITY_DN57468_c0_g1_i1, TRINITY_DN110886_c1_g2_i1, TRINITY_DN98417_c0_g1_i1, TR…
[TOP, DETAILS]	GO:0070740	tubulin-glutamic acid ligase activity	MOLECULAR_FUNCTION	15	0.388894	1.82668	0.0158103	0.166748	1	34720	tags=67%, list=28%, signal=92%	TRINITY_DN106768_c0_g1_i1, TRINITY_DN111482_c1_g4_i1, TRINITY_DN111203_c0_g2_i1, TRINITY_DN109947_c1_g4_i1, TRINITY_DN118265_c1_g2_i1, TRINITY_DN16552_c0_g1_i1, TRINITY_DN144866_c0_g1_i1, TRINITY_DN106902_c2_g2_i3, TRINITY_DN109163_c2_g2_i1, TRINITY_DN109869_c1_g3_i1
[TOP, DETAILS]	GO:0042244	spore wall assembly	BIOLOGICAL_PROCESS	34	0.25476	1.82636	0.0195695	0.166673	1	30657	tags=50%, list=25%, signal=66%	TRINITY_DN116168_c0_g1_i1, TRINITY_DN114633_c1_g1_i1, TRINITY_DN112283_c1_g2_i1, TRINITY_DN109407_c1_g3_i1, TRINITY_DN120346_c0_g1_i1, TRINITY_DN118111_c0_g2_i2, TRINITY_DN109866_c0_g2_i1, TRINITY_DN118372_c0_g3_i1, TRINITY_DN111575_c1_g8_i1, TRINITY_DN115373_c7_g1_i1, TRINITY_DN115373_c7_g2_i1, TRINITY_DN120044_c0_g8_i1, TRINITY_DN112283_c1_g4_i1, TRINITY_DN119907_c0_g3_i1, TRINITY_DN104898_c1_g…
[TOP, DETAILS]	GO:0032273	positive regulation of protein polymerization	BIOLOGICAL_PROCESS	197	0.111151	1.82614	0.015534	0.166444	1	92709	tags=85%, list=74%, signal=330%	TRINITY_DN117691_c11_g1_i1, TRINITY_DN44363_c0_g1_i1, TRINITY_DN93288_c0_g1_i1, TRINITY_DN102350_c0_g1_i1, TRINITY_DN72778_c0_g1_i2, TRINITY_DN109002_c2_g1_i1, TRINITY_DN84406_c0_g1_i2, TRINITY_DN100629_c0_g1_i2, TRINITY_DN97738_c0_g1_i3, TRINITY_DN4933_c0_g1_i1, TRINITY_DN106930_c0_g3_i1, TRINITY_DN117743_c0_g1_i1, TRINITY_DN120617_c0_g1_i3, TRINITY_DN46531_c0_g1_i1, TRINITY_DN114844_c0_g2_i1, T…
[TOP, DETAILS]	GO:0015459	potassium channel regulator activity	MOLECULAR_FUNCTION	25	0.301899	1.82533	0.010142	0.166769	1	82254	tags=96%, list=66%, signal=281%	TRINITY_DN58735_c0_g1_i1, TRINITY_DN44363_c0_g1_i1, TRINITY_DN109639_c0_g1_i1, TRINITY_DN112043_c0_g1_i2, TRINITY_DN94256_c0_g1_i1, TRINITY_DN132780_c0_g1_i1, TRINITY_DN114572_c0_g3_i3, TRINITY_DN116384_c1_g1_i4, TRINITY_DN120773_c2_g2_i1, TRINITY_DN51843_c0_g1_i1, TRINITY_DN120773_c2_g1_i11, TRINITY_DN44010_c0_g1_i1, TRINITY_DN4933_c0_g1_i1, TRINITY_DN34208_c0_g1_i1, TRINITY_DN106812_c0_g1_i1, T…
[TOP, DETAILS]	GO:0016236	macroautophagy	BIOLOGICAL_PROCESS	458	0.0725235	1.8239	0.0101833	0.167644	1	79653	tags=71%, list=64%, signal=195%	TRINITY_DN112479_c1_g1_i1, TRINITY_DN117243_c1_g1_i1, TRINITY_DN58456_c0_g1_i1, TRINITY_DN114944_c5_g1_i1, TRINITY_DN32548_c0_g1_i1, TRINITY_DN46320_c0_g1_i1, TRINITY_DN142347_c0_g1_i1, TRINITY_DN55070_c0_g1_i1, TRINITY_DN111514_c0_g1_i3, TRINITY_DN143111_c0_g1_i1, TRINITY_DN144975_c0_g1_i1, TRINITY_DN117996_c0_g3_i1, TRINITY_DN110217_c0_g8_i1, TRINITY_DN23975_c0_g1_i1, TRINITY_DN113517_c2_g3_i1,…
[TOP, DETAILS]	GO:0030217	T cell differentiation	BIOLOGICAL_PROCESS	273	0.096804	1.82336	0.0102041	0.167733	1	100086	tags=90%, list=80%, signal=450%	TRINITY_DN119557_c6_g1_i2, TRINITY_DN74974_c0_g1_i1, TRINITY_DN83100_c0_g1_i3, TRINITY_DN111662_c2_g1_i2, TRINITY_DN117691_c11_g1_i1, TRINITY_DN115805_c0_g1_i5, TRINITY_DN112733_c4_g2_i1, TRINITY_DN91432_c0_g1_i1, TRINITY_DN106657_c6_g1_i1, TRINITY_DN109773_c5_g2_i1, TRINITY_DN95000_c0_g1_i1, TRINITY_DN121240_c1_g3_i8, TRINITY_DN107392_c0_g1_i3, TRINITY_DN84663_c0_g1_i1, TRINITY_DN111874_c4_g2_i1…
[TOP, DETAILS]	GO:0004866	endopeptidase inhibitor activity	MOLECULAR_FUNCTION	95	0.161544	1.82263	0.0328542	0.168024	1	87700	tags=86%, list=70%, signal=289%	TRINITY_DN76686_c0_g1_i2, TRINITY_DN116699_c2_g4_i5, TRINITY_DN100255_c0_g1_i1, TRINITY_DN91135_c0_g1_i1, TRINITY_DN67467_c0_g1_i1, TRINITY_DN104642_c0_g3_i2, TRINITY_DN102025_c0_g1_i1, TRINITY_DN102497_c0_g1_i1, TRINITY_DN4333_c0_g1_i2, TRINITY_DN112364_c0_g1_i1, TRINITY_DN107840_c7_g4_i1, TRINITY_DN105388_c6_g3_i1, TRINITY_DN119023_c0_g5_i1, TRINITY_DN119023_c0_g1_i1, TRINITY_DN115900_c0_g1_i1,…
[TOP, DETAILS]	GO:0043230	extracellular organelle	CELLULAR_COMPONENT	106	0.147681	1.82169	0.0197239	0.168448	1	67627	tags=69%, list=54%, signal=150%	TRINITY_DN74334_c0_g1_i1, TRINITY_DN113676_c0_g1_i1, TRINITY_DN116861_c0_g3_i2, TRINITY_DN118176_c2_g3_i1, TRINITY_DN75389_c0_g1_i1, TRINITY_DN95809_c0_g1_i1, TRINITY_DN111918_c4_g1_i1, TRINITY_DN7256_c0_g1_i1, TRINITY_DN100050_c0_g1_i2, TRINITY_DN46565_c0_g1_i1, TRINITY_DN102148_c0_g1_i1, TRINITY_DN116209_c2_g1_i4, TRINITY_DN116638_c1_g2_i1, TRINITY_DN85666_c0_g1_i3, TRINITY_DN67611_c0_g1_i1, TR…
[TOP, DETAILS]	GO:0045292	mRNA cis splicing, via spliceosome	BIOLOGICAL_PROCESS	92	0.162386	1.82152	0.0192678	0.16821	1	66660	tags=70%, list=53%, signal=149%	TRINITY_DN107319_c0_g1_i3, TRINITY_DN70478_c0_g1_i1, TRINITY_DN108188_c3_g8_i1, TRINITY_DN113222_c0_g2_i1, TRINITY_DN105911_c2_g2_i1, TRINITY_DN113000_c2_g2_i1, TRINITY_DN98860_c0_g2_i1, TRINITY_DN75744_c0_g1_i1, TRINITY_DN119850_c0_g1_i1, TRINITY_DN117827_c2_g3_i11, TRINITY_DN89050_c0_g1_i1, TRINITY_DN104920_c0_g1_i4, TRINITY_DN116706_c2_g8_i1, TRINITY_DN74346_c0_g1_i1, TRINITY_DN92855_c0_g1_i1,…
[TOP, DETAILS]	GO:0044764	multi-organism cellular process	BIOLOGICAL_PROCESS	329	0.0870424	1.82109	0.013308	0.168219	1	45370	tags=45%, list=36%, signal=70%	TRINITY_DN116671_c2_g1_i1, TRINITY_DN114383_c2_g5_i2, TRINITY_DN106724_c13_g8_i1, TRINITY_DN110212_c2_g1_i2, TRINITY_DN65360_c0_g1_i1, TRINITY_DN124644_c0_g1_i1, TRINITY_DN109524_c0_g1_i1, TRINITY_DN112830_c1_g7_i1, TRINITY_DN109002_c2_g1_i1, TRINITY_DN112451_c2_g1_i1, TRINITY_DN119467_c0_g1_i1, TRINITY_DN109983_c0_g1_i1, TRINITY_DN114902_c3_g3_i2, TRINITY_DN115927_c4_g5_i1, TRINITY_DN106400_c1_g…
[TOP, DETAILS]	GO:0016814	hydrolase activity, acting on carbon-nitrogen (but not peptide) bonds, in cyclic amidines	MOLECULAR_FUNCTION	54	0.208286	1.82023	0.003861	0.168525	1	73498	tags=80%, list=59%, signal=193%	TRINITY_DN117347_c1_g3_i1, TRINITY_DN61769_c0_g1_i1, TRINITY_DN109893_c0_g1_i1, TRINITY_DN111935_c1_g4_i1, TRINITY_DN115218_c0_g1_i5, TRINITY_DN88521_c0_g1_i1, TRINITY_DN111387_c13_g1_i1, TRINITY_DN105734_c9_g1_i3, TRINITY_DN108326_c2_g5_i2, TRINITY_DN108326_c2_g1_i1, TRINITY_DN101800_c0_g2_i1, TRINITY_DN107360_c0_g1_i4, TRINITY_DN46246_c0_g1_i1, TRINITY_DN110771_c1_g8_i1, TRINITY_DN105105_c0_g1_…
[TOP, DETAILS]	GO:1990778	protein localization to cell periphery	BIOLOGICAL_PROCESS	340	0.0857106	1.8196	0.0147601	0.168672	1	94444	tags=84%, list=76%, signal=343%	TRINITY_DN120719_c1_g2_i3, TRINITY_DN117614_c0_g2_i1, TRINITY_DN111501_c1_g1_i3, TRINITY_DN77622_c0_g1_i1, TRINITY_DN44008_c0_g1_i1, TRINITY_DN116384_c1_g1_i4, TRINITY_DN32548_c0_g1_i1, TRINITY_DN91530_c0_g1_i2, TRINITY_DN88841_c0_g1_i1, TRINITY_DN117743_c0_g1_i1, TRINITY_DN120617_c0_g1_i3, TRINITY_DN116484_c0_g3_i1, TRINITY_DN42636_c0_g1_i1, TRINITY_DN107877_c1_g3_i1, TRINITY_DN111379_c0_g1_i4, …
[TOP, DETAILS]	GO:0030838	positive regulation of actin filament polymerization	BIOLOGICAL_PROCESS	146	0.128196	1.81868	0.0117188	0.169082	1	92709	tags=87%, list=74%, signal=337%	TRINITY_DN93288_c0_g1_i1, TRINITY_DN102350_c0_g1_i1, TRINITY_DN72778_c0_g1_i2, TRINITY_DN109002_c2_g1_i1, TRINITY_DN97738_c0_g1_i3, TRINITY_DN106930_c0_g3_i1, TRINITY_DN117743_c0_g1_i1, TRINITY_DN46531_c0_g1_i1, TRINITY_DN114844_c0_g2_i1, TRINITY_DN112842_c0_g1_i6, TRINITY_DN84663_c0_g1_i1, TRINITY_DN117145_c0_g2_i1, TRINITY_DN109135_c0_g1_i1, TRINITY_DN114857_c0_g1_i3, TRINITY_DN117617_c0_g1_i3,…
[TOP, DETAILS]	GO:0023061	signal release	BIOLOGICAL_PROCESS	360	0.0807876	1.81768	0.00551471	0.169707	1	94079	tags=83%, list=75%, signal=336%	TRINITY_DN126512_c0_g1_i1, TRINITY_DN67112_c0_g1_i1, TRINITY_DN21259_c0_g1_i1, TRINITY_DN113209_c1_g2_i1, TRINITY_DN106930_c0_g3_i1, TRINITY_DN119853_c0_g2_i1, TRINITY_DN114604_c12_g2_i1, TRINITY_DN147975_c0_g1_i1, TRINITY_DN42636_c0_g1_i1, TRINITY_DN99707_c0_g2_i1, TRINITY_DN111874_c4_g2_i1, TRINITY_DN107877_c1_g3_i1, TRINITY_DN100966_c0_g1_i1, TRINITY_DN111931_c0_g1_i2, TRINITY_DN27797_c0_g1_i1…
[TOP, DETAILS]	GO:0036503	ERAD pathway	BIOLOGICAL_PROCESS	238	0.100449	1.8173	0.0105042	0.169631	1	84090	tags=77%, list=67%, signal=236%	TRINITY_DN68510_c0_g1_i1, TRINITY_DN108657_c0_g7_i1, TRINITY_DN119393_c1_g1_i2, TRINITY_DN115613_c4_g3_i9, TRINITY_DN85429_c0_g3_i1, TRINITY_DN66660_c0_g1_i2, TRINITY_DN143111_c0_g1_i1, TRINITY_DN110654_c2_g4_i1, TRINITY_DN141136_c0_g1_i1, TRINITY_DN119205_c2_g2_i1, TRINITY_DN104521_c0_g2_i3, TRINITY_DN119777_c0_g1_i1, TRINITY_DN112050_c1_g1_i1, TRINITY_DN113840_c2_g1_i1, TRINITY_DN120289_c0_g1_i…
[TOP, DETAILS]	GO:0048827	phyllome development	BIOLOGICAL_PROCESS	96	0.157982	1.81728	0.0168856	0.169249	1	38853	tags=47%, list=31%, signal=68%	TRINITY_DN111662_c2_g3_i1, TRINITY_DN110372_c0_g4_i2, TRINITY_DN106772_c1_g11_i1, TRINITY_DN115688_c0_g1_i1, TRINITY_DN109047_c0_g2_i1, TRINITY_DN113000_c2_g2_i1, TRINITY_DN109933_c3_g2_i2, TRINITY_DN111778_c0_g4_i1, TRINITY_DN113652_c1_g3_i1, TRINITY_DN108006_c2_g3_i1, TRINITY_DN118426_c0_g5_i1, TRINITY_DN109342_c0_g3_i3, TRINITY_DN95453_c0_g1_i1, TRINITY_DN41352_c0_g1_i1, TRINITY_DN110269_c0_g1…
[TOP, DETAILS]	GO:0019200	carbohydrate kinase activity	MOLECULAR_FUNCTION	64	0.189389	1.81663	0.0115607	0.169407	1	83744	tags=86%, list=67%, signal=260%	TRINITY_DN106640_c2_g3_i1, TRINITY_DN120806_c0_g1_i3, TRINITY_DN117749_c0_g2_i1, TRINITY_DN88513_c0_g1_i1, TRINITY_DN109112_c0_g3_i3, TRINITY_DN96974_c0_g1_i1, TRINITY_DN120916_c0_g1_i1, TRINITY_DN116309_c1_g2_i1, TRINITY_DN112552_c0_g4_i1, TRINITY_DN112771_c0_g4_i1, TRINITY_DN121025_c1_g1_i1, TRINITY_DN104381_c1_g4_i1, TRINITY_DN100953_c0_g1_i1, TRINITY_DN122288_c0_g1_i1, TRINITY_DN116311_c1_g4_…
[TOP, DETAILS]	GO:0019346	transsulfuration	BIOLOGICAL_PROCESS	16	0.375925	1.81644	0.00594059	0.169223	1	78000	tags=100%, list=62%, signal=266%	TRINITY_DN108131_c3_g1_i2, TRINITY_DN99659_c0_g1_i1, TRINITY_DN121352_c1_g1_i1, TRINITY_DN90807_c0_g1_i1, TRINITY_DN106120_c2_g1_i2, TRINITY_DN110616_c0_g2_i1, TRINITY_DN92393_c0_g1_i1, TRINITY_DN110616_c0_g6_i1, TRINITY_DN110616_c0_g4_i2, TRINITY_DN115458_c5_g1_i1, TRINITY_DN110616_c0_g5_i1, TRINITY_DN118969_c1_g5_i1, TRINITY_DN100735_c0_g1_i1, TRINITY_DN118969_c1_g1_i4, TRINITY_DN119803_c2_g1_i…
[TOP, DETAILS]	GO:0007156	homophilic cell adhesion via plasma membrane adhesion molecules	BIOLOGICAL_PROCESS	44	0.235415	1.81491	0.0139165	0.17019	1	81363	tags=89%, list=65%, signal=254%	TRINITY_DN104878_c17_g2_i2, TRINITY_DN15888_c0_g1_i1, TRINITY_DN111387_c21_g1_i1, TRINITY_DN114702_c11_g1_i1, TRINITY_DN117829_c0_g1_i1, TRINITY_DN144765_c0_g1_i1, TRINITY_DN75389_c0_g1_i1, TRINITY_DN113710_c4_g2_i1, TRINITY_DN120566_c0_g1_i1, TRINITY_DN59853_c0_g1_i1, TRINITY_DN7256_c0_g1_i1, TRINITY_DN54414_c0_g1_i1, TRINITY_DN133687_c0_g1_i1, TRINITY_DN116631_c2_g1_i1, TRINITY_DN34497_c0_g1_i1…
[TOP, DETAILS]	GO:0004089	carbonate dehydratase activity	MOLECULAR_FUNCTION	21	0.328176	1.81356	0.00988142	0.170962	1	54212	tags=76%, list=43%, signal=135%	TRINITY_DN12039_c0_g1_i1, TRINITY_DN120068_c0_g2_i3, TRINITY_DN110270_c1_g6_i1, TRINITY_DN110273_c1_g7_i1, TRINITY_DN109473_c4_g2_i1, TRINITY_DN112969_c2_g3_i1, TRINITY_DN117194_c4_g1_i1, TRINITY_DN116054_c0_g1_i9, TRINITY_DN115069_c21_g1_i1, TRINITY_DN95541_c0_g1_i1, TRINITY_DN94836_c0_g1_i1, TRINITY_DN112684_c1_g1_i8, TRINITY_DN114024_c0_g1_i1, TRINITY_DN113615_c3_g1_i2, TRINITY_DN40486_c0_g1_i…
[TOP, DETAILS]	GO:0098840	protein transport along microtubule	BIOLOGICAL_PROCESS	130	0.136106	1.8125	0.0208333	0.171579	1	56070	tags=58%, list=45%, signal=106%	TRINITY_DN115255_c9_g4_i1, TRINITY_DN141007_c0_g1_i1, TRINITY_DN109585_c11_g8_i1, TRINITY_DN107993_c8_g3_i1, TRINITY_DN120900_c1_g2_i1, TRINITY_DN112238_c1_g4_i1, TRINITY_DN114079_c0_g4_i2, TRINITY_DN113484_c1_g2_i1, TRINITY_DN105309_c14_g5_i1, TRINITY_DN107405_c3_g1_i1, TRINITY_DN114344_c1_g1_i2, TRINITY_DN108098_c2_g6_i1, TRINITY_DN113471_c16_g1_i1, TRINITY_DN43041_c0_g1_i1, TRINITY_DN115140_c2…
[TOP, DETAILS]	GO:0010824	regulation of centrosome duplication	BIOLOGICAL_PROCESS	55	0.205857	1.81186	0.017094	0.171727	1	56086	tags=65%, list=45%, signal=119%	TRINITY_DN13277_c0_g1_i1, TRINITY_DN132486_c0_g1_i1, TRINITY_DN37963_c0_g1_i1, TRINITY_DN119545_c0_g2_i3, TRINITY_DN68417_c0_g2_i1, TRINITY_DN102629_c0_g1_i2, TRINITY_DN135534_c0_g1_i1, TRINITY_DN119956_c3_g2_i1, TRINITY_DN43041_c0_g1_i1, TRINITY_DN34509_c0_g1_i1, TRINITY_DN117781_c0_g1_i2, TRINITY_DN21518_c0_g1_i1, TRINITY_DN115423_c4_g3_i1, TRINITY_DN120386_c0_g2_i1, TRINITY_DN127489_c0_g1_i1, …
[TOP, DETAILS]	GO:0042770	signal transduction in response to DNA damage	BIOLOGICAL_PROCESS	170	0.118761	1.81176	0.0198807	0.171415	1	92510	tags=86%, list=74%, signal=330%	TRINITY_DN71956_c0_g1_i1, TRINITY_DN120363_c0_g4_i1, TRINITY_DN98873_c0_g1_i1, TRINITY_DN100803_c0_g2_i3, TRINITY_DN150912_c0_g1_i1, TRINITY_DN125822_c0_g1_i1, TRINITY_DN115318_c0_g1_i1, TRINITY_DN124978_c0_g1_i1, TRINITY_DN12652_c0_g1_i1, TRINITY_DN104245_c1_g1_i1, TRINITY_DN106474_c0_g2_i1, TRINITY_DN37919_c0_g1_i1, TRINITY_DN135511_c0_g1_i1, TRINITY_DN111874_c4_g2_i1, TRINITY_DN36195_c0_g1_i1,…
[TOP, DETAILS]	GO:0140030	modification-dependent protein binding	MOLECULAR_FUNCTION	234	0.10163	1.8115	0.0168224	0.171285	1	92537	tags=84%, list=74%, signal=324%	TRINITY_DN111996_c1_g2_i1, TRINITY_DN12588_c0_g1_i1, TRINITY_DN91203_c0_g1_i1, TRINITY_DN86390_c0_g1_i2, TRINITY_DN60660_c0_g1_i1, TRINITY_DN79462_c0_g1_i1, TRINITY_DN144329_c0_g1_i1, TRINITY_DN68614_c0_g1_i1, TRINITY_DN111339_c4_g1_i1, TRINITY_DN7924_c0_g1_i1, TRINITY_DN103479_c0_g1_i2, TRINITY_DN80583_c0_g1_i1, TRINITY_DN115663_c2_g4_i1, TRINITY_DN83560_c0_g1_i1, TRINITY_DN33270_c0_g1_i1, TRINI…
[TOP, DETAILS]	GO:0002768	immune response-regulating cell surface receptor signaling pathway	BIOLOGICAL_PROCESS	269	0.0948908	1.80975	0.0127119	0.172545	1	99669	tags=89%, list=80%, signal=440%	TRINITY_DN83100_c0_g1_i3, TRINITY_DN51759_c0_g2_i1, TRINITY_DN117743_c0_g1_i1, TRINITY_DN85292_c0_g1_i1, TRINITY_DN121240_c1_g3_i8, TRINITY_DN109135_c0_g1_i1, TRINITY_DN112111_c1_g3_i1, TRINITY_DN63958_c0_g1_i1, TRINITY_DN99359_c0_g1_i1, TRINITY_DN131882_c0_g1_i1, TRINITY_DN30780_c0_g1_i1, TRINITY_DN90856_c0_g1_i1, TRINITY_DN112971_c1_g2_i1, TRINITY_DN108575_c0_g1_i2, TRINITY_DN43822_c0_g1_i1, TR…
[TOP, DETAILS]	GO:0071480	cellular response to gamma radiation	BIOLOGICAL_PROCESS	45	0.22637	1.80936	0.0117417	0.172532	1	63368	tags=73%, list=51%, signal=149%	TRINITY_DN113710_c4_g2_i1, TRINITY_DN109360_c0_g1_i2, TRINITY_DN100457_c0_g1_i2, TRINITY_DN107307_c2_g1_i2, TRINITY_DN93093_c0_g1_i1, TRINITY_DN88753_c0_g1_i1, TRINITY_DN37919_c0_g1_i1, TRINITY_DN105169_c0_g1_i2, TRINITY_DN116282_c3_g1_i1, TRINITY_DN72579_c0_g1_i1, TRINITY_DN97160_c0_g1_i1, TRINITY_DN119300_c0_g1_i1, TRINITY_DN118715_c0_g1_i1, TRINITY_DN66013_c0_g1_i1, TRINITY_DN120015_c4_g1_i1, …
[TOP, DETAILS]	GO:0072009	nephron epithelium development	BIOLOGICAL_PROCESS	51	0.20631	1.80924	0.0117878	0.172277	1	55093	tags=65%, list=44%, signal=116%	TRINITY_DN121084_c0_g2_i1, TRINITY_DN119083_c4_g2_i1, TRINITY_DN124716_c0_g1_i1, TRINITY_DN106478_c2_g1_i1, TRINITY_DN104902_c0_g2_i1, TRINITY_DN75389_c0_g1_i1, TRINITY_DN21610_c0_g1_i1, TRINITY_DN55740_c0_g1_i1, TRINITY_DN116384_c1_g1_i4, TRINITY_DN7256_c0_g1_i1, TRINITY_DN130891_c0_g1_i1, TRINITY_DN79177_c0_g1_i1, TRINITY_DN113027_c1_g4_i2, TRINITY_DN143338_c0_g1_i1, TRINITY_DN80958_c0_g1_i1, T…
[TOP, DETAILS]	GO:0039532	negative regulation of viral-induced cytoplasmic pattern recognition receptor signaling pathway	BIOLOGICAL_PROCESS	34	0.259884	1.80923	0.0134615	0.17189	1	44720	tags=62%, list=36%, signal=96%	TRINITY_DN116364_c7_g2_i1, TRINITY_DN106724_c13_g8_i1, TRINITY_DN121017_c5_g1_i1, TRINITY_DN110000_c0_g7_i1, TRINITY_DN110763_c12_g2_i2, TRINITY_DN105924_c0_g1_i1, TRINITY_DN123897_c0_g1_i1, TRINITY_DN115153_c1_g9_i3, TRINITY_DN77251_c0_g2_i1, TRINITY_DN110116_c7_g1_i1, TRINITY_DN113031_c5_g4_i1, TRINITY_DN109745_c1_g1_i3, TRINITY_DN116631_c2_g1_i1, TRINITY_DN103675_c9_g2_i1, TRINITY_DN115927_c4_…
[TOP, DETAILS]	GO:1903307	positive regulation of regulated secretory pathway	BIOLOGICAL_PROCESS	31	0.27092	1.80839	0.00813008	0.17232	1	70968	tags=84%, list=57%, signal=194%	TRINITY_DN72521_c0_g1_i1, TRINITY_DN115506_c0_g1_i1, TRINITY_DN120327_c0_g1_i2, TRINITY_DN69121_c0_g1_i1, TRINITY_DN101419_c0_g1_i1, TRINITY_DN38029_c0_g1_i1, TRINITY_DN121057_c0_g1_i14, TRINITY_DN21991_c0_g1_i1, TRINITY_DN66283_c0_g1_i1, TRINITY_DN69821_c0_g1_i1, TRINITY_DN114844_c0_g2_i1, TRINITY_DN99707_c0_g2_i1, TRINITY_DN94702_c0_g1_i1, TRINITY_DN120861_c0_g2_i4, TRINITY_DN18330_c0_g1_i1, TR…
[TOP, DETAILS]	GO:0030705	cytoskeleton-dependent intracellular transport	BIOLOGICAL_PROCESS	313	0.0882222	1.80777	0.0122449	0.172471	1	80837	tags=73%, list=65%, signal=208%	TRINITY_DN120900_c1_g2_i1, TRINITY_DN114079_c0_g4_i2, TRINITY_DN113484_c1_g2_i1, TRINITY_DN47749_c0_g1_i2, TRINITY_DN100050_c0_g1_i2, TRINITY_DN121583_c0_g1_i1, TRINITY_DN126199_c0_g1_i1, TRINITY_DN92218_c0_g1_i1, TRINITY_DN112009_c0_g1_i2, TRINITY_DN7924_c0_g1_i1, TRINITY_DN14916_c0_g1_i1, TRINITY_DN114601_c8_g1_i1, TRINITY_DN139801_c0_g1_i1, TRINITY_DN109213_c0_g6_i1, TRINITY_DN114233_c1_g1_i1,…
[TOP, DETAILS]	GO:0015108	chloride transmembrane transporter activity	MOLECULAR_FUNCTION	82	0.172417	1.80751	0.0122699	0.172333	1	48574	tags=56%, list=39%, signal=92%	TRINITY_DN112489_c0_g1_i1, TRINITY_DN64493_c0_g1_i1, TRINITY_DN14182_c0_g1_i2, TRINITY_DN118953_c0_g3_i2, TRINITY_DN107560_c1_g1_i2, TRINITY_DN117987_c2_g2_i3, TRINITY_DN106222_c0_g2_i1, TRINITY_DN98778_c0_g1_i2, TRINITY_DN115668_c0_g1_i2, TRINITY_DN104154_c0_g1_i3, TRINITY_DN105719_c0_g1_i5, TRINITY_DN113960_c0_g6_i1, TRINITY_DN115673_c1_g2_i1, TRINITY_DN113746_c0_g4_i1, TRINITY_DN133018_c0_g1_i…
[TOP, DETAILS]	GO:0099528	G protein-coupled neurotransmitter receptor activity	MOLECULAR_FUNCTION	26	0.301721	1.80704	0.0141129	0.172422	1	53628	tags=73%, list=43%, signal=128%	TRINITY_DN116364_c6_g6_i1, TRINITY_DN29596_c0_g1_i1, TRINITY_DN108793_c9_g3_i1, TRINITY_DN119126_c0_g1_i5, TRINITY_DN32548_c0_g1_i1, TRINITY_DN121233_c3_g6_i2, TRINITY_DN133333_c0_g1_i1, TRINITY_DN121233_c3_g4_i1, TRINITY_DN68357_c0_g1_i1, TRINITY_DN115065_c12_g3_i1, TRINITY_DN106429_c0_g1_i1, TRINITY_DN100342_c0_g1_i1, TRINITY_DN108878_c1_g3_i1, TRINITY_DN116805_c18_g2_i1, TRINITY_DN113929_c0_g2…
[TOP, DETAILS]	GO:0042110	T cell activation	BIOLOGICAL_PROCESS	416	0.0792281	1.80409	0.0184805	0.174757	1	100086	tags=88%, list=80%, signal=440%	TRINITY_DN106456_c0_g2_i2, TRINITY_DN119557_c6_g1_i2, TRINITY_DN83100_c0_g1_i3, TRINITY_DN111662_c2_g1_i2, TRINITY_DN117691_c11_g1_i1, TRINITY_DN104240_c2_g6_i1, TRINITY_DN115805_c0_g1_i5, TRINITY_DN145111_c0_g1_i1, TRINITY_DN109022_c0_g1_i2, TRINITY_DN112733_c4_g2_i1, TRINITY_DN91432_c0_g1_i1, TRINITY_DN106657_c6_g1_i1, TRINITY_DN109773_c5_g2_i1, TRINITY_DN95000_c0_g1_i1, TRINITY_DN121240_c1_g3_…
[TOP, DETAILS]	GO:0045185	maintenance of protein location	BIOLOGICAL_PROCESS	196	0.109817	1.80383	0.015625	0.174641	1	79391	tags=74%, list=64%, signal=204%	TRINITY_DN115613_c4_g3_i9, TRINITY_DN110442_c0_g3_i1, TRINITY_DN85429_c0_g3_i1, TRINITY_DN75389_c0_g1_i1, TRINITY_DN76251_c0_g1_i1, TRINITY_DN95809_c0_g1_i1, TRINITY_DN110311_c1_g5_i1, TRINITY_DN24580_c0_g1_i1, TRINITY_DN90962_c0_g1_i1, TRINITY_DN1348_c0_g1_i1, TRINITY_DN112420_c2_g5_i2, TRINITY_DN102877_c0_g1_i2, TRINITY_DN107880_c10_g2_i1, TRINITY_DN130891_c0_g1_i1, TRINITY_DN114651_c0_g2_i2, T…
[TOP, DETAILS]	GO:0008536	Ran GTPase binding	MOLECULAR_FUNCTION	84	0.166577	1.80258	0.0117878	0.175474	1	93757	tags=92%, list=75%, signal=367%	TRINITY_DN111273_c2_g1_i1, TRINITY_DN133805_c0_g1_i1, TRINITY_DN130039_c0_g1_i1, TRINITY_DN54236_c0_g1_i1, TRINITY_DN47942_c0_g1_i1, TRINITY_DN114155_c0_g1_i1, TRINITY_DN61982_c0_g1_i1, TRINITY_DN86069_c0_g1_i1, TRINITY_DN41725_c0_g1_i1, TRINITY_DN105926_c0_g1_i1, TRINITY_DN56468_c0_g1_i1, TRINITY_DN111110_c0_g1_i1, TRINITY_DN51414_c0_g1_i1, TRINITY_DN7933_c0_g1_i1, TRINITY_DN151275_c0_g1_i1, TRI…
[TOP, DETAILS]	GO:0097755	positive regulation of blood vessel diameter	BIOLOGICAL_PROCESS	39	0.243223	1.80253	0.015748	0.175133	1	40111	tags=56%, list=32%, signal=83%	TRINITY_DN148038_c0_g1_i1, TRINITY_DN28969_c0_g1_i1, TRINITY_DN110787_c0_g2_i1, TRINITY_DN108741_c0_g1_i1, TRINITY_DN112761_c0_g1_i1, TRINITY_DN37580_c0_g1_i1, TRINITY_DN105277_c1_g7_i1, TRINITY_DN7123_c0_g1_i1, TRINITY_DN36370_c0_g1_i1, TRINITY_DN35671_c0_g1_i1, TRINITY_DN65051_c0_g1_i1, TRINITY_DN135655_c0_g1_i1, TRINITY_DN114148_c0_g3_i1, TRINITY_DN59277_c0_g1_i1, TRINITY_DN138666_c0_g1_i1, TR…
[TOP, DETAILS]	GO:0036459	thiol-dependent ubiquitinyl hydrolase activity	MOLECULAR_FUNCTION	259	0.0956797	1.80149	0.0177515	0.175696	1	33907	tags=37%, list=27%, signal=50%	TRINITY_DN27706_c0_g1_i1, TRINITY_DN113658_c3_g1_i1, TRINITY_DN90120_c0_g1_i1, TRINITY_DN98622_c0_g1_i1, TRINITY_DN112544_c1_g4_i2, TRINITY_DN119821_c1_g2_i2, TRINITY_DN110067_c0_g4_i2, TRINITY_DN6820_c0_g1_i1, TRINITY_DN35658_c0_g1_i1, TRINITY_DN64136_c0_g1_i1, TRINITY_DN108996_c6_g1_i1, TRINITY_DN104521_c0_g2_i3, TRINITY_DN108811_c1_g2_i1, TRINITY_DN99904_c0_g1_i1, TRINITY_DN116450_c2_g5_i2, TR…
[TOP, DETAILS]	GO:0060416	response to growth hormone	BIOLOGICAL_PROCESS	20	0.33642	1.80139	0.0174757	0.17542	1	39196	tags=65%, list=31%, signal=95%	TRINITY_DN117472_c0_g4_i1, TRINITY_DN120915_c3_g1_i7, TRINITY_DN22733_c0_g1_i1, TRINITY_DN118334_c3_g1_i1, TRINITY_DN117472_c0_g1_i1, TRINITY_DN99448_c0_g1_i2, TRINITY_DN107450_c0_g3_i1, TRINITY_DN107911_c0_g1_i3, TRINITY_DN91432_c0_g1_i1, TRINITY_DN33741_c0_g1_i1, TRINITY_DN120326_c0_g1_i1, TRINITY_DN99416_c0_g2_i1, TRINITY_DN88012_c0_g1_i1
[TOP, DETAILS]	GO:0101005	ubiquitinyl hydrolase activity	MOLECULAR_FUNCTION	262	0.0952981	1.80101	0.01417	0.175384	1	33907	tags=37%, list=27%, signal=50%	TRINITY_DN27706_c0_g1_i1, TRINITY_DN113658_c3_g1_i1, TRINITY_DN90120_c0_g1_i1, TRINITY_DN98622_c0_g1_i1, TRINITY_DN112544_c1_g4_i2, TRINITY_DN119821_c1_g2_i2, TRINITY_DN110067_c0_g4_i2, TRINITY_DN6820_c0_g1_i1, TRINITY_DN35658_c0_g1_i1, TRINITY_DN64136_c0_g1_i1, TRINITY_DN108996_c6_g1_i1, TRINITY_DN104521_c0_g2_i3, TRINITY_DN108811_c1_g2_i1, TRINITY_DN99904_c0_g1_i1, TRINITY_DN116450_c2_g5_i2, TR…
[TOP, DETAILS]	GO:0099118	microtubule-based protein transport	BIOLOGICAL_PROCESS	130	0.136106	1.80043	0.0183673	0.175592	1	56070	tags=58%, list=45%, signal=106%	TRINITY_DN115255_c9_g4_i1, TRINITY_DN141007_c0_g1_i1, TRINITY_DN109585_c11_g8_i1, TRINITY_DN107993_c8_g3_i1, TRINITY_DN120900_c1_g2_i1, TRINITY_DN112238_c1_g4_i1, TRINITY_DN114079_c0_g4_i2, TRINITY_DN113484_c1_g2_i1, TRINITY_DN105309_c14_g5_i1, TRINITY_DN107405_c3_g1_i1, TRINITY_DN114344_c1_g1_i2, TRINITY_DN108098_c2_g6_i1, TRINITY_DN113471_c16_g1_i1, TRINITY_DN43041_c0_g1_i1, TRINITY_DN115140_c2…
[TOP, DETAILS]	GO:2001056	positive regulation of cysteine-type endopeptidase activity	BIOLOGICAL_PROCESS	165	0.12037	1.80008	0.0193966	0.175594	1	72838	tags=70%, list=58%, signal=168%	TRINITY_DN112673_c0_g1_i1, TRINITY_DN8703_c0_g1_i1, TRINITY_DN109304_c0_g1_i2, TRINITY_DN113839_c3_g1_i2, TRINITY_DN55070_c0_g1_i1, TRINITY_DN52386_c0_g1_i1, TRINITY_DN105294_c0_g1_i3, TRINITY_DN126199_c0_g1_i1, TRINITY_DN85988_c0_g1_i1, TRINITY_DN79177_c0_g1_i1, TRINITY_DN120984_c1_g4_i1, TRINITY_DN112604_c0_g4_i1, TRINITY_DN99183_c0_g1_i2, TRINITY_DN110471_c0_g1_i1, TRINITY_DN124617_c0_g1_i1, T…
[TOP, DETAILS]	GO:0003338	metanephros morphogenesis	BIOLOGICAL_PROCESS	18	0.348829	1.79832	0.0199601	0.176911	1	53614	tags=78%, list=43%, signal=136%	TRINITY_DN104902_c0_g2_i1, TRINITY_DN75389_c0_g1_i1, TRINITY_DN21610_c0_g1_i1, TRINITY_DN112298_c1_g8_i1, TRINITY_DN7256_c0_g1_i1, TRINITY_DN121417_c0_g1_i2, TRINITY_DN106993_c0_g2_i1, TRINITY_DN130891_c0_g1_i1, TRINITY_DN108023_c0_g4_i1, TRINITY_DN79177_c0_g1_i1, TRINITY_DN112312_c1_g6_i1, TRINITY_DN111024_c0_g3_i1, TRINITY_DN118053_c3_g1_i5, TRINITY_DN116394_c7_g1_i1
[TOP, DETAILS]	GO:0061135	endopeptidase regulator activity	MOLECULAR_FUNCTION	107	0.148858	1.79803	0.0222672	0.176761	1	87700	tags=85%, list=70%, signal=285%	TRINITY_DN57631_c0_g1_i1, TRINITY_DN76686_c0_g1_i2, TRINITY_DN116699_c2_g4_i5, TRINITY_DN100255_c0_g1_i1, TRINITY_DN91135_c0_g1_i1, TRINITY_DN67467_c0_g1_i1, TRINITY_DN104642_c0_g3_i2, TRINITY_DN91432_c0_g1_i1, TRINITY_DN102025_c0_g1_i1, TRINITY_DN102497_c0_g1_i1, TRINITY_DN4333_c0_g1_i2, TRINITY_DN112364_c0_g1_i1, TRINITY_DN107840_c7_g4_i1, TRINITY_DN105388_c6_g3_i1, TRINITY_DN119023_c0_g5_i1, T…
[TOP, DETAILS]	GO:0050708	regulation of protein secretion	BIOLOGICAL_PROCESS	331	0.0875842	1.79749	0.0168776	0.176933	1	96313	tags=86%, list=77%, signal=373%	TRINITY_DN58456_c0_g1_i1, TRINITY_DN115805_c0_g1_i5, TRINITY_DN145111_c0_g1_i1, TRINITY_DN61060_c0_g1_i1, TRINITY_DN126512_c0_g1_i1, TRINITY_DN113839_c3_g1_i2, TRINITY_DN21259_c0_g1_i1, TRINITY_DN113209_c1_g2_i1, TRINITY_DN105294_c0_g1_i3, TRINITY_DN119853_c0_g2_i1, TRINITY_DN23975_c0_g1_i1, TRINITY_DN120326_c0_g1_i1, TRINITY_DN121240_c1_g3_i8, TRINITY_DN147975_c0_g1_i1, TRINITY_DN117964_c0_g1_i3…
[TOP, DETAILS]	GO:0072017	distal tubule development	BIOLOGICAL_PROCESS	16	0.38355	1.79729	0.0178926	0.176721	1	53614	tags=81%, list=43%, signal=142%	TRINITY_DN107753_c0_g3_i2, TRINITY_DN124716_c0_g1_i1, TRINITY_DN104902_c0_g2_i1, TRINITY_DN75389_c0_g1_i1, TRINITY_DN116384_c1_g1_i4, TRINITY_DN112298_c1_g8_i1, TRINITY_DN7256_c0_g1_i1, TRINITY_DN121417_c0_g1_i2, TRINITY_DN106993_c0_g2_i1, TRINITY_DN130891_c0_g1_i1, TRINITY_DN108023_c0_g4_i1, TRINITY_DN112312_c1_g6_i1, TRINITY_DN111024_c0_g3_i1
[TOP, DETAILS]	GO:0008154	actin polymerization or depolymerization	BIOLOGICAL_PROCESS	321	0.0870813	1.79691	0.0182186	0.176692	1	99326	tags=88%, list=79%, signal=428%	TRINITY_DN111824_c0_g4_i1, TRINITY_DN1164_c0_g1_i1, TRINITY_DN116158_c0_g1_i2, TRINITY_DN72778_c0_g1_i2, TRINITY_DN97738_c0_g1_i3, TRINITY_DN106930_c0_g3_i1, TRINITY_DN117743_c0_g1_i1, TRINITY_DN127395_c0_g1_i1, TRINITY_DN46531_c0_g1_i1, TRINITY_DN107880_c10_g2_i1, TRINITY_DN106400_c1_g2_i3, TRINITY_DN84663_c0_g1_i1, TRINITY_DN117145_c0_g2_i1, TRINITY_DN109135_c0_g1_i1, TRINITY_DN77168_c0_g1_i1, …
[TOP, DETAILS]	GO:0030198	extracellular matrix organization	BIOLOGICAL_PROCESS	211	0.10667	1.79651	0.0142276	0.176724	1	93898	tags=86%, list=75%, signal=344%	TRINITY_DN102558_c0_g1_i1, TRINITY_DN111382_c0_g1_i2, TRINITY_DN97888_c0_g1_i2, TRINITY_DN111387_c21_g1_i1, TRINITY_DN117202_c15_g3_i6, TRINITY_DN111662_c2_g1_i2, TRINITY_DN118444_c2_g5_i1, TRINITY_DN134324_c0_g1_i1, TRINITY_DN107514_c5_g1_i1, TRINITY_DN47574_c0_g1_i2, TRINITY_DN130817_c0_g1_i1, TRINITY_DN84602_c0_g1_i1, TRINITY_DN119927_c10_g2_i1, TRINITY_DN124822_c0_g1_i1, TRINITY_DN66525_c0_g1…
[TOP, DETAILS]	GO:0010574	regulation of vascular endothelial growth factor production	BIOLOGICAL_PROCESS	15	0.389712	1.79563	0.0158416	0.17719	1	67945	tags=93%, list=54%, signal=205%	TRINITY_DN117564_c0_g1_i3, TRINITY_DN112761_c0_g1_i1, TRINITY_DN23065_c0_g1_i1, TRINITY_DN73777_c0_g1_i1, TRINITY_DN23851_c0_g1_i1, TRINITY_DN107840_c7_g4_i1, TRINITY_DN120992_c0_g2_i1, TRINITY_DN104218_c15_g1_i1, TRINITY_DN26670_c0_g1_i1, TRINITY_DN113516_c13_g1_i1, TRINITY_DN105266_c17_g1_i1, TRINITY_DN101223_c0_g1_i2, TRINITY_DN104872_c0_g11_i1, TRINITY_DN63188_c0_g1_i1
[TOP, DETAILS]	GO:0000244	spliceosomal tri-snRNP complex assembly	BIOLOGICAL_PROCESS	41	0.236965	1.79342	0.015625	0.178869	1	46599	tags=61%, list=37%, signal=97%	TRINITY_DN103041_c7_g4_i1, TRINITY_DN104336_c17_g1_i2, TRINITY_DN108062_c1_g5_i1, TRINITY_DN117501_c2_g5_i1, TRINITY_DN110116_c7_g1_i1, TRINITY_DN114687_c13_g1_i1, TRINITY_DN108831_c17_g1_i2, TRINITY_DN104920_c0_g1_i4, TRINITY_DN105259_c8_g6_i1, TRINITY_DN117293_c2_g4_i1, TRINITY_DN110768_c4_g3_i1, TRINITY_DN108176_c0_g3_i1, TRINITY_DN109398_c0_g1_i1, TRINITY_DN26483_c0_g1_i1, TRINITY_DN16943_c0_…
[TOP, DETAILS]	GO:0097223	sperm part	CELLULAR_COMPONENT	171	0.11778	1.7914	0.0191939	0.180469	1	39383	tags=43%, list=32%, signal=63%	TRINITY_DN141007_c0_g1_i1, TRINITY_DN107224_c2_g3_i1, TRINITY_DN120365_c0_g1_i6, TRINITY_DN94240_c0_g4_i1, TRINITY_DN107284_c3_g7_i1, TRINITY_DN119644_c0_g2_i3, TRINITY_DN80906_c0_g1_i1, TRINITY_DN108736_c0_g1_i2, TRINITY_DN115894_c2_g2_i1, TRINITY_DN120403_c2_g2_i1, TRINITY_DN113134_c0_g5_i1, TRINITY_DN83896_c0_g1_i1, TRINITY_DN113245_c1_g7_i1, TRINITY_DN107652_c0_g2_i2, TRINITY_DN108060_c6_g3_i…
[TOP, DETAILS]	GO:2000243	positive regulation of reproductive process	BIOLOGICAL_PROCESS	189	0.108205	1.79075	0.0221328	0.180709	1	11624	tags=20%, list=9%, signal=22%	TRINITY_DN111662_c2_g3_i1, TRINITY_DN110372_c0_g4_i2, TRINITY_DN120729_c1_g1_i7, TRINITY_DN110221_c1_g6_i1, TRINITY_DN118171_c1_g5_i1, TRINITY_DN114478_c0_g3_i2, TRINITY_DN116124_c1_g1_i1, TRINITY_DN112451_c2_g1_i1, TRINITY_DN116384_c1_g1_i4, TRINITY_DN114445_c0_g3_i1, TRINITY_DN119467_c0_g1_i1, TRINITY_DN110217_c0_g8_i1, TRINITY_DN107052_c0_g3_i2, TRINITY_DN114902_c3_g3_i2, TRINITY_DN104130_c3_g…
[TOP, DETAILS]	GO:0000079	regulation of cyclin-dependent protein serine/threonine kinase activity	BIOLOGICAL_PROCESS	126	0.138022	1.79068	0.0078125	0.18038	1	56166	tags=59%, list=45%, signal=107%	TRINITY_DN26415_c0_g1_i1, TRINITY_DN120009_c1_g5_i1, TRINITY_DN82002_c0_g1_i1, TRINITY_DN109524_c0_g1_i1, TRINITY_DN11637_c0_g1_i1, TRINITY_DN75389_c0_g1_i1, TRINITY_DN7256_c0_g1_i1, TRINITY_DN100396_c0_g1_i1, TRINITY_DN130891_c0_g1_i1, TRINITY_DN92114_c0_g1_i3, TRINITY_DN66197_c0_g1_i2, TRINITY_DN68065_c0_g1_i1, TRINITY_DN115463_c0_g7_i1, TRINITY_DN116407_c0_g1_i1, TRINITY_DN116050_c4_g1_i4, TRI…
[TOP, DETAILS]	GO:0000077	DNA damage checkpoint	BIOLOGICAL_PROCESS	225	0.104408	1.78973	0.00808081	0.180876	1	92510	tags=84%, list=74%, signal=324%	TRINITY_DN69099_c0_g1_i1, TRINITY_DN99536_c0_g1_i1, TRINITY_DN111571_c0_g2_i1, TRINITY_DN118566_c0_g4_i1, TRINITY_DN47602_c0_g1_i1, TRINITY_DN71956_c0_g1_i1, TRINITY_DN107889_c1_g7_i1, TRINITY_DN150912_c0_g1_i1, TRINITY_DN104521_c0_g2_i3, TRINITY_DN12652_c0_g1_i1, TRINITY_DN104245_c1_g1_i1, TRINITY_DN26699_c0_g1_i1, TRINITY_DN16578_c0_g1_i1, TRINITY_DN114604_c12_g2_i1, TRINITY_DN37919_c0_g1_i1, T…
[TOP, DETAILS]	GO:0061138	morphogenesis of a branching epithelium	BIOLOGICAL_PROCESS	122	0.135328	1.78925	0.0212766	0.180961	1	93738	tags=89%, list=75%, signal=354%	TRINITY_DN109550_c1_g2_i2, TRINITY_DN97907_c0_g1_i1, TRINITY_DN75389_c0_g1_i1, TRINITY_DN74861_c0_g1_i1, TRINITY_DN86513_c0_g1_i1, TRINITY_DN46565_c0_g1_i1, TRINITY_DN130891_c0_g1_i1, TRINITY_DN114604_c12_g2_i1, TRINITY_DN96247_c1_g1_i1, TRINITY_DN12714_c0_g1_i1, TRINITY_DN113197_c1_g1_i1, TRINITY_DN84096_c0_g1_i1, TRINITY_DN105021_c1_g5_i1, TRINITY_DN93537_c0_g1_i1, TRINITY_DN113754_c1_g1_i6, TR…
[TOP, DETAILS]	GO:0060675	ureteric bud morphogenesis	BIOLOGICAL_PROCESS	21	0.321126	1.7867	0.0155642	0.18328	1	55093	tags=76%, list=44%, signal=136%	TRINITY_DN93537_c0_g1_i1, TRINITY_DN112459_c1_g2_i1, TRINITY_DN107753_c0_g3_i2, TRINITY_DN20690_c0_g1_i1, TRINITY_DN113754_c1_g1_i6, TRINITY_DN104902_c0_g2_i1, TRINITY_DN21610_c0_g1_i1, TRINITY_DN112298_c1_g8_i1, TRINITY_DN149464_c0_g1_i1, TRINITY_DN130891_c0_g1_i1, TRINITY_DN103566_c0_g2_i5, TRINITY_DN91172_c0_g1_i1, TRINITY_DN112312_c1_g6_i1, TRINITY_DN111024_c0_g3_i1, TRINITY_DN118053_c3_g1_i5…
[TOP, DETAILS]	GO:0097731	9+0 non-motile cilium	CELLULAR_COMPONENT	77	0.174771	1.78602	0.0118812	0.183581	1	38224	tags=48%, list=31%, signal=69%	TRINITY_DN116050_c2_g2_i2, TRINITY_DN119083_c4_g2_i1, TRINITY_DN142296_c0_g1_i1, TRINITY_DN121860_c0_g1_i1, TRINITY_DN120900_c1_g2_i1, TRINITY_DN118171_c1_g5_i1, TRINITY_DN48012_c0_g1_i1, TRINITY_DN107405_c3_g1_i1, TRINITY_DN118426_c0_g5_i1, TRINITY_DN81556_c0_g1_i1, TRINITY_DN124192_c0_g1_i1, TRINITY_DN37216_c0_g1_i1, TRINITY_DN108098_c2_g6_i1, TRINITY_DN115140_c2_g2_i2, TRINITY_DN120750_c0_g1_i…
[TOP, DETAILS]	GO:0055035	plastid thylakoid membrane	CELLULAR_COMPONENT	311	0.0874313	1.78594	0.0163934	0.183269	1	20444	tags=25%, list=16%, signal=30%	TRINITY_DN102589_c3_g1_i6, TRINITY_DN112097_c0_g1_i1, TRINITY_DN105799_c0_g2_i1, TRINITY_DN105164_c2_g1_i1, TRINITY_DN115702_c2_g1_i1, TRINITY_DN107274_c2_g1_i1, TRINITY_DN120492_c0_g3_i2, TRINITY_DN105255_c0_g1_i1, TRINITY_DN112097_c2_g6_i1, TRINITY_DN110630_c2_g3_i1, TRINITY_DN118206_c2_g4_i1, TRINITY_DN119436_c3_g3_i1, TRINITY_DN119979_c1_g4_i1, TRINITY_DN116331_c1_g2_i2, TRINITY_DN115320_c1_g…
[TOP, DETAILS]	GO:0055037	recycling endosome	CELLULAR_COMPONENT	157	0.12152	1.78529	0.0255906	0.183549	1	88315	tags=83%, list=71%, signal=282%	TRINITY_DN117614_c0_g2_i1, TRINITY_DN72778_c0_g1_i2, TRINITY_DN108328_c0_g1_i3, TRINITY_DN7351_c0_g1_i1, TRINITY_DN44008_c0_g1_i1, TRINITY_DN97738_c0_g1_i3, TRINITY_DN88841_c0_g1_i1, TRINITY_DN114635_c0_g3_i1, TRINITY_DN98067_c0_g1_i3, TRINITY_DN116967_c0_g5_i1, TRINITY_DN105169_c0_g1_i2, TRINITY_DN107877_c1_g3_i1, TRINITY_DN92195_c1_g1_i1, TRINITY_DN50591_c0_g1_i1, TRINITY_DN117510_c0_g2_i1, TRI…
[TOP, DETAILS]	GO:0016460	myosin II complex	CELLULAR_COMPONENT	40	0.235738	1.78424	0.0123457	0.184139	1	76777	tags=85%, list=61%, signal=220%	TRINITY_DN114383_c2_g5_i2, TRINITY_DN1164_c0_g1_i1, TRINITY_DN83533_c0_g1_i2, TRINITY_DN118426_c0_g5_i1, TRINITY_DN119268_c0_g1_i12, TRINITY_DN73532_c0_g1_i1, TRINITY_DN118426_c0_g1_i1, TRINITY_DN108098_c2_g6_i1, TRINITY_DN108121_c0_g1_i1, TRINITY_DN109218_c1_g2_i1, TRINITY_DN114457_c2_g1_i1, TRINITY_DN69528_c0_g1_i1, TRINITY_DN106089_c0_g7_i1, TRINITY_DN119808_c1_g2_i1, TRINITY_DN118199_c0_g1_i1…
[TOP, DETAILS]	GO:0050769	positive regulation of neurogenesis	BIOLOGICAL_PROCESS	430	0.0745094	1.78409	0.0140281	0.183846	1	99420	tags=87%, list=80%, signal=424%	TRINITY_DN115496_c0_g1_i19, TRINITY_DN109991_c2_g1_i2, TRINITY_DN102163_c0_g1_i2, TRINITY_DN105006_c0_g2_i1, TRINITY_DN86632_c0_g2_i1, TRINITY_DN135633_c0_g1_i1, TRINITY_DN108328_c0_g1_i3, TRINITY_DN44008_c0_g1_i1, TRINITY_DN116529_c0_g1_i1, TRINITY_DN84406_c0_g1_i2, TRINITY_DN47574_c0_g1_i2, TRINITY_DN100629_c0_g1_i2, TRINITY_DN117743_c0_g1_i1, TRINITY_DN119467_c0_g1_i1, TRINITY_DN146383_c0_g1_i…
[TOP, DETAILS]	GO:0070739	protein-glutamic acid ligase activity	MOLECULAR_FUNCTION	15	0.388894	1.78328	0.0181087	0.184257	1	34720	tags=67%, list=28%, signal=92%	TRINITY_DN106768_c0_g1_i1, TRINITY_DN111482_c1_g4_i1, TRINITY_DN111203_c0_g2_i1, TRINITY_DN109947_c1_g4_i1, TRINITY_DN118265_c1_g2_i1, TRINITY_DN16552_c0_g1_i1, TRINITY_DN144866_c0_g1_i1, TRINITY_DN106902_c2_g2_i3, TRINITY_DN109163_c2_g2_i1, TRINITY_DN109869_c1_g3_i1
[TOP, DETAILS]	GO:0044450	microtubule organizing center part	CELLULAR_COMPONENT	242	0.100061	1.78324	0.0220441	0.183914	1	68598	tags=65%, list=55%, signal=144%	TRINITY_DN100895_c0_g1_i1, TRINITY_DN61666_c0_g1_i1, TRINITY_DN84406_c0_g1_i2, TRINITY_DN4933_c0_g1_i1, TRINITY_DN77940_c0_g1_i1, TRINITY_DN125822_c0_g1_i1, TRINITY_DN108476_c2_g1_i1, TRINITY_DN140951_c0_g1_i1, TRINITY_DN140746_c0_g1_i1, TRINITY_DN114411_c1_g1_i1, TRINITY_DN108537_c1_g4_i1, TRINITY_DN7235_c0_g1_i1, TRINITY_DN56359_c0_g1_i1, TRINITY_DN74127_c0_g2_i1, TRINITY_DN115671_c11_g1_i1, TR…
[TOP, DETAILS]	GO:0042726	flavin-containing compound metabolic process	BIOLOGICAL_PROCESS	70	0.176032	1.78296	0.0140281	0.183786	1	77993	tags=80%, list=62%, signal=213%	TRINITY_DN14919_c0_g1_i1, TRINITY_DN4651_c0_g1_i1, TRINITY_DN120548_c2_g4_i1, TRINITY_DN113903_c0_g1_i1, TRINITY_DN121213_c1_g3_i2, TRINITY_DN108532_c0_g3_i2, TRINITY_DN120641_c0_g1_i7, TRINITY_DN120798_c0_g4_i1, TRINITY_DN120946_c1_g2_i2, TRINITY_DN58183_c0_g1_i1, TRINITY_DN74659_c0_g1_i1, TRINITY_DN92750_c0_g2_i1, TRINITY_DN101403_c2_g6_i1, TRINITY_DN71503_c0_g1_i1, TRINITY_DN118442_c1_g1_i1, T…
[TOP, DETAILS]	GO:0034341	response to interferon-gamma	BIOLOGICAL_PROCESS	168	0.116185	1.78213	0.0120724	0.184184	1	85926	tags=80%, list=69%, signal=257%	TRINITY_DN34539_c0_g1_i1, TRINITY_DN74870_c0_g1_i1, TRINITY_DN80829_c0_g1_i1, TRINITY_DN129518_c0_g1_i1, TRINITY_DN54934_c0_g1_i1, TRINITY_DN48081_c0_g1_i2, TRINITY_DN88841_c0_g1_i1, TRINITY_DN117743_c0_g1_i1, TRINITY_DN105294_c0_g1_i3, TRINITY_DN79177_c0_g1_i1, TRINITY_DN70947_c0_g1_i1, TRINITY_DN106699_c6_g1_i1, TRINITY_DN112842_c0_g1_i6, TRINITY_DN103518_c1_g1_i1, TRINITY_DN66939_c0_g1_i1, TRI…
[TOP, DETAILS]	GO:1902099	regulation of metaphase/anaphase transition of cell cycle	BIOLOGICAL_PROCESS	159	0.119204	1.78103	0.022	0.184939	1	59006	tags=59%, list=47%, signal=112%	TRINITY_DN26415_c0_g1_i1, TRINITY_DN76784_c0_g1_i1, TRINITY_DN107889_c1_g3_i1, TRINITY_DN112408_c1_g2_i1, TRINITY_DN120729_c1_g1_i7, TRINITY_DN108657_c0_g7_i1, TRINITY_DN110221_c1_g6_i1, TRINITY_DN117814_c0_g1_i2, TRINITY_DN114478_c0_g3_i2, TRINITY_DN110280_c3_g3_i2, TRINITY_DN116124_c1_g1_i1, TRINITY_DN93622_c0_g1_i1, TRINITY_DN112451_c2_g1_i1, TRINITY_DN114344_c1_g1_i2, TRINITY_DN121454_c0_g1_i…
[TOP, DETAILS]	GO:0000956	nuclear-transcribed mRNA catabolic process	BIOLOGICAL_PROCESS	417	0.0740536	1.77998	0.0213592	0.185588	1	93274	tags=82%, list=75%, signal=322%	TRINITY_DN119557_c6_g1_i2, TRINITY_DN91803_c0_g1_i2, TRINITY_DN44124_c0_g1_i1, TRINITY_DN103092_c1_g8_i1, TRINITY_DN71956_c0_g1_i1, TRINITY_DN119997_c0_g1_i1, TRINITY_DN86632_c0_g2_i1, TRINITY_DN96610_c0_g1_i3, TRINITY_DN53907_c0_g1_i1, TRINITY_DN108995_c2_g3_i4, TRINITY_DN95000_c0_g1_i1, TRINITY_DN117726_c0_g4_i1, TRINITY_DN117050_c0_g2_i1, TRINITY_DN112904_c2_g2_i1, TRINITY_DN114416_c0_g1_i4, T…
[TOP, DETAILS]	GO:0070590	spore wall biogenesis	BIOLOGICAL_PROCESS	34	0.25476	1.7796	0.0213178	0.185562	1	30657	tags=50%, list=25%, signal=66%	TRINITY_DN116168_c0_g1_i1, TRINITY_DN114633_c1_g1_i1, TRINITY_DN112283_c1_g2_i1, TRINITY_DN109407_c1_g3_i1, TRINITY_DN120346_c0_g1_i1, TRINITY_DN118111_c0_g2_i2, TRINITY_DN109866_c0_g2_i1, TRINITY_DN118372_c0_g3_i1, TRINITY_DN111575_c1_g8_i1, TRINITY_DN115373_c7_g1_i1, TRINITY_DN115373_c7_g2_i1, TRINITY_DN120044_c0_g8_i1, TRINITY_DN112283_c1_g4_i1, TRINITY_DN119907_c0_g3_i1, TRINITY_DN104898_c1_g…
[TOP, DETAILS]	GO:0030135	coated vesicle	CELLULAR_COMPONENT	321	0.0844738	1.77931	0.0215517	0.185458	1	93811	tags=83%, list=75%, signal=334%	TRINITY_DN120235_c0_g3_i1, TRINITY_DN117614_c0_g2_i1, TRINITY_DN53521_c0_g1_i1, TRINITY_DN113953_c1_g2_i5, TRINITY_DN77622_c0_g1_i1, TRINITY_DN76928_c0_g1_i1, TRINITY_DN95532_c0_g2_i1, TRINITY_DN100050_c0_g1_i2, TRINITY_DN131756_c0_g1_i1, TRINITY_DN119467_c0_g1_i1, TRINITY_DN115353_c0_g3_i1, TRINITY_DN42636_c0_g1_i1, TRINITY_DN107877_c1_g3_i1, TRINITY_DN98643_c0_g1_i1, TRINITY_DN100966_c0_g1_i1, …
[TOP, DETAILS]	GO:0048732	gland development	BIOLOGICAL_PROCESS	422	0.0744039	1.77899	0.0143149	0.185401	1	102974	tags=90%, list=82%, signal=508%	TRINITY_DN119717_c0_g7_i1, TRINITY_DN91803_c0_g1_i2, TRINITY_DN117691_c11_g1_i1, TRINITY_DN110212_c2_g1_i2, TRINITY_DN118696_c2_g4_i1, TRINITY_DN115805_c0_g1_i5, TRINITY_DN107765_c1_g1_i1, TRINITY_DN75389_c0_g1_i1, TRINITY_DN117315_c1_g7_i1, TRINITY_DN91432_c0_g1_i1, TRINITY_DN113209_c1_g2_i1, TRINITY_DN109773_c5_g2_i1, TRINITY_DN126199_c0_g1_i1, TRINITY_DN67338_c0_g1_i1, TRINITY_DN114604_c12_g2_…
[TOP, DETAILS]	GO:0000910	cytokinesis	BIOLOGICAL_PROCESS	448	0.0719478	1.77895	0.0136986	0.185037	1	77798	tags=69%, list=62%, signal=183%	TRINITY_DN119177_c0_g4_i1, TRINITY_DN1164_c0_g1_i1, TRINITY_DN58456_c0_g1_i1, TRINITY_DN3179_c0_g1_i1, TRINITY_DN117743_c0_g1_i1, TRINITY_DN23975_c0_g1_i1, TRINITY_DN66497_c0_g1_i1, TRINITY_DN95000_c0_g1_i1, TRINITY_DN108525_c2_g2_i1, TRINITY_DN106400_c1_g2_i3, TRINITY_DN92686_c0_g1_i5, TRINITY_DN84663_c0_g1_i1, TRINITY_DN111379_c0_g1_i4, TRINITY_DN117145_c0_g2_i1, TRINITY_DN138615_c0_g1_i1, TRIN…
[TOP, DETAILS]	GO:0006691	leukotriene metabolic process	BIOLOGICAL_PROCESS	103	0.152456	1.77839	0.0232108	0.185209	1	52550	tags=57%, list=42%, signal=99%	TRINITY_DN113899_c3_g2_i1, TRINITY_DN112441_c1_g3_i6, TRINITY_DN116302_c0_g9_i1, TRINITY_DN117280_c3_g2_i1, TRINITY_DN21991_c0_g1_i1, TRINITY_DN59085_c0_g1_i1, TRINITY_DN110583_c1_g1_i1, TRINITY_DN110354_c1_g1_i1, TRINITY_DN120632_c1_g4_i1, TRINITY_DN96110_c0_g1_i2, TRINITY_DN118802_c0_g5_i1, TRINITY_DN66939_c0_g1_i1, TRINITY_DN113899_c3_g1_i1, TRINITY_DN106534_c1_g6_i1, TRINITY_DN106318_c2_g1_i1…
[TOP, DETAILS]	GO:0008064	regulation of actin polymerization or depolymerization	BIOLOGICAL_PROCESS	272	0.092672	1.77803	0.021611	0.185209	1	92743	tags=83%, list=74%, signal=323%	TRINITY_DN111824_c0_g4_i1, TRINITY_DN1164_c0_g1_i1, TRINITY_DN116158_c0_g1_i2, TRINITY_DN72778_c0_g1_i2, TRINITY_DN97738_c0_g1_i3, TRINITY_DN106930_c0_g3_i1, TRINITY_DN117743_c0_g1_i1, TRINITY_DN127395_c0_g1_i1, TRINITY_DN46531_c0_g1_i1, TRINITY_DN107880_c10_g2_i1, TRINITY_DN106400_c1_g2_i3, TRINITY_DN84663_c0_g1_i1, TRINITY_DN117145_c0_g2_i1, TRINITY_DN109135_c0_g1_i1, TRINITY_DN77168_c0_g1_i1, …
[TOP, DETAILS]	GO:0045168	cell-cell signaling involved in cell fate commitment	BIOLOGICAL_PROCESS	24	0.301346	1.77536	0.0235043	0.187482	1	19626	tags=46%, list=16%, signal=54%	TRINITY_DN110045_c1_g3_i1, TRINITY_DN115616_c5_g1_i3, TRINITY_DN113027_c1_g4_i2, TRINITY_DN116348_c0_g1_i5, TRINITY_DN85325_c0_g1_i1, TRINITY_DN113851_c0_g7_i1, TRINITY_DN85660_c0_g1_i1, TRINITY_DN113851_c0_g6_i1, TRINITY_DN105231_c0_g7_i1, TRINITY_DN131434_c0_g1_i1, TRINITY_DN108805_c2_g2_i1
[TOP, DETAILS]	GO:0009933	meristem structural organization	BIOLOGICAL_PROCESS	19	0.338563	1.77455	0.0162602	0.187913	1	30048	tags=58%, list=24%, signal=76%	TRINITY_DN41352_c0_g1_i1, TRINITY_DN105409_c0_g4_i1, TRINITY_DN112929_c2_g2_i2, TRINITY_DN105451_c1_g4_i1, TRINITY_DN114706_c0_g3_i1, TRINITY_DN119205_c2_g3_i1, TRINITY_DN109378_c1_g3_i1, TRINITY_DN118659_c0_g1_i1, TRINITY_DN109933_c3_g2_i2, TRINITY_DN118040_c0_g6_i1, TRINITY_DN120872_c3_g2_i1
[TOP, DETAILS]	GO:0000086	G2/M transition of mitotic cell cycle	BIOLOGICAL_PROCESS	293	0.0885534	1.77414	0.0235756	0.187963	1	70854	tags=66%, list=57%, signal=151%	TRINITY_DN75594_c0_g1_i1, TRINITY_DN44363_c0_g1_i1, TRINITY_DN118734_c0_g1_i1, TRINITY_DN120363_c0_g4_i1, TRINITY_DN109524_c0_g1_i1, TRINITY_DN4933_c0_g1_i1, TRINITY_DN77940_c0_g1_i1, TRINITY_DN106233_c0_g1_i5, TRINITY_DN104245_c1_g1_i1, TRINITY_DN11367_c0_g1_i1, TRINITY_DN100975_c0_g1_i1, TRINITY_DN16578_c0_g1_i1, TRINITY_DN114604_c12_g2_i1, TRINITY_DN92686_c0_g1_i5, TRINITY_DN117050_c0_g2_i1, T…
[TOP, DETAILS]	GO:0008589	regulation of smoothened signaling pathway	BIOLOGICAL_PROCESS	106	0.145606	1.7736	0.0229446	0.188106	1	23083	tags=33%, list=18%, signal=40%	TRINITY_DN116050_c2_g2_i2, TRINITY_DN90893_c0_g1_i2, TRINITY_DN121514_c0_g1_i1, TRINITY_DN117427_c0_g2_i1, TRINITY_DN142296_c0_g1_i1, TRINITY_DN120039_c0_g1_i1, TRINITY_DN113484_c1_g2_i1, TRINITY_DN114652_c5_g4_i1, TRINITY_DN110489_c2_g5_i1, TRINITY_DN101371_c0_g1_i1, TRINITY_DN36053_c0_g1_i1, TRINITY_DN118799_c1_g5_i1, TRINITY_DN111278_c1_g6_i1, TRINITY_DN108060_c6_g3_i1, TRINITY_DN25840_c0_g1_i…
[TOP, DETAILS]	GO:0002832	negative regulation of response to biotic stimulus	BIOLOGICAL_PROCESS	144	0.125877	1.77325	0.0146138	0.188029	1	45906	tags=49%, list=37%, signal=78%	TRINITY_DN106724_c13_g8_i1, TRINITY_DN145111_c0_g1_i1, TRINITY_DN113484_c1_g2_i1, TRINITY_DN39799_c0_g1_i1, TRINITY_DN83127_c0_g1_i1, TRINITY_DN110116_c7_g1_i1, TRINITY_DN102782_c0_g1_i1, TRINITY_DN116631_c2_g1_i1, TRINITY_DN114265_c0_g2_i1, TRINITY_DN115927_c4_g5_i1, TRINITY_DN105259_c8_g6_i1, TRINITY_DN65577_c0_g1_i1, TRINITY_DN47972_c0_g1_i1, TRINITY_DN110763_c12_g2_i2, TRINITY_DN57448_c0_g1_i…
[TOP, DETAILS]	GO:0061134	peptidase regulator activity	MOLECULAR_FUNCTION	162	0.120529	1.77264	0.0183673	0.188237	1	82931	tags=78%, list=66%, signal=233%	TRINITY_DN106172_c0_g1_i2, TRINITY_DN113839_c3_g1_i2, TRINITY_DN91432_c0_g1_i1, TRINITY_DN105294_c0_g1_i3, TRINITY_DN102497_c0_g1_i1, TRINITY_DN4333_c0_g1_i2, TRINITY_DN112364_c0_g1_i1, TRINITY_DN107840_c7_g4_i1, TRINITY_DN105388_c6_g3_i1, TRINITY_DN119023_c0_g5_i1, TRINITY_DN123678_c0_g1_i1, TRINITY_DN109729_c10_g1_i2, TRINITY_DN107567_c0_g1_i1, TRINITY_DN122723_c0_g1_i1, TRINITY_DN34252_c0_g1_i…
[TOP, DETAILS]	GO:0004017	adenylate kinase activity	MOLECULAR_FUNCTION	26	0.294962	1.77256	0.0145228	0.187946	1	68893	tags=85%, list=55%, signal=189%	TRINITY_DN112722_c0_g7_i1, TRINITY_DN97112_c0_g1_i2, TRINITY_DN107858_c0_g1_i1, TRINITY_DN50338_c0_g1_i1, TRINITY_DN106620_c0_g1_i1, TRINITY_DN111509_c1_g4_i1, TRINITY_DN119941_c0_g1_i2, TRINITY_DN103633_c0_g1_i1, TRINITY_DN109312_c14_g1_i1, TRINITY_DN115799_c0_g6_i1, TRINITY_DN107754_c2_g2_i1, TRINITY_DN110904_c1_g2_i1, TRINITY_DN149794_c0_g1_i1, TRINITY_DN115809_c0_g1_i1, TRINITY_DN101785_c0_g1…
[TOP, DETAILS]	GO:0043044	ATP-dependent chromatin remodeling	BIOLOGICAL_PROCESS	69	0.177281	1.77202	0.0254902	0.188114	1	81097	tags=83%, list=65%, signal=235%	TRINITY_DN63504_c0_g1_i1, TRINITY_DN106551_c2_g4_i1, TRINITY_DN120630_c2_g1_i1, TRINITY_DN141338_c0_g1_i1, TRINITY_DN87972_c0_g1_i1, TRINITY_DN105214_c1_g1_i6, TRINITY_DN137036_c0_g1_i1, TRINITY_DN3244_c0_g1_i1, TRINITY_DN53524_c0_g1_i1, TRINITY_DN108522_c0_g1_i2, TRINITY_DN80583_c0_g1_i1, TRINITY_DN51407_c0_g1_i1, TRINITY_DN47454_c0_g1_i1, TRINITY_DN105214_c1_g2_i1, TRINITY_DN115613_c1_g1_i1, TR…
[TOP, DETAILS]	GO:0002686	negative regulation of leukocyte migration	BIOLOGICAL_PROCESS	20	0.325383	1.7717	0.0233918	0.188061	1	46824	tags=70%, list=37%, signal=112%	TRINITY_DN135267_c0_g1_i1, TRINITY_DN101774_c0_g1_i1, TRINITY_DN97888_c0_g1_i2, TRINITY_DN117347_c1_g3_i1, TRINITY_DN103949_c2_g1_i2, TRINITY_DN19528_c0_g1_i1, TRINITY_DN120608_c0_g2_i1, TRINITY_DN19521_c0_g1_i1, TRINITY_DN30139_c0_g1_i1, TRINITY_DN34183_c0_g1_i1, TRINITY_DN104147_c0_g1_i2, TRINITY_DN91466_c0_g1_i2, TRINITY_DN116060_c3_g4_i2, TRINITY_DN65142_c0_g1_i1
[TOP, DETAILS]	GO:0002250	adaptive immune response	BIOLOGICAL_PROCESS	289	0.088635	1.77105	0.017341	0.188336	1	100086	tags=89%, list=80%, signal=445%	TRINITY_DN135339_c0_g1_i1, TRINITY_DN120235_c0_g3_i1, TRINITY_DN115805_c0_g1_i5, TRINITY_DN145111_c0_g1_i1, TRINITY_DN109022_c0_g1_i2, TRINITY_DN53907_c0_g1_i1, TRINITY_DN109893_c1_g2_i1, TRINITY_DN100050_c0_g1_i2, TRINITY_DN121240_c1_g3_i8, TRINITY_DN105550_c5_g1_i2, TRINITY_DN16751_c0_g1_i1, TRINITY_DN112111_c1_g3_i1, TRINITY_DN114176_c0_g1_i1, TRINITY_DN33270_c0_g1_i1, TRINITY_DN111894_c0_g1_i…
[TOP, DETAILS]	GO:0042073	intraciliary transport	BIOLOGICAL_PROCESS	110	0.142384	1.77042	0.0197628	0.18851	1	56070	tags=59%, list=45%, signal=107%	TRINITY_DN115255_c9_g4_i1, TRINITY_DN141007_c0_g1_i1, TRINITY_DN109585_c11_g8_i1, TRINITY_DN107993_c8_g3_i1, TRINITY_DN120900_c1_g2_i1, TRINITY_DN114079_c0_g4_i2, TRINITY_DN113484_c1_g2_i1, TRINITY_DN105309_c14_g5_i1, TRINITY_DN107405_c3_g1_i1, TRINITY_DN114344_c1_g1_i2, TRINITY_DN113471_c16_g1_i1, TRINITY_DN43041_c0_g1_i1, TRINITY_DN115140_c2_g2_i2, TRINITY_DN101371_c0_g1_i1, TRINITY_DN92218_c0_…
[TOP, DETAILS]	GO:0030832	regulation of actin filament length	BIOLOGICAL_PROCESS	272	0.092672	1.77011	0.0300601	0.188437	1	92743	tags=83%, list=74%, signal=323%	TRINITY_DN111824_c0_g4_i1, TRINITY_DN1164_c0_g1_i1, TRINITY_DN116158_c0_g1_i2, TRINITY_DN72778_c0_g1_i2, TRINITY_DN97738_c0_g1_i3, TRINITY_DN106930_c0_g3_i1, TRINITY_DN117743_c0_g1_i1, TRINITY_DN127395_c0_g1_i1, TRINITY_DN46531_c0_g1_i1, TRINITY_DN107880_c10_g2_i1, TRINITY_DN106400_c1_g2_i3, TRINITY_DN84663_c0_g1_i1, TRINITY_DN117145_c0_g2_i1, TRINITY_DN109135_c0_g1_i1, TRINITY_DN77168_c0_g1_i1, …
[TOP, DETAILS]	GO:0048524	positive regulation of viral process	BIOLOGICAL_PROCESS	160	0.120661	1.76862	0.00623701	0.189552	1	84139	tags=79%, list=67%, signal=243%	TRINITY_DN38640_c0_g1_i1, TRINITY_DN116329_c0_g2_i4, TRINITY_DN74870_c0_g1_i1, TRINITY_DN102163_c0_g1_i2, TRINITY_DN130915_c0_g1_i1, TRINITY_DN130483_c0_g1_i1, TRINITY_DN87706_c0_g1_i1, TRINITY_DN100050_c0_g1_i2, TRINITY_DN113541_c0_g1_i3, TRINITY_DN12652_c0_g1_i1, TRINITY_DN69430_c0_g1_i1, TRINITY_DN3244_c0_g1_i1, TRINITY_DN120222_c0_g1_i1, TRINITY_DN79462_c0_g1_i1, TRINITY_DN59483_c0_g1_i1, TRI…
[TOP, DETAILS]	GO:0016702	oxidoreductase activity, acting on single donors with incorporation of molecular oxygen, incorporation of two atoms of oxygen	MOLECULAR_FUNCTION	59	0.197825	1.76783	0.0209644	0.190003	1	57899	tags=66%, list=46%, signal=123%	TRINITY_DN111662_c2_g3_i1, TRINITY_DN110372_c0_g4_i2, TRINITY_DN111662_c2_g1_i2, TRINITY_DN109407_c1_g3_i1, TRINITY_DN74755_c0_g1_i1, TRINITY_DN114149_c1_g4_i1, TRINITY_DN113652_c1_g3_i1, TRINITY_DN101091_c0_g1_i1, TRINITY_DN107032_c2_g1_i1, TRINITY_DN113113_c0_g1_i1, TRINITY_DN67779_c0_g1_i1, TRINITY_DN105840_c1_g4_i2, TRINITY_DN111645_c2_g2_i3, TRINITY_DN110485_c0_g3_i1, TRINITY_DN106561_c0_g5_…
[TOP, DETAILS]	GO:0004029	aldehyde dehydrogenase (NAD) activity	MOLECULAR_FUNCTION	21	0.326078	1.7671	0.0139721	0.190368	1	72328	tags=90%, list=58%, signal=215%	TRINITY_DN138503_c0_g1_i1, TRINITY_DN106450_c0_g1_i1, TRINITY_DN107683_c1_g8_i1, TRINITY_DN12378_c0_g1_i1, TRINITY_DN64926_c0_g1_i1, TRINITY_DN99146_c0_g1_i1, TRINITY_DN24470_c0_g1_i1, TRINITY_DN118720_c1_g4_i1, TRINITY_DN149711_c0_g1_i1, TRINITY_DN20221_c0_g1_i1, TRINITY_DN103526_c0_g1_i1, TRINITY_DN63326_c0_g1_i1, TRINITY_DN135494_c0_g1_i1, TRINITY_DN136845_c0_g1_i1, TRINITY_DN114472_c0_g1_i1, …
[TOP, DETAILS]	GO:0030647	aminoglycoside antibiotic metabolic process	BIOLOGICAL_PROCESS	49	0.211555	1.76476	0.0265306	0.192348	1	80693	tags=86%, list=65%, signal=242%	TRINITY_DN107033_c3_g1_i1, TRINITY_DN104048_c13_g1_i1, TRINITY_DN104381_c0_g2_i1, TRINITY_DN114702_c11_g1_i1, TRINITY_DN60945_c0_g1_i1, TRINITY_DN119660_c2_g1_i2, TRINITY_DN120200_c1_g6_i1, TRINITY_DN106755_c1_g4_i1, TRINITY_DN107090_c2_g7_i1, TRINITY_DN118093_c8_g4_i1, TRINITY_DN104381_c1_g1_i2, TRINITY_DN119366_c5_g1_i1, TRINITY_DN116631_c2_g1_i1, TRINITY_DN106200_c1_g1_i1, TRINITY_DN137419_c0_…
[TOP, DETAILS]	GO:0009737	response to abscisic acid	BIOLOGICAL_PROCESS	135	0.130053	1.76386	0.0142566	0.192842	1	40234	tags=45%, list=32%, signal=67%	TRINITY_DN125659_c0_g1_i1, TRINITY_DN99738_c0_g1_i4, TRINITY_DN113000_c2_g2_i1, TRINITY_DN109314_c0_g3_i1, TRINITY_DN109342_c0_g3_i3, TRINITY_DN110269_c0_g1_i1, TRINITY_DN111021_c0_g1_i1, TRINITY_DN110596_c0_g2_i1, TRINITY_DN111381_c0_g2_i1, TRINITY_DN119687_c1_g5_i1, TRINITY_DN108277_c1_g2_i1, TRINITY_DN94692_c0_g1_i2, TRINITY_DN120719_c2_g4_i2, TRINITY_DN108741_c0_g1_i1, TRINITY_DN43526_c0_g1_i…
[TOP, DETAILS]	GO:0007052	mitotic spindle organization	BIOLOGICAL_PROCESS	222	0.0998407	1.76274	0.0221239	0.193678	1	90002	tags=82%, list=72%, signal=292%	TRINITY_DN118538_c0_g1_i1, TRINITY_DN111501_c1_g1_i3, TRINITY_DN109524_c0_g1_i1, TRINITY_DN75389_c0_g1_i1, TRINITY_DN77622_c0_g1_i1, TRINITY_DN110311_c1_g5_i1, TRINITY_DN32548_c0_g1_i1, TRINITY_DN107889_c1_g7_i1, TRINITY_DN61666_c0_g1_i1, TRINITY_DN112420_c2_g5_i2, TRINITY_DN111122_c1_g4_i1, TRINITY_DN117113_c3_g5_i1, TRINITY_DN120617_c0_g1_i3, TRINITY_DN121583_c0_g1_i1, TRINITY_DN28834_c0_g1_i1,…
[TOP, DETAILS]	GO:0090279	regulation of calcium ion import	BIOLOGICAL_PROCESS	26	0.281878	1.76212	0.0313152	0.193986	1	17653	tags=42%, list=14%, signal=49%	TRINITY_DN105477_c0_g1_i2, TRINITY_DN100496_c0_g1_i1, TRINITY_DN117347_c1_g5_i1, TRINITY_DN107753_c0_g3_i2, TRINITY_DN79828_c0_g1_i1, TRINITY_DN104902_c0_g2_i1, TRINITY_DN112312_c1_g6_i1, TRINITY_DN111024_c0_g3_i1, TRINITY_DN116384_c1_g1_i4, TRINITY_DN43912_c0_g1_i1, TRINITY_DN120263_c1_g2_i2
[TOP, DETAILS]	GO:0032875	regulation of DNA endoreduplication	BIOLOGICAL_PROCESS	36	0.248645	1.76145	0.0235546	0.194326	1	27950	tags=47%, list=22%, signal=61%	TRINITY_DN111594_c0_g1_i1, TRINITY_DN109787_c3_g1_i3, TRINITY_DN67438_c0_g1_i1, TRINITY_DN114479_c0_g1_i3, TRINITY_DN112544_c1_g3_i1, TRINITY_DN110283_c0_g1_i1, TRINITY_DN109933_c3_g2_i2, TRINITY_DN119198_c3_g1_i3, TRINITY_DN102633_c1_g1_i1, TRINITY_DN111122_c1_g4_i1, TRINITY_DN112929_c2_g2_i2, TRINITY_DN105451_c1_g4_i1, TRINITY_DN104245_c1_g1_i1, TRINITY_DN16578_c0_g1_i1, TRINITY_DN88754_c0_g1_i…
[TOP, DETAILS]	GO:0051591	response to cAMP	BIOLOGICAL_PROCESS	147	0.124421	1.76103	0.0138067	0.194401	1	97542	tags=90%, list=78%, signal=412%	TRINITY_DN114383_c2_g5_i2, TRINITY_DN1164_c0_g1_i1, TRINITY_DN44363_c0_g1_i1, TRINITY_DN126512_c0_g1_i1, TRINITY_DN132783_c0_g1_i1, TRINITY_DN21259_c0_g1_i1, TRINITY_DN4933_c0_g1_i1, TRINITY_DN130891_c0_g1_i1, TRINITY_DN79177_c0_g1_i1, TRINITY_DN70947_c0_g1_i1, TRINITY_DN120222_c0_g1_i1, TRINITY_DN114457_c2_g1_i1, TRINITY_DN48874_c0_g1_i1, TRINITY_DN73885_c0_g1_i2, TRINITY_DN40400_c0_g1_i1, TRINI…
[TOP, DETAILS]	GO:0016197	endosomal transport	BIOLOGICAL_PROCESS	393	0.0764912	1.75931	0.0193966	0.195856	1	97638	tags=86%, list=78%, signal=391%	TRINITY_DN3455_c0_g1_i1, TRINITY_DN117243_c1_g1_i1, TRINITY_DN72328_c0_g1_i1, TRINITY_DN58456_c0_g1_i1, TRINITY_DN108328_c0_g1_i3, TRINITY_DN114944_c5_g1_i1, TRINITY_DN20182_c0_g1_i1, TRINITY_DN77622_c0_g1_i1, TRINITY_DN111288_c2_g1_i1, TRINITY_DN116769_c9_g1_i2, TRINITY_DN143111_c0_g1_i1, TRINITY_DN102629_c0_g1_i2, TRINITY_DN113680_c1_g2_i1, TRINITY_DN118274_c0_g1_i1, TRINITY_DN117996_c0_g3_i1, …
[TOP, DETAILS]	GO:0071013	catalytic step 2 spliceosome	CELLULAR_COMPONENT	193	0.110525	1.75602	0.0236686	0.198914	1	74274	tags=70%, list=59%, signal=173%	TRINITY_DN107319_c0_g1_i3, TRINITY_DN7216_c0_g1_i1, TRINITY_DN102163_c0_g1_i2, TRINITY_DN3366_c0_g1_i1, TRINITY_DN122016_c0_g1_i1, TRINITY_DN111007_c0_g3_i1, TRINITY_DN112420_c2_g5_i2, TRINITY_DN113541_c0_g1_i3, TRINITY_DN114687_c13_g1_i1, TRINITY_DN115062_c10_g1_i8, TRINITY_DN89151_c0_g1_i1, TRINITY_DN112315_c2_g3_i1, TRINITY_DN127123_c0_g1_i1, TRINITY_DN28881_c0_g1_i1, TRINITY_DN94376_c0_g1_i1,…
[TOP, DETAILS]	GO:0001666	response to hypoxia	BIOLOGICAL_PROCESS	332	0.0843674	1.75535	0.0178218	0.199163	1	93756	tags=83%, list=75%, signal=333%	TRINITY_DN82002_c0_g1_i1, TRINITY_DN107636_c0_g3_i7, TRINITY_DN126512_c0_g1_i1, TRINITY_DN105037_c0_g1_i1, TRINITY_DN21259_c0_g1_i1, TRINITY_DN53907_c0_g1_i1, TRINITY_DN115325_c1_g2_i1, TRINITY_DN105294_c0_g1_i3, TRINITY_DN67338_c0_g1_i1, TRINITY_DN68788_c0_g1_i1, TRINITY_DN141782_c0_g1_i1, TRINITY_DN111931_c0_g1_i2, TRINITY_DN38388_c0_g1_i1, TRINITY_DN124617_c0_g1_i1, TRINITY_DN107321_c2_g4_i1, …
[TOP, DETAILS]	GO:0051235	maintenance of location	BIOLOGICAL_PROCESS	491	0.0694307	1.75473	0.0165631	0.199447	1	81716	tags=72%, list=65%, signal=208%	TRINITY_DN115496_c0_g1_i19, TRINITY_DN114765_c2_g6_i1, TRINITY_DN70135_c0_g1_i1, TRINITY_DN44363_c0_g1_i1, TRINITY_DN108328_c0_g1_i3, TRINITY_DN75389_c0_g1_i1, TRINITY_DN86997_c0_g1_i3, TRINITY_DN126512_c0_g1_i1, TRINITY_DN76251_c0_g1_i1, TRINITY_DN130658_c0_g1_i1, TRINITY_DN110311_c1_g5_i1, TRINITY_DN90962_c0_g1_i1, TRINITY_DN131756_c0_g1_i1, TRINITY_DN33340_c0_g1_i1, TRINITY_DN120326_c0_g1_i1, …
[TOP, DETAILS]	GO:0005875	microtubule associated complex	CELLULAR_COMPONENT	386	0.0778037	1.75383	0.0242424	0.199989	1	38224	tags=38%, list=31%, signal=55%	TRINITY_DN108555_c3_g5_i2, TRINITY_DN110047_c2_g8_i1, TRINITY_DN67703_c0_g1_i1, TRINITY_DN104934_c0_g2_i2, TRINITY_DN119784_c2_g1_i1, TRINITY_DN118538_c0_g1_i1, TRINITY_DN120900_c1_g2_i1, TRINITY_DN55236_c0_g1_i1, TRINITY_DN114884_c0_g1_i1, TRINITY_DN116355_c2_g2_i1, TRINITY_DN116451_c0_g3_i1, TRINITY_DN143561_c0_g1_i1, TRINITY_DN77940_c0_g1_i1, TRINITY_DN111163_c2_g5_i1, TRINITY_DN120699_c2_g3_i…
[TOP, DETAILS]	GO:0014823	response to activity	BIOLOGICAL_PROCESS	72	0.175111	1.75111	0.0246212	0.20244	1	42351	tags=51%, list=34%, signal=78%	TRINITY_DN110787_c0_g2_i1, TRINITY_DN87254_c0_g1_i2, TRINITY_DN109047_c0_g2_i1, TRINITY_DN151243_c0_g1_i1, TRINITY_DN106849_c0_g3_i2, TRINITY_DN109933_c3_g2_i2, TRINITY_DN120365_c0_g1_i6, TRINITY_DN100050_c0_g1_i2, TRINITY_DN110269_c0_g1_i1, TRINITY_DN136484_c0_g1_i1, TRINITY_DN120326_c0_g1_i1, TRINITY_DN68788_c0_g1_i1, TRINITY_DN59483_c0_g1_i1, TRINITY_DN118262_c0_g1_i2, TRINITY_DN118659_c0_g1_i…
[TOP, DETAILS]	GO:0071320	cellular response to cAMP	BIOLOGICAL_PROCESS	70	0.174243	1.7506	0.0241935	0.202616	1	85358	tags=86%, list=68%, signal=270%	TRINITY_DN44363_c0_g1_i1, TRINITY_DN132780_c0_g1_i1, TRINITY_DN126512_c0_g1_i1, TRINITY_DN132783_c0_g1_i1, TRINITY_DN4933_c0_g1_i1, TRINITY_DN9547_c0_g1_i1, TRINITY_DN36370_c0_g1_i1, TRINITY_DN130891_c0_g1_i1, TRINITY_DN70947_c0_g1_i1, TRINITY_DN137777_c0_g1_i1, TRINITY_DN65124_c0_g1_i1, TRINITY_DN135477_c0_g1_i1, TRINITY_DN54518_c0_g1_i1, TRINITY_DN113618_c1_g1_i1, TRINITY_DN82393_c0_g1_i1, TRIN…
[TOP, DETAILS]	GO:0071941	nitrogen cycle metabolic process	BIOLOGICAL_PROCESS	50	0.2139	1.75028	0.0217822	0.20257	1	60761	tags=70%, list=49%, signal=136%	TRINITY_DN121406_c0_g2_i1, TRINITY_DN121406_c1_g1_i9, TRINITY_DN117469_c0_g1_i1, TRINITY_DN106803_c0_g5_i1, TRINITY_DN108449_c0_g1_i1, TRINITY_DN116720_c2_g1_i1, TRINITY_DN111170_c1_g1_i1, TRINITY_DN108872_c0_g3_i1, TRINITY_DN108872_c0_g5_i1, TRINITY_DN121406_c3_g3_i2, TRINITY_DN92235_c0_g1_i1, TRINITY_DN105413_c0_g1_i4, TRINITY_DN117565_c0_g2_i1, TRINITY_DN114634_c1_g1_i1, TRINITY_DN108449_c2_g1…
[TOP, DETAILS]	GO:0009535	chloroplast thylakoid membrane	CELLULAR_COMPONENT	311	0.0874313	1.74999	0.0136986	0.202444	1	20444	tags=25%, list=16%, signal=30%	TRINITY_DN102589_c3_g1_i6, TRINITY_DN112097_c0_g1_i1, TRINITY_DN105799_c0_g2_i1, TRINITY_DN105164_c2_g1_i1, TRINITY_DN115702_c2_g1_i1, TRINITY_DN107274_c2_g1_i1, TRINITY_DN120492_c0_g3_i2, TRINITY_DN105255_c0_g1_i1, TRINITY_DN112097_c2_g6_i1, TRINITY_DN110630_c2_g3_i1, TRINITY_DN118206_c2_g4_i1, TRINITY_DN119436_c3_g3_i1, TRINITY_DN119979_c1_g4_i1, TRINITY_DN116331_c1_g2_i2, TRINITY_DN115320_c1_g…
[TOP, DETAILS]	GO:0005934	cellular bud tip	CELLULAR_COMPONENT	51	0.203682	1.74945	0.0214592	0.202606	1	35817	tags=49%, list=29%, signal=69%	TRINITY_DN112283_c1_g3_i2, TRINITY_DN109407_c1_g3_i1, TRINITY_DN118171_c1_g5_i1, TRINITY_DN109002_c2_g1_i1, TRINITY_DN85507_c0_g1_i1, TRINITY_DN118426_c0_g5_i1, TRINITY_DN109866_c0_g2_i1, TRINITY_DN118372_c0_g3_i1, TRINITY_DN108098_c2_g6_i1, TRINITY_DN119062_c0_g2_i1, TRINITY_DN120044_c0_g9_i1, TRINITY_DN114633_c1_g1_i1, TRINITY_DN112747_c2_g1_i2, TRINITY_DN114960_c0_g1_i1, TRINITY_DN112283_c1_g2…
[TOP, DETAILS]	GO:0009123	nucleoside monophosphate metabolic process	BIOLOGICAL_PROCESS	457	0.0705107	1.74746	0.0217391	0.20424	1	76269	tags=68%, list=61%, signal=174%	TRINITY_DN135339_c0_g1_i1, TRINITY_DN107858_c0_g1_i1, TRINITY_DN113903_c0_g1_i1, TRINITY_DN130774_c0_g1_i1, TRINITY_DN69755_c0_g1_i1, TRINITY_DN110482_c0_g2_i2, TRINITY_DN100050_c0_g1_i2, TRINITY_DN105499_c1_g1_i1, TRINITY_DN58183_c0_g1_i1, TRINITY_DN99367_c0_g1_i1, TRINITY_DN109534_c4_g3_i2, TRINITY_DN87620_c0_g1_i2, TRINITY_DN5259_c0_g1_i1, TRINITY_DN18404_c0_g1_i1, TRINITY_DN63817_c0_g1_i1, TR…
[TOP, DETAILS]	GO:0043154	negative regulation of cysteine-type endopeptidase activity involved in apoptotic process	BIOLOGICAL_PROCESS	91	0.154255	1.74658	0.0309917	0.204757	1	91978	tags=89%, list=74%, signal=337%	TRINITY_DN116699_c2_g4_i5, TRINITY_DN103739_c0_g1_i2, TRINITY_DN8703_c0_g1_i1, TRINITY_DN119183_c6_g1_i1, TRINITY_DN86896_c0_g1_i1, TRINITY_DN104642_c0_g3_i2, TRINITY_DN120822_c1_g4_i1, TRINITY_DN100396_c0_g1_i1, TRINITY_DN88243_c0_g1_i1, TRINITY_DN12652_c0_g1_i1, TRINITY_DN105388_c6_g3_i1, TRINITY_DN108567_c3_g1_i1, TRINITY_DN98596_c0_g2_i1, TRINITY_DN83372_c0_g1_i2, TRINITY_DN119157_c1_g1_i2, T…
[TOP, DETAILS]	GO:0034142	toll-like receptor 4 signaling pathway	BIOLOGICAL_PROCESS	25	0.292711	1.74623	0.0137255	0.204727	1	78403	tags=92%, list=63%, signal=247%	TRINITY_DN111721_c4_g1_i2, TRINITY_DN74284_c0_g1_i1, TRINITY_DN117472_c0_g4_i1, TRINITY_DN113425_c0_g2_i2, TRINITY_DN117472_c0_g1_i1, TRINITY_DN7698_c0_g1_i1, TRINITY_DN121997_c0_g1_i1, TRINITY_DN113425_c0_g3_i2, TRINITY_DN108156_c0_g1_i1, TRINITY_DN120636_c4_g1_i1, TRINITY_DN124419_c0_g1_i1, TRINITY_DN121240_c1_g1_i1, TRINITY_DN121240_c1_g3_i8, TRINITY_DN110702_c2_g1_i6, TRINITY_DN121260_c7_g3_i…
[TOP, DETAILS]	GO:0050878	regulation of body fluid levels	BIOLOGICAL_PROCESS	273	0.0923512	1.74584	0.0195695	0.204725	1	83703	tags=76%, list=67%, signal=230%	TRINITY_DN115496_c0_g1_i19, TRINITY_DN118179_c3_g2_i5, TRINITY_DN111662_c2_g1_i2, TRINITY_DN108328_c0_g1_i3, TRINITY_DN126512_c0_g1_i1, TRINITY_DN116384_c1_g1_i4, TRINITY_DN32548_c0_g1_i1, TRINITY_DN91530_c0_g1_i2, TRINITY_DN88620_c0_g1_i1, TRINITY_DN120326_c0_g1_i1, TRINITY_DN54518_c0_g1_i1, TRINITY_DN37780_c0_g1_i1, TRINITY_DN29596_c0_g1_i1, TRINITY_DN63958_c0_g1_i1, TRINITY_DN85559_c0_g2_i1, T…
[TOP, DETAILS]	GO:0032271	regulation of protein polymerization	BIOLOGICAL_PROCESS	340	0.0811771	1.74568	0.0102669	0.204518	1	99420	tags=88%, list=80%, signal=427%	TRINITY_DN117691_c11_g1_i1, TRINITY_DN1164_c0_g1_i1, TRINITY_DN44363_c0_g1_i1, TRINITY_DN116158_c0_g1_i2, TRINITY_DN72778_c0_g1_i2, TRINITY_DN113484_c1_g2_i1, TRINITY_DN84406_c0_g1_i2, TRINITY_DN100629_c0_g1_i2, TRINITY_DN117315_c1_g7_i1, TRINITY_DN97738_c0_g1_i3, TRINITY_DN106930_c0_g3_i1, TRINITY_DN117743_c0_g1_i1, TRINITY_DN120617_c0_g1_i3, TRINITY_DN46531_c0_g1_i1, TRINITY_DN107880_c10_g2_i1,…
[TOP, DETAILS]	GO:0072210	metanephric nephron development	BIOLOGICAL_PROCESS	19	0.329627	1.74565	0.0217391	0.204162	1	70631	tags=89%, list=57%, signal=206%	TRINITY_DN104902_c0_g2_i1, TRINITY_DN75389_c0_g1_i1, TRINITY_DN21610_c0_g1_i1, TRINITY_DN112298_c1_g8_i1, TRINITY_DN7256_c0_g1_i1, TRINITY_DN78565_c0_g2_i1, TRINITY_DN50555_c0_g1_i1, TRINITY_DN107307_c2_g1_i2, TRINITY_DN121417_c0_g1_i2, TRINITY_DN106993_c0_g2_i1, TRINITY_DN130891_c0_g1_i1, TRINITY_DN79177_c0_g1_i1, TRINITY_DN143338_c0_g1_i1, TRINITY_DN112312_c1_g6_i1, TRINITY_DN111024_c0_g3_i1, T…
[TOP, DETAILS]	GO:0032011	ARF protein signal transduction	BIOLOGICAL_PROCESS	45	0.215854	1.74485	0.0262664	0.204549	1	67459	tags=76%, list=54%, signal=164%	TRINITY_DN118019_c4_g2_i1, TRINITY_DN36568_c0_g1_i1, TRINITY_DN141416_c0_g1_i1, TRINITY_DN83337_c0_g1_i1, TRINITY_DN112314_c1_g3_i1, TRINITY_DN62248_c0_g1_i2, TRINITY_DN48085_c0_g1_i1, TRINITY_DN114635_c0_g3_i1, TRINITY_DN140995_c0_g1_i1, TRINITY_DN41725_c0_g1_i1, TRINITY_DN114844_c0_g2_i1, TRINITY_DN120313_c1_g1_i2, TRINITY_DN115641_c0_g3_i1, TRINITY_DN104795_c0_g1_i3, TRINITY_DN10479_c0_g1_i1, …
[TOP, DETAILS]	GO:0098869	cellular oxidant detoxification	BIOLOGICAL_PROCESS	156	0.119455	1.74463	0.0122699	0.204393	1	65202	tags=64%, list=52%, signal=134%	TRINITY_DN104074_c0_g1_i3, TRINITY_DN110876_c0_g4_i2, TRINITY_DN114596_c3_g2_i3, TRINITY_DN114889_c0_g3_i3, TRINITY_DN120326_c0_g1_i1, TRINITY_DN114896_c6_g2_i1, TRINITY_DN39673_c0_g1_i1, TRINITY_DN41574_c0_g1_i1, TRINITY_DN116982_c0_g1_i9, TRINITY_DN66880_c0_g1_i1, TRINITY_DN105285_c0_g1_i4, TRINITY_DN78539_c0_g1_i1, TRINITY_DN109398_c0_g1_i1, TRINITY_DN112969_c2_g1_i1, TRINITY_DN88679_c0_g1_i1,…
[TOP, DETAILS]	GO:0060562	epithelial tube morphogenesis	BIOLOGICAL_PROCESS	351	0.0787562	1.74336	0.0184426	0.20533	1	56055	tags=53%, list=45%, signal=95%	TRINITY_DN109550_c1_g2_i2, TRINITY_DN134431_c0_g1_i1, TRINITY_DN110212_c2_g1_i2, TRINITY_DN97907_c0_g1_i1, TRINITY_DN75389_c0_g1_i1, TRINITY_DN74861_c0_g1_i1, TRINITY_DN103645_c1_g2_i1, TRINITY_DN116384_c1_g1_i4, TRINITY_DN32548_c0_g1_i1, TRINITY_DN91530_c0_g1_i2, TRINITY_DN52386_c0_g1_i1, TRINITY_DN106930_c0_g3_i1, TRINITY_DN109983_c0_g1_i1, TRINITY_DN130891_c0_g1_i1, TRINITY_DN114604_c12_g2_i1,…
[TOP, DETAILS]	GO:0010927	cellular component assembly involved in morphogenesis	BIOLOGICAL_PROCESS	195	0.107229	1.74295	0.0118812	0.205356	1	89164	tags=82%, list=71%, signal=286%	TRINITY_DN65360_c0_g1_i1, TRINITY_DN13879_c0_g1_i1, TRINITY_DN120137_c0_g3_i1, TRINITY_DN111501_c1_g1_i3, TRINITY_DN114944_c5_g1_i1, TRINITY_DN86056_c0_g2_i1, TRINITY_DN55236_c0_g1_i1, TRINITY_DN104991_c0_g3_i1, TRINITY_DN46565_c0_g1_i1, TRINITY_DN33340_c0_g1_i1, TRINITY_DN48889_c0_g1_i1, TRINITY_DN110217_c0_g8_i1, TRINITY_DN12652_c0_g1_i1, TRINITY_DN111575_c1_g8_i1, TRINITY_DN79382_c0_g1_i1, TRI…
[TOP, DETAILS]	GO:0010051	xylem and phloem pattern formation	BIOLOGICAL_PROCESS	22	0.311106	1.74129	0.0190114	0.206607	1	29294	tags=55%, list=23%, signal=71%	TRINITY_DN103945_c0_g5_i1, TRINITY_DN113597_c2_g1_i1, TRINITY_DN111329_c2_g3_i1, TRINITY_DN114891_c1_g2_i1, TRINITY_DN114479_c0_g1_i3, TRINITY_DN110283_c0_g1_i1, TRINITY_DN116977_c1_g5_i1, TRINITY_DN115430_c0_g4_i1, TRINITY_DN111374_c1_g2_i1, TRINITY_DN136403_c0_g1_i1, TRINITY_DN119198_c3_g1_i3, TRINITY_DN102633_c1_g1_i1
[TOP, DETAILS]	GO:0005891	voltage-gated calcium channel complex	CELLULAR_COMPONENT	24	0.289668	1.74084	0.0177515	0.206711	1	73159	tags=88%, list=59%, signal=211%	TRINITY_DN127902_c0_g1_i1, TRINITY_DN110745_c0_g5_i1, TRINITY_DN71835_c0_g1_i1, TRINITY_DN66964_c0_g1_i1, TRINITY_DN115080_c1_g1_i1, TRINITY_DN119832_c0_g5_i1, TRINITY_DN117610_c0_g1_i1, TRINITY_DN115990_c0_g1_i1, TRINITY_DN125373_c0_g1_i1, TRINITY_DN26132_c0_g1_i1, TRINITY_DN117729_c0_g5_i2, TRINITY_DN143073_c0_g1_i1, TRINITY_DN117667_c0_g1_i1, TRINITY_DN120403_c2_g3_i1, TRINITY_DN130891_c0_g1_i…
[TOP, DETAILS]	GO:0042805	actinin binding	MOLECULAR_FUNCTION	27	0.27867	1.74083	0.0242537	0.206326	1	53126	tags=70%, list=43%, signal=122%	TRINITY_DN66999_c0_g1_i1, TRINITY_DN11673_c0_g1_i1, TRINITY_DN111633_c6_g1_i12, TRINITY_DN107753_c0_g3_i2, TRINITY_DN123409_c0_g1_i1, TRINITY_DN104902_c0_g2_i1, TRINITY_DN62081_c0_g1_i2, TRINITY_DN106407_c0_g2_i2, TRINITY_DN112298_c1_g8_i1, TRINITY_DN135534_c0_g1_i1, TRINITY_DN130891_c0_g1_i1, TRINITY_DN106089_c0_g7_i1, TRINITY_DN124316_c0_g1_i1, TRINITY_DN116786_c0_g5_i2, TRINITY_DN112312_c1_g6_…
[TOP, DETAILS]	GO:0005680	anaphase-promoting complex	CELLULAR_COMPONENT	30	0.264351	1.73991	0.02	0.206958	1	58619	tags=73%, list=47%, signal=138%	TRINITY_DN103486_c0_g1_i4, TRINITY_DN116338_c1_g2_i1, TRINITY_DN136185_c0_g1_i1, TRINITY_DN103431_c0_g1_i1, TRINITY_DN119347_c2_g1_i1, TRINITY_DN117814_c0_g1_i2, TRINITY_DN113631_c0_g1_i1, TRINITY_DN120519_c1_g1_i1, TRINITY_DN20539_c0_g1_i1, TRINITY_DN117711_c0_g2_i1, TRINITY_DN114344_c1_g1_i2, TRINITY_DN82840_c0_g1_i2, TRINITY_DN144853_c0_g1_i1, TRINITY_DN105409_c0_g4_i1, TRINITY_DN75215_c0_g1_i…
[TOP, DETAILS]	GO:0032479	regulation of type I interferon production	BIOLOGICAL_PROCESS	158	0.118053	1.73946	0.0180361	0.207027	1	76228	tags=73%, list=61%, signal=186%	TRINITY_DN57441_c0_g1_i1, TRINITY_DN106724_c13_g8_i1, TRINITY_DN116329_c0_g2_i4, TRINITY_DN145111_c0_g1_i1, TRINITY_DN113484_c1_g2_i1, TRINITY_DN46320_c0_g1_i1, TRINITY_DN133845_c0_g1_i1, TRINITY_DN66497_c0_g1_i1, TRINITY_DN12652_c0_g1_i1, TRINITY_DN104245_c1_g1_i1, TRINITY_DN108525_c2_g2_i1, TRINITY_DN121240_c1_g3_i8, TRINITY_DN115927_c4_g5_i1, TRINITY_DN79177_c0_g1_i1, TRINITY_DN105311_c1_g7_i1…
[TOP, DETAILS]	GO:0030282	bone mineralization	BIOLOGICAL_PROCESS	76	0.170899	1.73774	0.0213592	0.208424	1	93764	tags=92%, list=75%, signal=369%	TRINITY_DN97888_c0_g1_i2, TRINITY_DN117202_c15_g3_i6, TRINITY_DN86850_c0_g1_i2, TRINITY_DN121653_c0_g1_i1, TRINITY_DN121057_c0_g1_i14, TRINITY_DN107514_c5_g1_i1, TRINITY_DN136526_c0_g1_i1, TRINITY_DN31763_c0_g1_i1, TRINITY_DN119685_c0_g1_i1, TRINITY_DN48323_c0_g1_i1, TRINITY_DN111672_c0_g2_i2, TRINITY_DN119927_c10_g2_i1, TRINITY_DN16122_c0_g1_i1, TRINITY_DN150245_c0_g1_i1, TRINITY_DN106353_c13_g1…
[TOP, DETAILS]	GO:0001892	embryonic placenta development	BIOLOGICAL_PROCESS	89	0.155815	1.7369	0.020284	0.208962	1	90070	tags=88%, list=72%, signal=314%	TRINITY_DN75389_c0_g1_i1, TRINITY_DN119183_c6_g1_i1, TRINITY_DN44896_c0_g1_i1, TRINITY_DN7256_c0_g1_i1, TRINITY_DN4333_c0_g1_i2, TRINITY_DN66497_c0_g1_i1, TRINITY_DN130891_c0_g1_i1, TRINITY_DN53159_c0_g1_i1, TRINITY_DN35554_c0_g1_i1, TRINITY_DN100966_c0_g1_i1, TRINITY_DN38388_c0_g1_i1, TRINITY_DN109729_c10_g1_i2, TRINITY_DN19532_c0_g1_i1, TRINITY_DN114105_c0_g2_i1, TRINITY_DN44045_c0_g1_i1, TRINI…
[TOP, DETAILS]	GO:0032963	collagen metabolic process	BIOLOGICAL_PROCESS	81	0.167749	1.73688	0.0146444	0.208591	1	100939	tags=98%, list=81%, signal=507%	TRINITY_DN117202_c15_g3_i6, TRINITY_DN134324_c0_g1_i1, TRINITY_DN107514_c5_g1_i1, TRINITY_DN118256_c2_g3_i1, TRINITY_DN48081_c0_g1_i2, TRINITY_DN12652_c0_g1_i1, TRINITY_DN105559_c1_g3_i4, TRINITY_DN95126_c0_g1_i1, TRINITY_DN70947_c0_g1_i1, TRINITY_DN120117_c1_g1_i4, TRINITY_DN106752_c8_g2_i1, TRINITY_DN40023_c0_g1_i1, TRINITY_DN106353_c13_g1_i1, TRINITY_DN107360_c0_g3_i1, TRINITY_DN39184_c0_g1_i1…
[TOP, DETAILS]	GO:0030041	actin filament polymerization	BIOLOGICAL_PROCESS	280	0.0875768	1.73447	0.0277228	0.210923	1	99326	tags=88%, list=79%, signal=429%	TRINITY_DN1164_c0_g1_i1, TRINITY_DN116158_c0_g1_i2, TRINITY_DN72778_c0_g1_i2, TRINITY_DN97738_c0_g1_i3, TRINITY_DN106930_c0_g3_i1, TRINITY_DN117743_c0_g1_i1, TRINITY_DN46531_c0_g1_i1, TRINITY_DN107880_c10_g2_i1, TRINITY_DN106400_c1_g2_i3, TRINITY_DN84663_c0_g1_i1, TRINITY_DN117145_c0_g2_i1, TRINITY_DN109135_c0_g1_i1, TRINITY_DN77168_c0_g1_i1, TRINITY_DN117617_c0_g1_i3, TRINITY_DN16751_c0_g1_i1, T…
[TOP, DETAILS]	GO:0001701	in utero embryonic development	BIOLOGICAL_PROCESS	382	0.0776083	1.7299	0.0157791	0.215459	1	94695	tags=84%, list=76%, signal=344%	TRINITY_DN135339_c0_g1_i1, TRINITY_DN65464_c0_g1_i1, TRINITY_DN19545_c0_g1_i1, TRINITY_DN75389_c0_g1_i1, TRINITY_DN84602_c0_g1_i1, TRINITY_DN122620_c0_g1_i1, TRINITY_DN120763_c1_g1_i1, TRINITY_DN66497_c0_g1_i1, TRINITY_DN26699_c0_g1_i1, TRINITY_DN117100_c0_g1_i1, TRINITY_DN100966_c0_g1_i1, TRINITY_DN101418_c0_g1_i1, TRINITY_DN38388_c0_g1_i1, TRINITY_DN109729_c10_g1_i2, TRINITY_DN84096_c0_g1_i1, T…
[TOP, DETAILS]	GO:0097191	extrinsic apoptotic signaling pathway	BIOLOGICAL_PROCESS	164	0.115852	1.72914	0.0289575	0.215939	1	94513	tags=87%, list=76%, signal=357%	TRINITY_DN109550_c1_g2_i2, TRINITY_DN8703_c0_g1_i1, TRINITY_DN1348_c0_g1_i1, TRINITY_DN47574_c0_g1_i2, TRINITY_DN55070_c0_g1_i1, TRINITY_DN4333_c0_g1_i2, TRINITY_DN108736_c0_g1_i2, TRINITY_DN70947_c0_g1_i1, TRINITY_DN69895_c0_g1_i1, TRINITY_DN151248_c0_g1_i1, TRINITY_DN74171_c0_g1_i2, TRINITY_DN109729_c10_g1_i2, TRINITY_DN93209_c0_g1_i1, TRINITY_DN109825_c2_g2_i2, TRINITY_DN52667_c0_g1_i1, TRINIT…
[TOP, DETAILS]	GO:1904018	positive regulation of vasculature development	BIOLOGICAL_PROCESS	121	0.133021	1.72889	0.01875	0.215807	1	66020	tags=66%, list=53%, signal=140%	TRINITY_DN58597_c0_g1_i1, TRINITY_DN109304_c0_g1_i2, TRINITY_DN111672_c0_g2_i2, TRINITY_DN107840_c7_g4_i1, TRINITY_DN135655_c0_g1_i1, TRINITY_DN112502_c0_g1_i1, TRINITY_DN109312_c13_g3_i1, TRINITY_DN114604_c12_g2_i1, TRINITY_DN109689_c14_g1_i1, TRINITY_DN107295_c2_g1_i1, TRINITY_DN86127_c0_g1_i2, TRINITY_DN77732_c0_g1_i1, TRINITY_DN103380_c0_g1_i1, TRINITY_DN107360_c0_g3_i1, TRINITY_DN84096_c0_g1…
[TOP, DETAILS]	GO:0005581	collagen trimer	CELLULAR_COMPONENT	56	0.195746	1.72877	0.0169492	0.215564	1	93828	tags=95%, list=75%, signal=380%	TRINITY_DN66574_c0_g1_i1, TRINITY_DN107514_c5_g1_i1, TRINITY_DN130817_c0_g1_i1, TRINITY_DN37505_c0_g1_i1, TRINITY_DN120326_c0_g1_i1, TRINITY_DN129203_c0_g1_i1, TRINITY_DN22678_c0_g1_i1, TRINITY_DN120117_c1_g1_i4, TRINITY_DN56815_c0_g1_i1, TRINITY_DN106353_c13_g1_i1, TRINITY_DN51070_c0_g1_i1, TRINITY_DN110100_c0_g2_i1, TRINITY_DN5020_c0_g1_i1, TRINITY_DN105088_c12_g1_i3, TRINITY_DN93537_c0_g1_i1, …
[TOP, DETAILS]	GO:0051220	cytoplasmic sequestering of protein	BIOLOGICAL_PROCESS	37	0.242732	1.72863	0.0218688	0.215325	1	67627	tags=78%, list=54%, signal=171%	TRINITY_DN109639_c0_g1_i1, TRINITY_DN104902_c0_g2_i1, TRINITY_DN85429_c0_g3_i1, TRINITY_DN75389_c0_g1_i1, TRINITY_DN95809_c0_g1_i1, TRINITY_DN114652_c5_g4_i1, TRINITY_DN19055_c0_g1_i1, TRINITY_DN7256_c0_g1_i1, TRINITY_DN1348_c0_g1_i1, TRINITY_DN101654_c8_g2_i1, TRINITY_DN130891_c0_g1_i1, TRINITY_DN115618_c1_g2_i1, TRINITY_DN117917_c0_g1_i1, TRINITY_DN116407_c0_g1_i1, TRINITY_DN112312_c1_g6_i1, TR…
[TOP, DETAILS]	GO:0046825	regulation of protein export from nucleus	BIOLOGICAL_PROCESS	82	0.162484	1.72793	0.0322581	0.215751	1	83345	tags=83%, list=67%, signal=249%	TRINITY_DN72521_c0_g1_i1, TRINITY_DN111799_c0_g4_i1, TRINITY_DN76784_c0_g1_i1, TRINITY_DN140004_c0_g1_i1, TRINITY_DN107760_c0_g1_i2, TRINITY_DN79238_c0_g2_i1, TRINITY_DN86329_c0_g1_i1, TRINITY_DN102053_c0_g1_i1, TRINITY_DN102782_c0_g1_i1, TRINITY_DN110269_c0_g1_i1, TRINITY_DN120763_c1_g1_i1, TRINITY_DN66497_c0_g1_i1, TRINITY_DN114265_c0_g2_i1, TRINITY_DN119062_c0_g2_i1, TRINITY_DN79462_c0_g1_i1, …
[TOP, DETAILS]	GO:0016102	diterpenoid biosynthetic process	BIOLOGICAL_PROCESS	26	0.280826	1.72759	0.0151803	0.215738	1	27398	tags=50%, list=22%, signal=64%	TRINITY_DN110372_c0_g4_i2, TRINITY_DN581_c0_g1_i1, TRINITY_DN116744_c0_g1_i4, TRINITY_DN106579_c1_g1_i1, TRINITY_DN115039_c3_g1_i1, TRINITY_DN110267_c0_g2_i1, TRINITY_DN109159_c0_g1_i1, TRINITY_DN106791_c0_g3_i1, TRINITY_DN57779_c0_g1_i1, TRINITY_DN50353_c0_g1_i1, TRINITY_DN96200_c0_g1_i1, TRINITY_DN109733_c2_g7_i1, TRINITY_DN107321_c2_g4_i1
[TOP, DETAILS]	GO:0010573	vascular endothelial growth factor production	BIOLOGICAL_PROCESS	18	0.345271	1.72715	0.0286885	0.215816	1	67945	tags=89%, list=54%, signal=195%	TRINITY_DN117564_c0_g1_i3, TRINITY_DN112761_c0_g1_i1, TRINITY_DN23065_c0_g1_i1, TRINITY_DN73777_c0_g1_i1, TRINITY_DN86056_c0_g2_i1, TRINITY_DN23851_c0_g1_i1, TRINITY_DN83485_c0_g1_i1, TRINITY_DN107840_c7_g4_i1, TRINITY_DN120992_c0_g2_i1, TRINITY_DN104218_c15_g1_i1, TRINITY_DN26670_c0_g1_i1, TRINITY_DN113516_c13_g1_i1, TRINITY_DN105266_c17_g1_i1, TRINITY_DN101223_c0_g1_i2, TRINITY_DN104872_c0_g11_…
[TOP, DETAILS]	GO:0043405	regulation of MAP kinase activity	BIOLOGICAL_PROCESS	349	0.0792186	1.72663	0.0251451	0.216047	1	53868	tags=51%, list=43%, signal=89%	TRINITY_DN118250_c0_g1_i1, TRINITY_DN113479_c1_g1_i1, TRINITY_DN111501_c1_g1_i3, TRINITY_DN112284_c0_g1_i1, TRINITY_DN105006_c0_g2_i1, TRINITY_DN117280_c3_g2_i1, TRINITY_DN103645_c1_g2_i1, TRINITY_DN119523_c0_g1_i2, TRINITY_DN91530_c0_g1_i2, TRINITY_DN59085_c0_g1_i1, TRINITY_DN101821_c0_g2_i1, TRINITY_DN107596_c1_g6_i1, TRINITY_DN51855_c0_g1_i1, TRINITY_DN120632_c1_g4_i1, TRINITY_DN99416_c0_g2_i1…
[TOP, DETAILS]	GO:0046456	icosanoid biosynthetic process	BIOLOGICAL_PROCESS	43	0.217568	1.72647	0.0241935	0.215862	1	68730	tags=77%, list=55%, signal=170%	TRINITY_DN87833_c0_g1_i1, TRINITY_DN21991_c0_g1_i1, TRINITY_DN31763_c0_g1_i1, TRINITY_DN37216_c0_g1_i1, TRINITY_DN137585_c0_g1_i1, TRINITY_DN135655_c0_g1_i1, TRINITY_DN96110_c0_g1_i2, TRINITY_DN82697_c0_g1_i1, TRINITY_DN109072_c3_g1_i2, TRINITY_DN150245_c0_g1_i1, TRINITY_DN66880_c0_g1_i1, TRINITY_DN122883_c0_g1_i1, TRINITY_DN20154_c0_g1_i1, TRINITY_DN120514_c0_g2_i1, TRINITY_DN39054_c0_g1_i1, TRI…
[TOP, DETAILS]	GO:0031055	chromatin remodeling at centromere	BIOLOGICAL_PROCESS	27	0.277082	1.72624	0.0217822	0.215691	1	81097	tags=93%, list=65%, signal=264%	TRINITY_DN120869_c0_g3_i1, TRINITY_DN46355_c0_g1_i1, TRINITY_DN116699_c2_g8_i1, TRINITY_DN109431_c0_g1_i2, TRINITY_DN105241_c1_g10_i1, TRINITY_DN141338_c0_g1_i1, TRINITY_DN119956_c3_g2_i1, TRINITY_DN94139_c0_g2_i1, TRINITY_DN105241_c1_g6_i1, TRINITY_DN137036_c0_g1_i1, TRINITY_DN3244_c0_g1_i1, TRINITY_DN53524_c0_g1_i1, TRINITY_DN52730_c0_g1_i1, TRINITY_DN108522_c0_g1_i2, TRINITY_DN51407_c0_g1_i1, …
[TOP, DETAILS]	GO:0009750	response to fructose	BIOLOGICAL_PROCESS	21	0.314155	1.72558	0.0284553	0.21599	1	55964	tags=76%, list=45%, signal=138%	TRINITY_DN107636_c0_g3_i7, TRINITY_DN108537_c1_g4_i1, TRINITY_DN106579_c1_g1_i1, TRINITY_DN115039_c3_g1_i1, TRINITY_DN110267_c0_g2_i1, TRINITY_DN109159_c0_g1_i1, TRINITY_DN121124_c0_g1_i3, TRINITY_DN105192_c2_g1_i6, TRINITY_DN105192_c1_g2_i1, TRINITY_DN104544_c1_g1_i9, TRINITY_DN106791_c0_g3_i1, TRINITY_DN110516_c0_g3_i2, TRINITY_DN96200_c0_g1_i1, TRINITY_DN109733_c2_g7_i1, TRINITY_DN107321_c2_g4…
[TOP, DETAILS]	GO:0072331	signal transduction by p53 class mediator	BIOLOGICAL_PROCESS	235	0.0960283	1.72524	0.0210084	0.215988	1	93320	tags=84%, list=75%, signal=332%	TRINITY_DN135339_c0_g1_i1, TRINITY_DN102163_c0_g1_i2, TRINITY_DN71956_c0_g1_i1, TRINITY_DN120363_c0_g4_i1, TRINITY_DN104521_c0_g2_i3, TRINITY_DN108211_c2_g8_i1, TRINITY_DN108525_c2_g2_i1, TRINITY_DN106474_c0_g2_i1, TRINITY_DN37919_c0_g1_i1, TRINITY_DN50842_c0_g2_i2, TRINITY_DN111874_c4_g2_i1, TRINITY_DN117100_c0_g1_i1, TRINITY_DN36195_c0_g1_i1, TRINITY_DN94578_c0_g1_i1, TRINITY_DN143965_c0_g1_i1,…
[TOP, DETAILS]	GO:0031109	microtubule polymerization or depolymerization	BIOLOGICAL_PROCESS	171	0.112119	1.72493	0.00787402	0.215967	1	68593	tags=66%, list=55%, signal=146%	TRINITY_DN104934_c0_g2_i2, TRINITY_DN44363_c0_g1_i1, TRINITY_DN89087_c0_g1_i1, TRINITY_DN145374_c0_g1_i1, TRINITY_DN113484_c1_g2_i1, TRINITY_DN84406_c0_g1_i2, TRINITY_DN117315_c1_g7_i1, TRINITY_DN143561_c0_g1_i1, TRINITY_DN4933_c0_g1_i1, TRINITY_DN120617_c0_g1_i3, TRINITY_DN123531_c0_g1_i1, TRINITY_DN113001_c1_g2_i1, TRINITY_DN140951_c0_g1_i1, TRINITY_DN119308_c3_g1_i4, TRINITY_DN109199_c0_g2_i1,…
[TOP, DETAILS]	GO:0070001	aspartic-type peptidase activity	MOLECULAR_FUNCTION	233	0.0961049	1.72453	0.0184805	0.216008	1	56131	tags=55%, list=45%, signal=99%	TRINITY_DN115779_c1_g1_i1, TRINITY_DN63005_c0_g1_i1, TRINITY_DN106671_c6_g2_i1, TRINITY_DN115975_c0_g2_i1, TRINITY_DN108718_c1_g3_i1, TRINITY_DN114452_c0_g10_i2, TRINITY_DN42231_c0_g1_i1, TRINITY_DN113279_c5_g1_i1, TRINITY_DN41133_c0_g1_i1, TRINITY_DN140708_c0_g1_i1, TRINITY_DN108818_c4_g1_i1, TRINITY_DN107246_c2_g6_i1, TRINITY_DN115416_c0_g1_i2, TRINITY_DN107836_c1_g1_i1, TRINITY_DN117085_c1_g4_…
[TOP, DETAILS]	GO:0036294	cellular response to decreased oxygen levels	BIOLOGICAL_PROCESS	196	0.102608	1.72418	0.0238095	0.216053	1	93681	tags=85%, list=75%, signal=340%	TRINITY_DN114197_c1_g1_i1, TRINITY_DN120690_c0_g1_i3, TRINITY_DN95149_c1_g1_i1, TRINITY_DN126512_c0_g1_i1, TRINITY_DN105037_c0_g1_i1, TRINITY_DN130915_c0_g1_i1, TRINITY_DN115325_c1_g2_i1, TRINITY_DN145595_c0_g1_i1, TRINITY_DN46531_c0_g1_i1, TRINITY_DN12652_c0_g1_i1, TRINITY_DN59367_c0_g1_i2, TRINITY_DN68788_c0_g1_i1, TRINITY_DN38388_c0_g1_i1, TRINITY_DN122883_c0_g1_i1, TRINITY_DN111404_c4_g1_i2, …
[TOP, DETAILS]	GO:0043332	mating projection tip	CELLULAR_COMPONENT	87	0.158948	1.72399	0.0192308	0.215856	1	60593	tags=64%, list=48%, signal=125%	TRINITY_DN124644_c0_g1_i1, TRINITY_DN109002_c2_g1_i1, TRINITY_DN84182_c0_g1_i2, TRINITY_DN109866_c0_g2_i1, TRINITY_DN119467_c0_g1_i1, TRINITY_DN108098_c2_g6_i1, TRINITY_DN107880_c10_g2_i1, TRINITY_DN74953_c0_g1_i1, TRINITY_DN41627_c0_g1_i1, TRINITY_DN84663_c0_g1_i1, TRINITY_DN103239_c0_g2_i2, TRINITY_DN103477_c0_g7_i1, TRINITY_DN111604_c1_g3_i1, TRINITY_DN120044_c0_g9_i1, TRINITY_DN114960_c0_g1_i…
[TOP, DETAILS]	GO:0001658	branching involved in ureteric bud morphogenesis	BIOLOGICAL_PROCESS	18	0.336993	1.7238	0.0180361	0.215699	1	55093	tags=78%, list=44%, signal=139%	TRINITY_DN93537_c0_g1_i1, TRINITY_DN112459_c1_g2_i1, TRINITY_DN107753_c0_g3_i2, TRINITY_DN20690_c0_g1_i1, TRINITY_DN113754_c1_g1_i6, TRINITY_DN104902_c0_g2_i1, TRINITY_DN112298_c1_g8_i1, TRINITY_DN130891_c0_g1_i1, TRINITY_DN103566_c0_g2_i5, TRINITY_DN91172_c0_g1_i1, TRINITY_DN112312_c1_g6_i1, TRINITY_DN111024_c0_g3_i1, TRINITY_DN118053_c3_g1_i5, TRINITY_DN36883_c0_g1_i1
[TOP, DETAILS]	GO:0072171	mesonephric tubule morphogenesis	BIOLOGICAL_PROCESS	21	0.321126	1.7231	0.022	0.216055	1	55093	tags=76%, list=44%, signal=136%	TRINITY_DN93537_c0_g1_i1, TRINITY_DN112459_c1_g2_i1, TRINITY_DN107753_c0_g3_i2, TRINITY_DN20690_c0_g1_i1, TRINITY_DN113754_c1_g1_i6, TRINITY_DN104902_c0_g2_i1, TRINITY_DN21610_c0_g1_i1, TRINITY_DN112298_c1_g8_i1, TRINITY_DN149464_c0_g1_i1, TRINITY_DN130891_c0_g1_i1, TRINITY_DN103566_c0_g2_i5, TRINITY_DN91172_c0_g1_i1, TRINITY_DN112312_c1_g6_i1, TRINITY_DN111024_c0_g3_i1, TRINITY_DN118053_c3_g1_i5…
[TOP, DETAILS]	GO:0001655	urogenital system development	BIOLOGICAL_PROCESS	255	0.0914688	1.72297	0.0174081	0.215833	1	35641	tags=38%, list=29%, signal=53%	TRINITY_DN15888_c0_g1_i1, TRINITY_DN119083_c4_g2_i1, TRINITY_DN134431_c0_g1_i1, TRINITY_DN118696_c2_g4_i1, TRINITY_DN89087_c0_g1_i1, TRINITY_DN120137_c0_g3_i1, TRINITY_DN65930_c0_g1_i1, TRINITY_DN113484_c1_g2_i1, TRINITY_DN116384_c1_g1_i4, TRINITY_DN112733_c4_g2_i1, TRINITY_DN117315_c1_g7_i1, TRINITY_DN121454_c0_g1_i1, TRINITY_DN100050_c0_g1_i2, TRINITY_DN113935_c9_g1_i1, TRINITY_DN87871_c0_g1_i1…
[TOP, DETAILS]	GO:0006813	potassium ion transport	BIOLOGICAL_PROCESS	326	0.0810901	1.72122	0.023166	0.217374	1	29761	tags=32%, list=24%, signal=42%	TRINITY_DN108939_c0_g7_i1, TRINITY_DN115093_c1_g1_i5, TRINITY_DN105779_c1_g3_i1, TRINITY_DN113240_c1_g5_i1, TRINITY_DN116384_c1_g1_i4, TRINITY_DN116377_c2_g1_i4, TRINITY_DN111687_c2_g4_i3, TRINITY_DN91530_c0_g1_i2, TRINITY_DN110054_c1_g8_i1, TRINITY_DN117886_c0_g2_i1, TRINITY_DN115644_c1_g2_i1, TRINITY_DN107233_c0_g1_i4, TRINITY_DN101430_c0_g1_i3, TRINITY_DN114904_c0_g4_i1, TRINITY_DN109322_c3_g1…
[TOP, DETAILS]	GO:0051452	intracellular pH reduction	BIOLOGICAL_PROCESS	65	0.179587	1.72118	0.0222222	0.217036	1	77548	tags=80%, list=62%, signal=211%	TRINITY_DN97907_c0_g1_i1, TRINITY_DN107921_c0_g7_i1, TRINITY_DN110543_c0_g3_i1, TRINITY_DN54934_c0_g1_i1, TRINITY_DN103574_c3_g1_i1, TRINITY_DN82035_c0_g2_i1, TRINITY_DN71000_c0_g1_i1, TRINITY_DN50215_c0_g1_i1, TRINITY_DN98643_c0_g1_i1, TRINITY_DN102543_c0_g1_i4, TRINITY_DN1718_c0_g1_i1, TRINITY_DN143522_c0_g1_i1, TRINITY_DN4275_c0_g1_i1, TRINITY_DN57448_c0_g1_i1, TRINITY_DN100764_c0_g1_i1, TRINI…
[TOP, DETAILS]	GO:0048255	mRNA stabilization	BIOLOGICAL_PROCESS	132	0.127034	1.72086	0.026	0.216986	1	22958	tags=31%, list=18%, signal=38%	TRINITY_DN113899_c3_g2_i1, TRINITY_DN112441_c1_g3_i6, TRINITY_DN113479_c1_g1_i1, TRINITY_DN116785_c1_g1_i1, TRINITY_DN114622_c0_g1_i10, TRINITY_DN106534_c1_g1_i2, TRINITY_DN109626_c0_g2_i1, TRINITY_DN109118_c0_g5_i2, TRINITY_DN113000_c2_g2_i1, TRINITY_DN117280_c3_g2_i1, TRINITY_DN120907_c3_g2_i2, TRINITY_DN113899_c3_g4_i1, TRINITY_DN59085_c0_g1_i1, TRINITY_DN120632_c1_g4_i1, TRINITY_DN112315_c2_g…
[TOP, DETAILS]	GO:0004867	serine-type endopeptidase inhibitor activity	MOLECULAR_FUNCTION	35	0.246076	1.72012	0.0295276	0.217482	1	58523	tags=71%, list=47%, signal=134%	TRINITY_DN91135_c0_g1_i1, TRINITY_DN82120_c0_g1_i1, TRINITY_DN108776_c1_g1_i3, TRINITY_DN42221_c0_g1_i1, TRINITY_DN5625_c0_g1_i1, TRINITY_DN67467_c0_g1_i1, TRINITY_DN93305_c0_g1_i1, TRINITY_DN27481_c0_g1_i1, TRINITY_DN111689_c1_g1_i1, TRINITY_DN111689_c2_g8_i1, TRINITY_DN115900_c0_g1_i1, TRINITY_DN120693_c1_g2_i1, TRINITY_DN35554_c0_g1_i1, TRINITY_DN109616_c1_g1_i1, TRINITY_DN110355_c2_g1_i1, TRI…
[TOP, DETAILS]	GO:0071456	cellular response to hypoxia	BIOLOGICAL_PROCESS	164	0.116412	1.71964	0.0200803	0.217597	1	93681	tags=87%, list=75%, signal=345%	TRINITY_DN120690_c0_g1_i3, TRINITY_DN95149_c1_g1_i1, TRINITY_DN126512_c0_g1_i1, TRINITY_DN105037_c0_g1_i1, TRINITY_DN130915_c0_g1_i1, TRINITY_DN115325_c1_g2_i1, TRINITY_DN145595_c0_g1_i1, TRINITY_DN12652_c0_g1_i1, TRINITY_DN59367_c0_g1_i2, TRINITY_DN68788_c0_g1_i1, TRINITY_DN38388_c0_g1_i1, TRINITY_DN122883_c0_g1_i1, TRINITY_DN106101_c0_g1_i2, TRINITY_DN112937_c3_g4_i3, TRINITY_DN116390_c0_g1_i3,…
[TOP, DETAILS]	GO:0031573	intra-S DNA damage checkpoint	BIOLOGICAL_PROCESS	26	0.285238	1.71909	0.0201207	0.217766	1	70108	tags=85%, list=56%, signal=193%	TRINITY_DN108522_c0_g1_i2, TRINITY_DN136096_c0_g1_i1, TRINITY_DN118741_c0_g1_i1, TRINITY_DN118715_c0_g1_i1, TRINITY_DN135339_c0_g1_i1, TRINITY_DN113125_c3_g7_i1, TRINITY_DN113019_c0_g2_i1, TRINITY_DN79238_c0_g2_i1, TRINITY_DN63869_c0_g1_i1, TRINITY_DN141519_c0_g1_i1, TRINITY_DN104245_c1_g1_i1, TRINITY_DN103645_c0_g2_i2, TRINITY_DN105337_c0_g2_i1, TRINITY_DN79253_c0_g1_i2, TRINITY_DN16578_c0_g1_i1…
[TOP, DETAILS]	GO:0051607	defense response to virus	BIOLOGICAL_PROCESS	225	0.099944	1.71865	0.0262626	0.217814	1	98066	tags=88%, list=78%, signal=410%	TRINITY_DN73040_c0_g1_i1, TRINITY_DN83100_c0_g1_i3, TRINITY_DN113484_c1_g2_i1, TRINITY_DN109647_c0_g1_i5, TRINITY_DN66497_c0_g1_i1, TRINITY_DN130000_c0_g1_i1, TRINITY_DN121240_c1_g3_i8, TRINITY_DN115927_c4_g5_i1, TRINITY_DN65577_c0_g1_i1, TRINITY_DN79173_c0_g2_i1, TRINITY_DN107567_c0_g1_i1, TRINITY_DN82851_c0_g1_i1, TRINITY_DN63958_c0_g1_i1, TRINITY_DN124836_c0_g1_i1, TRINITY_DN116070_c6_g8_i1, T…
[TOP, DETAILS]	GO:0004197	cysteine-type endopeptidase activity	MOLECULAR_FUNCTION	282	0.0877453	1.71752	0.0167364	0.218676	1	53762	tags=52%, list=43%, signal=91%	TRINITY_DN56827_c0_g1_i1, TRINITY_DN65942_c0_g1_i1, TRINITY_DN120235_c0_g3_i1, TRINITY_DN108886_c0_g4_i3, TRINITY_DN111225_c0_g2_i2, TRINITY_DN109304_c0_g1_i2, TRINITY_DN94986_c0_g1_i1, TRINITY_DN105294_c0_g1_i3, TRINITY_DN140614_c0_g1_i1, TRINITY_DN64136_c0_g1_i1, TRINITY_DN48981_c0_g1_i1, TRINITY_DN105559_c1_g3_i4, TRINITY_DN110551_c0_g1_i5, TRINITY_DN76162_c0_g1_i1, TRINITY_DN101388_c2_g1_i3, …
[TOP, DETAILS]	GO:0032982	myosin filament	CELLULAR_COMPONENT	27	0.274611	1.71728	0.0315985	0.218538	1	76777	tags=89%, list=61%, signal=230%	TRINITY_DN116671_c2_g1_i1, TRINITY_DN114383_c2_g5_i2, TRINITY_DN1164_c0_g1_i1, TRINITY_DN120137_c0_g3_i1, TRINITY_DN118694_c0_g2_i1, TRINITY_DN116671_c2_g4_i1, TRINITY_DN119894_c0_g1_i1, TRINITY_DN83533_c0_g1_i2, TRINITY_DN112393_c0_g3_i1, TRINITY_DN118426_c0_g5_i1, TRINITY_DN119268_c0_g1_i12, TRINITY_DN118426_c0_g1_i1, TRINITY_DN108098_c2_g6_i1, TRINITY_DN108121_c0_g1_i1, TRINITY_DN133933_c0_g1_…
[TOP, DETAILS]	GO:0072234	metanephric nephron tubule development	BIOLOGICAL_PROCESS	15	0.371046	1.71639	0.0162933	0.219138	1	53614	tags=80%, list=43%, signal=140%	TRINITY_DN121417_c0_g1_i2, TRINITY_DN106993_c0_g2_i1, TRINITY_DN130891_c0_g1_i1, TRINITY_DN108023_c0_g4_i1, TRINITY_DN79177_c0_g1_i1, TRINITY_DN104902_c0_g2_i1, TRINITY_DN80958_c0_g1_i1, TRINITY_DN75389_c0_g1_i1, TRINITY_DN112312_c1_g6_i1, TRINITY_DN111024_c0_g3_i1, TRINITY_DN112298_c1_g8_i1, TRINITY_DN7256_c0_g1_i1
[TOP, DETAILS]	GO:0007135	meiosis II	BIOLOGICAL_PROCESS	24	0.293447	1.71609	0.0209924	0.219102	1	20613	tags=46%, list=16%, signal=55%	TRINITY_DN111122_c1_g4_i1, TRINITY_DN105541_c0_g6_i1, TRINITY_DN106233_c0_g1_i5, TRINITY_DN117847_c1_g5_i1, TRINITY_DN109199_c0_g2_i1, TRINITY_DN110794_c2_g1_i1, TRINITY_DN113631_c0_g1_i1, TRINITY_DN111625_c1_g2_i1, TRINITY_DN112842_c0_g2_i1, TRINITY_DN107040_c0_g6_i1, TRINITY_DN113630_c0_g4_i1
[TOP, DETAILS]	GO:0045921	positive regulation of exocytosis	BIOLOGICAL_PROCESS	79	0.164312	1.71599	0.0216535	0.218831	1	77560	tags=78%, list=62%, signal=207%	TRINITY_DN72521_c0_g1_i1, TRINITY_DN69121_c0_g1_i1, TRINITY_DN68417_c0_g2_i1, TRINITY_DN121057_c0_g1_i14, TRINITY_DN21991_c0_g1_i1, TRINITY_DN66283_c0_g1_i1, TRINITY_DN103574_c3_g1_i1, TRINITY_DN108098_c2_g6_i1, TRINITY_DN114844_c0_g2_i1, TRINITY_DN99707_c0_g2_i1, TRINITY_DN94702_c0_g1_i1, TRINITY_DN120861_c0_g2_i4, TRINITY_DN18330_c0_g1_i1, TRINITY_DN23243_c0_g1_i1, TRINITY_DN104545_c1_g1_i1, TR…
[TOP, DETAILS]	GO:0002718	regulation of cytokine production involved in immune response	BIOLOGICAL_PROCESS	67	0.177238	1.71522	0.0238569	0.219313	1	67396	tags=72%, list=54%, signal=155%	TRINITY_DN104336_c17_g1_i2, TRINITY_DN109053_c1_g1_i1, TRINITY_DN44781_c0_g1_i1, TRINITY_DN101774_c0_g1_i1, TRINITY_DN108739_c13_g2_i1, TRINITY_DN69121_c0_g1_i1, TRINITY_DN139783_c0_g1_i1, TRINITY_DN60945_c0_g1_i1, TRINITY_DN101471_c0_g1_i1, TRINITY_DN95605_c0_g1_i4, TRINITY_DN113425_c0_g3_i2, TRINITY_DN120326_c0_g1_i1, TRINITY_DN115940_c0_g2_i6, TRINITY_DN121240_c1_g3_i8, TRINITY_DN114148_c0_g3_…
[TOP, DETAILS]	GO:0032606	type I interferon production	BIOLOGICAL_PROCESS	160	0.115203	1.71462	0.0326531	0.21962	1	76228	tags=73%, list=61%, signal=186%	TRINITY_DN106724_c13_g8_i1, TRINITY_DN116329_c0_g2_i4, TRINITY_DN145111_c0_g1_i1, TRINITY_DN113484_c1_g2_i1, TRINITY_DN46320_c0_g1_i1, TRINITY_DN133845_c0_g1_i1, TRINITY_DN66497_c0_g1_i1, TRINITY_DN12652_c0_g1_i1, TRINITY_DN104245_c1_g1_i1, TRINITY_DN108525_c2_g2_i1, TRINITY_DN121240_c1_g3_i8, TRINITY_DN115927_c4_g5_i1, TRINITY_DN79177_c0_g1_i1, TRINITY_DN105311_c1_g7_i1, TRINITY_DN16578_c0_g1_i1…
[TOP, DETAILS]	GO:0018410	C-terminal protein amino acid modification	BIOLOGICAL_PROCESS	27	0.272314	1.71394	0.0233918	0.219995	1	77064	tags=89%, list=62%, signal=232%	TRINITY_DN116918_c0_g1_i1, TRINITY_DN111203_c0_g2_i1, TRINITY_DN40733_c0_g1_i1, TRINITY_DN117661_c0_g7_i1, TRINITY_DN149197_c0_g1_i1, TRINITY_DN76743_c0_g1_i1, TRINITY_DN32011_c0_g1_i1, TRINITY_DN102396_c0_g1_i1, TRINITY_DN110941_c2_g3_i2, TRINITY_DN109163_c2_g2_i1, TRINITY_DN111847_c1_g1_i1, TRINITY_DN114822_c2_g1_i1, TRINITY_DN111514_c0_g1_i3, TRINITY_DN109869_c1_g3_i1, TRINITY_DN67499_c0_g1_i1…
[TOP, DETAILS]	GO:0099094	ligand-gated cation channel activity	MOLECULAR_FUNCTION	75	0.165059	1.71369	0.0229885	0.219894	1	31040	tags=41%, list=25%, signal=55%	TRINITY_DN106921_c0_g1_i1, TRINITY_DN106451_c0_g1_i8, TRINITY_DN105941_c0_g3_i1, TRINITY_DN109691_c0_g1_i1, TRINITY_DN104902_c0_g2_i1, TRINITY_DN119632_c3_g1_i1, TRINITY_DN116377_c2_g1_i4, TRINITY_DN107233_c0_g1_i4, TRINITY_DN114904_c0_g4_i1, TRINITY_DN140396_c0_g1_i1, TRINITY_DN112312_c1_g6_i1, TRINITY_DN137777_c0_g1_i1, TRINITY_DN111024_c0_g3_i1, TRINITY_DN109368_c13_g1_i1, TRINITY_DN103574_c5_…
[TOP, DETAILS]	GO:2000774	positive regulation of cellular senescence	BIOLOGICAL_PROCESS	16	0.355806	1.71367	0.0251046	0.219526	1	64892	tags=88%, list=52%, signal=182%	TRINITY_DN108040_c13_g1_i1, TRINITY_DN108090_c21_g2_i1, TRINITY_DN114392_c4_g2_i1, TRINITY_DN110157_c12_g3_i1, TRINITY_DN35671_c0_g1_i1, TRINITY_DN135655_c0_g1_i1, TRINITY_DN112899_c17_g6_i1, TRINITY_DN114604_c12_g2_i1, TRINITY_DN109689_c14_g1_i1, TRINITY_DN110407_c15_g1_i1, TRINITY_DN36195_c0_g1_i1, TRINITY_DN109779_c0_g2_i3, TRINITY_DN122883_c0_g1_i1, TRINITY_DN94423_c0_g1_i2
[TOP, DETAILS]	GO:0001650	fibrillar center	CELLULAR_COMPONENT	160	0.115869	1.7134	0.0194932	0.21942	1	69115	tags=67%, list=55%, signal=149%	TRINITY_DN115510_c0_g2_i1, TRINITY_DN91959_c0_g1_i1, TRINITY_DN72490_c0_g1_i2, TRINITY_DN47749_c0_g1_i2, TRINITY_DN9093_c0_g1_i1, TRINITY_DN126635_c0_g1_i1, TRINITY_DN108211_c2_g8_i1, TRINITY_DN39673_c0_g1_i1, TRINITY_DN60660_c0_g1_i1, TRINITY_DN79462_c0_g1_i1, TRINITY_DN113111_c1_g6_i2, TRINITY_DN119716_c0_g1_i4, TRINITY_DN41663_c0_g1_i1, TRINITY_DN62112_c0_g1_i1, TRINITY_DN91837_c0_g1_i1, TRINI…
[TOP, DETAILS]	GO:0043547	positive regulation of GTPase activity	BIOLOGICAL_PROCESS	397	0.0726006	1.71251	0.0139442	0.219982	1	79729	tags=71%, list=64%, signal=196%	TRINITY_DN122105_c0_g1_i1, TRINITY_DN106456_c0_g2_i2, TRINITY_DN78444_c0_g1_i1, TRINITY_DN116229_c13_g6_i1, TRINITY_DN134774_c0_g1_i1, TRINITY_DN127071_c0_g1_i1, TRINITY_DN115283_c13_g3_i1, TRINITY_DN111288_c2_g1_i1, TRINITY_DN32548_c0_g1_i1, TRINITY_DN47574_c0_g1_i2, TRINITY_DN102986_c0_g2_i1, TRINITY_DN78217_c0_g2_i1, TRINITY_DN108525_c2_g2_i1, TRINITY_DN111110_c0_g1_i1, TRINITY_DN84663_c0_g1_i…
[TOP, DETAILS]	GO:0034080	CENP-A containing nucleosome assembly	BIOLOGICAL_PROCESS	17	0.351503	1.71156	0.0244898	0.220719	1	66349	tags=88%, list=53%, signal=188%	TRINITY_DN52730_c0_g1_i1, TRINITY_DN98213_c0_g1_i3, TRINITY_DN46355_c0_g1_i1, TRINITY_DN136628_c0_g1_i1, TRINITY_DN67584_c0_g1_i1, TRINITY_DN102462_c0_g1_i2, TRINITY_DN103005_c0_g1_i2, TRINITY_DN85276_c0_g1_i1, TRINITY_DN119956_c3_g2_i1, TRINITY_DN137036_c0_g1_i1, TRINITY_DN3244_c0_g1_i1, TRINITY_DN116927_c0_g1_i1, TRINITY_DN32751_c0_g1_i1, TRINITY_DN53524_c0_g1_i1, TRINITY_DN1559_c0_g1_i1
[TOP, DETAILS]	GO:0030990	intraciliary transport particle	CELLULAR_COMPONENT	86	0.156108	1.71073	0.0143737	0.221219	1	56070	tags=60%, list=45%, signal=110%	TRINITY_DN115255_c9_g4_i1, TRINITY_DN141007_c0_g1_i1, TRINITY_DN109585_c11_g8_i1, TRINITY_DN107993_c8_g3_i1, TRINITY_DN120900_c1_g2_i1, TRINITY_DN114079_c0_g4_i2, TRINITY_DN113484_c1_g2_i1, TRINITY_DN105309_c14_g5_i1, TRINITY_DN107405_c3_g1_i1, TRINITY_DN114344_c1_g1_i2, TRINITY_DN113471_c16_g1_i1, TRINITY_DN92218_c0_g1_i1, TRINITY_DN119404_c5_g2_i2, TRINITY_DN104457_c0_g1_i1, TRINITY_DN110407_c7…
[TOP, DETAILS]	GO:0043534	blood vessel endothelial cell migration	BIOLOGICAL_PROCESS	95	0.148598	1.71061	0.024948	0.220945	1	97210	tags=93%, list=78%, signal=417%	TRINITY_DN82002_c0_g1_i1, TRINITY_DN97888_c0_g1_i2, TRINITY_DN79891_c0_g1_i1, TRINITY_DN12974_c0_g1_i1, TRINITY_DN115805_c0_g1_i5, TRINITY_DN123561_c0_g1_i1, TRINITY_DN86896_c0_g1_i1, TRINITY_DN111672_c0_g2_i2, TRINITY_DN135655_c0_g1_i1, TRINITY_DN89632_c0_g1_i1, TRINITY_DN66197_c0_g1_i2, TRINITY_DN109312_c13_g3_i1, TRINITY_DN107392_c0_g1_i3, TRINITY_DN139176_c0_g1_i1, TRINITY_DN107295_c2_g1_i1, …
[TOP, DETAILS]	GO:0032675	regulation of interleukin-6 production	BIOLOGICAL_PROCESS	171	0.108991	1.71043	0.0199601	0.220784	1	66060	tags=64%, list=53%, signal=135%	TRINITY_DN116329_c0_g2_i4, TRINITY_DN113479_c1_g1_i1, TRINITY_DN69121_c0_g1_i1, TRINITY_DN145111_c0_g1_i1, TRINITY_DN139783_c0_g1_i1, TRINITY_DN117280_c3_g2_i1, TRINITY_DN119523_c0_g1_i2, TRINITY_DN111288_c2_g1_i1, TRINITY_DN113839_c3_g1_i2, TRINITY_DN90757_c0_g1_i1, TRINITY_DN59085_c0_g1_i1, TRINITY_DN120326_c0_g1_i1, TRINITY_DN117726_c0_g4_i1, TRINITY_DN121240_c1_g3_i8, TRINITY_DN120632_c1_g4_i…
[TOP, DETAILS]	GO:0034113	heterotypic cell-cell adhesion	BIOLOGICAL_PROCESS	37	0.235373	1.71035	0.0201207	0.220481	1	75302	tags=84%, list=60%, signal=211%	TRINITY_DN108966_c18_g2_i1, TRINITY_DN113425_c0_g3_i2, TRINITY_DN120636_c4_g1_i1, TRINITY_DN42141_c0_g1_i1, TRINITY_DN121240_c1_g3_i8, TRINITY_DN20129_c0_g1_i1, TRINITY_DN112794_c0_g1_i1, TRINITY_DN131510_c0_g1_i1, TRINITY_DN142447_c0_g1_i1, TRINITY_DN120861_c0_g2_i4, TRINITY_DN121376_c0_g1_i1, TRINITY_DN121355_c3_g1_i1, TRINITY_DN143340_c0_g1_i1, TRINITY_DN113425_c0_g2_i2, TRINITY_DN113754_c1_g1…
[TOP, DETAILS]	GO:0002237	response to molecule of bacterial origin	BIOLOGICAL_PROCESS	410	0.0727556	1.71028	0.0262626	0.220165	1	68056	tags=62%, list=54%, signal=135%	TRINITY_DN82002_c0_g1_i1, TRINITY_DN113143_c0_g1_i1, TRINITY_DN113479_c1_g1_i1, TRINITY_DN116302_c0_g9_i1, TRINITY_DN97588_c0_g1_i1, TRINITY_DN145111_c0_g1_i1, TRINITY_DN117280_c3_g2_i1, TRINITY_DN50499_c0_g1_i1, TRINITY_DN8703_c0_g1_i1, TRINITY_DN109022_c0_g1_i2, TRINITY_DN59085_c0_g1_i1, TRINITY_DN105294_c0_g1_i3, TRINITY_DN118065_c0_g2_i1, TRINITY_DN120326_c0_g1_i1, TRINITY_DN117726_c0_g4_i1, …
[TOP, DETAILS]	GO:0044804	autophagy of nucleus	BIOLOGICAL_PROCESS	43	0.223901	1.70931	0.0177866	0.220886	1	56313	tags=67%, list=45%, signal=123%	TRINITY_DN76743_c0_g1_i1, TRINITY_DN107792_c2_g1_i1, TRINITY_DN47565_c0_g1_i1, TRINITY_DN101829_c0_g1_i1, TRINITY_DN83314_c0_g1_i1, TRINITY_DN111847_c1_g1_i1, TRINITY_DN125315_c0_g1_i1, TRINITY_DN113628_c1_g1_i1, TRINITY_DN114148_c0_g3_i1, TRINITY_DN104007_c0_g1_i1, TRINITY_DN135083_c0_g1_i1, TRINITY_DN28584_c0_g1_i1, TRINITY_DN56782_c0_g1_i1, TRINITY_DN117737_c3_g4_i1, TRINITY_DN149934_c0_g1_i1,…
[TOP, DETAILS]	GO:0006772	thiamine metabolic process	BIOLOGICAL_PROCESS	18	0.334142	1.70778	0.0244898	0.222175	1	41563	tags=67%, list=33%, signal=100%	TRINITY_DN108581_c0_g4_i1, TRINITY_DN72664_c0_g1_i1, TRINITY_DN138891_c0_g1_i1, TRINITY_DN110072_c0_g1_i1, TRINITY_DN118490_c0_g6_i1, TRINITY_DN107859_c0_g1_i1, TRINITY_DN113144_c0_g4_i2, TRINITY_DN63294_c0_g2_i1, TRINITY_DN106934_c0_g4_i1, TRINITY_DN120961_c1_g2_i1, TRINITY_DN106934_c0_g5_i1, TRINITY_DN105146_c0_g1_i1
[TOP, DETAILS]	GO:0050688	regulation of defense response to virus	BIOLOGICAL_PROCESS	116	0.137504	1.70738	0.0230126	0.222225	1	65789	tags=66%, list=53%, signal=140%	TRINITY_DN106724_c13_g8_i1, TRINITY_DN116329_c0_g2_i4, TRINITY_DN48418_c0_g1_i1, TRINITY_DN5930_c0_g1_i1, TRINITY_DN92294_c0_g1_i1, TRINITY_DN122175_c0_g1_i1, TRINITY_DN116797_c2_g4_i2, TRINITY_DN11637_c0_g1_i1, TRINITY_DN113484_c1_g2_i1, TRINITY_DN129518_c0_g1_i1, TRINITY_DN55919_c0_g1_i1, TRINITY_DN110116_c7_g1_i1, TRINITY_DN116631_c2_g1_i1, TRINITY_DN121240_c1_g3_i8, TRINITY_DN115927_c4_g5_i1,…
[TOP, DETAILS]	GO:0014074	response to purine-containing compound	BIOLOGICAL_PROCESS	233	0.0952264	1.70566	0.0230126	0.223825	1	97542	tags=88%, list=78%, signal=398%	TRINITY_DN1164_c0_g1_i1, TRINITY_DN44363_c0_g1_i1, TRINITY_DN126512_c0_g1_i1, TRINITY_DN21259_c0_g1_i1, TRINITY_DN108560_c1_g5_i2, TRINITY_DN105294_c0_g1_i3, TRINITY_DN40400_c0_g1_i1, TRINITY_DN112009_c0_g1_i2, TRINITY_DN54518_c0_g1_i1, TRINITY_DN10733_c0_g1_i1, TRINITY_DN108537_c1_g4_i1, TRINITY_DN119894_c0_g1_i1, TRINITY_DN116390_c0_g1_i3, TRINITY_DN115072_c2_g2_i2, TRINITY_DN105486_c2_g7_i1, T…
[TOP, DETAILS]	GO:0043130	ubiquitin binding	MOLECULAR_FUNCTION	143	0.12127	1.70405	0.0325866	0.225253	1	67887	tags=66%, list=54%, signal=145%	TRINITY_DN97726_c0_g1_i1, TRINITY_DN74334_c0_g1_i1, TRINITY_DN24476_c0_g1_i1, TRINITY_DN51759_c0_g2_i1, TRINITY_DN101846_c0_g1_i1, TRINITY_DN19015_c0_g1_i1, TRINITY_DN39790_c0_g1_i1, TRINITY_DN116856_c4_g1_i1, TRINITY_DN111996_c1_g2_i1, TRINITY_DN1348_c0_g1_i1, TRINITY_DN91432_c0_g1_i1, TRINITY_DN83314_c0_g1_i1, TRINITY_DN48323_c0_g1_i1, TRINITY_DN73475_c0_g1_i1, TRINITY_DN104521_c0_g2_i3, TRINIT…
[TOP, DETAILS]	GO:0072170	metanephric tubule development	BIOLOGICAL_PROCESS	15	0.371046	1.7038	0.0266393	0.225169	1	53614	tags=80%, list=43%, signal=140%	TRINITY_DN121417_c0_g1_i2, TRINITY_DN106993_c0_g2_i1, TRINITY_DN130891_c0_g1_i1, TRINITY_DN108023_c0_g4_i1, TRINITY_DN79177_c0_g1_i1, TRINITY_DN104902_c0_g2_i1, TRINITY_DN80958_c0_g1_i1, TRINITY_DN75389_c0_g1_i1, TRINITY_DN112312_c1_g6_i1, TRINITY_DN111024_c0_g3_i1, TRINITY_DN112298_c1_g8_i1, TRINITY_DN7256_c0_g1_i1
[TOP, DETAILS]	GO:1902105	regulation of leukocyte differentiation	BIOLOGICAL_PROCESS	254	0.092662	1.70342	0.0272904	0.225263	1	100626	tags=90%, list=81%, signal=460%	TRINITY_DN119557_c6_g1_i2, TRINITY_DN74974_c0_g1_i1, TRINITY_DN83100_c0_g1_i3, TRINITY_DN111662_c2_g1_i2, TRINITY_DN117691_c11_g1_i1, TRINITY_DN115805_c0_g1_i5, TRINITY_DN91432_c0_g1_i1, TRINITY_DN81045_c0_g1_i1, TRINITY_DN109773_c5_g2_i1, TRINITY_DN121240_c1_g3_i8, TRINITY_DN107392_c0_g1_i3, TRINITY_DN120861_c0_g2_i4, TRINITY_DN112009_c0_g1_i2, TRINITY_DN84096_c0_g1_i1, TRINITY_DN116364_c6_g6_i1…
[TOP, DETAILS]	GO:0045214	sarcomere organization	BIOLOGICAL_PROCESS	45	0.2133	1.70279	0.027027	0.225591	1	87219	tags=91%, list=70%, signal=301%	TRINITY_DN120137_c0_g1_i2, TRINITY_DN109639_c0_g1_i1, TRINITY_DN62081_c0_g1_i2, TRINITY_DN78770_c0_g1_i1, TRINITY_DN120185_c0_g2_i3, TRINITY_DN83533_c0_g1_i2, TRINITY_DN109933_c3_g2_i2, TRINITY_DN20415_c0_g1_i1, TRINITY_DN124253_c0_g1_i1, TRINITY_DN112187_c0_g1_i2, TRINITY_DN84034_c0_g1_i3, TRINITY_DN33340_c0_g1_i1, TRINITY_DN77959_c0_g1_i2, TRINITY_DN12652_c0_g1_i1, TRINITY_DN59825_c0_g1_i1, TRI…
[TOP, DETAILS]	GO:2000104	negative regulation of DNA-dependent DNA replication	BIOLOGICAL_PROCESS	58	0.184737	1.70278	0.0271399	0.225218	1	32946	tags=45%, list=26%, signal=61%	TRINITY_DN102633_c1_g4_i1, TRINITY_DN114607_c1_g4_i1, TRINITY_DN67438_c0_g1_i1, TRINITY_DN73820_c0_g1_i3, TRINITY_DN119198_c3_g1_i3, TRINITY_DN111122_c1_g4_i1, TRINITY_DN104245_c1_g1_i1, TRINITY_DN113352_c2_g4_i1, TRINITY_DN16578_c0_g1_i1, TRINITY_DN119287_c0_g4_i1, TRINITY_DN116061_c2_g1_i2, TRINITY_DN111594_c0_g1_i1, TRINITY_DN118715_c0_g1_i1, TRINITY_DN107404_c1_g4_i1, TRINITY_DN114479_c0_g1_i…
[TOP, DETAILS]	GO:0017048	Rho GTPase binding	MOLECULAR_FUNCTION	196	0.105932	1.70244	0.0209205	0.225238	1	99005	tags=90%, list=79%, signal=431%	TRINITY_DN106456_c0_g2_i2, TRINITY_DN27577_c0_g1_i2, TRINITY_DN5173_c0_g1_i1, TRINITY_DN85684_c0_g2_i1, TRINITY_DN103534_c0_g1_i4, TRINITY_DN84663_c0_g1_i1, TRINITY_DN33088_c0_g1_i1, TRINITY_DN111379_c0_g1_i4, TRINITY_DN23243_c0_g1_i1, TRINITY_DN112009_c0_g1_i2, TRINITY_DN129926_c0_g1_i1, TRINITY_DN105516_c0_g1_i1, TRINITY_DN88875_c0_g1_i1, TRINITY_DN35134_c0_g1_i1, TRINITY_DN73312_c0_g1_i1, TRIN…
[TOP, DETAILS]	GO:0005507	copper ion binding	MOLECULAR_FUNCTION	147	0.123328	1.70186	0.0275049	0.225497	1	77274	tags=74%, list=62%, signal=194%	TRINITY_DN105276_c0_g1_i2, TRINITY_DN121424_c3_g1_i5, TRINITY_DN121433_c15_g1_i2, TRINITY_DN112318_c3_g1_i1, TRINITY_DN108334_c0_g5_i2, TRINITY_DN105871_c3_g1_i3, TRINITY_DN114889_c0_g3_i3, TRINITY_DN114124_c2_g4_i1, TRINITY_DN124822_c0_g1_i1, TRINITY_DN107246_c2_g11_i1, TRINITY_DN113670_c1_g4_i1, TRINITY_DN117858_c1_g6_i1, TRINITY_DN147285_c0_g1_i1, TRINITY_DN118875_c0_g1_i1, TRINITY_DN112009_c0…
[TOP, DETAILS]	GO:0061615	glycolytic process through fructose-6-phosphate	BIOLOGICAL_PROCESS	61	0.184047	1.70138	0.0251938	0.225655	1	77400	tags=80%, list=62%, signal=211%	TRINITY_DN109557_c0_g2_i4, TRINITY_DN117858_c1_g2_i2, TRINITY_DN69755_c0_g1_i1, TRINITY_DN120066_c2_g1_i5, TRINITY_DN106640_c2_g3_i1, TRINITY_DN120806_c0_g1_i3, TRINITY_DN109112_c0_g3_i3, TRINITY_DN109473_c5_g1_i2, TRINITY_DN120916_c0_g1_i1, TRINITY_DN112552_c0_g4_i1, TRINITY_DN112771_c0_g4_i1, TRINITY_DN108537_c1_g4_i1, TRINITY_DN111556_c0_g1_i1, TRINITY_DN116311_c1_g4_i1, TRINITY_DN122260_c0_g1…
[TOP, DETAILS]	GO:0031346	positive regulation of cell projection organization	BIOLOGICAL_PROCESS	376	0.0766176	1.7013	0.0289256	0.225383	1	96151	tags=85%, list=77%, signal=366%	TRINITY_DN117691_c11_g1_i1, TRINITY_DN109991_c2_g1_i2, TRINITY_DN105006_c0_g2_i1, TRINITY_DN86632_c0_g2_i1, TRINITY_DN135633_c0_g1_i1, TRINITY_DN108328_c0_g1_i3, TRINITY_DN44008_c0_g1_i1, TRINITY_DN138808_c0_g1_i1, TRINITY_DN116529_c0_g1_i1, TRINITY_DN84406_c0_g1_i2, TRINITY_DN47574_c0_g1_i2, TRINITY_DN100629_c0_g1_i2, TRINITY_DN117743_c0_g1_i1, TRINITY_DN119467_c0_g1_i1, TRINITY_DN68788_c0_g1_i1…
[TOP, DETAILS]	GO:0048771	tissue remodeling	BIOLOGICAL_PROCESS	119	0.137224	1.70012	0.0281125	0.226324	1	96290	tags=91%, list=77%, signal=395%	TRINITY_DN149313_c0_g1_i1, TRINITY_DN115868_c1_g1_i1, TRINITY_DN115805_c0_g1_i5, TRINITY_DN86513_c0_g1_i1, TRINITY_DN111534_c4_g6_i1, TRINITY_DN119523_c0_g1_i2, TRINITY_DN9093_c0_g1_i1, TRINITY_DN117743_c0_g1_i1, TRINITY_DN81045_c0_g1_i1, TRINITY_DN107596_c1_g6_i1, TRINITY_DN70947_c0_g1_i1, TRINITY_DN107646_c0_g6_i1, TRINITY_DN114148_c0_g3_i1, TRINITY_DN107392_c0_g1_i3, TRINITY_DN111379_c0_g1_i4,…
[TOP, DETAILS]	GO:0002367	cytokine production involved in immune response	BIOLOGICAL_PROCESS	90	0.149721	1.69995	0.0178926	0.226167	1	67396	tags=69%, list=54%, signal=149%	TRINITY_DN69121_c0_g1_i1, TRINITY_DN139783_c0_g1_i1, TRINITY_DN60945_c0_g1_i1, TRINITY_DN109022_c0_g1_i2, TRINITY_DN54934_c0_g1_i1, TRINITY_DN102877_c0_g1_i2, TRINITY_DN120326_c0_g1_i1, TRINITY_DN135655_c0_g1_i1, TRINITY_DN121240_c1_g3_i8, TRINITY_DN114148_c0_g3_i1, TRINITY_DN90200_c0_g1_i1, TRINITY_DN57554_c0_g1_i1, TRINITY_DN66939_c0_g1_i1, TRINITY_DN39970_c0_g1_i1, TRINITY_DN107567_c0_g1_i1, T…
[TOP, DETAILS]	GO:0097204	phagocytic cup base	CELLULAR_COMPONENT	27	0.274611	1.69933	0.0246914	0.226454	1	76777	tags=89%, list=61%, signal=230%	TRINITY_DN114383_c2_g5_i2, TRINITY_DN1164_c0_g1_i1, TRINITY_DN118694_c0_g2_i1, TRINITY_DN116671_c2_g4_i1, TRINITY_DN119894_c0_g1_i1, TRINITY_DN112393_c0_g3_i1, TRINITY_DN118426_c0_g5_i1, TRINITY_DN119268_c0_g1_i12, TRINITY_DN118426_c0_g1_i1, TRINITY_DN108098_c2_g6_i1, TRINITY_DN71000_c0_g1_i1, TRINITY_DN105641_c6_g3_i1, TRINITY_DN108121_c0_g1_i1, TRINITY_DN114457_c2_g4_i1, TRINITY_DN109218_c1_g2_…
[TOP, DETAILS]	GO:0034703	cation channel complex	CELLULAR_COMPONENT	209	0.102368	1.69932	0.03	0.226082	1	29683	tags=34%, list=24%, signal=44%	TRINITY_DN108939_c0_g7_i1, TRINITY_DN115093_c1_g1_i5, TRINITY_DN100062_c0_g1_i1, TRINITY_DN106451_c0_g1_i8, TRINITY_DN105779_c1_g3_i1, TRINITY_DN107461_c2_g5_i1, TRINITY_DN113240_c1_g5_i1, TRINITY_DN52573_c0_g1_i1, TRINITY_DN104160_c0_g1_i2, TRINITY_DN128901_c0_g1_i1, TRINITY_DN116377_c2_g1_i4, TRINITY_DN117581_c3_g1_i5, TRINITY_DN111687_c2_g4_i3, TRINITY_DN100644_c0_g1_i3, TRINITY_DN117886_c0_g2…
[TOP, DETAILS]	GO:2000035	regulation of stem cell division	BIOLOGICAL_PROCESS	26	0.278635	1.69903	0.0222222	0.225994	1	46899	tags=65%, list=38%, signal=105%	TRINITY_DN19532_c0_g1_i1, TRINITY_DN106579_c1_g1_i1, TRINITY_DN14549_c0_g1_i1, TRINITY_DN115039_c3_g1_i1, TRINITY_DN114067_c12_g1_i1, TRINITY_DN91171_c0_g3_i1, TRINITY_DN110267_c0_g2_i1, TRINITY_DN109159_c0_g1_i1, TRINITY_DN105192_c2_g1_i6, TRINITY_DN105192_c1_g2_i1, TRINITY_DN106791_c0_g3_i1, TRINITY_DN96200_c0_g1_i1, TRINITY_DN125909_c0_g1_i1, TRINITY_DN109733_c2_g7_i1, TRINITY_DN107321_c2_g4_i…
[TOP, DETAILS]	GO:0071479	cellular response to ionizing radiation	BIOLOGICAL_PROCESS	95	0.150319	1.69865	0.032381	0.226085	1	68053	tags=69%, list=54%, signal=152%	TRINITY_DN5173_c0_g1_i1, TRINITY_DN100457_c0_g1_i2, TRINITY_DN39799_c0_g1_i1, TRINITY_DN117840_c0_g7_i1, TRINITY_DN103433_c0_g1_i2, TRINITY_DN135655_c0_g1_i1, TRINITY_DN114604_c12_g2_i1, TRINITY_DN37919_c0_g1_i1, TRINITY_DN105169_c0_g1_i2, TRINITY_DN109689_c14_g1_i1, TRINITY_DN72579_c0_g1_i1, TRINITY_DN122883_c0_g1_i1, TRINITY_DN111954_c0_g1_i1, TRINITY_DN94578_c0_g1_i1, TRINITY_DN112045_c0_g2_i1…
[TOP, DETAILS]	GO:0060674	placenta blood vessel development	BIOLOGICAL_PROCESS	39	0.228178	1.69843	0.0172084	0.225988	1	67627	tags=77%, list=54%, signal=168%	TRINITY_DN134117_c0_g1_i1, TRINITY_DN104902_c0_g2_i1, TRINITY_DN75389_c0_g1_i1, TRINITY_DN27591_c0_g1_i1, TRINITY_DN63504_c0_g1_i1, TRINITY_DN7256_c0_g1_i1, TRINITY_DN5625_c0_g1_i1, TRINITY_DN130891_c0_g1_i1, TRINITY_DN113027_c1_g4_i2, TRINITY_DN112312_c1_g6_i1, TRINITY_DN111024_c0_g3_i1, TRINITY_DN35554_c0_g1_i1, TRINITY_DN100966_c0_g1_i1, TRINITY_DN38388_c0_g1_i1, TRINITY_DN57457_c0_g1_i1, TRIN…
[TOP, DETAILS]	GO:0000132	establishment of mitotic spindle orientation	BIOLOGICAL_PROCESS	54	0.195336	1.69752	0.025974	0.226662	1	70487	tags=76%, list=56%, signal=174%	TRINITY_DN13277_c0_g1_i1, TRINITY_DN105059_c2_g4_i1, TRINITY_DN88412_c0_g1_i2, TRINITY_DN118171_c1_g5_i1, TRINITY_DN20539_c0_g1_i1, TRINITY_DN109002_c2_g1_i1, TRINITY_DN55236_c0_g1_i1, TRINITY_DN32548_c0_g1_i1, TRINITY_DN126028_c0_g1_i1, TRINITY_DN118426_c0_g5_i1, TRINITY_DN8550_c0_g1_i1, TRINITY_DN77940_c0_g1_i1, TRINITY_DN116860_c0_g3_i1, TRINITY_DN120617_c0_g1_i3, TRINITY_DN108098_c2_g6_i1, TR…
[TOP, DETAILS]	GO:0006909	phagocytosis	BIOLOGICAL_PROCESS	348	0.077695	1.69718	0.0308642	0.226621	1	98773	tags=87%, list=79%, signal=413%	TRINITY_DN115805_c0_g1_i5, TRINITY_DN104991_c0_g3_i1, TRINITY_DN112733_c4_g2_i1, TRINITY_DN100050_c0_g1_i2, TRINITY_DN117743_c0_g1_i1, TRINITY_DN120326_c0_g1_i1, TRINITY_DN84663_c0_g1_i1, TRINITY_DN116998_c1_g3_i1, TRINITY_DN120861_c0_g2_i4, TRINITY_DN98643_c0_g1_i1, TRINITY_DN112009_c0_g1_i2, TRINITY_DN100601_c0_g2_i1, TRINITY_DN107652_c0_g2_i2, TRINITY_DN112111_c1_g3_i1, TRINITY_DN107266_c0_g1_…
[TOP, DETAILS]	GO:0098794	postsynapse	CELLULAR_COMPONENT	418	0.0707248	1.69633	0.018711	0.227284	1	80886	tags=72%, list=65%, signal=203%	TRINITY_DN108657_c0_g7_i1, TRINITY_DN116158_c0_g1_i2, TRINITY_DN50499_c0_g1_i1, TRINITY_DN126512_c0_g1_i1, TRINITY_DN24179_c0_g1_i1, TRINITY_DN94240_c0_g4_i1, TRINITY_DN100050_c0_g1_i2, TRINITY_DN67130_c0_g1_i1, TRINITY_DN46531_c0_g1_i1, TRINITY_DN118065_c0_g2_i1, TRINITY_DN115065_c12_g3_i1, TRINITY_DN107938_c0_g1_i2, TRINITY_DN99707_c0_g2_i1, TRINITY_DN5633_c0_g1_i1, TRINITY_DN7924_c0_g1_i1, TRI…
[TOP, DETAILS]	GO:0002244	hematopoietic progenitor cell differentiation	BIOLOGICAL_PROCESS	159	0.115238	1.69613	0.026975	0.227158	1	99588	tags=91%, list=80%, signal=448%	TRINITY_DN76692_c0_g1_i1, TRINITY_DN108211_c2_g8_i1, TRINITY_DN114844_c0_g2_i1, TRINITY_DN116873_c1_g2_i3, TRINITY_DN113309_c0_g1_i1, TRINITY_DN135511_c0_g1_i1, TRINITY_DN111874_c4_g2_i1, TRINITY_DN57554_c0_g1_i1, TRINITY_DN20648_c0_g1_i1, TRINITY_DN124617_c0_g1_i1, TRINITY_DN113125_c0_g1_i1, TRINITY_DN70721_c0_g1_i1, TRINITY_DN40690_c0_g1_i1, TRINITY_DN69976_c0_g1_i1, TRINITY_DN69650_c0_g1_i1, T…
[TOP, DETAILS]	GO:0002042	cell migration involved in sprouting angiogenesis	BIOLOGICAL_PROCESS	49	0.204458	1.6961	0.0185567	0.226802	1	50973	tags=61%, list=41%, signal=103%	TRINITY_DN135267_c0_g1_i1, TRINITY_DN113531_c1_g7_i1, TRINITY_DN107827_c6_g1_i8, TRINITY_DN144719_c0_g1_i1, TRINITY_DN97888_c0_g1_i2, TRINITY_DN103914_c11_g1_i1, TRINITY_DN112077_c0_g1_i2, TRINITY_DN124716_c0_g1_i1, TRINITY_DN113739_c0_g1_i1, TRINITY_DN35286_c0_g1_i2, TRINITY_DN106258_c1_g5_i1, TRINITY_DN104921_c5_g3_i2, TRINITY_DN107295_c2_g1_i1, TRINITY_DN65142_c0_g1_i1, TRINITY_DN105436_c11_g7…
[TOP, DETAILS]	GO:0015491	cation:cation antiporter activity	MOLECULAR_FUNCTION	96	0.147025	1.69609	0.018711	0.226446	1	67560	tags=69%, list=54%, signal=150%	TRINITY_DN109920_c1_g3_i1, TRINITY_DN109920_c2_g2_i1, TRINITY_DN110635_c0_g3_i1, TRINITY_DN110577_c1_g1_i2, TRINITY_DN58012_c0_g1_i1, TRINITY_DN111416_c0_g1_i2, TRINITY_DN54934_c0_g1_i1, TRINITY_DN104861_c0_g1_i1, TRINITY_DN110054_c1_g8_i1, TRINITY_DN106438_c2_g3_i1, TRINITY_DN108226_c0_g6_i2, TRINITY_DN103132_c0_g1_i2, TRINITY_DN120232_c3_g4_i1, TRINITY_DN109941_c2_g2_i1, TRINITY_DN107685_c0_g3_…
[TOP, DETAILS]	GO:0046173	polyol biosynthetic process	BIOLOGICAL_PROCESS	107	0.135347	1.69497	0.0262664	0.227394	1	76539	tags=75%, list=61%, signal=193%	TRINITY_DN114702_c11_g1_i1, TRINITY_DN60945_c0_g1_i1, TRINITY_DN118093_c8_g4_i1, TRINITY_DN120380_c1_g4_i2, TRINITY_DN111672_c0_g2_i2, TRINITY_DN42611_c0_g1_i1, TRINITY_DN116631_c2_g1_i1, TRINITY_DN111116_c0_g1_i1, TRINITY_DN137419_c0_g1_i1, TRINITY_DN97254_c0_g1_i2, TRINITY_DN115855_c2_g1_i1, TRINITY_DN121317_c0_g1_i1, TRINITY_DN112696_c0_g3_i1, TRINITY_DN108245_c14_g6_i1, TRINITY_DN31318_c0_g1_…
[TOP, DETAILS]	GO:0036293	response to decreased oxygen levels	BIOLOGICAL_PROCESS	364	0.0748762	1.6947	0.0339321	0.22737	1	77191	tags=69%, list=62%, signal=181%	TRINITY_DN107636_c0_g3_i7, TRINITY_DN105037_c0_g1_i1, TRINITY_DN115325_c1_g2_i1, TRINITY_DN105294_c0_g1_i3, TRINITY_DN46531_c0_g1_i1, TRINITY_DN68788_c0_g1_i1, TRINITY_DN141782_c0_g1_i1, TRINITY_DN111931_c0_g1_i2, TRINITY_DN38388_c0_g1_i1, TRINITY_DN124617_c0_g1_i1, TRINITY_DN107321_c2_g4_i1, TRINITY_DN84096_c0_g1_i1, TRINITY_DN111404_c4_g1_i2, TRINITY_DN93537_c0_g1_i1, TRINITY_DN106130_c0_g1_i1,…
[TOP, DETAILS]	GO:0001763	morphogenesis of a branching structure	BIOLOGICAL_PROCESS	147	0.12084	1.69421	0.0160321	0.227585	1	93738	tags=87%, list=75%, signal=348%	TRINITY_DN109550_c1_g2_i2, TRINITY_DN134431_c0_g1_i1, TRINITY_DN97907_c0_g1_i1, TRINITY_DN75389_c0_g1_i1, TRINITY_DN74861_c0_g1_i1, TRINITY_DN86513_c0_g1_i1, TRINITY_DN46565_c0_g1_i1, TRINITY_DN66497_c0_g1_i1, TRINITY_DN130891_c0_g1_i1, TRINITY_DN114604_c12_g2_i1, TRINITY_DN96247_c1_g1_i1, TRINITY_DN12714_c0_g1_i1, TRINITY_DN113197_c1_g1_i1, TRINITY_DN84096_c0_g1_i1, TRINITY_DN105021_c1_g5_i1, TR…
[TOP, DETAILS]	GO:0071215	cellular response to abscisic acid stimulus	BIOLOGICAL_PROCESS	55	0.195361	1.69348	0.0256959	0.228063	1	11951	tags=29%, list=10%, signal=32%	TRINITY_DN115106_c1_g6_i1, TRINITY_DN112542_c0_g1_i4, TRINITY_DN43526_c0_g1_i1, TRINITY_DN113000_c2_g2_i1, TRINITY_DN113634_c0_g3_i1, TRINITY_DN107286_c4_g1_i2, TRINITY_DN109314_c0_g3_i1, TRINITY_DN117280_c3_g1_i1, TRINITY_DN108203_c1_g2_i1, TRINITY_DN107074_c0_g6_i4, TRINITY_DN112626_c0_g2_i1, TRINITY_DN112446_c0_g5_i1, TRINITY_DN110951_c3_g1_i3, TRINITY_DN111381_c0_g2_i1, TRINITY_DN103384_c1_g4…
[TOP, DETAILS]	GO:0009686	gibberellin biosynthetic process	BIOLOGICAL_PROCESS	24	0.280822	1.69301	0.0219124	0.228251	1	27398	tags=50%, list=22%, signal=64%	TRINITY_DN110372_c0_g4_i2, TRINITY_DN106791_c0_g3_i1, TRINITY_DN116744_c0_g1_i4, TRINITY_DN57779_c0_g1_i1, TRINITY_DN106579_c1_g1_i1, TRINITY_DN50353_c0_g1_i1, TRINITY_DN115039_c3_g1_i1, TRINITY_DN110267_c0_g2_i1, TRINITY_DN96200_c0_g1_i1, TRINITY_DN109733_c2_g7_i1, TRINITY_DN107321_c2_g4_i1, TRINITY_DN109159_c0_g1_i1
[TOP, DETAILS]	GO:0007288	sperm axoneme assembly	BIOLOGICAL_PROCESS	30	0.255576	1.69204	0.0352941	0.228997	1	34720	tags=53%, list=28%, signal=74%	TRINITY_DN108060_c6_g3_i1, TRINITY_DN111482_c1_g4_i1, TRINITY_DN111203_c0_g2_i1, TRINITY_DN100654_c0_g1_i2, TRINITY_DN16552_c0_g1_i1, TRINITY_DN134467_c0_g1_i1, TRINITY_DN118259_c0_g3_i1, TRINITY_DN111618_c1_g1_i2, TRINITY_DN31925_c0_g2_i1, TRINITY_DN144866_c0_g1_i1, TRINITY_DN109163_c2_g2_i1, TRINITY_DN109869_c1_g3_i1, TRINITY_DN109947_c1_g4_i1, TRINITY_DN118320_c2_g5_i1, TRINITY_DN59483_c0_g1_i…
[TOP, DETAILS]	GO:0005798	Golgi-associated vesicle	CELLULAR_COMPONENT	284	0.087252	1.69157	0.0214425	0.229177	1	67890	tags=63%, list=54%, signal=138%	TRINITY_DN111327_c0_g1_i1, TRINITY_DN98729_c0_g1_i1, TRINITY_DN41176_c0_g1_i1, TRINITY_DN120235_c0_g3_i1, TRINITY_DN113989_c0_g4_i1, TRINITY_DN124644_c0_g1_i1, TRINITY_DN113953_c1_g2_i5, TRINITY_DN75389_c0_g1_i1, TRINITY_DN77622_c0_g1_i1, TRINITY_DN76928_c0_g1_i1, TRINITY_DN109304_c0_g1_i2, TRINITY_DN11227_c0_g1_i1, TRINITY_DN95532_c0_g2_i1, TRINITY_DN87706_c0_g1_i1, TRINITY_DN131756_c0_g1_i1, TR…
[TOP, DETAILS]	GO:0070588	calcium ion transmembrane transport	BIOLOGICAL_PROCESS	410	0.0722593	1.69136	0.0280172	0.22904	1	67813	tags=61%, list=54%, signal=134%	TRINITY_DN107286_c4_g3_i1, TRINITY_DN118439_c1_g5_i3, TRINITY_DN128901_c0_g1_i1, TRINITY_DN75389_c0_g1_i1, TRINITY_DN121653_c0_g1_i1, TRINITY_DN110054_c1_g8_i1, TRINITY_DN117615_c7_g4_i1, TRINITY_DN84663_c0_g1_i1, TRINITY_DN110708_c3_g1_i3, TRINITY_DN102899_c13_g5_i1, TRINITY_DN105047_c24_g4_i1, TRINITY_DN105088_c12_g1_i3, TRINITY_DN54413_c0_g1_i1, TRINITY_DN150904_c0_g1_i1, TRINITY_DN112298_c1_g…
[TOP, DETAILS]	GO:0000776	kinetochore	CELLULAR_COMPONENT	184	0.107942	1.69112	0.0186335	0.228938	1	94525	tags=86%, list=76%, signal=354%	TRINITY_DN117691_c11_g1_i1, TRINITY_DN111501_c1_g1_i3, TRINITY_DN99334_c0_g1_i1, TRINITY_DN55236_c0_g1_i1, TRINITY_DN110311_c1_g5_i1, TRINITY_DN107889_c1_g7_i1, TRINITY_DN112420_c2_g5_i2, TRINITY_DN143561_c0_g1_i1, TRINITY_DN109121_c3_g4_i2, TRINITY_DN82621_c0_g1_i1, TRINITY_DN82973_c0_g1_i1, TRINITY_DN84089_c0_g2_i2, TRINITY_DN119430_c4_g1_i1, TRINITY_DN113001_c1_g2_i1, TRINITY_DN110794_c2_g1_i1…
[TOP, DETAILS]	GO:0055083	monovalent inorganic anion homeostasis	BIOLOGICAL_PROCESS	27	0.272359	1.69089	0.0345528	0.228848	1	44657	tags=63%, list=36%, signal=98%	TRINITY_DN116302_c0_g9_i1, TRINITY_DN1569_c0_g1_i1, TRINITY_DN118176_c2_g3_i1, TRINITY_DN120551_c1_g6_i1, TRINITY_DN98778_c0_g1_i2, TRINITY_DN109549_c0_g2_i1, TRINITY_DN107241_c0_g1_i1, TRINITY_DN116384_c1_g1_i4, TRINITY_DN105714_c2_g1_i1, TRINITY_DN117309_c1_g5_i2, TRINITY_DN108603_c0_g1_i1, TRINITY_DN116341_c0_g2_i1, TRINITY_DN145461_c0_g1_i1, TRINITY_DN104681_c1_g1_i1, TRINITY_DN87945_c0_g2_i1…
[TOP, DETAILS]	GO:0032147	activation of protein kinase activity	BIOLOGICAL_PROCESS	413	0.0719806	1.69056	0.0376648	0.228855	1	99669	tags=87%, list=80%, signal=428%	TRINITY_DN123166_c0_g1_i1, TRINITY_DN113479_c1_g1_i1, TRINITY_DN110188_c1_g1_i3, TRINITY_DN118566_c0_g4_i1, TRINITY_DN47090_c0_g1_i1, TRINITY_DN105006_c0_g2_i1, TRINITY_DN117280_c3_g2_i1, TRINITY_DN8703_c0_g1_i1, TRINITY_DN116384_c1_g1_i4, TRINITY_DN91530_c0_g1_i2, TRINITY_DN59085_c0_g1_i1, TRINITY_DN111920_c1_g2_i1, TRINITY_DN51855_c0_g1_i1, TRINITY_DN73444_c0_g1_i1, TRINITY_DN36471_c0_g1_i1, TR…
[TOP, DETAILS]	GO:0004860	protein kinase inhibitor activity	MOLECULAR_FUNCTION	64	0.177417	1.69023	0.0268714	0.228829	1	55948	tags=63%, list=45%, signal=113%	TRINITY_DN111928_c1_g1_i1, TRINITY_DN118569_c1_g5_i1, TRINITY_DN47090_c0_g1_i1, TRINITY_DN113341_c0_g1_i6, TRINITY_DN113739_c0_g1_i1, TRINITY_DN55801_c0_g1_i1, TRINITY_DN116384_c1_g1_i4, TRINITY_DN21674_c0_g1_i1, TRINITY_DN102782_c0_g1_i1, TRINITY_DN100396_c0_g1_i1, TRINITY_DN119956_c3_g2_i1, TRINITY_DN114265_c0_g2_i1, TRINITY_DN19635_c0_g1_i1, TRINITY_DN100269_c0_g1_i5, TRINITY_DN113436_c1_g2_i1…
[TOP, DETAILS]	GO:0007050	cell cycle arrest	BIOLOGICAL_PROCESS	226	0.0957119	1.68974	0.0286885	0.228995	1	93681	tags=85%, list=75%, signal=337%	TRINITY_DN53977_c0_g1_i1, TRINITY_DN117691_c11_g1_i1, TRINITY_DN58349_c0_g1_i1, TRINITY_DN47602_c0_g1_i1, TRINITY_DN71956_c0_g1_i1, TRINITY_DN98873_c0_g1_i1, TRINITY_DN115138_c1_g2_i1, TRINITY_DN75389_c0_g1_i1, TRINITY_DN66010_c0_g2_i1, TRINITY_DN78275_c0_g1_i1, TRINITY_DN123531_c0_g1_i1, TRINITY_DN12652_c0_g1_i1, TRINITY_DN100414_c0_g2_i1, TRINITY_DN130891_c0_g1_i1, TRINITY_DN114604_c12_g2_i1, T…
[TOP, DETAILS]	GO:0050670	regulation of lymphocyte proliferation	BIOLOGICAL_PROCESS	172	0.109157	1.68849	0.0344828	0.230022	1	77202	tags=73%, list=62%, signal=190%	TRINITY_DN74974_c0_g1_i1, TRINITY_DN104240_c2_g6_i1, TRINITY_DN145111_c0_g1_i1, TRINITY_DN111534_c4_g6_i1, TRINITY_DN109022_c0_g1_i2, TRINITY_DN129518_c0_g1_i1, TRINITY_DN113209_c1_g2_i1, TRINITY_DN23497_c0_g1_i1, TRINITY_DN121240_c1_g3_i8, TRINITY_DN106474_c0_g2_i1, TRINITY_DN70947_c0_g1_i1, TRINITY_DN84663_c0_g1_i1, TRINITY_DN84096_c0_g1_i1, TRINITY_DN100496_c0_g1_i1, TRINITY_DN113456_c1_g2_i2,…
[TOP, DETAILS]	GO:0022611	dormancy process	BIOLOGICAL_PROCESS	34	0.242816	1.68836	0.0326296	0.229807	1	21122	tags=41%, list=17%, signal=50%	TRINITY_DN108060_c6_g3_i1, TRINITY_DN110372_c0_g4_i2, TRINITY_DN116744_c0_g1_i4, TRINITY_DN111618_c1_g1_i2, TRINITY_DN113484_c1_g2_i1, TRINITY_DN113777_c0_g4_i1, TRINITY_DN150859_c0_g1_i1, TRINITY_DN115615_c1_g5_i1, TRINITY_DN110489_c2_g5_i1, TRINITY_DN110489_c2_g4_i1, TRINITY_DN118799_c1_g5_i1, TRINITY_DN111278_c1_g6_i1, TRINITY_DN83715_c0_g1_i1, TRINITY_DN110695_c2_g1_i1
[TOP, DETAILS]	GO:0032024	positive regulation of insulin secretion	BIOLOGICAL_PROCESS	51	0.200408	1.68743	0.0284553	0.230526	1	68083	tags=75%, list=54%, signal=164%	TRINITY_DN106921_c0_g1_i1, TRINITY_DN63971_c0_g1_i1, TRINITY_DN37580_c0_g1_i1, TRINITY_DN119632_c3_g1_i1, TRINITY_DN111091_c0_g3_i1, TRINITY_DN27591_c0_g1_i1, TRINITY_DN119851_c2_g2_i1, TRINITY_DN95809_c0_g1_i1, TRINITY_DN120510_c1_g1_i1, TRINITY_DN47095_c0_g2_i1, TRINITY_DN113209_c1_g2_i1, TRINITY_DN136484_c0_g1_i1, TRINITY_DN82790_c0_g1_i2, TRINITY_DN135655_c0_g1_i1, TRINITY_DN147975_c0_g1_i1, …
[TOP, DETAILS]	GO:0009064	glutamine family amino acid metabolic process	BIOLOGICAL_PROCESS	266	0.0887109	1.68704	0.0240964	0.230589	1	72567	tags=67%, list=58%, signal=159%	TRINITY_DN127273_c0_g1_i1, TRINITY_DN107683_c1_g8_i1, TRINITY_DN95410_c0_g2_i1, TRINITY_DN117691_c11_g1_i1, TRINITY_DN26375_c0_g1_i1, TRINITY_DN38726_c0_g1_i1, TRINITY_DN149711_c0_g1_i1, TRINITY_DN115449_c1_g8_i1, TRINITY_DN88115_c0_g1_i2, TRINITY_DN81495_c0_g1_i1, TRINITY_DN114907_c0_g3_i1, TRINITY_DN121159_c1_g1_i2, TRINITY_DN109024_c4_g1_i1, TRINITY_DN118752_c0_g1_i1, TRINITY_DN114210_c2_g3_i2…
[TOP, DETAILS]	GO:0090224	regulation of spindle organization	BIOLOGICAL_PROCESS	101	0.142387	1.68634	0.0334573	0.231082	1	87397	tags=84%, list=70%, signal=280%	TRINITY_DN26415_c0_g1_i1, TRINITY_DN77597_c0_g1_i2, TRINITY_DN132486_c0_g1_i1, TRINITY_DN118538_c0_g1_i1, TRINITY_DN109524_c0_g1_i1, TRINITY_DN112238_c1_g4_i1, TRINITY_DN75389_c0_g1_i1, TRINITY_DN68417_c0_g2_i1, TRINITY_DN77622_c0_g1_i1, TRINITY_DN110311_c1_g5_i1, TRINITY_DN32548_c0_g1_i1, TRINITY_DN7256_c0_g1_i1, TRINITY_DN126028_c0_g1_i1, TRINITY_DN112420_c2_g5_i2, TRINITY_DN102606_c0_g3_i1, TR…
[TOP, DETAILS]	GO:0045737	positive regulation of cyclin-dependent protein serine/threonine kinase activity	BIOLOGICAL_PROCESS	43	0.22224	1.68607	0.0319361	0.231017	1	53614	tags=65%, list=43%, signal=114%	TRINITY_DN82002_c0_g1_i1, TRINITY_DN104902_c0_g2_i1, TRINITY_DN109524_c0_g1_i1, TRINITY_DN150335_c0_g1_i1, TRINITY_DN75389_c0_g1_i1, TRINITY_DN7256_c0_g1_i1, TRINITY_DN116001_c0_g1_i1, TRINITY_DN80932_c0_g1_i1, TRINITY_DN130891_c0_g1_i1, TRINITY_DN66197_c0_g1_i2, TRINITY_DN117781_c0_g1_i2, TRINITY_DN119070_c0_g5_i1, TRINITY_DN68065_c0_g1_i1, TRINITY_DN112312_c1_g6_i1, TRINITY_DN111024_c0_g3_i1, T…
[TOP, DETAILS]	GO:0019221	cytokine-mediated signaling pathway	BIOLOGICAL_PROCESS	434	0.0707782	1.68595	0.027668	0.230785	1	100035	tags=87%, list=80%, signal=435%	TRINITY_DN109267_c3_g1_i1, TRINITY_DN82002_c0_g1_i1, TRINITY_DN51759_c0_g2_i1, TRINITY_DN110212_c2_g1_i2, TRINITY_DN115805_c0_g1_i5, TRINITY_DN8703_c0_g1_i1, TRINITY_DN114374_c3_g4_i3, TRINITY_DN105842_c8_g1_i1, TRINITY_DN46320_c0_g1_i1, TRINITY_DN100050_c0_g1_i2, TRINITY_DN105294_c0_g1_i3, TRINITY_DN120326_c0_g1_i1, TRINITY_DN117726_c0_g4_i1, TRINITY_DN67338_c0_g1_i1, TRINITY_DN99416_c0_g2_i1, T…
[TOP, DETAILS]	GO:0001726	ruffle	CELLULAR_COMPONENT	145	0.118609	1.6856	0.0214425	0.230864	1	98965	tags=91%, list=79%, signal=437%	TRINITY_DN117691_c11_g1_i1, TRINITY_DN46096_c0_g1_i1, TRINITY_DN26951_c0_g1_i1, TRINITY_DN117743_c0_g1_i1, TRINITY_DN137740_c0_g1_i1, TRINITY_DN127395_c0_g1_i1, TRINITY_DN66197_c0_g1_i2, TRINITY_DN112431_c3_g2_i1, TRINITY_DN111379_c0_g1_i4, TRINITY_DN119308_c3_g1_i4, TRINITY_DN54413_c0_g1_i1, TRINITY_DN150899_c0_g1_i1, TRINITY_DN84679_c0_g1_i4, TRINITY_DN100764_c0_g1_i1, TRINITY_DN119599_c6_g3_i2…
[TOP, DETAILS]	GO:0005432	calcium:sodium antiporter activity	MOLECULAR_FUNCTION	45	0.215046	1.68351	0.0392562	0.232943	1	67560	tags=76%, list=54%, signal=164%	TRINITY_DN109920_c1_g3_i1, TRINITY_DN118309_c1_g1_i1, TRINITY_DN109920_c2_g2_i1, TRINITY_DN31072_c0_g1_i1, TRINITY_DN104861_c0_g1_i1, TRINITY_DN110054_c1_g8_i1, TRINITY_DN106438_c2_g3_i1, TRINITY_DN109941_c1_g5_i1, TRINITY_DN108226_c0_g6_i2, TRINITY_DN103132_c0_g1_i2, TRINITY_DN120232_c3_g4_i1, TRINITY_DN110142_c0_g1_i1, TRINITY_DN109941_c2_g2_i1, TRINITY_DN98770_c0_g1_i4, TRINITY_DN113949_c1_g2_…
[TOP, DETAILS]	GO:0042771	intrinsic apoptotic signaling pathway in response to DNA damage by p53 class mediator	BIOLOGICAL_PROCESS	59	0.186017	1.68336	0.0236052	0.232728	1	67847	tags=73%, list=54%, signal=159%	TRINITY_DN111633_c6_g1_i12, TRINITY_DN101774_c0_g1_i1, TRINITY_DN135339_c0_g1_i1, TRINITY_DN121860_c0_g1_i1, TRINITY_DN102163_c0_g1_i2, TRINITY_DN69428_c0_g2_i1, TRINITY_DN52063_c0_g1_i1, TRINITY_DN94443_c0_g1_i1, TRINITY_DN118519_c0_g2_i2, TRINITY_DN100457_c0_g1_i2, TRINITY_DN39799_c0_g1_i1, TRINITY_DN103284_c0_g1_i2, TRINITY_DN95285_c1_g1_i1, TRINITY_DN88753_c0_g1_i1, TRINITY_DN104521_c0_g2_i3,…
[TOP, DETAILS]	GO:0000209	protein polyubiquitination	BIOLOGICAL_PROCESS	358	0.0767852	1.68278	0.0236686	0.233037	1	54315	tags=51%, list=43%, signal=90%	TRINITY_DN120719_c1_g2_i3, TRINITY_DN112479_c1_g1_i1, TRINITY_DN51759_c0_g2_i1, TRINITY_DN106028_c0_g1_i2, TRINITY_DN19015_c0_g1_i1, TRINITY_DN118696_c2_g4_i1, TRINITY_DN117814_c0_g1_i2, TRINITY_DN39790_c0_g1_i1, TRINITY_DN120015_c4_g2_i2, TRINITY_DN92977_c0_g1_i1, TRINITY_DN116182_c0_g2_i1, TRINITY_DN56649_c0_g1_i1, TRINITY_DN52386_c0_g1_i1, TRINITY_DN75548_c0_g1_i1, TRINITY_DN110608_c3_g6_i1, T…
[TOP, DETAILS]	GO:0097193	intrinsic apoptotic signaling pathway	BIOLOGICAL_PROCESS	318	0.0812255	1.68198	0.0273438	0.233541	1	93628	tags=83%, list=75%, signal=330%	TRINITY_DN102163_c0_g1_i2, TRINITY_DN105006_c0_g2_i1, TRINITY_DN61060_c0_g1_i1, TRINITY_DN8703_c0_g1_i1, TRINITY_DN126512_c0_g1_i1, TRINITY_DN114088_c0_g1_i4, TRINITY_DN53907_c0_g1_i1, TRINITY_DN55070_c0_g1_i1, TRINITY_DN104521_c0_g2_i3, TRINITY_DN67338_c0_g1_i1, TRINITY_DN106474_c0_g2_i1, TRINITY_DN99416_c0_g2_i1, TRINITY_DN117964_c0_g1_i3, TRINITY_DN87620_c0_g1_i2, TRINITY_DN94254_c0_g1_i1, TRI…
[TOP, DETAILS]	GO:0010970	transport along microtubule	BIOLOGICAL_PROCESS	290	0.0844547	1.6814	0.0205761	0.233864	1	81693	tags=74%, list=65%, signal=213%	TRINITY_DN120900_c1_g2_i1, TRINITY_DN114079_c0_g4_i2, TRINITY_DN113484_c1_g2_i1, TRINITY_DN47749_c0_g1_i2, TRINITY_DN100050_c0_g1_i2, TRINITY_DN121583_c0_g1_i1, TRINITY_DN126199_c0_g1_i1, TRINITY_DN92218_c0_g1_i1, TRINITY_DN112009_c0_g1_i2, TRINITY_DN7924_c0_g1_i1, TRINITY_DN114601_c8_g1_i1, TRINITY_DN139801_c0_g1_i1, TRINITY_DN109213_c0_g6_i1, TRINITY_DN114233_c1_g1_i1, TRINITY_DN113777_c0_g4_i1…
[TOP, DETAILS]	GO:0019058	viral life cycle	BIOLOGICAL_PROCESS	324	0.081516	1.68064	0.0381679	0.234336	1	84342	tags=76%, list=67%, signal=232%	TRINITY_DN112479_c1_g1_i1, TRINITY_DN117243_c1_g1_i1, TRINITY_DN98591_c0_g1_i1, TRINITY_DN109022_c0_g1_i2, TRINITY_DN130483_c0_g1_i1, TRINITY_DN111514_c0_g1_i3, TRINITY_DN100050_c0_g1_i2, TRINITY_DN104245_c1_g1_i1, TRINITY_DN28834_c0_g1_i1, TRINITY_DN16578_c0_g1_i1, TRINITY_DN114604_c12_g2_i1, TRINITY_DN120117_c1_g1_i4, TRINITY_DN103518_c1_g1_i1, TRINITY_DN68614_c0_g1_i1, TRINITY_DN107567_c0_g1_i…
[TOP, DETAILS]	GO:0001894	tissue homeostasis	BIOLOGICAL_PROCESS	203	0.101616	1.68058	0.0302419	0.234049	1	96290	tags=87%, list=77%, signal=379%	TRINITY_DN149313_c0_g1_i1, TRINITY_DN69099_c0_g1_i1, TRINITY_DN134431_c0_g1_i1, TRINITY_DN115868_c1_g1_i1, TRINITY_DN55236_c0_g1_i1, TRINITY_DN111534_c4_g6_i1, TRINITY_DN119523_c0_g1_i2, TRINITY_DN91530_c0_g1_i2, TRINITY_DN9093_c0_g1_i1, TRINITY_DN31763_c0_g1_i1, TRINITY_DN111514_c0_g1_i3, TRINITY_DN83149_c0_g1_i1, TRINITY_DN107596_c1_g6_i1, TRINITY_DN46044_c0_g1_i1, TRINITY_DN107646_c0_g6_i1, TR…
[TOP, DETAILS]	GO:0030870	Mre11 complex	CELLULAR_COMPONENT	17	0.331145	1.68027	0.0345489	0.234072	1	68893	tags=88%, list=55%, signal=197%	TRINITY_DN109414_c0_g1_i4, TRINITY_DN50338_c0_g1_i1, TRINITY_DN117461_c2_g1_i3, TRINITY_DN104245_c1_g1_i1, TRINITY_DN105337_c0_g2_i1, TRINITY_DN128603_c0_g1_i1, TRINITY_DN79253_c0_g1_i2, TRINITY_DN41646_c0_g1_i1, TRINITY_DN16578_c0_g1_i1, TRINITY_DN59604_c0_g1_i3, TRINITY_DN14931_c0_g1_i1, TRINITY_DN137961_c0_g1_i1, TRINITY_DN115640_c5_g1_i3, TRINITY_DN45479_c0_g1_i1, TRINITY_DN127681_c0_g1_i1
[TOP, DETAILS]	GO:0005930	axoneme	CELLULAR_COMPONENT	162	0.112762	1.68025	0.0283843	0.233731	1	61528	tags=60%, list=49%, signal=119%	TRINITY_DN58456_c0_g1_i1, TRINITY_DN120900_c1_g2_i1, TRINITY_DN113484_c1_g2_i1, TRINITY_DN111514_c0_g1_i3, TRINITY_DN114635_c0_g3_i1, TRINITY_DN108736_c0_g1_i2, TRINITY_DN114148_c0_g3_i1, TRINITY_DN108545_c0_g2_i1, TRINITY_DN121359_c4_g5_i1, TRINITY_DN92218_c0_g1_i1, TRINITY_DN116407_c0_g1_i1, TRINITY_DN117510_c0_g2_i1, TRINITY_DN106425_c0_g3_i2, TRINITY_DN61376_c0_g1_i1, TRINITY_DN120441_c2_g1_i…
[TOP, DETAILS]	GO:0000819	sister chromatid segregation	BIOLOGICAL_PROCESS	451	0.0688484	1.67947	0.0181087	0.234265	1	22462	tags=25%, list=18%, signal=30%	TRINITY_DN39542_c0_g1_i3, TRINITY_DN96634_c0_g1_i1, TRINITY_DN118538_c0_g1_i1, TRINITY_DN109524_c0_g1_i1, TRINITY_DN108952_c0_g2_i1, TRINITY_DN105241_c1_g2_i1, TRINITY_DN112451_c2_g1_i1, TRINITY_DN143561_c0_g1_i1, TRINITY_DN111122_c1_g4_i1, TRINITY_DN82973_c0_g1_i1, TRINITY_DN106233_c0_g1_i5, TRINITY_DN124978_c0_g1_i1, TRINITY_DN108211_c2_g8_i1, TRINITY_DN104245_c1_g1_i1, TRINITY_DN114902_c3_g3_i…
[TOP, DETAILS]	GO:0098687	chromosomal region	CELLULAR_COMPONENT	453	0.0677593	1.67913	0.0350195	0.23428	1	95295	tags=83%, list=76%, signal=348%	TRINITY_DN135339_c0_g1_i1, TRINITY_DN65464_c0_g1_i1, TRINITY_DN91959_c0_g1_i1, TRINITY_DN111501_c1_g1_i3, TRINITY_DN119888_c2_g1_i1, TRINITY_DN109524_c0_g1_i1, TRINITY_DN99334_c0_g1_i1, TRINITY_DN116699_c2_g8_i1, TRINITY_DN110311_c1_g5_i1, TRINITY_DN143561_c0_g1_i1, TRINITY_DN120763_c1_g1_i1, TRINITY_DN104245_c1_g1_i1, TRINITY_DN119430_c4_g1_i1, TRINITY_DN61428_c0_g1_i1, TRINITY_DN113001_c1_g2_i1…
[TOP, DETAILS]	GO:0032386	regulation of intracellular transport	BIOLOGICAL_PROCESS	495	0.0653271	1.67889	0.016	0.234203	1	98413	tags=85%, list=79%, signal=400%	TRINITY_DN19015_c0_g1_i1, TRINITY_DN144656_c0_g1_i1, TRINITY_DN108328_c0_g1_i3, TRINITY_DN116529_c0_g1_i1, TRINITY_DN108560_c1_g5_i2, TRINITY_DN119467_c0_g1_i1, TRINITY_DN120763_c1_g1_i1, TRINITY_DN147975_c0_g1_i1, TRINITY_DN79462_c0_g1_i1, TRINITY_DN106425_c0_g3_i2, TRINITY_DN7924_c0_g1_i1, TRINITY_DN63188_c0_g1_i1, TRINITY_DN105516_c0_g1_i1, TRINITY_DN106953_c0_g2_i1, TRINITY_DN47425_c0_g1_i2, …
[TOP, DETAILS]	GO:0006778	porphyrin-containing compound metabolic process	BIOLOGICAL_PROCESS	147	0.118565	1.67629	0.0168776	0.236892	1	98273	tags=90%, list=79%, signal=423%	TRINITY_DN70135_c0_g1_i1, TRINITY_DN108591_c3_g2_i2, TRINITY_DN104617_c7_g4_i1, TRINITY_DN107450_c0_g2_i1, TRINITY_DN105094_c1_g1_i1, TRINITY_DN93316_c0_g1_i2, TRINITY_DN94232_c0_g2_i1, TRINITY_DN116998_c1_g3_i1, TRINITY_DN99879_c0_g1_i2, TRINITY_DN39407_c0_g1_i1, TRINITY_DN121304_c0_g2_i1, TRINITY_DN118893_c0_g1_i1, TRINITY_DN98094_c0_g1_i1, TRINITY_DN100507_c0_g1_i1, TRINITY_DN118981_c2_g1_i1, …
[TOP, DETAILS]	GO:0050792	regulation of viral process	BIOLOGICAL_PROCESS	265	0.0880415	1.67606	0.0368932	0.236779	1	98433	tags=88%, list=79%, signal=411%	TRINITY_DN83100_c0_g1_i3, TRINITY_DN98591_c0_g1_i1, TRINITY_DN102163_c0_g1_i2, TRINITY_DN130483_c0_g1_i1, TRINITY_DN100050_c0_g1_i2, TRINITY_DN104245_c1_g1_i1, TRINITY_DN3244_c0_g1_i1, TRINITY_DN16578_c0_g1_i1, TRINITY_DN114604_c12_g2_i1, TRINITY_DN79462_c0_g1_i1, TRINITY_DN114416_c0_g1_i4, TRINITY_DN68614_c0_g1_i1, TRINITY_DN79173_c0_g2_i1, TRINITY_DN109135_c0_g1_i1, TRINITY_DN124617_c0_g1_i1, T…
[TOP, DETAILS]	GO:0042548	regulation of photosynthesis, light reaction	BIOLOGICAL_PROCESS	46	0.212227	1.67573	0.0469388	0.236753	1	30540	tags=46%, list=24%, signal=60%	TRINITY_DN105948_c3_g4_i1, TRINITY_DN106088_c2_g2_i1, TRINITY_DN106982_c0_g3_i1, TRINITY_DN117393_c0_g3_i2, TRINITY_DN107560_c1_g1_i2, TRINITY_DN117393_c0_g1_i2, TRINITY_DN115365_c1_g1_i4, TRINITY_DN106352_c1_g4_i1, TRINITY_DN115941_c3_g1_i4, TRINITY_DN116280_c1_g3_i1, TRINITY_DN114142_c0_g1_i1, TRINITY_DN114349_c1_g3_i1, TRINITY_DN115365_c1_g3_i2, TRINITY_DN116280_c1_g1_i1, TRINITY_DN116280_c1_g…
[TOP, DETAILS]	GO:0043903	regulation of symbiosis, encompassing mutualism through parasitism	BIOLOGICAL_PROCESS	285	0.086264	1.67532	0.0295858	0.236845	1	98433	tags=87%, list=79%, signal=410%	TRINITY_DN83100_c0_g1_i3, TRINITY_DN117243_c1_g1_i1, TRINITY_DN98591_c0_g1_i1, TRINITY_DN102163_c0_g1_i2, TRINITY_DN130483_c0_g1_i1, TRINITY_DN100050_c0_g1_i2, TRINITY_DN104245_c1_g1_i1, TRINITY_DN120326_c0_g1_i1, TRINITY_DN3244_c0_g1_i1, TRINITY_DN16578_c0_g1_i1, TRINITY_DN114604_c12_g2_i1, TRINITY_DN79462_c0_g1_i1, TRINITY_DN114416_c0_g1_i4, TRINITY_DN68614_c0_g1_i1, TRINITY_DN79173_c0_g2_i1, T…
[TOP, DETAILS]	GO:1901570	fatty acid derivative biosynthetic process	BIOLOGICAL_PROCESS	79	0.159012	1.67444	0.0346939	0.237494	1	68730	tags=71%, list=55%, signal=157%	TRINITY_DN5112_c0_g1_i1, TRINITY_DN113627_c0_g1_i1, TRINITY_DN116322_c0_g3_i1, TRINITY_DN21991_c0_g1_i1, TRINITY_DN31763_c0_g1_i1, TRINITY_DN14848_c0_g1_i1, TRINITY_DN135655_c0_g1_i1, TRINITY_DN121108_c3_g2_i2, TRINITY_DN96110_c0_g1_i2, TRINITY_DN80958_c0_g1_i1, TRINITY_DN82697_c0_g1_i1, TRINITY_DN40400_c0_g1_i1, TRINITY_DN150245_c0_g1_i1, TRINITY_DN66880_c0_g1_i1, TRINITY_DN117773_c0_g2_i1, TRIN…
[TOP, DETAILS]	GO:0035838	growing cell tip	CELLULAR_COMPONENT	47	0.207707	1.67424	0.0268595	0.237397	1	32550	tags=47%, list=26%, signal=63%	TRINITY_DN114633_c1_g1_i1, TRINITY_DN112283_c1_g2_i1, TRINITY_DN112283_c1_g3_i2, TRINITY_DN109407_c1_g3_i1, TRINITY_DN20359_c0_g1_i1, TRINITY_DN118171_c1_g5_i1, TRINITY_DN118111_c0_g2_i2, TRINITY_DN110280_c3_g3_i2, TRINITY_DN118426_c0_g5_i1, TRINITY_DN109866_c0_g2_i1, TRINITY_DN118372_c0_g3_i1, TRINITY_DN118843_c2_g1_i4, TRINITY_DN24253_c0_g1_i1, TRINITY_DN108098_c2_g6_i1, TRINITY_DN115373_c7_g1_…
[TOP, DETAILS]	GO:0061013	regulation of mRNA catabolic process	BIOLOGICAL_PROCESS	280	0.0867433	1.67369	0.0320151	0.237695	1	90503	tags=81%, list=72%, signal=293%	TRINITY_DN113479_c1_g1_i1, TRINITY_DN117280_c3_g2_i1, TRINITY_DN110311_c1_g5_i1, TRINITY_DN59085_c0_g1_i1, TRINITY_DN100050_c0_g1_i2, TRINITY_DN103258_c0_g1_i2, TRINITY_DN114416_c0_g1_i4, TRINITY_DN57554_c0_g1_i1, TRINITY_DN68614_c0_g1_i1, TRINITY_DN111379_c0_g1_i4, TRINITY_DN105670_c1_g1_i7, TRINITY_DN7924_c0_g1_i1, TRINITY_DN106534_c1_g6_i1, TRINITY_DN120063_c0_g1_i5, TRINITY_DN110354_c2_g4_i1,…
[TOP, DETAILS]	GO:1901796	regulation of signal transduction by p53 class mediator	BIOLOGICAL_PROCESS	141	0.119045	1.67357	0.0244399	0.237497	1	93274	tags=87%, list=75%, signal=341%	TRINITY_DN56397_c0_g2_i1, TRINITY_DN120363_c0_g4_i1, TRINITY_DN115138_c1_g2_i1, TRINITY_DN100803_c0_g2_i3, TRINITY_DN125822_c0_g1_i1, TRINITY_DN12652_c0_g1_i1, TRINITY_DN108211_c2_g8_i1, TRINITY_DN108525_c2_g2_i1, TRINITY_DN106474_c0_g2_i1, TRINITY_DN105311_c1_g7_i1, TRINITY_DN37919_c0_g1_i1, TRINITY_DN50842_c0_g2_i2, TRINITY_DN117100_c0_g1_i1, TRINITY_DN36195_c0_g1_i1, TRINITY_DN122883_c0_g1_i1,…
[TOP, DETAILS]	GO:0007224	smoothened signaling pathway	BIOLOGICAL_PROCESS	176	0.110401	1.67351	0.0257937	0.237186	1	16755	tags=24%, list=13%, signal=28%	TRINITY_DN116050_c2_g2_i2, TRINITY_DN90893_c0_g1_i2, TRINITY_DN121514_c0_g1_i1, TRINITY_DN117427_c0_g2_i1, TRINITY_DN115947_c4_g6_i1, TRINITY_DN115875_c0_g1_i1, TRINITY_DN120039_c0_g1_i1, TRINITY_DN104902_c0_g2_i1, TRINITY_DN113484_c1_g2_i1, TRINITY_DN114652_c5_g4_i1, TRINITY_DN107405_c3_g1_i1, TRINITY_DN114344_c1_g1_i2, TRINITY_DN110489_c2_g5_i1, TRINITY_DN118799_c1_g5_i1, TRINITY_DN111278_c1_g6…
[TOP, DETAILS]	GO:0006919	activation of cysteine-type endopeptidase activity involved in apoptotic process	BIOLOGICAL_PROCESS	80	0.159517	1.67306	0.0321199	0.237368	1	55062	tags=60%, list=44%, signal=107%	TRINITY_DN111928_c1_g1_i1, TRINITY_DN85432_c0_g1_i1, TRINITY_DN120641_c0_g1_i7, TRINITY_DN8703_c0_g1_i1, TRINITY_DN124215_c0_g1_i1, TRINITY_DN109304_c0_g1_i2, TRINITY_DN85576_c0_g1_i1, TRINITY_DN94443_c0_g1_i1, TRINITY_DN109847_c0_g1_i2, TRINITY_DN52386_c0_g1_i1, TRINITY_DN105294_c0_g1_i3, TRINITY_DN114556_c0_g4_i2, TRINITY_DN97396_c0_g1_i1, TRINITY_DN74659_c0_g1_i1, TRINITY_DN113628_c1_g1_i1, TR…
[TOP, DETAILS]	GO:1904029	regulation of cyclin-dependent protein kinase activity	BIOLOGICAL_PROCESS	132	0.123518	1.66943	0.0335306	0.241204	1	37599	tags=42%, list=30%, signal=61%	TRINITY_DN26415_c0_g1_i1, TRINITY_DN82002_c0_g1_i1, TRINITY_DN109524_c0_g1_i1, TRINITY_DN11637_c0_g1_i1, TRINITY_DN75389_c0_g1_i1, TRINITY_DN100396_c0_g1_i1, TRINITY_DN92114_c0_g1_i3, TRINITY_DN68065_c0_g1_i1, TRINITY_DN115463_c0_g7_i1, TRINITY_DN116407_c0_g1_i1, TRINITY_DN116050_c4_g1_i4, TRINITY_DN109914_c6_g1_i1, TRINITY_DN73595_c0_g1_i1, TRINITY_DN35627_c0_g1_i1, TRINITY_DN116390_c0_g1_i3, TR…
[TOP, DETAILS]	GO:0034284	response to monosaccharide	BIOLOGICAL_PROCESS	221	0.09652	1.66905	0.0279441	0.241298	1	66563	tags=63%, list=53%, signal=134%	TRINITY_DN34539_c0_g1_i1, TRINITY_DN120690_c0_g1_i3, TRINITY_DN107636_c0_g3_i7, TRINITY_DN95149_c1_g1_i1, TRINITY_DN95809_c0_g1_i1, TRINITY_DN81458_c0_g1_i1, TRINITY_DN113209_c1_g2_i1, TRINITY_DN102782_c0_g1_i1, TRINITY_DN105559_c1_g3_i4, TRINITY_DN120117_c1_g1_i4, TRINITY_DN68788_c0_g1_i1, TRINITY_DN99527_c0_g1_i1, TRINITY_DN111874_c4_g2_i1, TRINITY_DN20562_c0_g1_i1, TRINITY_DN112998_c0_g1_i2, T…
[TOP, DETAILS]	GO:0009738	abscisic acid-activated signaling pathway	BIOLOGICAL_PROCESS	51	0.198565	1.66853	0.0365854	0.241564	1	11951	tags=29%, list=10%, signal=33%	TRINITY_DN115106_c1_g6_i1, TRINITY_DN112542_c0_g1_i4, TRINITY_DN43526_c0_g1_i1, TRINITY_DN113000_c2_g2_i1, TRINITY_DN113634_c0_g3_i1, TRINITY_DN107286_c4_g1_i2, TRINITY_DN109314_c0_g3_i1, TRINITY_DN117280_c3_g1_i1, TRINITY_DN108203_c1_g2_i1, TRINITY_DN107074_c0_g6_i4, TRINITY_DN112626_c0_g2_i1, TRINITY_DN112446_c0_g5_i1, TRINITY_DN110951_c3_g1_i3, TRINITY_DN111381_c0_g2_i1, TRINITY_DN109776_c4_g1…
[TOP, DETAILS]	GO:1990748	cellular detoxification	BIOLOGICAL_PROCESS	191	0.101472	1.66823	0.028169	0.241563	1	65202	tags=62%, list=52%, signal=130%	TRINITY_DN104074_c0_g1_i3, TRINITY_DN84629_c0_g2_i1, TRINITY_DN110876_c0_g4_i2, TRINITY_DN114596_c3_g2_i3, TRINITY_DN114889_c0_g3_i3, TRINITY_DN120326_c0_g1_i1, TRINITY_DN114896_c6_g2_i1, TRINITY_DN119134_c0_g4_i1, TRINITY_DN39673_c0_g1_i1, TRINITY_DN41574_c0_g1_i1, TRINITY_DN116982_c0_g1_i9, TRINITY_DN66880_c0_g1_i1, TRINITY_DN105285_c0_g1_i4, TRINITY_DN78539_c0_g1_i1, TRINITY_DN109398_c0_g1_i1,…
[TOP, DETAILS]	GO:0046605	regulation of centrosome cycle	BIOLOGICAL_PROCESS	88	0.150196	1.66761	0.0289256	0.241957	1	90596	tags=88%, list=72%, signal=318%	TRINITY_DN132486_c0_g1_i1, TRINITY_DN111273_c2_g1_i1, TRINITY_DN118538_c0_g1_i1, TRINITY_DN14524_c0_g1_i1, TRINITY_DN114155_c0_g1_i1, TRINITY_DN61982_c0_g1_i1, TRINITY_DN68417_c0_g2_i1, TRINITY_DN86069_c0_g1_i1, TRINITY_DN102629_c0_g1_i2, TRINITY_DN43041_c0_g1_i1, TRINITY_DN114893_c5_g3_i1, TRINITY_DN34509_c0_g1_i1, TRINITY_DN129398_c0_g1_i1, TRINITY_DN28834_c0_g1_i1, TRINITY_DN111110_c0_g1_i1, T…
[TOP, DETAILS]	GO:0045177	apical part of cell	CELLULAR_COMPONENT	296	0.0837834	1.6671	0.0268714	0.242262	1	101441	tags=90%, list=81%, signal=474%	TRINITY_DN82002_c0_g1_i1, TRINITY_DN1164_c0_g1_i1, TRINITY_DN116302_c0_g9_i1, TRINITY_DN2731_c0_g1_i1, TRINITY_DN12058_c0_g1_i1, TRINITY_DN97588_c0_g1_i1, TRINITY_DN108069_c1_g2_i1, TRINITY_DN115805_c0_g1_i5, TRINITY_DN121653_c0_g1_i1, TRINITY_DN32548_c0_g1_i1, TRINITY_DN84406_c0_g1_i2, TRINITY_DN91530_c0_g1_i2, TRINITY_DN120326_c0_g1_i1, TRINITY_DN28834_c0_g1_i1, TRINITY_DN120117_c1_g1_i4, TRINI…
[TOP, DETAILS]	GO:0030014	CCR4-NOT complex	CELLULAR_COMPONENT	54	0.195763	1.66698	0.042471	0.242066	1	84320	tags=87%, list=67%, signal=267%	TRINITY_DN120271_c0_g2_i1, TRINITY_DN116786_c0_g3_i2, TRINITY_DN114622_c0_g1_i10, TRINITY_DN109670_c3_g3_i1, TRINITY_DN71956_c0_g1_i1, TRINITY_DN113522_c0_g6_i1, TRINITY_DN4187_c0_g1_i1, TRINITY_DN84182_c0_g1_i2, TRINITY_DN142635_c0_g1_i1, TRINITY_DN92924_c0_g1_i1, TRINITY_DN62893_c0_g1_i1, TRINITY_DN102351_c0_g1_i1, TRINITY_DN106683_c0_g1_i1, TRINITY_DN108752_c0_g1_i1, TRINITY_DN109631_c0_g3_i2,…
[TOP, DETAILS]	GO:0005952	cAMP-dependent protein kinase complex	CELLULAR_COMPONENT	73	0.164669	1.66658	0.0436508	0.242138	1	83864	tags=84%, list=67%, signal=254%	TRINITY_DN108322_c1_g4_i2, TRINITY_DN47090_c0_g1_i1, TRINITY_DN107224_c2_g3_i1, TRINITY_DN103645_c1_g2_i1, TRINITY_DN80268_c0_g1_i1, TRINITY_DN108240_c5_g2_i1, TRINITY_DN108757_c3_g1_i1, TRINITY_DN107284_c3_g7_i1, TRINITY_DN119644_c0_g2_i3, TRINITY_DN102782_c0_g1_i1, TRINITY_DN77959_c0_g1_i2, TRINITY_DN114265_c0_g2_i1, TRINITY_DN120403_c2_g2_i1, TRINITY_DN111760_c0_g4_i1, TRINITY_DN81196_c0_g2_i1…
[TOP, DETAILS]	GO:0005254	chloride channel activity	MOLECULAR_FUNCTION	64	0.173918	1.66643	0.028169	0.241949	1	48574	tags=56%, list=39%, signal=92%	TRINITY_DN112489_c0_g1_i1, TRINITY_DN64493_c0_g1_i1, TRINITY_DN14182_c0_g1_i2, TRINITY_DN118953_c0_g3_i2, TRINITY_DN107560_c1_g1_i2, TRINITY_DN117987_c2_g2_i3, TRINITY_DN106222_c0_g2_i1, TRINITY_DN115668_c0_g1_i2, TRINITY_DN104154_c0_g1_i3, TRINITY_DN105719_c0_g1_i5, TRINITY_DN113960_c0_g6_i1, TRINITY_DN115673_c1_g2_i1, TRINITY_DN113746_c0_g4_i1, TRINITY_DN133018_c0_g1_i1, TRINITY_DN104132_c0_g1_…
[TOP, DETAILS]	GO:0034702	ion channel complex	CELLULAR_COMPONENT	238	0.0920511	1.66518	0.029106	0.243014	1	68859	tags=64%, list=55%, signal=143%	TRINITY_DN112121_c0_g2_i1, TRINITY_DN108939_c0_g7_i1, TRINITY_DN115093_c1_g1_i5, TRINITY_DN107286_c4_g3_i1, TRINITY_DN105779_c1_g3_i1, TRINITY_DN44363_c0_g1_i1, TRINITY_DN113240_c1_g5_i1, TRINITY_DN52573_c0_g1_i1, TRINITY_DN128901_c0_g1_i1, TRINITY_DN116377_c2_g1_i4, TRINITY_DN111687_c2_g4_i3, TRINITY_DN111687_c2_g10_i2, TRINITY_DN4933_c0_g1_i1, TRINITY_DN117886_c0_g2_i1, TRINITY_DN104850_c2_g1_i…
[TOP, DETAILS]	GO:0030433	ubiquitin-dependent ERAD pathway	BIOLOGICAL_PROCESS	206	0.0991563	1.66493	0.0292969	0.242927	1	84090	tags=77%, list=67%, signal=236%	TRINITY_DN68510_c0_g1_i1, TRINITY_DN108657_c0_g7_i1, TRINITY_DN119393_c1_g1_i2, TRINITY_DN115613_c4_g3_i9, TRINITY_DN66660_c0_g1_i2, TRINITY_DN110654_c2_g4_i1, TRINITY_DN141136_c0_g1_i1, TRINITY_DN119205_c2_g2_i1, TRINITY_DN119777_c0_g1_i1, TRINITY_DN112050_c1_g1_i1, TRINITY_DN113840_c2_g1_i1, TRINITY_DN106805_c2_g1_i1, TRINITY_DN135060_c0_g1_i1, TRINITY_DN113041_c1_g1_i1, TRINITY_DN5791_c0_g1_i1…
[TOP, DETAILS]	GO:0035064	methylated histone binding	MOLECULAR_FUNCTION	89	0.147305	1.66473	0.0272904	0.2428	1	92537	tags=89%, list=74%, signal=342%	TRINITY_DN25513_c0_g1_i1, TRINITY_DN61991_c0_g1_i1, TRINITY_DN112526_c0_g1_i1, TRINITY_DN71123_c0_g1_i1, TRINITY_DN98873_c0_g1_i1, TRINITY_DN12588_c0_g1_i1, TRINITY_DN100876_c0_g2_i1, TRINITY_DN92793_c0_g1_i1, TRINITY_DN91203_c0_g1_i1, TRINITY_DN86390_c0_g1_i2, TRINITY_DN124978_c0_g1_i1, TRINITY_DN39600_c0_g1_i1, TRINITY_DN47797_c0_g1_i1, TRINITY_DN60660_c0_g1_i1, TRINITY_DN79462_c0_g1_i1, TRINIT…
[TOP, DETAILS]	GO:0042476	odontogenesis	BIOLOGICAL_PROCESS	64	0.173011	1.66434	0.0289256	0.242847	1	83837	tags=84%, list=67%, signal=256%	TRINITY_DN111662_c2_g1_i2, TRINITY_DN117691_c11_g1_i1, TRINITY_DN32548_c0_g1_i1, TRINITY_DN47574_c0_g1_i2, TRINITY_DN46565_c0_g1_i1, TRINITY_DN19416_c0_g1_i2, TRINITY_DN108098_c2_g6_i1, TRINITY_DN96370_c0_g1_i1, TRINITY_DN86127_c0_g1_i2, TRINITY_DN113746_c0_g2_i4, TRINITY_DN102543_c0_g1_i4, TRINITY_DN108060_c6_g3_i1, TRINITY_DN29596_c0_g1_i1, TRINITY_DN75471_c0_g1_i2, TRINITY_DN111618_c1_g1_i2, T…
[TOP, DETAILS]	GO:0007635	chemosensory behavior	BIOLOGICAL_PROCESS	71	0.167747	1.66433	0.0269231	0.242519	1	42415	tags=51%, list=34%, signal=77%	TRINITY_DN114596_c2_g1_i1, TRINITY_DN110804_c0_g4_i1, TRINITY_DN114171_c2_g2_i4, TRINITY_DN112670_c2_g2_i1, TRINITY_DN117878_c7_g3_i1, TRINITY_DN119562_c0_g3_i1, TRINITY_DN59483_c0_g1_i1, TRINITY_DN113980_c1_g1_i1, TRINITY_DN106725_c1_g4_i2, TRINITY_DN107776_c1_g1_i1, TRINITY_DN110293_c0_g1_i2, TRINITY_DN108341_c4_g5_i1, TRINITY_DN107652_c0_g2_i2, TRINITY_DN110293_c0_g2_i1, TRINITY_DN110629_c2_g5…
[TOP, DETAILS]	GO:0050714	positive regulation of protein secretion	BIOLOGICAL_PROCESS	201	0.100705	1.66348	0.0335306	0.243141	1	77591	tags=72%, list=62%, signal=190%	TRINITY_DN116329_c0_g2_i4, TRINITY_DN134431_c0_g1_i1, TRINITY_DN145111_c0_g1_i1, TRINITY_DN139783_c0_g1_i1, TRINITY_DN119851_c2_g2_i1, TRINITY_DN95809_c0_g1_i1, TRINITY_DN113839_c3_g1_i2, TRINITY_DN90757_c0_g1_i1, TRINITY_DN113209_c1_g2_i1, TRINITY_DN105294_c0_g1_i3, TRINITY_DN12652_c0_g1_i1, TRINITY_DN120326_c0_g1_i1, TRINITY_DN114844_c0_g2_i1, TRINITY_DN147975_c0_g1_i1, TRINITY_DN42636_c0_g1_i1…
[TOP, DETAILS]	GO:0009799	specification of symmetry	BIOLOGICAL_PROCESS	141	0.119164	1.66268	0.0195312	0.243704	1	36532	tags=41%, list=29%, signal=58%	TRINITY_DN110047_c2_g8_i1, TRINITY_DN117427_c0_g2_i1, TRINITY_DN119083_c4_g2_i1, TRINITY_DN111222_c1_g1_i3, TRINITY_DN114079_c0_g4_i2, TRINITY_DN107405_c3_g1_i1, TRINITY_DN111903_c3_g2_i3, TRINITY_DN113027_c1_g4_i2, TRINITY_DN92218_c0_g1_i1, TRINITY_DN116407_c0_g1_i1, TRINITY_DN108060_c6_g3_i1, TRINITY_DN76774_c0_g1_i2, TRINITY_DN109502_c0_g3_i1, TRINITY_DN111618_c1_g1_i2, TRINITY_DN61615_c0_g1_i…
[TOP, DETAILS]	GO:0007368	determination of left/right symmetry	BIOLOGICAL_PROCESS	133	0.121345	1.66119	0.0282258	0.24516	1	36532	tags=41%, list=29%, signal=58%	TRINITY_DN110047_c2_g8_i1, TRINITY_DN119083_c4_g2_i1, TRINITY_DN111222_c1_g1_i3, TRINITY_DN114079_c0_g4_i2, TRINITY_DN107405_c3_g1_i1, TRINITY_DN111903_c3_g2_i3, TRINITY_DN113027_c1_g4_i2, TRINITY_DN92218_c0_g1_i1, TRINITY_DN116407_c0_g1_i1, TRINITY_DN108060_c6_g3_i1, TRINITY_DN76774_c0_g1_i2, TRINITY_DN109502_c0_g3_i1, TRINITY_DN111618_c1_g1_i2, TRINITY_DN61615_c0_g1_i1, TRINITY_DN47086_c0_g1_i1…
[TOP, DETAILS]	GO:0002886	regulation of myeloid leukocyte mediated immunity	BIOLOGICAL_PROCESS	56	0.185894	1.66088	0.0291829	0.24513	1	68278	tags=73%, list=55%, signal=161%	TRINITY_DN33723_c0_g1_i1, TRINITY_DN120327_c0_g1_i2, TRINITY_DN69121_c0_g1_i1, TRINITY_DN117472_c0_g1_i1, TRINITY_DN101471_c0_g1_i1, TRINITY_DN111534_c4_g6_i1, TRINITY_DN121057_c0_g1_i14, TRINITY_DN21991_c0_g1_i1, TRINITY_DN95605_c0_g1_i4, TRINITY_DN118380_c0_g1_i3, TRINITY_DN114115_c2_g1_i2, TRINITY_DN107840_c7_g4_i1, TRINITY_DN115940_c0_g2_i6, TRINITY_DN104565_c1_g1_i1, TRINITY_DN120820_c1_g1_i…
[TOP, DETAILS]	GO:0098722	asymmetric stem cell division	BIOLOGICAL_PROCESS	23	0.288165	1.66084	0.0337972	0.244807	1	29197	tags=52%, list=23%, signal=68%	TRINITY_DN114128_c1_g1_i1, TRINITY_DN106233_c0_g1_i5, TRINITY_DN116248_c1_g1_i1, TRINITY_DN29596_c0_g1_i1, TRINITY_DN129366_c0_g1_i1, TRINITY_DN17764_c0_g1_i1, TRINITY_DN111186_c3_g2_i1, TRINITY_DN65930_c0_g1_i1, TRINITY_DN105532_c3_g9_i1, TRINITY_DN109033_c2_g1_i3, TRINITY_DN32548_c0_g1_i1, TRINITY_DN120795_c0_g1_i1
[TOP, DETAILS]	GO:0051098	regulation of binding	BIOLOGICAL_PROCESS	416	0.0698046	1.65944	0.0306748	0.246123	1	68213	tags=62%, list=55%, signal=135%	TRINITY_DN93429_c0_g1_i1, TRINITY_DN111501_c1_g1_i3, TRINITY_DN112284_c0_g1_i1, TRINITY_DN109524_c0_g1_i1, TRINITY_DN80918_c0_g1_i1, TRINITY_DN75389_c0_g1_i1, TRINITY_DN72490_c0_g1_i2, TRINITY_DN113484_c1_g2_i1, TRINITY_DN47749_c0_g1_i2, TRINITY_DN117743_c0_g1_i1, TRINITY_DN106233_c0_g1_i5, TRINITY_DN48981_c0_g1_i1, TRINITY_DN120326_c0_g1_i1, TRINITY_DN108525_c2_g2_i1, TRINITY_DN3906_c0_g1_i1, TR…
[TOP, DETAILS]	GO:0110053	regulation of actin filament organization	BIOLOGICAL_PROCESS	325	0.079657	1.65915	0.0356436	0.246083	1	92743	tags=82%, list=74%, signal=318%	TRINITY_DN111824_c0_g4_i1, TRINITY_DN1164_c0_g1_i1, TRINITY_DN116158_c0_g1_i2, TRINITY_DN72778_c0_g1_i2, TRINITY_DN97738_c0_g1_i3, TRINITY_DN106930_c0_g3_i1, TRINITY_DN117743_c0_g1_i1, TRINITY_DN127395_c0_g1_i1, TRINITY_DN46531_c0_g1_i1, TRINITY_DN107880_c10_g2_i1, TRINITY_DN143488_c0_g1_i1, TRINITY_DN106400_c1_g2_i3, TRINITY_DN84663_c0_g1_i1, TRINITY_DN117145_c0_g2_i1, TRINITY_DN109135_c0_g1_i1,…
[TOP, DETAILS]	GO:0030992	intraciliary transport particle B	CELLULAR_COMPONENT	77	0.161839	1.65855	0.03	0.246452	1	56070	tags=61%, list=45%, signal=111%	TRINITY_DN115255_c9_g4_i1, TRINITY_DN106801_c16_g7_i3, TRINITY_DN106813_c1_g1_i1, TRINITY_DN141007_c0_g1_i1, TRINITY_DN142296_c0_g1_i1, TRINITY_DN109585_c11_g8_i1, TRINITY_DN107993_c8_g3_i1, TRINITY_DN120900_c1_g2_i1, TRINITY_DN114079_c0_g4_i2, TRINITY_DN150430_c0_g1_i1, TRINITY_DN114079_c0_g2_i1, TRINITY_DN113484_c1_g2_i1, TRINITY_DN105309_c14_g5_i1, TRINITY_DN107405_c3_g1_i1, TRINITY_DN15320_c0…
[TOP, DETAILS]	GO:0032279	asymmetric synapse	CELLULAR_COMPONENT	204	0.0994776	1.6573	0.0310078	0.247589	1	80707	tags=75%, list=65%, signal=210%	TRINITY_DN104934_c0_g2_i2, TRINITY_DN116158_c0_g1_i2, TRINITY_DN126512_c0_g1_i1, TRINITY_DN24179_c0_g1_i1, TRINITY_DN71111_c0_g1_i1, TRINITY_DN100050_c0_g1_i2, TRINITY_DN67130_c0_g1_i1, TRINITY_DN116540_c6_g3_i1, TRINITY_DN89724_c0_g1_i1, TRINITY_DN114635_c0_g3_i1, TRINITY_DN46531_c0_g1_i1, TRINITY_DN115062_c10_g1_i8, TRINITY_DN76162_c0_g1_i1, TRINITY_DN63412_c0_g1_i1, TRINITY_DN99707_c0_g2_i1, T…
[TOP, DETAILS]	GO:0042128	nitrate assimilation	BIOLOGICAL_PROCESS	31	0.255813	1.65713	0.0275591	0.247415	1	60761	tags=74%, list=49%, signal=144%	TRINITY_DN121406_c0_g1_i1, TRINITY_DN112715_c2_g1_i2, TRINITY_DN121406_c0_g2_i1, TRINITY_DN121406_c1_g1_i9, TRINITY_DN117469_c0_g1_i1, TRINITY_DN109097_c1_g4_i1, TRINITY_DN108449_c0_g1_i1, TRINITY_DN114821_c0_g1_i1, TRINITY_DN111170_c1_g1_i1, TRINITY_DN121406_c1_g2_i1, TRINITY_DN108872_c0_g3_i1, TRINITY_DN120437_c3_g1_i1, TRINITY_DN106800_c0_g2_i2, TRINITY_DN108872_c0_g5_i1, TRINITY_DN121406_c3_g…
[TOP, DETAILS]	GO:0004190	aspartic-type endopeptidase activity	MOLECULAR_FUNCTION	233	0.0961049	1.65706	0.0255319	0.247124	1	56131	tags=55%, list=45%, signal=99%	TRINITY_DN115779_c1_g1_i1, TRINITY_DN63005_c0_g1_i1, TRINITY_DN106671_c6_g2_i1, TRINITY_DN115975_c0_g2_i1, TRINITY_DN108718_c1_g3_i1, TRINITY_DN114452_c0_g10_i2, TRINITY_DN42231_c0_g1_i1, TRINITY_DN113279_c5_g1_i1, TRINITY_DN41133_c0_g1_i1, TRINITY_DN140708_c0_g1_i1, TRINITY_DN108818_c4_g1_i1, TRINITY_DN107246_c2_g6_i1, TRINITY_DN115416_c0_g1_i2, TRINITY_DN107836_c1_g1_i1, TRINITY_DN117085_c1_g4_…
[TOP, DETAILS]	GO:0061065	regulation of dauer larval development	BIOLOGICAL_PROCESS	18	0.318999	1.65694	0.0337972	0.246895	1	36512	tags=61%, list=29%, signal=86%	TRINITY_DN94830_c0_g1_i1, TRINITY_DN102633_c1_g4_i1, TRINITY_DN110269_c0_g1_i1, TRINITY_DN115615_c1_g5_i1, TRINITY_DN115660_c2_g2_i1, TRINITY_DN119562_c0_g3_i1, TRINITY_DN114479_c0_g1_i3, TRINITY_DN109047_c0_g2_i1, TRINITY_DN116407_c0_g1_i1, TRINITY_DN119198_c3_g1_i3, TRINITY_DN102633_c1_g1_i1
[TOP, DETAILS]	GO:0005769	early endosome	CELLULAR_COMPONENT	331	0.0790435	1.65634	0.0415879	0.247297	1	97000	tags=85%, list=78%, signal=381%	TRINITY_DN113143_c0_g1_i1, TRINITY_DN117243_c1_g1_i1, TRINITY_DN7507_c0_g1_i1, TRINITY_DN109991_c2_g1_i2, TRINITY_DN115805_c0_g1_i5, TRINITY_DN145111_c0_g1_i1, TRINITY_DN53521_c0_g1_i1, TRINITY_DN108328_c0_g1_i3, TRINITY_DN20182_c0_g1_i1, TRINITY_DN88841_c0_g1_i1, TRINITY_DN143111_c0_g1_i1, TRINITY_DN4339_c0_g1_i1, TRINITY_DN46531_c0_g1_i1, TRINITY_DN28834_c0_g1_i1, TRINITY_DN99416_c0_g2_i1, TRIN…
[TOP, DETAILS]	GO:0060142	regulation of syncytium formation by plasma membrane fusion	BIOLOGICAL_PROCESS	27	0.27179	1.65607	0.0316456	0.247234	1	67872	tags=81%, list=54%, signal=178%	TRINITY_DN97216_c0_g1_i1, TRINITY_DN117905_c15_g1_i1, TRINITY_DN113875_c0_g1_i7, TRINITY_DN108328_c0_g1_i3, TRINITY_DN117225_c2_g4_i1, TRINITY_DN107030_c3_g9_i1, TRINITY_DN47309_c0_g1_i1, TRINITY_DN107572_c0_g1_i2, TRINITY_DN114128_c1_g1_i1, TRINITY_DN116160_c0_g3_i3, TRINITY_DN106139_c2_g4_i3, TRINITY_DN116160_c0_g1_i1, TRINITY_DN79177_c0_g1_i1, TRINITY_DN87100_c0_g1_i1, TRINITY_DN113292_c0_g1_i…
[TOP, DETAILS]	GO:0061952	midbody abscission	BIOLOGICAL_PROCESS	16	0.34153	1.65593	0.0287474	0.247068	1	74487	tags=94%, list=60%, signal=232%	TRINITY_DN65055_c0_g1_i1, TRINITY_DN119545_c0_g2_i3, TRINITY_DN68417_c0_g2_i1, TRINITY_DN107505_c0_g1_i2, TRINITY_DN16875_c0_g1_i1, TRINITY_DN101527_c0_g1_i1, TRINITY_DN96697_c0_g1_i1, TRINITY_DN113328_c0_g1_i2, TRINITY_DN71000_c0_g1_i1, TRINITY_DN34509_c0_g1_i1, TRINITY_DN125945_c0_g1_i1, TRINITY_DN73486_c0_g1_i1, TRINITY_DN93642_c0_g2_i1, TRINITY_DN72781_c0_g1_i1, TRINITY_DN93642_c0_g1_i1
[TOP, DETAILS]	GO:0009855	determination of bilateral symmetry	BIOLOGICAL_PROCESS	141	0.119164	1.65579	0.0242915	0.246866	1	36532	tags=41%, list=29%, signal=58%	TRINITY_DN110047_c2_g8_i1, TRINITY_DN117427_c0_g2_i1, TRINITY_DN119083_c4_g2_i1, TRINITY_DN111222_c1_g1_i3, TRINITY_DN114079_c0_g4_i2, TRINITY_DN107405_c3_g1_i1, TRINITY_DN111903_c3_g2_i3, TRINITY_DN113027_c1_g4_i2, TRINITY_DN92218_c0_g1_i1, TRINITY_DN116407_c0_g1_i1, TRINITY_DN108060_c6_g3_i1, TRINITY_DN76774_c0_g1_i2, TRINITY_DN109502_c0_g3_i1, TRINITY_DN111618_c1_g1_i2, TRINITY_DN61615_c0_g1_i…
[TOP, DETAILS]	GO:0007193	adenylate cyclase-inhibiting G protein-coupled receptor signaling pathway	BIOLOGICAL_PROCESS	35	0.234336	1.65551	0.0424628	0.246852	1	74273	tags=83%, list=59%, signal=204%	TRINITY_DN85942_c0_g1_i1, TRINITY_DN108793_c9_g3_i1, TRINITY_DN109639_c0_g1_i1, TRINITY_DN52896_c0_g1_i1, TRINITY_DN67112_c0_g1_i1, TRINITY_DN32548_c0_g1_i1, TRINITY_DN108167_c12_g2_i1, TRINITY_DN115065_c12_g3_i1, TRINITY_DN87809_c0_g1_i1, TRINITY_DN138230_c0_g1_i1, TRINITY_DN116805_c18_g2_i1, TRINITY_DN126570_c0_g1_i1, TRINITY_DN114534_c0_g5_i1, TRINITY_DN116364_c6_g6_i1, TRINITY_DN29596_c0_g1_i…
[TOP, DETAILS]	GO:0040038	polar body extrusion after meiotic divisions	BIOLOGICAL_PROCESS	18	0.325451	1.65541	0.0354167	0.246609	1	42649	tags=67%, list=34%, signal=101%	TRINITY_DN26415_c0_g1_i1, TRINITY_DN78951_c0_g1_i1, TRINITY_DN115369_c1_g1_i1, TRINITY_DN42990_c0_g1_i1, TRINITY_DN104060_c5_g5_i1, TRINITY_DN91222_c0_g1_i1, TRINITY_DN107674_c2_g2_i1, TRINITY_DN113631_c0_g1_i1, TRINITY_DN111625_c1_g2_i1, TRINITY_DN120371_c0_g1_i4, TRINITY_DN102606_c0_g2_i1, TRINITY_DN102606_c0_g3_i1
[TOP, DETAILS]	GO:0003214	cardiac left ventricle morphogenesis	BIOLOGICAL_PROCESS	20	0.310099	1.65507	0.0390625	0.246675	1	42485	tags=65%, list=34%, signal=98%	TRINITY_DN112077_c0_g1_i2, TRINITY_DN124716_c0_g1_i1, TRINITY_DN120551_c1_g6_i1, TRINITY_DN47086_c0_g1_i1, TRINITY_DN106258_c1_g5_i1, TRINITY_DN104921_c5_g3_i2, TRINITY_DN36370_c0_g1_i1, TRINITY_DN120297_c3_g1_i4, TRINITY_DN118265_c1_g1_i1, TRINITY_DN104681_c1_g1_i1, TRINITY_DN67907_c0_g1_i1, TRINITY_DN135477_c0_g1_i1, TRINITY_DN38388_c0_g1_i1
[TOP, DETAILS]	GO:0072001	renal system development	BIOLOGICAL_PROCESS	229	0.0948981	1.65477	0.0254902	0.246701	1	35641	tags=38%, list=29%, signal=53%	TRINITY_DN15888_c0_g1_i1, TRINITY_DN119083_c4_g2_i1, TRINITY_DN134431_c0_g1_i1, TRINITY_DN120137_c0_g3_i1, TRINITY_DN65930_c0_g1_i1, TRINITY_DN113484_c1_g2_i1, TRINITY_DN116384_c1_g1_i4, TRINITY_DN112733_c4_g2_i1, TRINITY_DN121454_c0_g1_i1, TRINITY_DN100050_c0_g1_i2, TRINITY_DN113935_c9_g1_i1, TRINITY_DN87871_c0_g1_i1, TRINITY_DN36370_c0_g1_i1, TRINITY_DN102972_c0_g1_i1, TRINITY_DN113027_c1_g4_i2…
[TOP, DETAILS]	GO:0090630	activation of GTPase activity	BIOLOGICAL_PROCESS	92	0.147633	1.65476	0.0360934	0.246341	1	79370	tags=78%, list=64%, signal=214%	TRINITY_DN78444_c0_g1_i1, TRINITY_DN8372_c0_g1_i1, TRINITY_DN88412_c0_g1_i2, TRINITY_DN13242_c0_g1_i1, TRINITY_DN103645_c1_g2_i1, TRINITY_DN115283_c13_g3_i1, TRINITY_DN629_c0_g1_i1, TRINITY_DN111672_c0_g2_i2, TRINITY_DN36851_c0_g1_i1, TRINITY_DN100370_c1_g1_i1, TRINITY_DN699_c0_g1_i2, TRINITY_DN145629_c0_g1_i1, TRINITY_DN110247_c0_g2_i3, TRINITY_DN74953_c0_g1_i1, TRINITY_DN36943_c0_g1_i1, TRINITY…
[TOP, DETAILS]	GO:0032508	DNA duplex unwinding	BIOLOGICAL_PROCESS	183	0.10341	1.65423	0.0296443	0.246607	1	91583	tags=84%, list=73%, signal=312%	TRINITY_DN65464_c0_g1_i1, TRINITY_DN106441_c4_g1_i1, TRINITY_DN111571_c0_g2_i1, TRINITY_DN109441_c2_g3_i1, TRINITY_DN135633_c0_g1_i1, TRINITY_DN119216_c1_g4_i1, TRINITY_DN110428_c2_g3_i1, TRINITY_DN106909_c0_g3_i2, TRINITY_DN121105_c0_g1_i3, TRINITY_DN124978_c0_g1_i1, TRINITY_DN104245_c1_g1_i1, TRINITY_DN118701_c0_g1_i1, TRINITY_DN16578_c0_g1_i1, TRINITY_DN110596_c0_g2_i1, TRINITY_DN79462_c0_g1_i…
[TOP, DETAILS]	GO:0030890	positive regulation of B cell proliferation	BIOLOGICAL_PROCESS	24	0.282326	1.65388	0.0342052	0.246648	1	68869	tags=83%, list=55%, signal=186%	TRINITY_DN94471_c0_g1_i1, TRINITY_DN23219_c0_g1_i1, TRINITY_DN101774_c0_g1_i1, TRINITY_DN117347_c1_g3_i1, TRINITY_DN26903_c0_g1_i1, TRINITY_DN47095_c0_g2_i1, TRINITY_DN111318_c1_g6_i1, TRINITY_DN47095_c0_g1_i1, TRINITY_DN113209_c1_g2_i1, TRINITY_DN135602_c0_g1_i1, TRINITY_DN42141_c0_g1_i1, TRINITY_DN92703_c0_g1_i1, TRINITY_DN120049_c0_g1_i11, TRINITY_DN78249_c0_g1_i1, TRINITY_DN23497_c0_g1_i1, TR…
[TOP, DETAILS]	GO:0002062	chondrocyte differentiation	BIOLOGICAL_PROCESS	49	0.201029	1.65385	0.0416667	0.246326	1	82008	tags=86%, list=66%, signal=249%	TRINITY_DN135267_c0_g1_i1, TRINITY_DN121069_c4_g1_i3, TRINITY_DN97888_c0_g1_i2, TRINITY_DN106215_c0_g1_i1, TRINITY_DN139783_c0_g1_i1, TRINITY_DN5882_c0_g1_i1, TRINITY_DN106407_c0_g2_i2, TRINITY_DN65930_c0_g1_i1, TRINITY_DN110465_c3_g1_i1, TRINITY_DN66190_c0_g1_i2, TRINITY_DN119927_c10_g2_i1, TRINITY_DN108166_c0_g2_i1, TRINITY_DN127233_c0_g1_i1, TRINITY_DN114604_c12_g2_i1, TRINITY_DN34183_c0_g1_i1…
[TOP, DETAILS]	GO:0017145	stem cell division	BIOLOGICAL_PROCESS	95	0.143319	1.65338	0.0346232	0.246528	1	37354	tags=44%, list=30%, signal=63%	TRINITY_DN100895_c0_g1_i1, TRINITY_DN114089_c2_g1_i1, TRINITY_DN17764_c0_g1_i1, TRINITY_DN124716_c0_g1_i1, TRINITY_DN118543_c3_g3_i2, TRINITY_DN115039_c3_g1_i1, TRINITY_DN65930_c0_g1_i1, TRINITY_DN105532_c3_g9_i1, TRINITY_DN114067_c12_g1_i1, TRINITY_DN32548_c0_g1_i1, TRINITY_DN106233_c0_g1_i5, TRINITY_DN116248_c1_g1_i1, TRINITY_DN120763_c1_g1_i1, TRINITY_DN129366_c0_g1_i1, TRINITY_DN93887_c0_g1_i…
[TOP, DETAILS]	GO:0016459	myosin complex	CELLULAR_COMPONENT	157	0.114497	1.65316	0.0283401	0.246441	1	97948	tags=90%, list=78%, signal=415%	TRINITY_DN114383_c2_g5_i2, TRINITY_DN123166_c0_g1_i1, TRINITY_DN1164_c0_g1_i1, TRINITY_DN118171_c1_g3_i1, TRINITY_DN93288_c0_g1_i1, TRINITY_DN120137_c0_g3_i1, TRINITY_DN120105_c0_g1_i5, TRINITY_DN112234_c1_g1_i1, TRINITY_DN84602_c0_g1_i1, TRINITY_DN102629_c0_g1_i2, TRINITY_DN107723_c0_g2_i1, TRINITY_DN1042_c0_g1_i1, TRINITY_DN51263_c0_g1_i1, TRINITY_DN114457_c2_g1_i1, TRINITY_DN124981_c0_g1_i1, T…
[TOP, DETAILS]	GO:0015079	potassium ion transmembrane transporter activity	MOLECULAR_FUNCTION	253	0.0901058	1.65279	0.038	0.246548	1	29761	tags=33%, list=24%, signal=43%	TRINITY_DN109920_c1_g3_i1, TRINITY_DN108939_c0_g7_i1, TRINITY_DN115093_c1_g1_i5, TRINITY_DN100062_c0_g1_i1, TRINITY_DN123163_c0_g1_i1, TRINITY_DN106451_c0_g1_i8, TRINITY_DN105779_c1_g3_i1, TRINITY_DN107461_c2_g5_i1, TRINITY_DN113240_c1_g5_i1, TRINITY_DN104160_c0_g1_i2, TRINITY_DN117430_c3_g3_i2, TRINITY_DN116377_c2_g1_i4, TRINITY_DN111687_c2_g4_i3, TRINITY_DN100644_c0_g1_i3, TRINITY_DN110054_c1_g…
[TOP, DETAILS]	GO:0016160	amylase activity	MOLECULAR_FUNCTION	35	0.232507	1.65278	0.0323887	0.2462	1	35223	tags=51%, list=28%, signal=72%	TRINITY_DN76869_c0_g1_i1, TRINITY_DN139956_c0_g1_i1, TRINITY_DN105018_c1_g5_i1, TRINITY_DN118351_c0_g1_i2, TRINITY_DN120346_c0_g1_i1, TRINITY_DN117801_c0_g3_i1, TRINITY_DN117801_c0_g4_i1, TRINITY_DN118111_c0_g2_i2, TRINITY_DN112281_c0_g1_i4, TRINITY_DN115373_c7_g1_i1, TRINITY_DN115373_c7_g2_i1, TRINITY_DN115202_c2_g3_i1, TRINITY_DN111722_c0_g2_i1, TRINITY_DN115622_c0_g10_i3, TRINITY_DN115519_c2_g…
[TOP, DETAILS]	GO:0042759	long-chain fatty acid biosynthetic process	BIOLOGICAL_PROCESS	42	0.215484	1.65244	0.0219561	0.246293	1	35566	tags=50%, list=28%, signal=70%	TRINITY_DN104145_c1_g6_i1, TRINITY_DN118694_c0_g2_i1, TRINITY_DN118171_c1_g5_i1, TRINITY_DN110477_c0_g4_i1, TRINITY_DN118649_c3_g4_i1, TRINITY_DN116322_c0_g3_i1, TRINITY_DN120778_c0_g1_i1, TRINITY_DN118426_c0_g5_i1, TRINITY_DN124192_c0_g1_i1, TRINITY_DN121130_c4_g1_i3, TRINITY_DN119522_c2_g4_i1, TRINITY_DN95234_c0_g1_i1, TRINITY_DN108098_c2_g6_i1, TRINITY_DN119916_c0_g3_i5, TRINITY_DN105693_c0_g1…
[TOP, DETAILS]	GO:0004725	protein tyrosine phosphatase activity	MOLECULAR_FUNCTION	169	0.108588	1.65229	0.021097	0.24616	1	42649	tags=45%, list=34%, signal=68%	TRINITY_DN111463_c2_g1_i8, TRINITY_DN81687_c0_g2_i1, TRINITY_DN112459_c1_g3_i3, TRINITY_DN46096_c0_g1_i1, TRINITY_DN76524_c0_g1_i1, TRINITY_DN117829_c0_g1_i1, TRINITY_DN107753_c0_g2_i1, TRINITY_DN1366_c0_g1_i1, TRINITY_DN82314_c0_g1_i1, TRINITY_DN110671_c2_g1_i1, TRINITY_DN102606_c0_g3_i1, TRINITY_DN110116_c7_g1_i1, TRINITY_DN118971_c5_g1_i1, TRINITY_DN108950_c1_g4_i1, TRINITY_DN99416_c0_g2_i1, T…
[TOP, DETAILS]	GO:0030660	Golgi-associated vesicle membrane	CELLULAR_COMPONENT	188	0.100612	1.65207	0.0423387	0.246096	1	67881	tags=64%, list=54%, signal=141%	TRINITY_DN98729_c0_g1_i1, TRINITY_DN41176_c0_g1_i1, TRINITY_DN113989_c0_g4_i1, TRINITY_DN113953_c1_g2_i5, TRINITY_DN75389_c0_g1_i1, TRINITY_DN77622_c0_g1_i1, TRINITY_DN76928_c0_g1_i1, TRINITY_DN109304_c0_g1_i2, TRINITY_DN95532_c0_g2_i1, TRINITY_DN131756_c0_g1_i1, TRINITY_DN102877_c0_g1_i2, TRINITY_DN89531_c0_g1_i1, TRINITY_DN41627_c0_g1_i1, TRINITY_DN107013_c6_g1_i1, TRINITY_DN111119_c2_g3_i2, TR…
[TOP, DETAILS]	GO:1902229	regulation of intrinsic apoptotic signaling pathway in response to DNA damage	BIOLOGICAL_PROCESS	35	0.232218	1.651	0.0333988	0.247022	1	67396	tags=77%, list=54%, signal=167%	TRINITY_DN27706_c0_g1_i1, TRINITY_DN111633_c6_g1_i12, TRINITY_DN114607_c1_g4_i1, TRINITY_DN101774_c0_g1_i1, TRINITY_DN69428_c0_g2_i1, TRINITY_DN100457_c0_g1_i2, TRINITY_DN100396_c0_g1_i1, TRINITY_DN101785_c0_g1_i2, TRINITY_DN135655_c0_g1_i1, TRINITY_DN106474_c0_g2_i1, TRINITY_DN58399_c0_g1_i1, TRINITY_DN91529_c0_g1_i1, TRINITY_DN122883_c0_g1_i1, TRINITY_DN19858_c0_g1_i1, TRINITY_DN39054_c0_g1_i1,…
[TOP, DETAILS]	GO:0004312	fatty acid synthase activity	MOLECULAR_FUNCTION	57	0.189467	1.64981	0.0365112	0.24802	1	53071	tags=61%, list=42%, signal=107%	TRINITY_DN62651_c0_g1_i1, TRINITY_DN121345_c1_g2_i1, TRINITY_DN118974_c1_g2_i1, TRINITY_DN118649_c3_g4_i1, TRINITY_DN112640_c0_g4_i1, TRINITY_DN127606_c0_g1_i1, TRINITY_DN110079_c0_g1_i3, TRINITY_DN27131_c0_g1_i1, TRINITY_DN79687_c0_g1_i1, TRINITY_DN61331_c0_g1_i1, TRINITY_DN112311_c0_g1_i1, TRINITY_DN107268_c1_g3_i1, TRINITY_DN108414_c0_g2_i1, TRINITY_DN1113_c0_g1_i1, TRINITY_DN113390_c1_g8_i2, …
[TOP, DETAILS]	GO:0005882	intermediate filament	CELLULAR_COMPONENT	51	0.191505	1.64944	0.0383142	0.248122	1	96151	tags=96%, list=77%, signal=416%	TRINITY_DN116811_c0_g1_i1, TRINITY_DN46096_c0_g1_i1, TRINITY_DN108966_c18_g2_i1, TRINITY_DN26951_c0_g1_i1, TRINITY_DN100050_c0_g1_i2, TRINITY_DN108098_c2_g6_i1, TRINITY_DN140513_c0_g1_i1, TRINITY_DN120944_c1_g1_i3, TRINITY_DN116638_c1_g2_i1, TRINITY_DN49877_c0_g1_i1, TRINITY_DN136054_c0_g1_i1, TRINITY_DN47516_c0_g1_i1, TRINITY_DN47336_c0_g1_i1, TRINITY_DN18697_c0_g1_i1, TRINITY_DN33347_c0_g1_i1, …
[TOP, DETAILS]	GO:0052689	carboxylic ester hydrolase activity	MOLECULAR_FUNCTION	204	0.0977296	1.64875	0.0280561	0.248645	1	82763	tags=76%, list=66%, signal=225%	TRINITY_DN103163_c0_g1_i1, TRINITY_DN112707_c0_g1_i1, TRINITY_DN9093_c0_g1_i1, TRINITY_DN31763_c0_g1_i1, TRINITY_DN110826_c0_g5_i1, TRINITY_DN111343_c1_g7_i1, TRINITY_DN114920_c1_g2_i1, TRINITY_DN75947_c0_g1_i1, TRINITY_DN109608_c2_g10_i1, TRINITY_DN52705_c0_g1_i1, TRINITY_DN140904_c0_g1_i1, TRINITY_DN116982_c0_g1_i9, TRINITY_DN121669_c0_g1_i1, TRINITY_DN130732_c0_g1_i1, TRINITY_DN12039_c0_g1_i1,…
[TOP, DETAILS]	GO:0036445	neuronal stem cell division	BIOLOGICAL_PROCESS	26	0.266428	1.64853	0.0361905	0.248598	1	29197	tags=50%, list=23%, signal=65%	TRINITY_DN29596_c0_g1_i1, TRINITY_DN17764_c0_g1_i1, TRINITY_DN105532_c3_g9_i1, TRINITY_DN109033_c2_g1_i3, TRINITY_DN32548_c0_g1_i1, TRINITY_DN114128_c1_g1_i1, TRINITY_DN106233_c0_g1_i5, TRINITY_DN116248_c1_g1_i1, TRINITY_DN129366_c0_g1_i1, TRINITY_DN111186_c3_g2_i1, TRINITY_DN93887_c0_g2_i1, TRINITY_DN93887_c0_g1_i1, TRINITY_DN120795_c0_g1_i1
[TOP, DETAILS]	GO:0031554	regulation of DNA-templated transcription, termination	BIOLOGICAL_PROCESS	15	0.347877	1.64795	0.0340681	0.248952	1	64841	tags=87%, list=52%, signal=180%	TRINITY_DN101023_c0_g1_i1, TRINITY_DN125653_c0_g1_i1, TRINITY_DN71592_c0_g1_i1, TRINITY_DN117622_c2_g2_i1, TRINITY_DN135633_c0_g1_i1, TRINITY_DN110280_c3_g3_i2, TRINITY_DN126357_c0_g1_i1, TRINITY_DN92032_c0_g1_i1, TRINITY_DN75744_c0_g1_i1, TRINITY_DN62146_c0_g1_i2, TRINITY_DN92032_c0_g2_i1, TRINITY_DN56941_c0_g1_i1, TRINITY_DN42254_c0_g1_i1
[TOP, DETAILS]	GO:0006144	purine nucleobase metabolic process	BIOLOGICAL_PROCESS	441	0.0678303	1.64682	0.0301811	0.249943	1	37745	tags=37%, list=30%, signal=53%	TRINITY_DN113175_c1_g2_i1, TRINITY_DN130774_c0_g1_i1, TRINITY_DN87743_c0_g1_i1, TRINITY_DN110482_c0_g2_i2, TRINITY_DN121228_c2_g2_i1, TRINITY_DN111552_c0_g7_i1, TRINITY_DN118004_c1_g1_i6, TRINITY_DN46246_c0_g1_i1, TRINITY_DN114687_c13_g1_i1, TRINITY_DN133845_c0_g1_i1, TRINITY_DN110771_c1_g8_i1, TRINITY_DN121108_c3_g2_i2, TRINITY_DN138900_c0_g1_i1, TRINITY_DN110293_c0_g1_i2, TRINITY_DN94668_c0_g1_…

## Sheet: GSEA_Phosphorus
Tags	GO ID	GO Name	GO Category	Size	ES	NES	Nominal p-val	FDR q-val	FWER p-val	Rank at Max	Leading Edge	Core Enrichment Sequences
[TOP, DETAILS]	GO:0009765	photosynthesis, light harvesting	BIOLOGICAL_PROCESS	211	0.222061	3.76065	0	0	0	65878	tags=75%, list=53%, signal=158%	TRINITY_DN106982_c0_g3_i1, TRINITY_DN109230_c2_g3_i6, TRINITY_DN112097_c0_g1_i1, TRINITY_DN107274_c2_g1_i1, TRINITY_DN120492_c0_g3_i2, TRINITY_DN114059_c1_g5_i1, TRINITY_DN86011_c0_g1_i1, TRINITY_DN104040_c0_g1_i3, TRINITY_DN115320_c1_g5_i1, TRINITY_DN105307_c3_g2_i2, TRINITY_DN112275_c0_g1_i1, TRINITY_DN103910_c0_g2_i1, TRINITY_DN113291_c0_g3_i2, TRINITY_DN119979_c0_g1_i1, TRINITY_DN120779_c1_g4…
[TOP, DETAILS]	GO:0019684	photosynthesis, light reaction	BIOLOGICAL_PROCESS	319	0.180951	3.6702	0	0	0	63633	tags=69%, list=51%, signal=140%	TRINITY_DN120492_c0_g3_i2, TRINITY_DN118866_c0_g1_i1, TRINITY_DN104040_c0_g1_i3, TRINITY_DN103910_c0_g2_i1, TRINITY_DN113291_c0_g3_i2, TRINITY_DN119979_c0_g1_i1, TRINITY_DN120779_c1_g4_i2, TRINITY_DN121241_c2_g5_i1, TRINITY_DN106279_c1_g4_i1, TRINITY_DN113482_c0_g2_i1, TRINITY_DN119557_c5_g2_i1, TRINITY_DN114466_c1_g2_i3, TRINITY_DN24290_c0_g1_i1, TRINITY_DN112248_c0_g1_i1, TRINITY_DN102709_c0_g1…
[TOP, DETAILS]	GO:0042651	thylakoid membrane	CELLULAR_COMPONENT	365	0.160314	3.66298	0	0	0	65965	tags=69%, list=53%, signal=145%	TRINITY_DN107750_c1_g1_i2, TRINITY_DN120492_c0_g3_i2, TRINITY_DN118866_c0_g1_i1, TRINITY_DN105233_c0_g1_i1, TRINITY_DN151162_c0_g1_i1, TRINITY_DN104040_c0_g1_i3, TRINITY_DN103910_c0_g2_i1, TRINITY_DN113546_c0_g3_i2, TRINITY_DN119979_c0_g1_i1, TRINITY_DN120779_c1_g4_i2, TRINITY_DN103374_c0_g1_i1, TRINITY_DN106279_c1_g4_i1, TRINITY_DN113482_c0_g2_i1, TRINITY_DN119557_c5_g2_i1, TRINITY_DN110186_c0_g…
[TOP, DETAILS]	GO:0015979	photosynthesis	BIOLOGICAL_PROCESS	482	0.141055	3.5754	0	0	0	67485	tags=68%, list=54%, signal=147%	TRINITY_DN105948_c3_g4_i1, TRINITY_DN107750_c1_g1_i2, TRINITY_DN120492_c0_g3_i2, TRINITY_DN115292_c2_g4_i1, TRINITY_DN111371_c0_g3_i1, TRINITY_DN120902_c3_g1_i8, TRINITY_DN118866_c0_g1_i1, TRINITY_DN112097_c2_g2_i1, TRINITY_DN116496_c0_g4_i1, TRINITY_DN108315_c0_g2_i8, TRINITY_DN104040_c0_g1_i3, TRINITY_DN103910_c0_g2_i1, TRINITY_DN113291_c0_g3_i2, TRINITY_DN119979_c0_g1_i1, TRINITY_DN120779_c1_g…
[TOP, DETAILS]	GO:0044436	thylakoid part	CELLULAR_COMPONENT	483	0.137563	3.48156	0	0	0	67485	tags=68%, list=54%, signal=147%	TRINITY_DN108766_c0_g5_i3, TRINITY_DN107750_c1_g1_i2, TRINITY_DN109458_c0_g3_i1, TRINITY_DN120492_c0_g3_i2, TRINITY_DN114082_c2_g2_i2, TRINITY_DN111371_c0_g3_i1, TRINITY_DN120902_c3_g1_i8, TRINITY_DN118866_c0_g1_i1, TRINITY_DN112097_c2_g2_i1, TRINITY_DN105233_c0_g1_i1, TRINITY_DN151162_c0_g1_i1, TRINITY_DN116496_c0_g4_i1, TRINITY_DN108315_c0_g2_i8, TRINITY_DN104040_c0_g1_i3, TRINITY_DN103910_c0_g…
[TOP, DETAILS]	GO:0044441	ciliary part	CELLULAR_COMPONENT	469	0.133626	3.4191	0	0	0	48648	tags=52%, list=39%, signal=85%	TRINITY_DN113484_c1_g2_i1, TRINITY_DN108996_c5_g3_i1, TRINITY_DN84406_c0_g1_i2, TRINITY_DN94240_c0_g4_i1, TRINITY_DN111514_c0_g1_i3, TRINITY_DN109182_c11_g8_i1, TRINITY_DN23975_c0_g1_i1, TRINITY_DN126199_c0_g1_i1, TRINITY_DN118577_c0_g2_i1, TRINITY_DN92218_c0_g1_i1, TRINITY_DN106425_c0_g3_i2, TRINITY_DN61376_c0_g1_i1, TRINITY_DN120441_c2_g1_i1, TRINITY_DN119687_c1_g2_i1, TRINITY_DN108537_c1_g4_i1…
[TOP, DETAILS]	GO:0034357	photosynthetic membrane	CELLULAR_COMPONENT	451	0.136781	3.40639	0	0	0	67485	tags=68%, list=54%, signal=146%	TRINITY_DN107750_c1_g1_i2, TRINITY_DN120492_c0_g3_i2, TRINITY_DN111371_c0_g3_i1, TRINITY_DN120902_c3_g1_i8, TRINITY_DN118866_c0_g1_i1, TRINITY_DN112097_c2_g2_i1, TRINITY_DN105233_c0_g1_i1, TRINITY_DN151162_c0_g1_i1, TRINITY_DN116496_c0_g4_i1, TRINITY_DN108315_c0_g2_i8, TRINITY_DN104040_c0_g1_i3, TRINITY_DN103910_c0_g2_i1, TRINITY_DN113546_c0_g3_i2, TRINITY_DN119979_c0_g1_i1, TRINITY_DN120779_c1_g…
[TOP, DETAILS]	GO:0055035	plastid thylakoid membrane	CELLULAR_COMPONENT	311	0.162634	3.32208	0	0.000180541	0.001	63310	tags=67%, list=51%, signal=135%	TRINITY_DN120492_c0_g3_i2, TRINITY_DN105233_c0_g1_i1, TRINITY_DN151162_c0_g1_i1, TRINITY_DN104040_c0_g1_i3, TRINITY_DN103910_c0_g2_i1, TRINITY_DN113546_c0_g3_i2, TRINITY_DN119979_c0_g1_i1, TRINITY_DN120779_c1_g4_i2, TRINITY_DN103374_c0_g1_i1, TRINITY_DN106279_c1_g4_i1, TRINITY_DN113482_c0_g2_i1, TRINITY_DN119557_c5_g2_i1, TRINITY_DN112248_c0_g1_i1, TRINITY_DN119349_c2_g4_i2, TRINITY_DN119896_c1_g…
[TOP, DETAILS]	GO:0009535	chloroplast thylakoid membrane	CELLULAR_COMPONENT	311	0.162634	3.25521	0	0.000160481	0.001	63310	tags=67%, list=51%, signal=135%	TRINITY_DN120492_c0_g3_i2, TRINITY_DN105233_c0_g1_i1, TRINITY_DN151162_c0_g1_i1, TRINITY_DN104040_c0_g1_i3, TRINITY_DN103910_c0_g2_i1, TRINITY_DN113546_c0_g3_i2, TRINITY_DN119979_c0_g1_i1, TRINITY_DN120779_c1_g4_i2, TRINITY_DN103374_c0_g1_i1, TRINITY_DN106279_c1_g4_i1, TRINITY_DN113482_c0_g2_i1, TRINITY_DN119557_c5_g2_i1, TRINITY_DN112248_c0_g1_i1, TRINITY_DN119349_c2_g4_i2, TRINITY_DN119896_c1_g…
[TOP, DETAILS]	GO:0009534	chloroplast thylakoid	CELLULAR_COMPONENT	347	0.148008	3.21348	0	0.000289595	0.002	63310	tags=65%, list=51%, signal=132%	TRINITY_DN120492_c0_g3_i2, TRINITY_DN105233_c0_g1_i1, TRINITY_DN151162_c0_g1_i1, TRINITY_DN108315_c0_g2_i8, TRINITY_DN104040_c0_g1_i3, TRINITY_DN109025_c0_g5_i1, TRINITY_DN103910_c0_g2_i1, TRINITY_DN113546_c0_g3_i2, TRINITY_DN119979_c0_g1_i1, TRINITY_DN120779_c1_g4_i2, TRINITY_DN103374_c0_g1_i1, TRINITY_DN106279_c1_g4_i1, TRINITY_DN113482_c0_g2_i1, TRINITY_DN119557_c5_g2_i1, TRINITY_DN112248_c0_g…
[TOP, DETAILS]	GO:0018298	protein-chromophore linkage	BIOLOGICAL_PROCESS	170	0.208449	3.19122	0	0.000263268	0.002	65878	tags=74%, list=53%, signal=155%	TRINITY_DN112097_c0_g1_i1, TRINITY_DN107274_c2_g1_i1, TRINITY_DN120492_c0_g3_i2, TRINITY_DN114059_c1_g5_i1, TRINITY_DN86011_c0_g1_i1, TRINITY_DN104040_c0_g1_i3, TRINITY_DN115320_c1_g5_i1, TRINITY_DN105307_c3_g2_i2, TRINITY_DN112275_c0_g1_i1, TRINITY_DN103910_c0_g2_i1, TRINITY_DN119979_c0_g1_i1, TRINITY_DN120779_c1_g4_i2, TRINITY_DN113482_c0_g2_i1, TRINITY_DN113393_c1_g1_i1, TRINITY_DN115508_c1_g4…
[TOP, DETAILS]	GO:0031976	plastid thylakoid	CELLULAR_COMPONENT	347	0.148008	3.17977	0	0.000482625	0.004	63310	tags=65%, list=51%, signal=132%	TRINITY_DN120492_c0_g3_i2, TRINITY_DN105233_c0_g1_i1, TRINITY_DN151162_c0_g1_i1, TRINITY_DN108315_c0_g2_i8, TRINITY_DN104040_c0_g1_i3, TRINITY_DN109025_c0_g5_i1, TRINITY_DN103910_c0_g2_i1, TRINITY_DN113546_c0_g3_i2, TRINITY_DN119979_c0_g1_i1, TRINITY_DN120779_c1_g4_i2, TRINITY_DN103374_c0_g1_i1, TRINITY_DN106279_c1_g4_i1, TRINITY_DN113482_c0_g2_i1, TRINITY_DN119557_c5_g2_i1, TRINITY_DN112248_c0_g…
[TOP, DETAILS]	GO:0004523	RNA-DNA hybrid ribonuclease activity	MOLECULAR_FUNCTION	130	0.229252	3.02886	0	0.00132983	0.012	41557	tags=56%, list=33%, signal=84%	TRINITY_DN110528_c2_g8_i1, TRINITY_DN112097_c0_g1_i1, TRINITY_DN117151_c1_g1_i1, TRINITY_DN106061_c4_g1_i1, TRINITY_DN110510_c11_g1_i1, TRINITY_DN113470_c1_g1_i1, TRINITY_DN116737_c0_g1_i5, TRINITY_DN110630_c2_g3_i1, TRINITY_DN112097_c2_g6_i1, TRINITY_DN82942_c0_g1_i1, TRINITY_DN119903_c2_g2_i1, TRINITY_DN119436_c3_g3_i1, TRINITY_DN119979_c1_g4_i1, TRINITY_DN115320_c1_g5_i1, TRINITY_DN103910_c0_g…
[truncated: 1,238 more rows]
