# Supplementary material for: Nutrient Deficiencies Impact on the Cellular and Metabolic Responses of Saxitoxin Producing Alexandrium minutum: A Transcriptomic Perspective
Source: Mar Drugs. 2023 Sep 18;21(9):497. doi: 10.3390/md21090497 (PMC10532982; doi:10.3390/md21090497)
Supplement: Supplementary file 1 [file marinedrugs-21-00497-s001.zip › Supplementary Table S3.xlsx]

## Sheet: Sheet1
Supplementary 3: A.minutum unigenes annotation
SeqName	Length	Blastx hit	#Hits	e-Value	sim mean	#GO	GO IDs	GO Names	Enzyme Codes	Enzyme Names	InterPro IDs	InterPro GO IDs	InterPro GO Names	KEGG KO ID	KEGG description	eggNOG description
TRINITY_DN101942_c0_g1_i1	341	---NA---									cd00037 (CDD); IPR016187 (SUPERFAMILY)	no GO terms	no GO terms	--NA--	--NA--	---NA---
TRINITY_DN96310_c0_g1_i1	765	A0A1Q9DHT1_SYMMISerine/threonine-protein phosphatase OS=Symbiodinium microadriaticum OX=2951 GN=PP5 PE=3 SV=1	11	7.7e-17	59.26	1	F:GO:0005515	F:protein binding			cd00136 (CDD); IPR036034 (SUPERFAMILY)	F:GO:0005515	F:protein binding	--NA--	--NA--	---NA---
TRINITY_DN110967_c1_g4_i2	1914	A0A1Q9DTY3_SYMMILegumain OS=Symbiodinium microadriaticum OX=2951 GN=Lgmn PE=4 SV=1	20	1.2e-37	57.31	10	P:GO:0006807; F:GO:0016740; F:GO:0016787; F:GO:0043167; P:GO:0043170; P:GO:0044237; P:GO:0044238; P:GO:0051276; F:GO:0097159; F:GO:1901363	P:nitrogen compound metabolic process; F:transferase activity; F:hydrolase activity; F:ion binding; P:macromolecule metabolic process; P:cellular metabolic process; P:primary metabolic process; P:chromosome organization; F:organic cyclic compound binding; F:heterocyclic compound binding			cd00229 (CDD); SSF52266 (SUPERFAMILY)	no GO terms	no GO terms	--NA--	--NA--	---NA---
TRINITY_DN111975_c4_g7_i1	852	---NA---									cd00229 (CDD); SSF52266 (SUPERFAMILY)	no GO terms	no GO terms	--NA--	--NA--	---NA---
TRINITY_DN117865_c0_g1_i3	1513	A0A1Q9DJS7_SYMMI60S ribosomal protein L11 OS=Symbiodinium microadriaticum OX=2951 GN=rpl11a PE=4 SV=1	20	1.2e-77	50.44	3	C:GO:0016020; F:GO:0016740; P:GO:0044237	C:membrane; F:transferase activity; P:cellular metabolic process			cd00254 (CDD)	no GO terms	no GO terms	--NA--	--NA--	Sulfatase-modifying factor enzyme 1
TRINITY_DN116196_c1_g2_i2	1293	A0A1Q9DFX8_SYMMINipped-B-like protein B OS=Symbiodinium microadriaticum OX=2951 GN=nipblb PE=4 SV=1	5	7.2e-76	52.23						cd00293 (CDD); cd00293 (CDD); SSF52402 (SUPERFAMILY)	no GO terms	no GO terms	--NA--	--NA--	---NA---
TRINITY_DN150967_c0_g1_i1	306	---NA---				1	F:GO:0003676	F:nucleic acid binding			cd00590 (CDD); IPR035979 (SUPERFAMILY)	F:GO:0003676	F:nucleic acid binding	--NA--	--NA--	---NA---
TRINITY_DN118270_c2_g4_i1	1740	L8GZM6_ACACAGPI anchored protein OS=Acanthamoeba castellanii str. Neff OX=1257118 GN=ACA1_208580 PE=4 SV=1	20	1.6e-70	49.94						cd01612 (CDD)	no GO terms	no GO terms	--NA--	--NA--	GPI anchored protein
TRINITY_DN71650_c0_g1_i2	765	A0A1Q9EZZ1_SYMMIDnaJ-like subfamily B member 6-A OS=Symbiodinium microadriaticum OX=2951 GN=dnajb6-a PE=4 SV=1	4	1.1e-76	57.24	5	F:GO:0008168; C:GO:0016020; C:GO:0016021; F:GO:0016740; P:GO:0032259	F:methyltransferase activity; C:membrane; C:integral component of membrane; F:transferase activity; P:methylation			cd01763 (CDD)	no GO terms	no GO terms	--NA--	--NA--	---NA---
TRINITY_DN105773_c3_g2_i1	1194	---NA---									cd01767 (CDD)	no GO terms	no GO terms	--NA--	--NA--	---NA---
TRINITY_DN106568_c0_g2_i1	800	---NA---									cd01767 (CDD)	no GO terms	no GO terms	--NA--	--NA--	---NA---
TRINITY_DN114632_c3_g1_i1	2092	A0A1Q9CNG1_SYMMIPyrazinamidase/nicotinamidase OS=Symbiodinium microadriaticum OX=2951 GN=pncA PE=4 SV=1	4	1.7e-26	41.39	2	F:GO:0003824; F:GO:0005509	F:catalytic activity; F:calcium ion binding			cd01796 (CDD)	no GO terms	no GO terms	--NA--	--NA--	---NA---
TRINITY_DN105959_c1_g1_i3	576	---NA---									cd01796 (CDD)	no GO terms	no GO terms	--NA--	--NA--	---NA---
TRINITY_DN105270_c0_g2_i1	1060	A0A1Q9EZZ1_SYMMIDnaJ-like subfamily B member 6-A OS=Symbiodinium microadriaticum OX=2951 GN=dnajb6-a PE=4 SV=1	5	1.1e-50	55.35	5	F:GO:0008168; C:GO:0016020; C:GO:0016021; F:GO:0016740; P:GO:0032259	F:methyltransferase activity; C:membrane; C:integral component of membrane; F:transferase activity; P:methylation			cd01796 (CDD); IPR029071 (SUPERFAMILY)	no GO terms	no GO terms	--NA--	--NA--	---NA---
TRINITY_DN136687_c0_g1_i1	348	---NA---									cd01805 (CDD)	no GO terms	no GO terms	--NA--	--NA--	---NA---
TRINITY_DN81452_c0_g1_i1	983	---NA---									cd01808 (CDD); IPR029071 (SUPERFAMILY)	no GO terms	no GO terms	K12823	DDX5; ATP-dependent RNA helicase DDX5/DBP2 [EC:3.6.4.13]	---NA---
TRINITY_DN100515_c0_g2_i1	1438	F0XWV2_AURANUncharacterized protein OS=Aureococcus anophagefferens OX=44056 GN=AURANDRAFT_60944 PE=4 SV=1	1	3.6e-36	45.08						cd02440 (CDD); IPR029063 (SUPERFAMILY)	no GO terms	no GO terms	--NA--	--NA--	---NA---
TRINITY_DN104299_c2_g1_i3	1180	---NA---									cd03112 (CDD)	no GO terms	no GO terms	--NA--	--NA--	---NA---
TRINITY_DN111014_c0_g4_i1	517	---NA---									cd03801 (CDD)	no GO terms	no GO terms	--NA--	--NA--	---NA---
TRINITY_DN50019_c0_g1_i1	364	---NA---									cd05910 (CDD)	no GO terms	no GO terms	--NA--	--NA--	---NA---
TRINITY_DN128097_c0_g1_i1	945	---NA---									cd05928 (CDD); SSF56801 (SUPERFAMILY)	no GO terms	no GO terms	--NA--	--NA--	---NA---
TRINITY_DN116730_c1_g1_i2	1008	---NA---									cd05972 (CDD)	no GO terms	no GO terms	--NA--	--NA--	---NA---
TRINITY_DN105262_c3_g2_i1	1629	A0A1F5A7L3_9BACTCarbohydrate-binding family 9-like protein (Fragment) OS=Candidatus Aminicenantes bacterium RBG_16_63_14 OX=1797272 GN=A2V76_07495 PE=4 SV=1	20	5e-34	44.15	7	F:GO:0004553; P:GO:0006508; F:GO:0008236; C:GO:0016020; C:GO:0016021; P:GO:0016052; F:GO:0030246	F:hydrolase activity, hydrolyzing O-glycosyl compounds; P:proteolysis; F:serine-type peptidase activity; C:membrane; C:integral component of membrane; P:carbohydrate catabolic process; F:carbohydrate binding			cd09620 (CDD); SSF49344 (SUPERFAMILY)	no GO terms	no GO terms	--NA--	--NA--	Domain of unknown function (DUF1083)
TRINITY_DN105637_c0_g1_i1	2427	---NA---									cd10911 (CDD)	no GO terms	no GO terms	--NA--	--NA--	---NA---
TRINITY_DN121068_c0_g2_i1	1606	A0A1Q9DHX6_SYMMILon protease-like, mitochondrial OS=Symbiodinium microadriaticum OX=2951 GN=AK812_SmicGene23170 PE=4 SV=1	20	2.1e-53	47.28	4	F:GO:0003824; P:GO:0006807; F:GO:0043167; P:GO:0071704	F:catalytic activity; P:nitrogen compound metabolic process; F:ion binding; P:organic substance metabolic process			cd11297 (CDD)	no GO terms	no GO terms	--NA--	--NA--	Pfam:DUF88
TRINITY_DN108746_c1_g5_i1	668	---NA---									cd14496 (CDD)	no GO terms	no GO terms	--NA--	--NA--	---NA---
TRINITY_DN121700_c0_g1_i1	482	A0A1Q9EFG6_SYMMIReplicase polyprotein 1a OS=Symbiodinium microadriaticum OX=2951 GN=1a PE=4 SV=1	1	7.2e-21	80	1	C:GO:0016021	C:integral component of membrane			cd14505 (CDD)	no GO terms	no GO terms	--NA--	--NA--	---NA---
TRINITY_DN116961_c0_g9_i1	520	---NA---									cd14531 (CDD)	no GO terms	no GO terms	--NA--	--NA--	---NA---
TRINITY_DN85861_c0_g1_i1	593	A0A090N440_OSTTAUnnamed product OS=Ostreococcus tauri OX=70448 GN=OT_ostta09g03970 PE=4 SV=1	8	2.5e-23	54.69	8	P:GO:0001510; F:GO:0003723; P:GO:0006396; F:GO:0008168; F:GO:0008173; C:GO:0016020; C:GO:0016021; P:GO:0032259	P:RNA methylation; F:RNA binding; P:RNA processing; F:methyltransferase activity; F:RNA methyltransferase activity; C:membrane; C:integral component of membrane; P:methylation			cd14726 (CDD)	no GO terms	no GO terms	--NA--	--NA--	0
TRINITY_DN93295_c0_g1_i1	400	---NA---									cd14726 (CDD)	no GO terms	no GO terms	--NA--	--NA--	---NA---
TRINITY_DN55778_c0_g1_i1	915	A0A1Q9ENU5_SYMMIUncharacterized protein OS=Symbiodinium microadriaticum OX=2951 GN=AK812_SmicGene7334 PE=4 SV=1	2	3.9e-44	66.64						cd14824 (CDD)	no GO terms	no GO terms	--NA--	--NA--	---NA---
TRINITY_DN112161_c1_g8_i1	321	A0A0C5I3U2_9ZZZZRibulose 1,5-bisphosphate/carboxylase oxygenase large subunit (Fragment) OS=uncultured marine organism OX=360281 GN=rbcL PE=4 SV=1	20	3.2e-09	68.43	3	F:GO:0000287; P:GO:0015977; F:GO:0016984	F:magnesium ion binding; P:carbon fixation; F:ribulose-bisphosphate carboxylase activity			cd16107 (CDD)	no GO terms	no GO terms	--NA--	--NA--	---NA---
TRINITY_DN107166_c1_g1_i1	2632	---NA---									cd16448 (CDD); SSF57850 (SUPERFAMILY)	no GO terms	no GO terms	--NA--	--NA--	---NA---
TRINITY_DN101163_c0_g1_i1	459	A0A1Q9DBE2_SYMMIProtein MEI2-like 5 OS=Symbiodinium microadriaticum OX=2951 GN=ML5 PE=4 SV=1	1	1.7e-19	62.99	1	F:GO:0003676	F:nucleic acid binding			cd16855 (CDD)	no GO terms	no GO terms	--NA--	--NA--	---NA---
TRINITY_DN62867_c0_g1_i1	1062	A0A1Q9D3A4_SYMMIUncharacterized protein OS=Symbiodinium microadriaticum OX=2951 GN=AK812_SmicGene28859 PE=4 SV=1	1	9.6e-26	53.21						cd17039 (CDD)	no GO terms	no GO terms	--NA--	--NA--	---NA---
TRINITY_DN100153_c0_g1_i2	615	---NA---									cd17039 (CDD)	no GO terms	no GO terms	--NA--	--NA--	---NA---
TRINITY_DN114289_c0_g5_i1	497	---NA---									cd17039 (CDD)	no GO terms	no GO terms	--NA--	--NA--	---NA---
TRINITY_DN102569_c0_g2_i1	722	A0A1Q9ENV2_SYMMIPutative methyltransferase WBSCR22-like OS=Symbiodinium microadriaticum OX=2951 GN=AK812_SmicGene7296 PE=4 SV=1	2	5.9e-11	57.1	2	F:GO:0003824; P:GO:0008652	F:catalytic activity; P:cellular amino acid biosynthetic process			cd17039 (CDD); IPR029071 (SUPERFAMILY)	no GO terms	no GO terms	--NA--	--NA--	---NA---
TRINITY_DN114310_c0_g2_i4	1205	---NA---									cd17039 (CDD); IPR029071 (SUPERFAMILY)	no GO terms	no GO terms	--NA--	--NA--	---NA---
TRINITY_DN103783_c0_g1_i1	992	---NA---									cd17039 (CDD); IPR029071 (SUPERFAMILY)	no GO terms	no GO terms	--NA--	--NA--	---NA---
TRINITY_DN105773_c3_g1_i1	820	---NA---									cd17055 (CDD)	no GO terms	no GO terms	--NA--	--NA--	---NA---
TRINITY_DN116222_c0_g2_i3	1333	A0A1Q9E909_SYMMIUncharacterized protein OS=Symbiodinium microadriaticum OX=2951 GN=AK812_SmicGene13086 PE=4 SV=1	1	3.9e-16	45.61						cd17055 (CDD); cd17039 (CDD); IPR029071 (SUPERFAMILY)	no GO terms	no GO terms	--NA--	--NA--	---NA---
TRINITY_DN72570_c0_g1_i1	1571	A0A1Q9EYK7_SYMMIPutative serine/threonine-protein kinase OS=Symbiodinium microadriaticum OX=2951 GN=IIV6-389L PE=4 SV=1	5	4e-20	55.49	2	F:GO:0003824; P:GO:0008152	F:catalytic activity; P:metabolic process			cd17058 (CDD)	no GO terms	no GO terms	--NA--	--NA--	---NA---
TRINITY_DN109977_c0_g2_i2	2880	A0A1Q9CQV0_SYMMIUncharacterized protein OS=Symbiodinium microadriaticum OX=2951 GN=AK812_SmicGene33726 PE=4 SV=1	20	1.7e-258	49.72	2	C:GO:0016020; C:GO:0016021	C:membrane; C:integral component of membrane			cd17761 (CDD)	no GO terms	no GO terms	--NA--	--NA--	0
TRINITY_DN120649_c0_g2_i2	413	A0A1Q9CHN3_SYMMIAdhesive plaque matrix protein 2 OS=Symbiodinium microadriaticum OX=2951 GN=FP2 PE=4 SV=1	9	3.8e-15	51.34	6	F:GO:0003677; F:GO:0004386; F:GO:0005524; C:GO:0016020; C:GO:0016021; F:GO:0016787	F:DNA binding; F:helicase activity; F:ATP binding; C:membrane; C:integral component of membrane; F:hydrolase activity			cd17926 (CDD); IPR027417 (SUPERFAMILY)	no GO terms	no GO terms	--NA--	--NA--	---NA---
TRINITY_DN121313_c1_g1_i1	558	A0A1Q9EWD4_SYMMIADP-ribosylation factor OS=Symbiodinium microadriaticum OX=2951 GN=ARF1 PE=3 SV=1	1	2.1e-24	54.44	2	F:GO:0000166; F:GO:0005525	F:nucleotide binding; F:GTP binding			cd18265 (CDD)	no GO terms	no GO terms	--NA--	--NA--	---NA---
TRINITY_DN84823_c0_g1_i1	1551	I7IFG2_BABMRUbiquitin carboxyl-terminal hydrolase 7 OS=Babesia microti (strain RI) OX=1133968 GN=BMR1_01G01550 PE=3 SV=1	3	1.3e-07	49.82	20	F:GO:0002039; F:GO:0004197; F:GO:0004843; C:GO:0005654; C:GO:0005829; P:GO:0006283; F:GO:0008022; F:GO:0008134; P:GO:0010216; F:GO:0031625; P:GO:0032088; P:GO:0032435; C:GO:0032991; P:GO:0035520; P:GO:0035616; P:GO:0050821; P:GO:0071108; P:GO:1901537; P:GO:1904353; F:GO:1990380	F:p53 binding; F:cysteine-type endopeptidase activity; F:thiol-dependent ubiquitin-specific protease activity; C:nucleoplasm; C:cytosol; P:transcription-coupled nucleotide-excision repair; F:protein C-terminus binding; F:transcription factor binding; P:maintenance of DNA methylation; F:ubiquitin protein ligase binding; P:negative regulation of NF-kappaB transcription factor activity; P:negative r…			cd18472 (CDD)	no GO terms	no GO terms	--NA--	--NA--	---NA---
TRINITY_DN116531_c4_g5_i1	545	A0A1Q9F755_SYMMIProtein disulfide-isomerase-like protein EhSep2 OS=Symbiodinium microadriaticum OX=2951 GN=SEP2 PE=4 SV=1	1	9.9e-11	54.72	3	C:GO:0005623; F:GO:0016853; P:GO:0045454	C:cell; F:isomerase activity; P:cell redox homeostasis			Coil (COILS)	no GO terms	no GO terms	--NA--	--NA--	Protein disulfide isomerase
TRINITY_DN116990_c0_g1_i1	1368	A0A1Q9D5B6_SYMMIUncharacterized protein OS=Symbiodinium microadriaticum OX=2951 GN=AK812_SmicGene28047 PE=4 SV=1	1	1.5e-07	42.94	4	C:GO:0005634; P:GO:0006352; C:GO:0016020; C:GO:0016021	C:nucleus; P:DNA-templated transcription, initiation; C:membrane; C:integral component of membrane			Coil (COILS)	no GO terms	no GO terms	--NA--	--NA--	---NA---
TRINITY_DN66320_c0_g1_i1	364	A0A1E7F5N3_9STRAUncharacterized protein OS=Fragilariopsis cylindrus CCMP1102 OX=635003 GN=FRACYDRAFT_209764 PE=4 SV=1	1	1.2e-12	64.46	1	C:GO:0005643	C:nuclear pore			Coil (COILS)	no GO terms	no GO terms	--NA--	--NA--	---NA---
TRINITY_DN104966_c2_g2_i1	1792	A0A1Q9CHQ8_SYMMIUncharacterized protein (Fragment) OS=Symbiodinium microadriaticum OX=2951 GN=AK812_SmicGene36941 PE=4 SV=1	1	2.4e-29	48.06	2	C:GO:0005869; P:GO:0007017	C:dynactin complex; P:microtubule-based process			Coil (COILS)	no GO terms	no GO terms	--NA--	--NA--	---NA---
TRINITY_DN106359_c0_g1_i4	793	W7K2I3_PLAFOConserved Apicomplexan protein OS=Plasmodium falciparum (isolate NF54) OX=5843 GN=CK202_2224 PE=4 SV=1	20	8.7e-56	64.51	1	C:GO:0016020	C:membrane			Coil (COILS)	no GO terms	no GO terms	--NA--	--NA--	0
TRINITY_DN120621_c1_g8_i1	553	A0A1Q9ETC4_SYMMIBTB and MATH domain-containing protein 40 OS=Symbiodinium microadriaticum OX=2951 GN=bath-40 PE=4 SV=1	14	5e-18	51.58	1	C:GO:0016020	C:membrane			Coil (COILS)	no GO terms	no GO terms	--NA--	--NA--	---NA---
TRINITY_DN108013_c0_g1_i2	541	B7FVE9_PHATCPredicted protein OS=Phaeodactylum tricornutum (strain CCAP 1055/1) OX=556484 GN=PHATRDRAFT_44724 PE=4 SV=1	20	4.9e-42	74.14	1	C:GO:0016020	C:membrane			Coil (COILS)	no GO terms	no GO terms	--NA--	--NA--	0
TRINITY_DN116599_c4_g3_i9	1957	A0A1Q9DYS9_SYMMIUncharacterized protein OS=Symbiodinium microadriaticum OX=2951 GN=AK812_SmicGene17049 PE=4 SV=1	2	7.2e-19	54.71	2	C:GO:0016020; C:GO:0016021	C:membrane; C:integral component of membrane			Coil (COILS)	no GO terms	no GO terms	--NA--	--NA--	---NA---
TRINITY_DN117397_c0_g2_i6	1726	A0A1S3H6D8_LINUNuncharacterized protein LOC106152497 OS=Lingula unguis OX=7574 GN=LOC106152497 PE=4 SV=1	5	2.2e-19	41.15	2	C:GO:0016020; C:GO:0016021	C:membrane; C:integral component of membrane			Coil (COILS)	no GO terms	no GO terms	--NA--	--NA--	---NA---
TRINITY_DN108180_c4_g4_i2	1497	A0A1Q9EEI9_SYMMIRING finger protein 122 OS=Symbiodinium microadriaticum OX=2951 GN=RNF122 PE=4 SV=1	3	7.9e-34	53.07	2	C:GO:0016020; C:GO:0016021	C:membrane; C:integral component of membrane			Coil (COILS)	no GO terms	no GO terms	K09372	LHX1; LIM homeobox protein 1	---NA---
TRINITY_DN113649_c0_g2_i1	1410	A0A1Q9E9P4_SYMMIDeSI-like protein OS=Symbiodinium microadriaticum OX=2951 GN=AK812_SmicGene12843 PE=4 SV=1	15	1.7e-86	47.03	2	C:GO:0016020; C:GO:0016021	C:membrane; C:integral component of membrane			Coil (COILS)	no GO terms	no GO terms	--NA--	--NA--	---NA---
TRINITY_DN111578_c1_g1_i1	1381	A0A1Q9CLL1_SYMMIAdagio protein 2 OS=Symbiodinium microadriaticum OX=2951 GN=ADO2 PE=4 SV=1	1	1.3e-11	68.29	2	C:GO:0016020; C:GO:0016021	C:membrane; C:integral component of membrane			Coil (COILS)	no GO terms	no GO terms	--NA--	--NA--	---NA---
TRINITY_DN116577_c1_g1_i1	1179	A0A1Q9E380_SYMMIUncharacterized protein OS=Symbiodinium microadriaticum OX=2951 GN=AK812_SmicGene15312 PE=4 SV=1	1	1.5e-32	61.88	2	C:GO:0016020; C:GO:0016021	C:membrane; C:integral component of membrane			Coil (COILS)	no GO terms	no GO terms	--NA--	--NA--	---NA---
TRINITY_DN97804_c0_g1_i1	1008	A0A085VTW2_9DELTUncharacterized protein OS=Hyalangium minutum OX=394096 GN=DB31_6172 PE=4 SV=1	11	2.9e-08	45.1	2	C:GO:0016020; C:GO:0016021	C:membrane; C:integral component of membrane			Coil (COILS)	no GO terms	no GO terms	--NA--	--NA--	0
TRINITY_DN108839_c3_g5_i1	903	A0A1Q9ETC4_SYMMIBTB and MATH domain-containing protein 40 OS=Symbiodinium microadriaticum OX=2951 GN=bath-40 PE=4 SV=1	4	2.1e-18	46.93	2	C:GO:0016020; C:GO:0016021	C:membrane; C:integral component of membrane			Coil (COILS)	no GO terms	no GO terms	--NA--	--NA--	---NA---
TRINITY_DN110739_c1_g3_i1	805	A0A1Q9CC18_SYMMINuclear pore complex protein Nup98-Nup96 OS=Symbiodinium microadriaticum OX=2951 GN=npp-10 PE=4 SV=1	1	8.6e-11	61.86	2	C:GO:0016020; C:GO:0016021	C:membrane; C:integral component of membrane			Coil (COILS)	no GO terms	no GO terms	--NA--	--NA--	---NA---
TRINITY_DN112003_c0_g5_i1	792	A0A1Q9DN81_SYMMIUncharacterized protein OS=Symbiodinium microadriaticum OX=2951 GN=AK812_SmicGene21086 PE=4 SV=1	1	2.7e-17	50	2	C:GO:0016020; C:GO:0016021	C:membrane; C:integral component of membrane			Coil (COILS)	no GO terms	no GO terms	--NA--	--NA--	---NA---
TRINITY_DN109646_c1_g1_i1	690	A0A1Q9DFX0_SYMMIAnkyrin-1 OS=Symbiodinium microadriaticum OX=2951 GN=ANK1 PE=4 SV=1	1	4.3e-51	68.72	2	C:GO:0016020; C:GO:0016021	C:membrane; C:integral component of membrane			Coil (COILS)	no GO terms	no GO terms	--NA--	--NA--	---NA---
TRINITY_DN110955_c4_g4_i1	411	A0A0G4GR80_VITBCUncharacterized protein OS=Vitrella brassicaformis (strain CCMP3155) OX=1169540 GN=Vbra_18430 PE=4 SV=1	4	1.3e-07	57.22	2	C:GO:0016020; C:GO:0016021	C:membrane; C:integral component of membrane			Coil (COILS)	no GO terms	no GO terms	--NA--	--NA--	---NA---
TRINITY_DN118634_c3_g1_i1	406	A0A1Q9EXW5_SYMMIRho GTPase-activating protein gacGG OS=Symbiodinium microadriaticum OX=2951 GN=gacGG PE=4 SV=1	11	6.2e-18	58.42	2	C:GO:0016020; C:GO:0016021	C:membrane; C:integral component of membrane			Coil (COILS)	no GO terms	no GO terms	--NA--	--NA--	---NA---
TRINITY_DN121147_c2_g1_i1	396	A0A1Q9DLY4_SYMMIUncharacterized protein OS=Symbiodinium microadriaticum OX=2951 GN=AK812_SmicGene21609 PE=4 SV=1	5	2e-13	60.41	2	C:GO:0016020; C:GO:0016021	C:membrane; C:integral component of membrane			Coil (COILS)	no GO terms	no GO terms	K12478	EEA1; early endosome antigen 1	---NA---
TRINITY_DN120796_c0_g4_i1	353	A0A1Q9ETC4_SYMMIBTB and MATH domain-containing protein 40 OS=Symbiodinium microadriaticum OX=2951 GN=bath-40 PE=4 SV=1	2	1.9e-07	57.51	2	C:GO:0016020; C:GO:0016021	C:membrane; C:integral component of membrane			Coil (COILS)	no GO terms	no GO terms	--NA--	--NA--	---NA---
TRINITY_DN106542_c1_g1_i1	328	A0A1Q9CJ08_SYMMIUncharacterized protein OS=Symbiodinium microadriaticum OX=2951 GN=AK812_SmicGene36437 PE=4 SV=1	2	6.2e-08	59.99	2	C:GO:0016020; C:GO:0016021	C:membrane; C:integral component of membrane			Coil (COILS)	no GO terms	no GO terms	--NA--	--NA--	---NA---
TRINITY_DN112737_c1_g8_i1	1554	A0A1Q9CUU5_SYMMIGlucokinase OS=Symbiodinium microadriaticum OX=2951 GN=glcK PE=4 SV=1	2	1.4e-30	49.83	5	C:GO:0016020; C:GO:0016021; F:GO:0016301; P:GO:0016310; F:GO:0046872	C:membrane; C:integral component of membrane; F:kinase activity; P:phosphorylation; F:metal ion binding			Coil (COILS)	no GO terms	no GO terms	--NA--	--NA--	---NA---
TRINITY_DN108393_c0_g7_i1	876	A0A1Q9DMS1_SYMMIAtaxin-2-like OS=Symbiodinium microadriaticum OX=2951 GN=atxn2 PE=4 SV=1	3	1.6e-26	50.48	4	C:GO:0016020; C:GO:0016021; F:GO:0016740; F:GO:0016758	C:membrane; C:integral component of membrane; F:transferase activity; F:transferase activity, transferring hexosyl groups			Coil (COILS)	no GO terms	no GO terms	--NA--	--NA--	---NA---
TRINITY_DN114603_c0_g1_i1	2468	A0A1Q9ETC3_SYMMIPutative hydrolase YcgS OS=Symbiodinium microadriaticum OX=2951 GN=ycgS PE=4 SV=1	20	5.4e-96	43.58	3	C:GO:0016020; C:GO:0016021; F:GO:0016787	C:membrane; C:integral component of membrane; F:hydrolase activity			Coil (COILS)	no GO terms	no GO terms	--NA--	--NA--	0
TRINITY_DN88601_c0_g1_i2	1236	A0A1Q9CMF0_SYMMICalcium-activated potassium channel slowpoke OS=Symbiodinium microadriaticum OX=2951 GN=slo PE=4 SV=1	2	1.4e-76	78.75	1	C:GO:0016021	C:integral component of membrane			Coil (COILS)	no GO terms	no GO terms	--NA--	--NA--	---NA---
TRINITY_DN92926_c0_g1_i1	633	A0A1Q9EI92_SYMMIUncharacterized protein OS=Symbiodinium microadriaticum OX=2951 GN=AK812_SmicGene9536 PE=4 SV=1	20	2.4e-32	59.61	1	C:GO:0016021	C:integral component of membrane			Coil (COILS)	no GO terms	no GO terms	--NA--	--NA--	---NA---
TRINITY_DN68364_c0_g1_i1	304	B7G8Y0_PHATCPredicted protein OS=Phaeodactylum tricornutum (strain CCAP 1055/1) OX=556484 GN=PHATRDRAFT_48938 PE=4 SV=1	10	3e-33	71.32	1	C:GO:0016021	C:integral component of membrane			Coil (COILS)	no GO terms	no GO terms	--NA--	--NA--	0
TRINITY_DN111847_c1_g3_i1	951	A0A1Q9DET7_SYMMIPeroxisomal membrane protein 2 OS=Symbiodinium microadriaticum OX=2951 GN=Pxmp2 PE=4 SV=1	1	4.9e-21	57.72	1	C:GO:0016021	C:integral component of membrane			Coil (COILS)	no GO terms	no GO terms	--NA--	--NA--	---NA---
TRINITY_DN115017_c3_g1_i3	567	A0A1Q9C1H2_SYMMICathepsin E OS=Symbiodinium microadriaticum OX=2951 GN=Ctse PE=3 SV=1	20	1.4e-44	70.02	2	C:GO:0016021; F:GO:0016787	C:integral component of membrane; F:hydrolase activity			Coil (COILS)	no GO terms	no GO terms	--NA--	--NA--	0
TRINITY_DN106391_c0_g9_i1	1119	A0A1Q9DT06_SYMMICryptochrome-2 OS=Symbiodinium microadriaticum OX=2951 GN=CRY2 PE=4 SV=1	6	2.9e-12	43.42	154	F:GO:0000150; F:GO:0000166; F:GO:0000981; P:GO:0001654; P:GO:0001745; F:GO:0003674; F:GO:0003676; F:GO:0003677; F:GO:0003697; F:GO:0003700; F:GO:0003723; F:GO:0003735; F:GO:0003796; F:GO:0003824; F:GO:0003924; F:GO:0003934; F:GO:0004114; F:GO:0004252; F:GO:0004386; F:GO:0004518; F:GO:0004519; F:GO:0004520; F:GO:0004523; F:GO:0004527; F:GO:0004672; F:GO:0004674; F:GO:0004693; F:GO:0004798; F:GO:00…	F:recombinase activity; F:nucleotide binding; F:DNA-binding transcription factor activity, RNA polymerase II-specific; P:eye development; P:compound eye morphogenesis; F:molecular_function; F:nucleic acid binding; F:DNA binding; F:single-stranded DNA binding; F:DNA-binding transcription factor activity; F:RNA binding; F:structural constituent of ribosome; F:lysozyme activity; F:catalytic activity…			Coil (COILS)	no GO terms	no GO terms	--NA--	--NA--	---NA---
TRINITY_DN116784_c0_g1_i4	857	A0A1Q9DT06_SYMMICryptochrome-2 OS=Symbiodinium microadriaticum OX=2951 GN=CRY2 PE=4 SV=1	10	2.7e-23	50.44	154	F:GO:0000150; F:GO:0000166; F:GO:0000981; P:GO:0001654; P:GO:0001745; F:GO:0003674; F:GO:0003676; F:GO:0003677; F:GO:0003697; F:GO:0003700; F:GO:0003723; F:GO:0003735; F:GO:0003796; F:GO:0003824; F:GO:0003924; F:GO:0003934; F:GO:0004114; F:GO:0004252; F:GO:0004386; F:GO:0004518; F:GO:0004519; F:GO:0004520; F:GO:0004523; F:GO:0004527; F:GO:0004672; F:GO:0004674; F:GO:0004693; F:GO:0004798; F:GO:00…	F:recombinase activity; F:nucleotide binding; F:DNA-binding transcription factor activity, RNA polymerase II-specific; P:eye development; P:compound eye morphogenesis; F:molecular_function; F:nucleic acid binding; F:DNA binding; F:single-stranded DNA binding; F:DNA-binding transcription factor activity; F:RNA binding; F:structural constituent of ribosome; F:lysozyme activity; F:catalytic activity…			Coil (COILS)	no GO terms	no GO terms	--NA--	--NA--	---NA---
TRINITY_DN117501_c2_g1_i2	620	A0A1Q9DT06_SYMMICryptochrome-2 OS=Symbiodinium microadriaticum OX=2951 GN=CRY2 PE=4 SV=1	9	3.9e-19	53.19	154	F:GO:0000150; F:GO:0000166; F:GO:0000981; P:GO:0001654; P:GO:0001745; F:GO:0003674; F:GO:0003676; F:GO:0003677; F:GO:0003697; F:GO:0003700; F:GO:0003723; F:GO:0003735; F:GO:0003796; F:GO:0003824; F:GO:0003924; F:GO:0003934; F:GO:0004114; F:GO:0004252; F:GO:0004386; F:GO:0004518; F:GO:0004519; F:GO:0004520; F:GO:0004523; F:GO:0004527; F:GO:0004672; F:GO:0004674; F:GO:0004693; F:GO:0004798; F:GO:00…	F:recombinase activity; F:nucleotide binding; F:DNA-binding transcription factor activity, RNA polymerase II-specific; P:eye development; P:compound eye morphogenesis; F:molecular_function; F:nucleic acid binding; F:DNA binding; F:single-stranded DNA binding; F:DNA-binding transcription factor activity; F:RNA binding; F:structural constituent of ribosome; F:lysozyme activity; F:catalytic activity…			Coil (COILS)	no GO terms	no GO terms	--NA--	--NA--	---NA---
TRINITY_DN113002_c4_g5_i3	557	A0A1Q9DT06_SYMMICryptochrome-2 OS=Symbiodinium microadriaticum OX=2951 GN=CRY2 PE=4 SV=1	10	6.3e-21	57.4	154	F:GO:0000150; F:GO:0000166; F:GO:0000981; P:GO:0001654; P:GO:0001745; F:GO:0003674; F:GO:0003676; F:GO:0003677; F:GO:0003697; F:GO:0003700; F:GO:0003723; F:GO:0003735; F:GO:0003796; F:GO:0003824; F:GO:0003924; F:GO:0003934; F:GO:0004114; F:GO:0004252; F:GO:0004386; F:GO:0004518; F:GO:0004519; F:GO:0004520; F:GO:0004523; F:GO:0004527; F:GO:0004672; F:GO:0004674; F:GO:0004693; F:GO:0004798; F:GO:00…	F:recombinase activity; F:nucleotide binding; F:DNA-binding transcription factor activity, RNA polymerase II-specific; P:eye development; P:compound eye morphogenesis; F:molecular_function; F:nucleic acid binding; F:DNA binding; F:single-stranded DNA binding; F:DNA-binding transcription factor activity; F:RNA binding; F:structural constituent of ribosome; F:lysozyme activity; F:catalytic activity…			Coil (COILS)	no GO terms	no GO terms	--NA--	--NA--	---NA---
TRINITY_DN117037_c1_g4_i1	739	Q01GM5_OSTTAUnnamed product OS=Ostreococcus tauri OX=70448 GN=OT_ostta01g02090 PE=4 SV=1	20	4.8e-32	48.85	101	F:GO:0000166; F:GO:0003676; F:GO:0003677; F:GO:0003697; F:GO:0003700; F:GO:0003723; F:GO:0003724; F:GO:0003779; F:GO:0003796; F:GO:0003887; F:GO:0003896; F:GO:0003899; F:GO:0003934; F:GO:0004252; F:GO:0004386; F:GO:0004519; F:GO:0004520; F:GO:0005524; C:GO:0005576; C:GO:0005615; C:GO:0005634; C:GO:0005667; C:GO:0005737; C:GO:0005856; P:GO:0006231; P:GO:0006259; P:GO:0006260; P:GO:0006269; P:GO:00…	F:nucleotide binding; F:nucleic acid binding; F:DNA binding; F:single-stranded DNA binding; F:DNA-binding transcription factor activity; F:RNA binding; F:RNA helicase activity; F:actin binding; F:lysozyme activity; F:DNA-directed DNA polymerase activity; F:DNA primase activity; F:DNA-directed 5'-3' RNA polymerase activity; F:GTP cyclohydrolase I activity; F:serine-type endopeptidase activity; F:h…			Coil (COILS)	no GO terms	no GO terms	--NA--	--NA--	0
TRINITY_DN119339_c2_g6_i1	1649	A0A1Q9DRK3_SYMMIVesicle transport protein OS=Symbiodinium microadriaticum OX=2951 GN=sft2 PE=3 SV=1	7	1.9e-65	49.13	15	F:GO:0000166; F:GO:0003676; F:GO:0004386; F:GO:0005509; F:GO:0005524; C:GO:0005634; F:GO:0010181; P:GO:0015031; C:GO:0016020; C:GO:0016021; P:GO:0016192; F:GO:0016491; F:GO:0016787; F:GO:0016887; P:GO:0055114	F:nucleotide binding; F:nucleic acid binding; F:helicase activity; F:calcium ion binding; F:ATP binding; C:nucleus; F:FMN binding; P:protein transport; C:membrane; C:integral component of membrane; P:vesicle-mediated transport; F:oxidoreductase activity; F:hydrolase activity; F:ATPase activity; P:oxidation-reduction process			Coil (COILS)	no GO terms	no GO terms	--NA--	--NA--	---NA---
TRINITY_DN109732_c3_g3_i2	949	A0A1Q9CU15_SYMMIRetrovirus-related Pol polyprotein from transposon TNT 1-94 OS=Symbiodinium microadriaticum OX=2951 GN=AK812_SmicGene32470 PE=4 SV=1	1	1.1e-09	61.9	5	F:GO:0000166; F:GO:0003677; F:GO:0005524; P:GO:0006310; P:GO:0015074	F:nucleotide binding; F:DNA binding; F:ATP binding; P:DNA recombination; P:DNA integration			Coil (COILS)	no GO terms	no GO terms	--NA--	--NA--	---NA---
TRINITY_DN121357_c1_g2_i1	1238	A0A1Q9DRK3_SYMMIVesicle transport protein OS=Symbiodinium microadriaticum OX=2951 GN=sft2 PE=3 SV=1	8	2.6e-38	61.21	3	F:GO:0000166; F:GO:0003824; F:GO:0043167	F:nucleotide binding; F:catalytic activity; F:ion binding			Coil (COILS)	no GO terms	no GO terms	--NA--	--NA--	---NA---
TRINITY_DN118403_c3_g2_i1	464	A0A1Q9EXG8_SYMMIStomatin-like protein 2, mitochondrial OS=Symbiodinium microadriaticum OX=2951 GN=STOML2 PE=4 SV=1	17	1.4e-26	69.41	9	F:GO:0000166; F:GO:0004386; F:GO:0005509; P:GO:0006259; P:GO:0006974; C:GO:0016020; F:GO:0016740; F:GO:0016874; P:GO:0051276	F:nucleotide binding; F:helicase activity; F:calcium ion binding; P:DNA metabolic process; P:cellular response to DNA damage stimulus; C:membrane; F:transferase activity; F:ligase activity; P:chromosome organization	EC:3.6.1.3; EC:3.6.1.15	Adenosinetriphosphatase; Nucleoside-triphosphate phosphatase	Coil (COILS)	no GO terms	no GO terms	--NA--	--NA--	---NA---
TRINITY_DN105955_c0_g1_i2	456	A0A1Q9EIT0_SYMMIIntraflagellar transport protein 46-like OS=Symbiodinium microadriaticum OX=2951 GN=ift46 PE=4 SV=1	16	1.7e-11	63.73	9	F:GO:0000166; F:GO:0005509; F:GO:0005525; C:GO:0005789; C:GO:0016020; C:GO:0016021; F:GO:0016787; C:GO:0031514; P:GO:0042073	F:nucleotide binding; F:calcium ion binding; F:GTP binding; C:endoplasmic reticulum membrane; C:membrane; C:integral component of membrane; F:hydrolase activity; C:motile cilium; P:intraciliary transport			Coil (COILS)	no GO terms	no GO terms	--NA--	--NA--	0
TRINITY_DN113147_c3_g2_i1	1493	A0A1Q9DGD2_SYMMIPutative trans-acting enoyl reductase OS=Symbiodinium microadriaticum OX=2951 GN=AK812_SmicGene23750 PE=4 SV=1	20	1.1e-64	66.55	6	F:GO:0000166; F:GO:0016491; F:GO:0016740; C:GO:0032991; C:GO:0044424; P:GO:0055114	F:nucleotide binding; F:oxidoreductase activity; F:transferase activity; C:protein-containing complex; C:obsolete intracellular part; P:oxidation-reduction process			Coil (COILS)	no GO terms	no GO terms	--NA--	--NA--	---NA---
TRINITY_DN117391_c1_g3_i3	2406	A0A1Q9EXJ0_SYMMIParkin coregulated gene protein-like OS=Symbiodinium microadriaticum OX=2951 GN=Pacrg PE=4 SV=1	20	3.1e-32	57.51	7	F:GO:0000166; F:GO:0016740; F:GO:0016787; P:GO:0019538; F:GO:0043167; P:GO:0044237; F:GO:0140096	F:nucleotide binding; F:transferase activity; F:hydrolase activity; P:protein metabolic process; F:ion binding; P:cellular metabolic process; F:catalytic activity, acting on a protein			Coil (COILS)	no GO terms	no GO terms	--NA--	--NA--	---NA---
TRINITY_DN116396_c3_g2_i2	819	A0A1Q9DRK3_SYMMIVesicle transport protein OS=Symbiodinium microadriaticum OX=2951 GN=sft2 PE=3 SV=1	7	6.4e-70	66.26	3	F:GO:0000166; F:GO:0016787; F:GO:0043167	F:nucleotide binding; F:hydrolase activity; F:ion binding			Coil (COILS)	no GO terms	no GO terms	--NA--	--NA--	---NA---
TRINITY_DN118565_c5_g1_i2	1359	A0A1Q9CSB3_SYMMIQueuosine salvage protein OS=Symbiodinium microadriaticum OX=2951 GN=AK812_SmicGene33184 PE=3 SV=1	20	7.9e-33	61.17	4	F:GO:0000166; P:GO:0000413; F:GO:0003755; C:GO:0016020	F:nucleotide binding; P:protein peptidyl-prolyl isomerization; F:peptidyl-prolyl cis-trans isomerase activity; C:membrane	EC:5.2.1.8	Peptidylprolyl isomerase	Coil (COILS)	no GO terms	no GO terms	--NA--	--NA--	PPIases accelerate the folding of proteins. It catalyzes the cis-trans isomerization of proline imidic peptide bonds in oligopeptides (By similarity)
TRINITY_DN117889_c2_g1_i1	1620	A0A1Q9EV84_SYMMINADPH-dependent diflavin oxidoreductase 1 OS=Symbiodinium microadriaticum OX=2951 GN=ndor1 PE=4 SV=1	20	2.3e-71	64.35	6	F:GO:0000166; P:GO:0006810; P:GO:0008152; C:GO:0016020; F:GO:0016740; F:GO:0043167	F:nucleotide binding; P:transport; P:metabolic process; C:membrane; F:transferase activity; F:ion binding			Coil (COILS)	no GO terms	no GO terms	--NA--	--NA--	---NA---
TRINITY_DN118539_c4_g2_i1	1235	A0A1Q9EV84_SYMMINADPH-dependent diflavin oxidoreductase 1 OS=Symbiodinium microadriaticum OX=2951 GN=ndor1 PE=4 SV=1	10	8.1e-85	60.91	4	F:GO:0000166; P:GO:0008152; F:GO:0016787; F:GO:0043167	F:nucleotide binding; P:metabolic process; F:hydrolase activity; F:ion binding			Coil (COILS)	no GO terms	no GO terms	--NA--	--NA--	---NA---
TRINITY_DN61341_c0_g1_i1	364	K7EMH3_HUMANDNA-directed RNA polymerase, mitochondrial (Fragment) OS=Homo sapiens OX=9606 GN=POLRMT PE=1 SV=4	20	2.7e-60	90.79	9	F:GO:0001018; F:GO:0003899; C:GO:0005730; P:GO:0006144; P:GO:0006206; P:GO:0006390; C:GO:0034245; C:GO:0042645; F:GO:0043565	F:mitochondrial promoter sequence-specific DNA binding; F:DNA-directed 5'-3' RNA polymerase activity; C:nucleolus; P:purine nucleobase metabolic process; P:pyrimidine nucleobase metabolic process; P:mitochondrial transcription; C:mitochondrial DNA-directed RNA polymerase complex; C:mitochondrial nucleoid; F:sequence-specific DNA binding	EC:2.7.7.6	DNA-directed RNA polymerase	Coil (COILS)	no GO terms	no GO terms	K10908	POLRMT; DNA-directed RNA polymerase, mitochondrial [EC:2.7.7.6]	DNA-dependent RNA polymerase catalyzes the transcription of DNA into RNA using the four ribonucleoside triphosphates as substrates (By similarity)
TRINITY_DN110703_c1_g4_i1	800	A0A1Q9D9P5_SYMMIMitogen-activated protein kinase kinase kinase A OS=Symbiodinium microadriaticum OX=2951 GN=mkkA PE=4 SV=1	9	7.2e-18	45.81	13	F:GO:0002161; F:GO:0003676; F:GO:0003723; F:GO:0004672; F:GO:0005524; C:GO:0005737; P:GO:0006468; C:GO:0016020; C:GO:0016021; F:GO:0016301; P:GO:0016310; F:GO:0051499; P:GO:0106074	F:aminoacyl-tRNA editing activity; F:nucleic acid binding; F:RNA binding; F:protein kinase activity; F:ATP binding; C:cytoplasm; P:protein phosphorylation; C:membrane; C:integral component of membrane; F:kinase activity; P:phosphorylation; F:D-aminoacyl-tRNA deacylase activity; P:aminoacyl-tRNA metabolism involved in translational fidelity			Coil (COILS)	no GO terms	no GO terms	--NA--	--NA--	---NA---
TRINITY_DN108839_c3_g4_i2	1423	A0A1Q9DT06_SYMMICryptochrome-2 OS=Symbiodinium microadriaticum OX=2951 GN=CRY2 PE=4 SV=1	10	9.2e-24	44.88	3	F:GO:0003676; C:GO:0016020; C:GO:0016021	F:nucleic acid binding; C:membrane; C:integral component of membrane			Coil (COILS)	no GO terms	no GO terms	--NA--	--NA--	---NA---
TRINITY_DN117220_c3_g2_i1	1084	A0A1Q9CN86_SYMMIRyanodine receptor 1 OS=Symbiodinium microadriaticum OX=2951 GN=RYR1 PE=4 SV=1	3	6e-76	57.84	3	F:GO:0003676; C:GO:0016020; C:GO:0016021	F:nucleic acid binding; C:membrane; C:integral component of membrane			Coil (COILS)	no GO terms	no GO terms	--NA--	--NA--	---NA---
TRINITY_DN116722_c1_g1_i3	663	A0A1Q9DT06_SYMMICryptochrome-2 OS=Symbiodinium microadriaticum OX=2951 GN=CRY2 PE=4 SV=1	7	7.1e-27	52.17	3	F:GO:0003676; C:GO:0016020; C:GO:0016021	F:nucleic acid binding; C:membrane; C:integral component of membrane			Coil (COILS)	no GO terms	no GO terms	--NA--	--NA--	---NA---
TRINITY_DN107805_c1_g1_i1	1789	C1N770_MICPCPredicted protein OS=Micromonas pusilla (strain CCMP1545) OX=564608 GN=MICPUCDRAFT_53577 PE=4 SV=1	20	2.3e-120	59.59	6	F:GO:0003676; F:GO:0003677; F:GO:0003700; P:GO:0006355; C:GO:0016020; C:GO:0016021	F:nucleic acid binding; F:DNA binding; F:DNA-binding transcription factor activity; P:regulation of transcription, DNA-templated; C:membrane; C:integral component of membrane			Coil (COILS)	no GO terms	no GO terms	--NA--	--NA--	0
TRINITY_DN117834_c0_g4_i1	2219	A0A1Q9EYB8_SYMMIUncharacterized protein OS=Symbiodinium microadriaticum OX=2951 GN=AK812_SmicGene3707 PE=4 SV=1	4	3.8e-133	50.32	4	F:GO:0003676; F:GO:0003677; P:GO:0006310; P:GO:0015074	F:nucleic acid binding; F:DNA binding; P:DNA recombination; P:DNA integration			Coil (COILS)	no GO terms	no GO terms	--NA--	--NA--	---NA---
TRINITY_DN109194_c1_g7_i1	1732	A0A1Q9CJ36_SYMMI6-phosphofructokinase 4, chloroplastic OS=Symbiodinium microadriaticum OX=2951 GN=PFK4 PE=4 SV=1	7	2.6e-28	43.85	7	F:GO:0003676; F:GO:0003723; F:GO:0003872; P:GO:0006096; F:GO:0016301; P:GO:0016310; P:GO:0061615	F:nucleic acid binding; F:RNA binding; F:6-phosphofructokinase activity; P:glycolytic process; F:kinase activity; P:phosphorylation; P:glycolytic process through fructose-6-phosphate			Coil (COILS)	no GO terms	no GO terms	--NA--	--NA--	---NA---
TRINITY_DN108305_c2_g3_i1	1324	A0A1Q9ERX8_SYMMIHaloacid dehalogenase-like hydrolase domain-containing protein 3 OS=Symbiodinium microadriaticum OX=2951 GN=hdhd3 PE=4 SV=1	13	3.6e-22	44.48	11	F:GO:0003676; F:GO:0003723; F:GO:0004672; F:GO:0005509; F:GO:0005524; P:GO:0006468; C:GO:0016020; C:GO:0016021; F:GO:0016301; P:GO:0016310; F:GO:0016787	F:nucleic acid binding; F:RNA binding; F:protein kinase activity; F:calcium ion binding; F:ATP binding; P:protein phosphorylation; C:membrane; C:integral component of membrane; F:kinase activity; P:phosphorylation; F:hydrolase activity			Coil (COILS)	no GO terms	no GO terms	--NA--	--NA--	---NA---
TRINITY_DN115810_c0_g12_i1	1166	A0A1Q9DT06_SYMMICryptochrome-2 OS=Symbiodinium microadriaticum OX=2951 GN=CRY2 PE=4 SV=1	20	1.9e-22	51.49	8	F:GO:0003676; F:GO:0003743; P:GO:0006413; C:GO:0009523; C:GO:0009539; P:GO:0015979; C:GO:0016020; C:GO:0016021	F:nucleic acid binding; F:translation initiation factor activity; P:translational initiation; C:photosystem II; C:photosystem II reaction center; P:photosynthesis; C:membrane; C:integral component of membrane			Coil (COILS)	no GO terms	no GO terms	--NA--	--NA--	---NA---
TRINITY_DN113468_c0_g1_i2	1065	A0A1Q9CNC6_SYMMIAcetyl-CoA acetyltransferase OS=Symbiodinium microadriaticum OX=2951 GN=erg10 PE=4 SV=1	2	2e-07	49.21	7	F:GO:0003676; F:GO:0003824; F:GO:0005509; C:GO:0016020; C:GO:0016021; F:GO:0016740; F:GO:0016747	F:nucleic acid binding; F:catalytic activity; F:calcium ion binding; C:membrane; C:integral component of membrane; F:transferase activity; F:transferase activity, transferring acyl groups other than amino-acyl groups			Coil (COILS)	no GO terms	no GO terms	K18739	BICD; protein bicaudal D	---NA---
TRINITY_DN120312_c1_g1_i1	297	A0A1Q9EV84_SYMMINADPH-dependent diflavin oxidoreductase 1 OS=Symbiodinium microadriaticum OX=2951 GN=ndor1 PE=4 SV=1	7	1.1e-27	74.04	9	F:GO:0003676; F:GO:0004386; F:GO:0005524; C:GO:0005634; P:GO:0006810; F:GO:0010181; C:GO:0016021; F:GO:0016491; P:GO:0055114	F:nucleic acid binding; F:helicase activity; F:ATP binding; C:nucleus; P:transport; F:FMN binding; C:integral component of membrane; F:oxidoreductase activity; P:oxidation-reduction process	EC:3.6.1.3; EC:3.6.1.15	Adenosinetriphosphatase; Nucleoside-triphosphate phosphatase	Coil (COILS)	no GO terms	no GO terms	--NA--	--NA--	---NA---
TRINITY_DN105354_c2_g3_i2	443	A0A1Q9DR78_SYMMIElectroneutral sodium bicarbonate exchanger 1 OS=Symbiodinium microadriaticum OX=2951 GN=SLC4A8 PE=4 SV=1	12	8e-19	57.6	13	F:GO:0003676; F:GO:0004523; F:GO:0005452; C:GO:0005885; P:GO:0006820; C:GO:0015629; P:GO:0015698; C:GO:0016020; C:GO:0016021; P:GO:0030041; P:GO:0030833; P:GO:0034314; P:GO:0090502	F:nucleic acid binding; F:RNA-DNA hybrid ribonuclease activity; F:inorganic anion exchanger activity; C:Arp2/3 protein complex; P:anion transport; C:actin cytoskeleton; P:inorganic anion transport; C:membrane; C:integral component of membrane; P:actin filament polymerization; P:regulation of actin filament polymerization; P:Arp2/3 complex-mediated actin nucleation; P:RNA phosphodiester bond hydro…			Coil (COILS)	no GO terms	no GO terms	--NA--	--NA--	---NA---
TRINITY_DN115810_c0_g11_i1	490	A0A1Q9DT06_SYMMICryptochrome-2 OS=Symbiodinium microadriaticum OX=2951 GN=CRY2 PE=4 SV=1	9	4.4e-18	53.72	8	F:GO:0003676; F:GO:0004523; F:GO:0005452; P:GO:0006820; P:GO:0015698; C:GO:0016020; C:GO:0016021; P:GO:0090502	F:nucleic acid binding; F:RNA-DNA hybrid ribonuclease activity; F:inorganic anion exchanger activity; P:anion transport; P:inorganic anion transport; C:membrane; C:integral component of membrane; P:RNA phosphodiester bond hydrolysis, endonucleolytic			Coil (COILS)	no GO terms	no GO terms	--NA--	--NA--	---NA---
TRINITY_DN147350_c0_g1_i1	932	A0A1Q9DIM6_SYMMIUncharacterized protein OS=Symbiodinium microadriaticum OX=2951 GN=AK812_SmicGene22888 PE=4 SV=1	1	4.2e-33	55.36	2	F:GO:0003676; F:GO:0005509	F:nucleic acid binding; F:calcium ion binding			Coil (COILS)	no GO terms	no GO terms	--NA--	--NA--	---NA---
TRINITY_DN107858_c1_g1_i2	2168	A0A1Q9EUS6_SYMMIAnkyrin-2 OS=Symbiodinium microadriaticum OX=2951 GN=Ank2 PE=4 SV=1	1	1.3e-42	54.84	3	F:GO:0003676; F:GO:0008270; P:GO:0015074	F:nucleic acid binding; F:zinc ion binding; P:DNA integration			Coil (COILS)	no GO terms	no GO terms	--NA--	--NA--	---NA---
TRINITY_DN97520_c0_g1_i1	854	A0A1Q9EUS6_SYMMIAnkyrin-2 OS=Symbiodinium microadriaticum OX=2951 GN=Ank2 PE=4 SV=1	1	2.6e-18	49.22	3	F:GO:0003676; F:GO:0008270; P:GO:0015074	F:nucleic acid binding; F:zinc ion binding; P:DNA integration			Coil (COILS)	no GO terms	no GO terms	--NA--	--NA--	---NA---
TRINITY_DN110177_c2_g3_i3	789	A0A1Q9ERY2_SYMMICalcium-dependent protein kinase 2 OS=Symbiodinium microadriaticum OX=2951 GN=CPK2 PE=4 SV=1	20	1.7e-48	60.36	6	F:GO:0003676; P:GO:0006807; F:GO:0016787; P:GO:0043170; P:GO:0044237; P:GO:0044238	F:nucleic acid binding; P:nitrogen compound metabolic process; F:hydrolase activity; P:macromolecule metabolic process; P:cellular metabolic process; P:primary metabolic process			Coil (COILS)	no GO terms	no GO terms	--NA--	--NA--	---NA---
TRINITY_DN117932_c1_g1_i7	855	A0A1Q9EK32_SYMMIDouble-stranded RNA-specific editase 1 OS=Symbiodinium microadriaticum OX=2951 GN=ADARB1 PE=4 SV=1	3	8.6e-09	49.09	5	F:GO:0003700; F:GO:0003723; F:GO:0004000; P:GO:0006355; P:GO:0006396	F:DNA-binding transcription factor activity; F:RNA binding; F:adenosine deaminase activity; P:regulation of transcription, DNA-templated; P:RNA processing			Coil (COILS)	no GO terms	no GO terms	--NA--	--NA--	---NA---
TRINITY_DN119614_c0_g1_i1	1989	A0A2I3RMZ1_PANTRTAF15 isoform 2 OS=Pan troglodytes OX=9598 GN=TAF15 PE=4 SV=1	20	2.6e-125	97.04	10	F:GO:0003723; C:GO:0005654; C:GO:0005737; P:GO:0006355; P:GO:0006367; P:GO:0045893; F:GO:0046872; P:GO:1901796	F:RNA binding; C:nucleoplasm; C:cytoplasm; P:regulation of transcription, DNA-templated; P:transcription initiation from RNA polymerase II promoter; P:positive regulation of transcription, DNA-templated; F:metal ion binding; P:regulation of signal transduction by p53 class mediator			Coil (COILS)	no GO terms	no GO terms	--NA--	--NA--	---NA---
TRINITY_DN116319_c1_g10_i1	1089	A0A1Q9EXT4_SYMMIPutative ATP-dependent helicase C17A2.12 OS=Symbiodinium microadriaticum OX=2951 GN=AK812_SmicGene3977 PE=4 SV=1	3	3.5e-23	51.66	8	F:GO:0003735; F:GO:0004386; C:GO:0005840; P:GO:0006412; P:GO:0006629; C:GO:0016020; C:GO:0016021; F:GO:0016787	F:structural constituent of ribosome; F:helicase activity; C:ribosome; P:translation; P:lipid metabolic process; C:membrane; C:integral component of membrane; F:hydrolase activity			Coil (COILS)	no GO terms	no GO terms	--NA--	--NA--	---NA---
TRINITY_DN122898_c0_g1_i1	433	A0A1Q9CGB5_SYMMIAnkyrin repeat domain-containing protein 50 OS=Symbiodinium microadriaticum OX=2951 GN=ANKRD50 PE=4 SV=1	1	8.2e-08	50.43	3	F:GO:0003779; P:GO:0006629; F:GO:0016787	F:actin binding; P:lipid metabolic process; F:hydrolase activity			Coil (COILS)	no GO terms	no GO terms	--NA--	--NA--	---NA---
TRINITY_DN113558_c0_g2_i15	1828	A0A1Q9CYA9_SYMMIDNA-directed RNA polymerases I and III subunit rpac1 OS=Symbiodinium microadriaticum OX=2951 GN=polr1c PE=4 SV=1	7	4.8e-41	50.6	1	F:GO:0003824	F:catalytic activity			Coil (COILS)	no GO terms	no GO terms	--NA--	--NA--	---NA---
TRINITY_DN117176_c0_g4_i1	1208	A0A1Q9C0K9_SYMMIE3 ubiquitin-protein ligase HACE1 OS=Symbiodinium microadriaticum OX=2951 GN=hace1 PE=4 SV=1	4	3.2e-78	57.41	1	F:GO:0003824	F:catalytic activity			Coil (COILS)	no GO terms	no GO terms	--NA--	--NA--	kelch-like
TRINITY_DN114145_c1_g1_i2	1011	A0A1Q9ERY2_SYMMICalcium-dependent protein kinase 2 OS=Symbiodinium microadriaticum OX=2951 GN=CPK2 PE=4 SV=1	16	5.5e-31	48.31	1	F:GO:0003824	F:catalytic activity			Coil (COILS)	no GO terms	no GO terms	--NA--	--NA--	---NA---
TRINITY_DN109048_c2_g1_i1	781	C1E1S7_MICCCProtein disulfide isomerase OS=Micromonas commoda (strain RCC299 / NOUM17 / CCMP2709) OX=296587 GN=PDI PE=4 SV=1	20	6.2e-22	58.48	1	F:GO:0003824	F:catalytic activity			Coil (COILS)	no GO terms	no GO terms	--NA--	--NA--	---NA---
TRINITY_DN116926_c6_g1_i1	357	A0A1Q9D9P5_SYMMIMitogen-activated protein kinase kinase kinase A OS=Symbiodinium microadriaticum OX=2951 GN=mkkA PE=4 SV=1	10	3.1e-21	57.2	1	F:GO:0003824	F:catalytic activity			Coil (COILS)	no GO terms	no GO terms	--NA--	--NA--	---NA---
TRINITY_DN101704_c0_g1_i2	3277	A0A1Q9CAW3_SYMMIEndoglucanase OS=Symbiodinium microadriaticum OX=2951 GN=AK812_SmicGene39686 PE=3 SV=1	2	1.5e-117	47.95	11	F:GO:0003824; F:GO:0004553; F:GO:0004721; C:GO:0005576; P:GO:0005975; P:GO:0006470; P:GO:0006508; C:GO:0016020; C:GO:0016021; F:GO:0016787; F:GO:0043169	F:catalytic activity; F:hydrolase activity, hydrolyzing O-glycosyl compounds; F:phosphoprotein phosphatase activity; C:extracellular region; P:carbohydrate metabolic process; P:protein dephosphorylation; P:proteolysis; C:membrane; C:integral component of membrane; F:hydrolase activity; F:cation binding			Coil (COILS)	no GO terms	no GO terms	--NA--	--NA--	---NA---
TRINITY_DN107962_c1_g2_i1	1937	A0A1Q9EV84_SYMMINADPH-dependent diflavin oxidoreductase 1 OS=Symbiodinium microadriaticum OX=2951 GN=ndor1 PE=4 SV=1	8	4.2e-88	52.03	2	F:GO:0003824; F:GO:0005488	F:catalytic activity; F:binding			Coil (COILS)	no GO terms	no GO terms	--NA--	--NA--	---NA---
TRINITY_DN118777_c0_g4_i3	1763	A0A0M0JD60_9EUKAPutative sphingosine kinase OS=Chrysochromulina sp. CCMP291 OX=1460289 GN=Ctob_001514 PE=4 SV=1	17	7e-191	48.32	2	F:GO:0003824; F:GO:0005488	F:catalytic activity; F:binding			Coil (COILS)	no GO terms	no GO terms	--NA--	--NA--	sphingosine kinase
TRINITY_DN108305_c2_g5_i1	859	A0A1Q9ERY2_SYMMICalcium-dependent protein kinase 2 OS=Symbiodinium microadriaticum OX=2951 GN=CPK2 PE=4 SV=1	14	3.7e-20	51.45	2	F:GO:0003824; F:GO:0005488	F:catalytic activity; F:binding			Coil (COILS)	no GO terms	no GO terms	--NA--	--NA--	---NA---
TRINITY_DN110703_c1_g2_i1	1169	A0A1Q9ERY2_SYMMICalcium-dependent protein kinase 2 OS=Symbiodinium microadriaticum OX=2951 GN=CPK2 PE=4 SV=1	20	2.5e-51	50.47	3	F:GO:0003824; F:GO:0005488; P:GO:0008152	F:catalytic activity; F:binding; P:metabolic process			Coil (COILS)	no GO terms	no GO terms	--NA--	--NA--	---NA---
TRINITY_DN110703_c2_g8_i1	1164	A0A1Q9ERY2_SYMMICalcium-dependent protein kinase 2 OS=Symbiodinium microadriaticum OX=2951 GN=CPK2 PE=4 SV=1	18	2.3e-41	49.86	3	F:GO:0003824; F:GO:0005488; P:GO:0008152	F:catalytic activity; F:binding; P:metabolic process			Coil (COILS)	no GO terms	no GO terms	--NA--	--NA--	---NA---
TRINITY_DN105248_c0_g2_i1	826	A0A1Q9E245_SYMMIPyruvate dehydrogenase	1	5.2e-11	45.26	8	F:GO:0003824; F:GO:0005506; F:GO:0010181; F:GO:0016491; F:GO:0016903; P:GO:0022900; F:GO:0030976; P:GO:0055114	F:catalytic activity; F:iron ion binding; F:FMN binding; F:oxidoreductase activity; F:oxidoreductase activity, acting on the aldehyde or oxo group of donors; P:electron transport chain; F:thiamine pyrophosphate binding; P:oxidation-reduction process			Coil (COILS)	no GO terms	no GO terms	--NA--	--NA--	---NA---
TRINITY_DN105672_c1_g1_i4	1534	A0A1Q9DTK0_SYMMIDNA mismatch repair protein Mlh3 OS=Symbiodinium microadriaticum OX=2951 GN=MLH3 PE=4 SV=1	2	7.6e-16	62.29	9	F:GO:0003824; F:GO:0005524; P:GO:0005975; P:GO:0006298; C:GO:0016020; C:GO:0016021; F:GO:0016887; F:GO:0030983; C:GO:0032300	F:catalytic activity; F:ATP binding; P:carbohydrate metabolic process; P:mismatch repair; C:membrane; C:integral component of membrane; F:ATPase activity; F:mismatched DNA binding; C:mismatch repair complex			Coil (COILS)	no GO terms	no GO terms	--NA--	--NA--	---NA---
TRINITY_DN112472_c3_g1_i1	1190	A0A1Q9EBU0_SYMMIKinase D-interacting substrate of 220 kDa OS=Symbiodinium microadriaticum OX=2951 GN=kidins220 PE=4 SV=1	2	1.3e-55	55.39	3	F:GO:0003824; F:GO:0016301; P:GO:0016310	F:catalytic activity; F:kinase activity; P:phosphorylation			Coil (COILS)	no GO terms	no GO terms	--NA--	--NA--	---NA---
TRINITY_DN107088_c2_g2_i1	955	A0A1S6K8F7_9DINOType I polyketide synthase OS=Gambierdiscus excentricus OX=986170 PE=3 SV=1	20	1.1e-49	56.25	2	F:GO:0003824; F:GO:0016740	F:catalytic activity; F:transferase activity			Coil (COILS)	no GO terms	no GO terms	--NA--	--NA--	---NA---
TRINITY_DN111511_c0_g6_i1	2433	A0A1Q9E426_SYMMIUncharacterized protein OS=Symbiodinium microadriaticum OX=2951 GN=AK812_SmicGene15032 PE=4 SV=1	20	1.6e-172	61.21	2	F:GO:0003824; F:GO:0030976	F:catalytic activity; F:thiamine pyrophosphate binding			Coil (COILS)	no GO terms	no GO terms	--NA--	--NA--	0
TRINITY_DN108459_c2_g2_i1	1216	A0A1Q9DRK3_SYMMIVesicle transport protein OS=Symbiodinium microadriaticum OX=2951 GN=sft2 PE=3 SV=1	10	1.8e-73	56.31	3	F:GO:0003824; F:GO:0097159; F:GO:1901363	F:catalytic activity; F:organic cyclic compound binding; F:heterocyclic compound binding			Coil (COILS)	no GO terms	no GO terms	--NA--	--NA--	---NA---
TRINITY_DN99583_c0_g1_i2	811	A0A1Q9CQF5_SYMMINovobiocin biosynthesis protein H OS=Symbiodinium microadriaticum OX=2951 GN=novH PE=4 SV=1	3	2.2e-06	57.3	5	F:GO:0003824; P:GO:0006351; C:GO:0016020; C:GO:0016021; F:GO:0046983	F:catalytic activity; P:transcription, DNA-templated; C:membrane; C:integral component of membrane; F:protein dimerization activity			Coil (COILS)	no GO terms	no GO terms	--NA--	--NA--	---NA---
TRINITY_DN77548_c0_g1_i1	2089	A0A1Q9DHR1_SYMMIS-norcoclaurine synthase 1 OS=Symbiodinium microadriaticum OX=2951 GN=NCS1 PE=4 SV=1	10	1.3e-148	51.75	2	F:GO:0003824; P:GO:0008152	F:catalytic activity; P:metabolic process			Coil (COILS)	no GO terms	no GO terms	--NA--	--NA--	---NA---
TRINITY_DN121357_c0_g1_i1	1008	A0A1Q9EV84_SYMMINADPH-dependent diflavin oxidoreductase 1 OS=Symbiodinium microadriaticum OX=2951 GN=ndor1 PE=4 SV=1	20	2.7e-38	58.88	3	F:GO:0003824; P:GO:0008152; F:GO:0043167	F:catalytic activity; P:metabolic process; F:ion binding			Coil (COILS)	no GO terms	no GO terms	--NA--	--NA--	---NA---
TRINITY_DN109832_c3_g4_i2	816	A0A1Q9ENV2_SYMMIPutative methyltransferase WBSCR22-like OS=Symbiodinium microadriaticum OX=2951 GN=AK812_SmicGene7296 PE=4 SV=1	2	2.4e-08	53.29	2	F:GO:0003824; P:GO:0008652	F:catalytic activity; P:cellular amino acid biosynthetic process			Coil (COILS)	no GO terms	no GO terms	--NA--	--NA--	---NA---
TRINITY_DN105838_c1_g2_i1	2059	A0A3M1SWR9_9BACTCyclic nucleotide-binding domain-containing protein OS=Planctomycetes bacterium OX=2026780 GN=D6731_22375 PE=4 SV=1	20	2.4e-17	45.18	4	F:GO:0003824; P:GO:0009116; C:GO:0016020; C:GO:0016021	F:catalytic activity; P:nucleoside metabolic process; C:membrane; C:integral component of membrane			Coil (COILS)	no GO terms	no GO terms	--NA--	--NA--	0
TRINITY_DN103980_c0_g1_i2	835	A0A1Q9DKI8_SYMMICell division cycle protein 48-like OS=Symbiodinium microadriaticum OX=2951 GN=CDC48 PE=4 SV=1	20	5.3e-80	52.11	5	F:GO:0003824; P:GO:0009987; F:GO:0043167; F:GO:0097159; F:GO:1901363	F:catalytic activity; P:cellular process; F:ion binding; F:organic cyclic compound binding; F:heterocyclic compound binding			Coil (COILS)	no GO terms	no GO terms	--NA--	--NA--	zinc finger
TRINITY_DN117999_c2_g1_i1	1128	A0A1Q9ERX8_SYMMIHaloacid dehalogenase-like hydrolase domain-containing protein 3 OS=Symbiodinium microadriaticum OX=2951 GN=hdhd3 PE=4 SV=1	19	7e-43	52.87	4	F:GO:0003824; P:GO:0044237; F:GO:0097159; F:GO:1901363	F:catalytic activity; P:cellular metabolic process; F:organic cyclic compound binding; F:heterocyclic compound binding			Coil (COILS)	no GO terms	no GO terms	--NA--	--NA--	---NA---
TRINITY_DN112711_c0_g4_i1	679	A0A1Q9CUD0_SYMMIPutative glucose-6-phosphate 1-epimerase OS=Symbiodinium microadriaticum OX=2951 GN=AK812_SmicGene32367 PE=4 SV=1	13	3e-25	54.35	2	F:GO:0003824; P:GO:0090304	F:catalytic activity; P:nucleic acid metabolic process			Coil (COILS)	no GO terms	no GO terms	--NA--	--NA--	---NA---
TRINITY_DN106258_c1_g6_i1	1112	A0A1Q9ELM9_SYMMILINE-1 reverse transcriptase-like OS=Symbiodinium microadriaticum OX=2951 GN=AK812_SmicGene8191 PE=4 SV=1	1	1.1e-13	47.46	2	F:GO:0003964; P:GO:0006278	F:RNA-directed DNA polymerase activity; P:RNA-dependent DNA biosynthetic process			Coil (COILS)	no GO terms	no GO terms	--NA--	--NA--	---NA---
TRINITY_DN106258_c1_g8_i1	923	A0A1Q9ELM9_SYMMILINE-1 reverse transcriptase-like OS=Symbiodinium microadriaticum OX=2951 GN=AK812_SmicGene8191 PE=4 SV=1	1	9.2e-17	46.19	2	F:GO:0003964; P:GO:0006278	F:RNA-directed DNA polymerase activity; P:RNA-dependent DNA biosynthetic process			Coil (COILS)	no GO terms	no GO terms	--NA--	--NA--	---NA---
TRINITY_DN67971_c0_g1_i1	1184	A0A1Q9C2U4_SYMMILINE-1 reverse transcriptase-like OS=Symbiodinium microadriaticum OX=2951 GN=AK812_SmicGene42721 PE=4 SV=1	6	4.9e-63	43.97	4	F:GO:0003964; P:GO:0006278; C:GO:0016020; C:GO:0016021	F:RNA-directed DNA polymerase activity; P:RNA-dependent DNA biosynthetic process; C:membrane; C:integral component of membrane			Coil (COILS)	no GO terms	no GO terms	--NA--	--NA--	---NA---
TRINITY_DN88138_c0_g1_i1	1577	A0A1Q9F7G4_SYMMIPutative malate dehydrogenase 1B OS=Symbiodinium microadriaticum OX=2951 GN=MDH1B PE=4 SV=1	2	3.7e-42	40.05	9	F:GO:0004017; F:GO:0005524; P:GO:0006139; C:GO:0016020; C:GO:0016021; P:GO:0016310; F:GO:0016776; F:GO:0019205; P:GO:0046940	F:adenylate kinase activity; F:ATP binding; P:nucleobase-containing compound metabolic process; C:membrane; C:integral component of membrane; P:phosphorylation; F:phosphotransferase activity, phosphate group as acceptor; F:nucleobase-containing compound kinase activity; P:nucleoside monophosphate phosphorylation			Coil (COILS)	no GO terms	no GO terms	--NA--	--NA--	---NA---
TRINITY_DN111064_c0_g4_i1	861	A0A1Q9D3W4_SYMMIAmino-acid acetyltransferase OS=Symbiodinium microadriaticum OX=2951 GN=argA PE=4 SV=1	1	2.8e-15	58.96	4	F:GO:0004042; C:GO:0005737; P:GO:0006526; F:GO:0016740	F:acetyl-CoA:L-glutamate N-acetyltransferase activity; C:cytoplasm; P:arginine biosynthetic process; F:transferase activity			Coil (COILS)	no GO terms	no GO terms	--NA--	--NA--	---NA---
TRINITY_DN11877_c0_g1_i1	490	H7C183_HUMANUbiquitin carboxyl-terminal hydrolase 34 (Fragment) OS=Homo sapiens OX=9606 GN=USP34 PE=1 SV=1	20	1.8e-75	99.91	12	F:GO:0004197; F:GO:0004843; C:GO:0005829; P:GO:0006511; P:GO:0031647; P:GO:0071108; P:GO:0090263	F:cysteine-type endopeptidase activity; F:thiol-dependent ubiquitin-specific protease activity; C:cytosol; P:ubiquitin-dependent protein catabolic process; P:regulation of protein stability; P:protein K48-linked deubiquitination; P:positive regulation of canonical Wnt signaling pathway	EC:3.4.22; EC:3.4.19.12	Acting on peptide bonds (peptidases); Ubiquitinyl hydrolase 1	Coil (COILS)	no GO terms	no GO terms	K11853	USP34; ubiquitin carboxyl-terminal hydrolase 34 [EC:3.4.19.12]	ubiquitin specific peptidase 34
TRINITY_DN114470_c0_g10_i1	1366	A0A1Q9C5R4_SYMMIPutative ribosome biogenesis protein C8F11.04 OS=Symbiodinium microadriaticum OX=2951 GN=AK812_SmicGene41584 PE=4 SV=1	2	3.8e-11	56.28	3	F:GO:0004252; P:GO:0006508; F:GO:0016787	F:serine-type endopeptidase activity; P:proteolysis; F:hydrolase activity			Coil (COILS)	no GO terms	no GO terms	--NA--	--NA--	---NA---
TRINITY_DN120382_c0_g2_i2	2487	A0A1Q9CIU7_SYMMIPutative helicase OS=Symbiodinium microadriaticum OX=2951 GN=Ken-052 PE=4 SV=1	7	3.2e-64	45.7	6	F:GO:0004386; F:GO:0008168; C:GO:0016020; C:GO:0016021; F:GO:0016740; P:GO:0032259	F:helicase activity; F:methyltransferase activity; C:membrane; C:integral component of membrane; F:transferase activity; P:methylation			Coil (COILS)	no GO terms	no GO terms	--NA--	--NA--	---NA---
TRINITY_DN113345_c0_g3_i2	1301	A0A1Q9EKA5_SYMMIAmmonium transporter 2 OS=Symbiodinium microadriaticum OX=2951 GN=amtB PE=4 SV=1	20	4.8e-27	42.64	15	F:GO:0004672; F:GO:0005509; F:GO:0005524; P:GO:0006468; F:GO:0008146; F:GO:0008519; P:GO:0015696; C:GO:0016020; C:GO:0016021; F:GO:0016301; P:GO:0016310; P:GO:0016579; F:GO:0016787; F:GO:0036459; P:GO:0072488	F:protein kinase activity; F:calcium ion binding; F:ATP binding; P:protein phosphorylation; F:sulfotransferase activity; F:ammonium transmembrane transporter activity; P:ammonium transport; C:membrane; C:integral component of membrane; F:kinase activity; P:phosphorylation; P:protein deubiquitination; F:hydrolase activity; F:thiol-dependent ubiquitinyl hydrolase activity; P:ammonium transmembrane …			Coil (COILS)	no GO terms	no GO terms	--NA--	--NA--	---NA---
TRINITY_DN24187_c0_g1_i1	311	A0A1Z5KPB1_FISSOUncharacterized protein OS=Fistulifera solaris OX=1519565 GN=FisN_6Lh002 PE=4 SV=1	2	1.4e-06	61.76	3	F:GO:0004672; F:GO:0005524; P:GO:0006468	F:protein kinase activity; F:ATP binding; P:protein phosphorylation			Coil (COILS)	no GO terms	no GO terms	--NA--	--NA--	---NA---
TRINITY_DN105403_c2_g3_i1	679	A0A0V0R9N5_PSEPJProtein kinase-like domain OS=Pseudocohnilembus persalinus OX=266149 GN=PPERSA_07740 PE=4 SV=1	5	1.1e-51	64.01	5	F:GO:0004672; F:GO:0005524; P:GO:0006468; F:GO:0016301; P:GO:0016310	F:protein kinase activity; F:ATP binding; P:protein phosphorylation; F:kinase activity; P:phosphorylation			Coil (COILS)	no GO terms	no GO terms	--NA--	--NA--	---NA---
TRINITY_DN113939_c0_g3_i2	549	A0A1Q9CWP3_SYMMIVoltage-dependent L-type calcium channel subunit alpha-1C OS=Symbiodinium microadriaticum OX=2951 GN=Cacna1c PE=4 SV=1	19	2.5e-22	75.25	12	F:GO:0005216; F:GO:0005509; P:GO:0006637; F:GO:0008168; C:GO:0016021; P:GO:0016070; P:GO:0032259; P:GO:0034220; F:GO:0047617; F:GO:0097159; F:GO:0140098; F:GO:1901363	F:ion channel activity; F:calcium ion binding; P:acyl-CoA metabolic process; F:methyltransferase activity; C:integral component of membrane; P:RNA metabolic process; P:methylation; P:ion transmembrane transport; F:acyl-CoA hydrolase activity; F:organic cyclic compound binding; F:catalytic activity, acting on RNA; F:heterocyclic compound binding	EC:3.1.2.20	Acyl-CoA hydrolase	Coil (COILS)	no GO terms	no GO terms	--NA--	--NA--	---NA---
TRINITY_DN116047_c2_g3_i1	2421	A0A1Q9EQR7_SYMMIAlpha/beta hydrolase domain-containing protein 17C OS=Symbiodinium microadriaticum OX=2951 GN=abhd17c PE=4 SV=1	1	1.8e-24	50	8	F:GO:0005216; F:GO:0005509; P:GO:0006811; C:GO:0016020; C:GO:0016021; F:GO:0016787; P:GO:0034220; P:GO:0055085	F:ion channel activity; F:calcium ion binding; P:ion transport; C:membrane; C:integral component of membrane; F:hydrolase activity; P:ion transmembrane transport; P:transmembrane transport			Coil (COILS)	no GO terms	no GO terms	--NA--	--NA--	---NA---
TRINITY_DN116396_c2_g4_i1	1414	A0A1Q9DRK3_SYMMIVesicle transport protein OS=Symbiodinium microadriaticum OX=2951 GN=sft2 PE=3 SV=1	7	3.3e-82	60.93	1	F:GO:0005488	F:binding			Coil (COILS)	no GO terms	no GO terms	--NA--	--NA--	---NA---
TRINITY_DN119281_c0_g3_i2	1628	A0A1Q9D3Z7_SYMMIProlyl 4-hydroxylase subunit alpha-1 OS=Symbiodinium microadriaticum OX=2951 GN=P4HA1 PE=4 SV=1	3	7.5e-38	44.69	7	F:GO:0005506; C:GO:0016020; C:GO:0016021; F:GO:0016491; F:GO:0016705; F:GO:0031418; P:GO:0055114	F:iron ion binding; C:membrane; C:integral component of membrane; F:oxidoreductase activity; F:oxidoreductase activity, acting on paired donors, with incorporation or reduction of molecular oxygen; F:L-ascorbic acid binding; P:oxidation-reduction process			Coil (COILS)	no GO terms	no GO terms	--NA--	--NA--	---NA---
TRINITY_DN118309_c0_g1_i1	762	A0A1Q9EDE7_SYMMICytochrome P450 704B1 OS=Symbiodinium microadriaticum OX=2951 GN=CYP704B1 PE=4 SV=1	2	1.3e-19	51.11	4	F:GO:0005506; F:GO:0016705; F:GO:0020037; P:GO:0055114	F:iron ion binding; F:oxidoreductase activity, acting on paired donors, with incorporation or reduction of molecular oxygen; F:heme binding; P:oxidation-reduction process			Coil (COILS)	no GO terms	no GO terms	--NA--	--NA--	---NA---
TRINITY_DN116420_c0_g3_i1	1193	A0A1Q9DDY1_SYMMIAnkyrin repeat domain-containing protein 17 OS=Symbiodinium microadriaticum OX=2951 GN=Ankrd17 PE=4 SV=1	7	7.5e-11	44.74	6	F:GO:0005509; C:GO:0016020; C:GO:0016021; F:GO:0017110; F:GO:0098599; P:GO:0098734	F:calcium ion binding; C:membrane; C:integral component of membrane; F:nucleoside-diphosphatase activity; F:palmitoyl hydrolase activity; P:macromolecule depalmitoylation			Coil (COILS)	no GO terms	no GO terms	--NA--	--NA--	---NA---
TRINITY_DN109811_c1_g3_i1	497	A0A1Q9E6H7_SYMMILactation elevated protein 1 OS=Symbiodinium microadriaticum OX=2951 GN=Lace1 PE=4 SV=1	4	1.7e-49	83.55	2	F:GO:0005509; F:GO:0005524	F:calcium ion binding; F:ATP binding			Coil (COILS)	no GO terms	no GO terms	--NA--	--NA--	---NA---
TRINITY_DN111822_c0_g2_i3	468	A0A1Q9E6H7_SYMMILactation elevated protein 1 OS=Symbiodinium microadriaticum OX=2951 GN=Lace1 PE=4 SV=1	4	3.1e-45	85.54	2	F:GO:0005509; F:GO:0005524	F:calcium ion binding; F:ATP binding			Coil (COILS)	no GO terms	no GO terms	--NA--	--NA--	---NA---
TRINITY_DN118445_c1_g7_i1	457	A0A1Q9E6H7_SYMMILactation elevated protein 1 OS=Symbiodinium microadriaticum OX=2951 GN=Lace1 PE=4 SV=1	4	1.6e-30	82.28	2	F:GO:0005509; F:GO:0005524	F:calcium ion binding; F:ATP binding			Coil (COILS)	no GO terms	no GO terms	--NA--	--NA--	---NA---
TRINITY_DN118209_c0_g1_i1	590	A0A1Q9EXG8_SYMMIStomatin-like protein 2, mitochondrial OS=Symbiodinium microadriaticum OX=2951 GN=STOML2 PE=4 SV=1	11	2.9e-24	73.91	8	F:GO:0005509; F:GO:0005524; C:GO:0005694; P:GO:0006259; C:GO:0016021; F:GO:0016787; F:GO:0016874; P:GO:0051276	F:calcium ion binding; F:ATP binding; C:chromosome; P:DNA metabolic process; C:integral component of membrane; F:hydrolase activity; F:ligase activity; P:chromosome organization			Coil (COILS)	no GO terms	no GO terms	--NA--	--NA--	---NA---
TRINITY_DN117108_c2_g1_i1	596	A0A1Q9EKA5_SYMMIAmmonium transporter 2 OS=Symbiodinium microadriaticum OX=2951 GN=amtB PE=4 SV=1	9	1.7e-11	52.69	7	F:GO:0008146; F:GO:0008519; P:GO:0015696; C:GO:0016020; C:GO:0016021; F:GO:0016787; P:GO:0072488	F:sulfotransferase activity; F:ammonium transmembrane transporter activity; P:ammonium transport; C:membrane; C:integral component of membrane; F:hydrolase activity; P:ammonium transmembrane transport			Coil (COILS)	no GO terms	no GO terms	--NA--	--NA--	---NA---
TRINITY_DN112743_c0_g4_i3	1331	A0A1Q9EZY6_SYMMIN-lysine methyltransferase SMYD2 OS=Symbiodinium microadriaticum OX=2951 GN=SMYD2 PE=4 SV=1	1	7.5e-12	48.34	5	F:GO:0008168; C:GO:0016020; C:GO:0016021; F:GO:0016740; P:GO:0032259	F:methyltransferase activity; C:membrane; C:integral component of membrane; F:transferase activity; P:methylation			Coil (COILS)	no GO terms	no GO terms	--NA--	--NA--	---NA---
TRINITY_DN114624_c2_g2_i2	1354	A0A1Q9DPK4_SYMMI	2	5.5e-42	66.92	2	F:GO:0016301; P:GO:0016310	F:kinase activity; P:phosphorylation			Coil (COILS)	no GO terms	no GO terms	--NA--	--NA--	---NA---
TRINITY_DN110520_c2_g1_i1	1096	A0A0W8B597_PHYNIPhosphoglycerate kinase OS=Phytophthora nicotianae OX=4790 GN=AM587_10016205 PE=4 SV=1	20	1.6e-12	46.65	2	F:GO:0016301; P:GO:0016310	F:kinase activity; P:phosphorylation			Coil (COILS)	no GO terms	no GO terms	--NA--	--NA--	Endonuclease V
TRINITY_DN76898_c0_g1_i1	489	A0A1Q9CNQ1_SYMMIActin-binding protein IPP OS=Symbiodinium microadriaticum OX=2951 GN=IPP PE=3 SV=1	2	7.8e-15	53.16	2	F:GO:0016491; P:GO:0055114	F:oxidoreductase activity; P:oxidation-reduction process			Coil (COILS)	no GO terms	no GO terms	--NA--	--NA--	---NA---
TRINITY_DN107810_c0_g4_i1	2927	A0A369IGP9_9BACTGlycosyl transferase OS=Runella sp. YX9 OX=2282308 GN=DVG78_07540 PE=4 SV=1	4	1.3e-08	44.27	1	F:GO:0016740	F:transferase activity			Coil (COILS)	no GO terms	no GO terms	--NA--	--NA--	---NA---
TRINITY_DN114082_c1_g2_i1	944	A0A1Q9EV84_SYMMINADPH-dependent diflavin oxidoreductase 1 OS=Symbiodinium microadriaticum OX=2951 GN=ndor1 PE=4 SV=1	20	2.5e-38	61.4	6	F:GO:0016740; F:GO:0016787; F:GO:0032553; F:GO:0043168; P:GO:0044267; F:GO:0140096	F:transferase activity; F:hydrolase activity; F:ribonucleotide binding; F:anion binding; P:cellular protein metabolic process; F:catalytic activity, acting on a protein			Coil (COILS)	no GO terms	no GO terms	--NA--	--NA--	---NA---
TRINITY_DN117786_c0_g1_i1	1619	A0A1Q9EV84_SYMMINADPH-dependent diflavin oxidoreductase 1 OS=Symbiodinium microadriaticum OX=2951 GN=ndor1 PE=4 SV=1	20	4.9e-98	62.66	5	F:GO:0016740; F:GO:0016787; F:GO:0043167; F:GO:0097159; F:GO:1901363	F:transferase activity; F:hydrolase activity; F:ion binding; F:organic cyclic compound binding; F:heterocyclic compound binding			Coil (COILS)	no GO terms	no GO terms	--NA--	--NA--	---NA---
TRINITY_DN101715_c0_g2_i6	1160	A0A1Q9CZQ5_SYMMILysosomal aspartic protease OS=Symbiodinium microadriaticum OX=2951 GN=AK812_SmicGene30278 PE=3 SV=1	1	7.2e-51	66.95	1	F:GO:0016787	F:hydrolase activity			Coil (COILS)	no GO terms	no GO terms	--NA--	--NA--	---NA---
TRINITY_DN53004_c0_g1_i1	601	A0A1Q9C9W3_SYMMICathepsin B OS=Symbiodinium microadriaticum OX=2951 GN=Ctsb PE=3 SV=1	1	1.3e-35	59.79	1	F:GO:0016787	F:hydrolase activity			Coil (COILS)	no GO terms	no GO terms	--NA--	--NA--	---NA---
TRINITY_DN111021_c2_g3_i1	1781	A0A1Q9EV84_SYMMINADPH-dependent diflavin oxidoreductase 1 OS=Symbiodinium microadriaticum OX=2951 GN=ndor1 PE=4 SV=1	13	3.2e-42	52.49	5	F:GO:0016787; P:GO:0044238; P:GO:0071704; F:GO:0097159; F:GO:1901363	F:hydrolase activity; P:primary metabolic process; P:organic substance metabolic process; F:organic cyclic compound binding; F:heterocyclic compound binding			Coil (COILS)	no GO terms	no GO terms	K11971	RNF14; E3 ubiquitin-protein ligase RNF14 [EC:2.3.2.31]	---NA---
TRINITY_DN121064_c1_g2_i4	2165	A0A1Q9EV84_SYMMINADPH-dependent diflavin oxidoreductase 1 OS=Symbiodinium microadriaticum OX=2951 GN=ndor1 PE=4 SV=1	15	3.3e-41	52.32	4	F:GO:0016787; P:GO:0090304; F:GO:0097159; F:GO:1901363	F:hydrolase activity; P:nucleic acid metabolic process; F:organic cyclic compound binding; F:heterocyclic compound binding			Coil (COILS)	no GO terms	no GO terms	--NA--	--NA--	---NA---
TRINITY_DN119640_c0_g2_i1	517	A0A1Q9CM05_SYMMIAlpha-galactosidase OS=Symbiodinium microadriaticum OX=2951 GN=AK812_SmicGene35232 PE=3 SV=1	1	2.6e-21	61.96	1	F:GO:0016798	F:hydrolase activity, acting on glycosyl bonds			Coil (COILS)	no GO terms	no GO terms	--NA--	--NA--	---NA---
TRINITY_DN119061_c0_g1_i1	802	A0A1Q9C726_SYMMIPolyketide synthase PksL (Fragment) OS=Symbiodinium microadriaticum OX=2951 GN=pksL PE=4 SV=1	20	2.2e-67	67.06	1	F:GO:0031177	F:phosphopantetheine binding			Coil (COILS)	no GO terms	no GO terms	--NA--	--NA--	0
TRINITY_DN119061_c0_g4_i1	621	A0A1Q9C726_SYMMIPolyketide synthase PksL (Fragment) OS=Symbiodinium microadriaticum OX=2951 GN=pksL PE=4 SV=1	20	5e-67	66.29	1	F:GO:0031177	F:phosphopantetheine binding			Coil (COILS)	no GO terms	no GO terms	--NA--	--NA--	0
TRINITY_DN112078_c0_g1_i2	825	A0A1Q9DRK3_SYMMIVesicle transport protein OS=Symbiodinium microadriaticum OX=2951 GN=sft2 PE=3 SV=1	7	3.3e-42	61.79	3	F:GO:0043167; F:GO:0097159; F:GO:1901363	F:ion binding; F:organic cyclic compound binding; F:heterocyclic compound binding			Coil (COILS)	no GO terms	no GO terms	--NA--	--NA--	---NA---
TRINITY_DN115580_c1_g5_i1	2247	A0A1Q9CEM5_SYMMIAmidophosphoribosyltransferase OS=Symbiodinium microadriaticum OX=2951 GN=purF PE=4 SV=1	20	2e-137	57.79	1	F:GO:0046872	F:metal ion binding			Coil (COILS)	no GO terms	no GO terms	--NA--	--NA--	0
TRINITY_DN118921_c2_g2_i1	3623	A0A1Q9EJB2_SYMMIChaperone protein DnaJ OS=Symbiodinium microadriaticum OX=2951 GN=dnaJ PE=4 SV=1	2	9.6e-09	65.53	1	F:GO:0046872	F:metal ion binding			Coil (COILS)	no GO terms	no GO terms	K03767	PPIA; peptidyl-prolyl cis-trans isomerase A (cyclophilin A) [EC:5.2.1.8]	---NA---
TRINITY_DN112989_c3_g1_i1	506	A0A1Q9EV84_SYMMINADPH-dependent diflavin oxidoreductase 1 OS=Symbiodinium microadriaticum OX=2951 GN=ndor1 PE=4 SV=1	7	9.1e-35	63.37	2	F:GO:0097159; F:GO:1901363	F:organic cyclic compound binding; F:heterocyclic compound binding			Coil (COILS)	no GO terms	no GO terms	--NA--	--NA--	---NA---
TRINITY_DN120621_c1_g1_i2	866	A0A1Q9DT06_SYMMICryptochrome-2 OS=Symbiodinium microadriaticum OX=2951 GN=CRY2 PE=4 SV=1	20	3.4e-29	49.41	8	P:GO:0001172; F:GO:0003676; F:GO:0003968; C:GO:0009523; C:GO:0009539; P:GO:0015979; C:GO:0016020; C:GO:0016021	P:transcription, RNA-templated; F:nucleic acid binding; F:RNA-directed 5'-3' RNA polymerase activity; C:photosystem II; C:photosystem II reaction center; P:photosynthesis; C:membrane; C:integral component of membrane			Coil (COILS)	no GO terms	no GO terms	--NA--	--NA--	---NA---
TRINITY_DN116366_c3_g1_i1	895	A0A1Q9CAU9_SYMMIPentatricopeptide repeat-containing protein, chloroplastic OS=Symbiodinium microadriaticum OX=2951 GN=AK812_SmicGene39605 PE=4 SV=1	15	6.2e-34	48.55	11	P:GO:0001172; F:GO:0003968; C:GO:0005885; P:GO:0006672; C:GO:0015629; C:GO:0016020; C:GO:0016021; F:GO:0016811; P:GO:0030041; P:GO:0030833; P:GO:0034314	P:transcription, RNA-templated; F:RNA-directed 5'-3' RNA polymerase activity; C:Arp2/3 protein complex; P:ceramide metabolic process; C:actin cytoskeleton; C:membrane; C:integral component of membrane; F:hydrolase activity, acting on carbon-nitrogen (but not peptide) bonds, in linear amides; P:actin filament polymerization; P:regulation of actin filament polymerization; P:Arp2/3 complex-mediated …			Coil (COILS)	no GO terms	no GO terms	--NA--	--NA--	---NA---
TRINITY_DN114328_c1_g8_i1	603	A0A1Q9DGP5_SYMMIHigh affinity nitrate transporter 2.5 OS=Symbiodinium microadriaticum OX=2951 GN=NRT2.5 PE=4 SV=1	7	1.5e-15	65.17	4	P:GO:0001172; F:GO:0003968; C:GO:0016020; C:GO:0016021	P:transcription, RNA-templated; F:RNA-directed 5'-3' RNA polymerase activity; C:membrane; C:integral component of membrane			Coil (COILS)	no GO terms	no GO terms	--NA--	--NA--	---NA---
TRINITY_DN100453_c0_g2_i1	1648	A0A1Q9CUK5_SYMMIDNA-directed RNA polymerase I subunit rpa1 OS=Symbiodinium microadriaticum OX=2951 GN=rpa1 PE=4 SV=1	2	6.3e-08	43.33	13	P:GO:0001510; F:GO:0003677; F:GO:0003899; C:GO:0005634; P:GO:0006351; P:GO:0006396; F:GO:0008168; F:GO:0008173; F:GO:0008270; C:GO:0016020; C:GO:0016021; F:GO:0016740; P:GO:0032259	P:RNA methylation; F:DNA binding; F:DNA-directed 5'-3' RNA polymerase activity; C:nucleus; P:transcription, DNA-templated; P:RNA processing; F:methyltransferase activity; F:RNA methyltransferase activity; F:zinc ion binding; C:membrane; C:integral component of membrane; F:transferase activity; P:methylation			Coil (COILS)	no GO terms	no GO terms	--NA--	--NA--	---NA---
TRINITY_DN119145_c1_g5_i1	804	A0A090N440_OSTTAUnnamed product OS=Ostreococcus tauri OX=70448 GN=OT_ostta09g03970 PE=4 SV=1	16	2.9e-22	53.11	8	P:GO:0001510; F:GO:0003723; P:GO:0006396; F:GO:0008168; F:GO:0008173; C:GO:0016020; C:GO:0016021; P:GO:0032259	P:RNA methylation; F:RNA binding; P:RNA processing; F:methyltransferase activity; F:RNA methyltransferase activity; C:membrane; C:integral component of membrane; P:methylation			Coil (COILS)	no GO terms	no GO terms	--NA--	--NA--	SpoU rRNA Methylase family
TRINITY_DN120238_c0_g1_i1	2106	A0A1Q9CGZ3_SYMMITubulin polyglutamylase TTLL11 OS=Symbiodinium microadriaticum OX=2951 GN=TTLL11 PE=4 SV=1	1	1e-34	58.95	1	P:GO:0006464	P:cellular protein modification process			Coil (COILS)	no GO terms	no GO terms	--NA--	--NA--	---NA---
TRINITY_DN69389_c0_g1_i1	341	A0A1Q9CQJ3_SYMMIPutative peptidase C1-like protein OS=Symbiodinium microadriaticum OX=2951 GN=AK812_SmicGene33862 PE=3 SV=1	3	8.3e-24	57.47	4	P:GO:0006464; F:GO:0016301; P:GO:0016310; F:GO:0140096	P:cellular protein modification process; F:kinase activity; P:phosphorylation; F:catalytic activity, acting on a protein			Coil (COILS)	no GO terms	no GO terms	--NA--	--NA--	---NA---
TRINITY_DN101455_c0_g1_i1	967	Q5CX16_CRYPIExostosin-like protein OS=Cryptosporidium parvum (strain Iowa II) OX=353152 GN=cgd6_2900 PE=3 SV=1	20	9.6e-41	50.48	4	P:GO:0006486; C:GO:0016020; C:GO:0016021; F:GO:0016757	P:protein glycosylation; C:membrane; C:integral component of membrane; F:transferase activity, transferring glycosyl groups			Coil (COILS)	no GO terms	no GO terms	--NA--	--NA--	Exostosin family
TRINITY_DN106288_c4_g1_i1	726	A0A1Q9C5Z7_SYMMIPutative transporter OS=Symbiodinium microadriaticum OX=2951 GN=AK812_SmicGene41491 PE=4 SV=1	16	2.1e-16	58.74	6	P:GO:0006796; F:GO:0016772; P:GO:0044238; P:GO:0071704; F:GO:0097159; F:GO:1901363	P:phosphate-containing compound metabolic process; F:transferase activity, transferring phosphorus-containing groups; P:primary metabolic process; P:organic substance metabolic process; F:organic cyclic compound binding; F:heterocyclic compound binding			Coil (COILS)	no GO terms	no GO terms	--NA--	--NA--	---NA---
TRINITY_DN109065_c0_g1_i3	1192	A0A1Q9CUV3_SYMMIUncharacterized protein OS=Symbiodinium microadriaticum OX=2951 GN=AK812_SmicGene32151 PE=4 SV=1	3	5.3e-25	47.81	5	P:GO:0006801; C:GO:0016020; C:GO:0016021; F:GO:0016757; F:GO:0046872	P:superoxide metabolic process; C:membrane; C:integral component of membrane; F:transferase activity, transferring glycosyl groups; F:metal ion binding			Coil (COILS)	no GO terms	no GO terms	--NA--	--NA--	---NA---
TRINITY_DN115420_c5_g3_i1	398	A0A1Q9E984_SYMMIrRNA adenine N(6)-methyltransferase OS=Symbiodinium microadriaticum OX=2951 GN=rsmA PE=3 SV=1	9	3.3e-24	59.82	5	P:GO:0006807; P:GO:0006810; P:GO:0010467; F:GO:0016740; P:GO:0044238	P:nitrogen compound metabolic process; P:transport; P:gene expression; F:transferase activity; P:primary metabolic process			Coil (COILS)	no GO terms	no GO terms	--NA--	--NA--	---NA---
TRINITY_DN118539_c4_g7_i1	1161	A0A1Q9EV84_SYMMINADPH-dependent diflavin oxidoreductase 1 OS=Symbiodinium microadriaticum OX=2951 GN=ndor1 PE=4 SV=1	20	2e-64	64.18	7	P:GO:0006810; P:GO:0008152; F:GO:0016740; F:GO:0016787; F:GO:0043167; F:GO:0097159; F:GO:1901363	P:transport; P:metabolic process; F:transferase activity; F:hydrolase activity; F:ion binding; F:organic cyclic compound binding; F:heterocyclic compound binding			Coil (COILS)	no GO terms	no GO terms	K19929	CDK5R2; cyclin-dependent kinase 5 activator 2	---NA---
TRINITY_DN112989_c4_g10_i1	747	A0A1Q9EV84_SYMMINADPH-dependent diflavin oxidoreductase 1 OS=Symbiodinium microadriaticum OX=2951 GN=ndor1 PE=4 SV=1	20	2.8e-24	61.04	5	P:GO:0006810; P:GO:0008152; F:GO:0016740; F:GO:0016787; F:GO:0043169	P:transport; P:metabolic process; F:transferase activity; F:hydrolase activity; F:cation binding			Coil (COILS)	no GO terms	no GO terms	--NA--	--NA--	---NA---
TRINITY_DN119644_c0_g6_i2	1860	A0A1Q9DK01_SYMMIPotassium voltage-gated channel subfamily H member 5 OS=Symbiodinium microadriaticum OX=2951 GN=Kcnh5 PE=4 SV=1	20	1e-102	51.07	2	P:GO:0006811; P:GO:0055085	P:ion transport; P:transmembrane transport			Coil (COILS)	no GO terms	no GO terms	--NA--	--NA--	Inherit from euNOG: whole genome shotgun sequence
TRINITY_DN106591_c0_g2_i1	660	A0A1Q9DK01_SYMMIPotassium voltage-gated channel subfamily H member 5 OS=Symbiodinium microadriaticum OX=2951 GN=Kcnh5 PE=4 SV=1	2	8.1e-15	68.72	2	P:GO:0006811; P:GO:0055085	P:ion transport; P:transmembrane transport			Coil (COILS)	no GO terms	no GO terms	--NA--	--NA--	---NA---
TRINITY_DN120621_c1_g9_i1	671	A0A1Q9DT06_SYMMICryptochrome-2 OS=Symbiodinium microadriaticum OX=2951 GN=CRY2 PE=4 SV=1	20	3.7e-23	49.45	1	P:GO:0009987	P:cellular process			Coil (COILS)	no GO terms	no GO terms	--NA--	--NA--	---NA---
TRINITY_DN121147_c3_g7_i1	407	A0A1Q9DGP5_SYMMIHigh affinity nitrate transporter 2.5 OS=Symbiodinium microadriaticum OX=2951 GN=NRT2.5 PE=4 SV=1	9	5.1e-28	63.09	1	P:GO:0009987	P:cellular process			Coil (COILS)	no GO terms	no GO terms	--NA--	--NA--	---NA---
TRINITY_DN121147_c3_g5_i1	475	A0A1Q9DGP5_SYMMIHigh affinity nitrate transporter 2.5 OS=Symbiodinium microadriaticum OX=2951 GN=NRT2.5 PE=4 SV=1	20	2.3e-40	59.17	3	P:GO:0009987; C:GO:0016020; C:GO:0044424	P:cellular process; C:membrane; C:obsolete intracellular part			Coil (COILS)	no GO terms	no GO terms	--NA--	--NA--	---NA---
TRINITY_DN112977_c0_g3_i1	1976	A0A1Q9D7C3_SYMMIProtein NLRC5 OS=Symbiodinium microadriaticum OX=2951 GN=Nlrc5 PE=4 SV=1	20	1.7e-28	48.39	1	P:GO:0015074	P:DNA integration			Coil (COILS)	no GO terms	no GO terms	--NA--	--NA--	---NA---
TRINITY_DN111402_c2_g3_i2	6020	---NA---									Coil (COILS)	no GO terms	no GO terms	--NA--	--NA--	---NA---
TRINITY_DN108727_c3_g3_i1	3171	---NA---									Coil (COILS)	no GO terms	no GO terms	--NA--	--NA--	---NA---
TRINITY_DN105328_c0_g1_i1	2901	---NA---									Coil (COILS)	no GO terms	no GO terms	--NA--	--NA--	---NA---
TRINITY_DN109280_c2_g2_i1	2775	A0A1Q9ELM1_SYMMIAnkyrin-2 OS=Symbiodinium microadriaticum OX=2951 GN=Ank2 PE=4 SV=1	2	7.7e-43	66.76						Coil (COILS)	no GO terms	no GO terms	--NA--	--NA--	---NA---
TRINITY_DN106108_c2_g1_i1	2754	---NA---									Coil (COILS)	no GO terms	no GO terms	--NA--	--NA--	---NA---
TRINITY_DN108709_c0_g1_i1	2736	---NA---									Coil (COILS)	no GO terms	no GO terms	--NA--	--NA--	---NA---
TRINITY_DN113856_c1_g3_i2	2638	---NA---									Coil (COILS)	no GO terms	no GO terms	--NA--	--NA--	---NA---
TRINITY_DN119463_c0_g1_i5	2461	---NA---									Coil (COILS)	no GO terms	no GO terms	--NA--	--NA--	---NA---
TRINITY_DN104717_c0_g5_i1	2398	---NA---									Coil (COILS)	no GO terms	no GO terms	--NA--	--NA--	---NA---
TRINITY_DN110897_c0_g3_i1	2228	---NA---									Coil (COILS)	no GO terms	no GO terms	--NA--	--NA--	---NA---
TRINITY_DN114232_c3_g1_i1	2079	A0A1Q9DTN5_SYMMIUncharacterized protein OS=Symbiodinium microadriaticum OX=2951 GN=AK812_SmicGene18990 PE=4 SV=1	1	1.2e-59	51.5						Coil (COILS)	no GO terms	no GO terms	--NA--	--NA--	---NA---
TRINITY_DN118193_c1_g5_i1	1995	---NA---									Coil (COILS)	no GO terms	no GO terms	--NA--	--NA--	---NA---
TRINITY_DN112964_c0_g3_i1	1983	---NA---									Coil (COILS)	no GO terms	no GO terms	--NA--	--NA--	---NA---
TRINITY_DN106391_c0_g4_i1	1873	---NA---									Coil (COILS)	no GO terms	no GO terms	--NA--	--NA--	---NA---
TRINITY_DN81774_c0_g1_i1	1781	---NA---									Coil (COILS)	no GO terms	no GO terms	--NA--	--NA--	---NA---
TRINITY_DN106401_c2_g4_i1	1741	A0A1Q9DBC8_SYMMIUncharacterized protein OS=Symbiodinium microadriaticum OX=2951 GN=AK812_SmicGene25639 PE=4 SV=1	1	2e-57	54.18						Coil (COILS)	no GO terms	no GO terms	--NA--	--NA--	---NA---
TRINITY_DN106873_c0_g2_i1	1734	A0A1Q9EDC0_SYMMIp53 and DNA damage-regulated protein 1 OS=Symbiodinium microadriaticum OX=2951 GN=Pdrg1 PE=4 SV=1	2	2e-41	57.28						Coil (COILS)	no GO terms	no GO terms	--NA--	--NA--	---NA---
TRINITY_DN116186_c0_g1_i1	1695	---NA---									Coil (COILS)	no GO terms	no GO terms	--NA--	--NA--	---NA---
TRINITY_DN116777_c2_g2_i2	1665	---NA---									Coil (COILS)	no GO terms	no GO terms	--NA--	--NA--	PT repeat family protein
TRINITY_DN75189_c0_g1_i1	1646	A0A1Q9CE19_SYMMIUncharacterized protein OS=Symbiodinium microadriaticum OX=2951 GN=AK812_SmicGene38303 PE=4 SV=1	1	6.4e-178	81.82						Coil (COILS)	no GO terms	no GO terms	--NA--	--NA--	---NA---
TRINITY_DN92805_c0_g1_i1	1637	A0A1Q9D894_SYMMIUncharacterized protein OS=Symbiodinium microadriaticum OX=2951 GN=AK812_SmicGene26894 PE=4 SV=1	3	1.1e-44	45.64						Coil (COILS)	no GO terms	no GO terms	--NA--	--NA--	---NA---
TRINITY_DN114920_c3_g1_i2	1628	A0A1Y6D290_9GAMMUncharacterized protein OS=Methylomagnum ishizawai OX=1760988 GN=SAMN02949497_3910 PE=4 SV=1	20	9.3e-105	76.04						Coil (COILS)	no GO terms	no GO terms	--NA--	--NA--	0
TRINITY_DN69826_c0_g1_i1	1589	---NA---									Coil (COILS)	no GO terms	no GO terms	--NA--	--NA--	---NA---
TRINITY_DN114402_c4_g4_i1	1584	---NA---									Coil (COILS)	no GO terms	no GO terms	--NA--	--NA--	---NA---
TRINITY_DN110390_c2_g2_i1	1559	---NA---									Coil (COILS)	no GO terms	no GO terms	--NA--	--NA--	---NA---
TRINITY_DN113511_c1_g7_i1	1504	---NA---									Coil (COILS)	no GO terms	no GO terms	--NA--	--NA--	---NA---
TRINITY_DN117655_c0_g1_i4	1500	---NA---									Coil (COILS)	no GO terms	no GO terms	--NA--	--NA--	---NA---
TRINITY_DN113860_c0_g1_i1	1471	---NA---									Coil (COILS)	no GO terms	no GO terms	--NA--	--NA--	---NA---
TRINITY_DN112993_c0_g1_i1	1470	---NA---									Coil (COILS)	no GO terms	no GO terms	--NA--	--NA--	---NA---
TRINITY_DN113300_c0_g1_i2	1463	---NA---									Coil (COILS)	no GO terms	no GO terms	--NA--	--NA--	---NA---
TRINITY_DN116318_c0_g2_i1	1443	---NA---									Coil (COILS)	no GO terms	no GO terms	--NA--	--NA--	---NA---
TRINITY_DN114184_c1_g3_i1	1438	---NA---									Coil (COILS)	no GO terms	no GO terms	--NA--	--NA--	---NA---
TRINITY_DN117471_c1_g2_i2	1414	---NA---									Coil (COILS)	no GO terms	no GO terms	--NA--	--NA--	---NA---
TRINITY_DN120621_c0_g5_i1	1407	---NA---									Coil (COILS)	no GO terms	no GO terms	--NA--	--NA--	PbH1
TRINITY_DN106471_c0_g6_i1	1401	A0A1I2H0N7_9DELTUncharacterized protein OS=Nannocystis exedens OX=54 GN=SAMN02745121_07586 PE=4 SV=1	3	4.2e-13	44.11						Coil (COILS)	no GO terms	no GO terms	--NA--	--NA--	---NA---
TRINITY_DN116691_c2_g1_i4	1400	---NA---									Coil (COILS)	no GO terms	no GO terms	--NA--	--NA--	---NA---
TRINITY_DN117498_c1_g7_i1	1393	A0A0G4G897_VITBCUncharacterized protein OS=Vitrella brassicaformis (strain CCMP3155) OX=1169540 GN=Vbra_3242 PE=4 SV=1	1	1e-06	42.59						Coil (COILS)	no GO terms	no GO terms	--NA--	--NA--	---NA---
TRINITY_DN111225_c3_g1_i4	1383	---NA---									Coil (COILS)	no GO terms	no GO terms	--NA--	--NA--	---NA---
TRINITY_DN117387_c0_g1_i4	1379	---NA---									Coil (COILS)	no GO terms	no GO terms	--NA--	--NA--	---NA---
TRINITY_DN102391_c0_g2_i3	1366	---NA---									Coil (COILS)	no GO terms	no GO terms	--NA--	--NA--	---NA---
TRINITY_DN120236_c0_g1_i1	1349	---NA---									Coil (COILS)	no GO terms	no GO terms	--NA--	--NA--	---NA---
TRINITY_DN120754_c0_g2_i2	1346	---NA---									Coil (COILS)	no GO terms	no GO terms	--NA--	--NA--	---NA---
TRINITY_DN82286_c0_g1_i1	1341	A0A0M0JDH4_9EUKAUncharacterized protein OS=Chrysochromulina sp. CCMP291 OX=1460289 GN=Ctob_007499 PE=4 SV=1	1	4.9e-11	43.15						Coil (COILS)	no GO terms	no GO terms	--NA--	--NA--	---NA---
TRINITY_DN109281_c1_g3_i3	1326	A0A1Q9DPT5_SYMMIUncharacterized protein OS=Symbiodinium microadriaticum OX=2951 GN=AK812_SmicGene20538 PE=4 SV=1	1	1.6e-22	55.06						Coil (COILS)	no GO terms	no GO terms	--NA--	--NA--	---NA---
TRINITY_DN115954_c0_g2_i1	1323	---NA---									Coil (COILS)	no GO terms	no GO terms	--NA--	--NA--	---NA---
TRINITY_DN116400_c1_g1_i1	1308	---NA---									Coil (COILS)	no GO terms	no GO terms	--NA--	--NA--	---NA---
TRINITY_DN70418_c0_g1_i2	1302	---NA---									Coil (COILS)	no GO terms	no GO terms	--NA--	--NA--	---NA---
TRINITY_DN108968_c0_g3_i2	1290	---NA---									Coil (COILS)	no GO terms	no GO terms	K22376	KCMF1; E3 ubiquitin-protein ligase KCMF1 [EC:2.3.2.27]	---NA---
TRINITY_DN115686_c0_g5_i1	1287	---NA---									Coil (COILS)	no GO terms	no GO terms	--NA--	--NA--	---NA---
TRINITY_DN115954_c0_g5_i1	1286	---NA---									Coil (COILS)	no GO terms	no GO terms	--NA--	--NA--	---NA---
TRINITY_DN88988_c1_g1_i1	1282	---NA---									Coil (COILS)	no GO terms	no GO terms	--NA--	--NA--	---NA---
TRINITY_DN108089_c0_g5_i1	1268	A0A0M0LRP8_9EUKAUncharacterized protein OS=Chrysochromulina sp. CCMP291 OX=1460289 GN=Ctob_012408 PE=4 SV=1	2	2e-17	51.08						Coil (COILS)	no GO terms	no GO terms	--NA--	--NA--	---NA---
TRINITY_DN96755_c0_g1_i2	1264	---NA---									Coil (COILS)	no GO terms	no GO terms	--NA--	--NA--	---NA---
TRINITY_DN107074_c0_g7_i1	1261	---NA---									Coil (COILS)	no GO terms	no GO terms	--NA--	--NA--	---NA---
TRINITY_DN112948_c0_g1_i1	1254	---NA---									Coil (COILS)	no GO terms	no GO terms	--NA--	--NA--	---NA---
TRINITY_DN112969_c1_g7_i1	1252	---NA---									Coil (COILS)	no GO terms	no GO terms	--NA--	--NA--	---NA---
TRINITY_DN91080_c0_g1_i1	1235	---NA---									Coil (COILS)	no GO terms	no GO terms	--NA--	--NA--	---NA---
TRINITY_DN69783_c0_g1_i1	1186	---NA---									Coil (COILS)	no GO terms	no GO terms	K03006	RPB1; DNA-directed RNA polymerase II subunit RPB1 [EC:2.7.7.6]	---NA---
TRINITY_DN107742_c0_g4_i1	1183	---NA---									Coil (COILS)	no GO terms	no GO terms	--NA--	--NA--	---NA---
TRINITY_DN88174_c0_g1_i1	1173	---NA---									Coil (COILS)	no GO terms	no GO terms	--NA--	--NA--	---NA---
TRINITY_DN118043_c1_g5_i2	1169	---NA---									Coil (COILS)	no GO terms	no GO terms	--NA--	--NA--	---NA---
TRINITY_DN119522_c1_g1_i1	1168	---NA---									Coil (COILS)	no GO terms	no GO terms	--NA--	--NA--	---NA---
TRINITY_DN104950_c3_g2_i1	1164	---NA---									Coil (COILS)	no GO terms	no GO terms	--NA--	--NA--	---NA---
TRINITY_DN116877_c0_g5_i1	1163	---NA---									Coil (COILS)	no GO terms	no GO terms	--NA--	--NA--	---NA---
TRINITY_DN109439_c0_g3_i1	1159	---NA---									Coil (COILS)	no GO terms	no GO terms	--NA--	--NA--	---NA---
TRINITY_DN99224_c0_g1_i1	1157	---NA---									Coil (COILS)	no GO terms	no GO terms	--NA--	--NA--	---NA---
TRINITY_DN114177_c1_g2_i1	1151	---NA---									Coil (COILS)	no GO terms	no GO terms	--NA--	--NA--	---NA---
TRINITY_DN93240_c0_g1_i1	1147	---NA---									Coil (COILS)	no GO terms	no GO terms	--NA--	--NA--	---NA---
TRINITY_DN113231_c7_g1_i1	1142	---NA---									Coil (COILS)	no GO terms	no GO terms	--NA--	--NA--	---NA---
TRINITY_DN118541_c0_g1_i2	1114	A0A1Q9E2L0_SYMMIUncharacterized protein OS=Symbiodinium microadriaticum OX=2951 GN=AK812_SmicGene15574 PE=4 SV=1	1	8.5e-09	44.88						Coil (COILS)	no GO terms	no GO terms	--NA--	--NA--	---NA---
TRINITY_DN100904_c0_g3_i3	1103	---NA---									Coil (COILS)	no GO terms	no GO terms	--NA--	--NA--	---NA---
TRINITY_DN20714_c0_g1_i1	1090	---NA---									Coil (COILS)	no GO terms	no GO terms	--NA--	--NA--	---NA---
TRINITY_DN110358_c1_g4_i1	1085	---NA---									Coil (COILS)	no GO terms	no GO terms	--NA--	--NA--	---NA---
TRINITY_DN117445_c1_g4_i1	1083	A0A250WWX6_9CHLOUncharacterized protein OS=Chlamydomonas eustigma OX=1157962 GN=CEUSTIGMA_g2740.t1 PE=4 SV=1	2	1.1e-37	58.31						Coil (COILS)	no GO terms	no GO terms	--NA--	--NA--	---NA---
TRINITY_DN117849_c1_g1_i5	1081	---NA---									Coil (COILS)	no GO terms	no GO terms	--NA--	--NA--	---NA---
TRINITY_DN107509_c1_g1_i2	1072	A0A1Q9E2T8_SYMMIUncharacterized protein OS=Symbiodinium microadriaticum OX=2951 GN=AK812_SmicGene15513 PE=4 SV=1	1	7.4e-42	63.32						Coil (COILS)	no GO terms	no GO terms	--NA--	--NA--	---NA---
TRINITY_DN67346_c0_g1_i1	1069	---NA---									Coil (COILS)	no GO terms	no GO terms	--NA--	--NA--	---NA---
TRINITY_DN119554_c2_g2_i1	1061	---NA---									Coil (COILS)	no GO terms	no GO terms	--NA--	--NA--	---NA---
TRINITY_DN88067_c0_g1_i1	1060	---NA---									Coil (COILS)	no GO terms	no GO terms	--NA--	--NA--	---NA---
TRINITY_DN105411_c0_g1_i1	1059	---NA---									Coil (COILS)	no GO terms	no GO terms	--NA--	--NA--	---NA---
TRINITY_DN117398_c0_g1_i1	1046	---NA---									Coil (COILS)	no GO terms	no GO terms	--NA--	--NA--	---NA---
TRINITY_DN112834_c1_g3_i1	1042	---NA---									Coil (COILS)	no GO terms	no GO terms	--NA--	--NA--	---NA---
TRINITY_DN117074_c2_g1_i1	1037	---NA---									Coil (COILS)	no GO terms	no GO terms	--NA--	--NA--	---NA---
TRINITY_DN106461_c1_g6_i1	1034	---NA---									Coil (COILS)	no GO terms	no GO terms	--NA--	--NA--	---NA---
TRINITY_DN113007_c0_g1_i2	1021	---NA---									Coil (COILS)	no GO terms	no GO terms	--NA--	--NA--	---NA---
TRINITY_DN110164_c3_g1_i3	1016	---NA---									Coil (COILS)	no GO terms	no GO terms	--NA--	--NA--	---NA---
TRINITY_DN108393_c0_g3_i1	1001	A0A1Q9DMS1_SYMMIAtaxin-2-like OS=Symbiodinium microadriaticum OX=2951 GN=atxn2 PE=4 SV=1	2	8.2e-27	51.28						Coil (COILS)	no GO terms	no GO terms	--NA--	--NA--	---NA---
TRINITY_DN101930_c2_g2_i1	982	---NA---									Coil (COILS)	no GO terms	no GO terms	--NA--	--NA--	---NA---
TRINITY_DN110878_c0_g2_i4	973	Q5ENJ1_HETTRUncharacterized protein (Fragment) OS=Heterocapsa triquetra OX=66468 PE=2 SV=1	1	7.7e-06	74.58						Coil (COILS)	no GO terms	no GO terms	--NA--	--NA--	---NA---
TRINITY_DN112487_c0_g1_i1	967	A0A1Q9CW67_SYMMIUncharacterized protein OS=Symbiodinium microadriaticum OX=2951 GN=AK812_SmicGene31673 PE=4 SV=1	1	2.4e-07	42.01						Coil (COILS)	no GO terms	no GO terms	--NA--	--NA--	---NA---
TRINITY_DN110019_c0_g1_i1	944	A0A1Q9ENG4_SYMMIAnkyrin repeat domain-containing protein 50 OS=Symbiodinium microadriaticum OX=2951 GN=ANKRD50 PE=4 SV=1	1	6.1e-32	53.35						Coil (COILS)	no GO terms	no GO terms	--NA--	--NA--	---NA---
TRINITY_DN119450_c1_g1_i3	944	---NA---									Coil (COILS)	no GO terms	no GO terms	--NA--	--NA--	---NA---
TRINITY_DN97175_c0_g1_i2	933	---NA---									Coil (COILS)	no GO terms	no GO terms	--NA--	--NA--	---NA---
TRINITY_DN107594_c0_g1_i1	932	A0A1Z5KEJ1_FISSOUncharacterized protein OS=Fistulifera solaris OX=1519565 GN=FisN_21Lh249 PE=4 SV=1	4	7.8e-48	63.66						Coil (COILS)	no GO terms	no GO terms	--NA--	--NA--	---NA---
TRINITY_DN98994_c0_g1_i1	931	---NA---									Coil (COILS)	no GO terms	no GO terms	--NA--	--NA--	---NA---
TRINITY_DN99677_c0_g1_i1	925	B7S462_PHATCPredicted protein OS=Phaeodactylum tricornutum (strain CCAP 1055/1) OX=556484 GN=PHATRDRAFT_bd1693 PE=4 SV=1	3	3.4e-27	64.47						Coil (COILS)	no GO terms	no GO terms	--NA--	--NA--	---NA---
TRINITY_DN114188_c0_g4_i1	921	A0A1Q9EWS0_SYMMIUncharacterized protein OS=Symbiodinium microadriaticum OX=2951 GN=AK812_SmicGene4257 PE=4 SV=1	1	1.1e-12	71.08						Coil (COILS)	no GO terms	no GO terms	--NA--	--NA--	---NA---
TRINITY_DN115969_c2_g1_i5	919	---NA---									Coil (COILS)	no GO terms	no GO terms	--NA--	--NA--	---NA---
TRINITY_DN116999_c1_g3_i1	913	---NA---									Coil (COILS)	no GO terms	no GO terms	--NA--	--NA--	---NA---
TRINITY_DN118040_c0_g3_i1	913	---NA---									Coil (COILS)	no GO terms	no GO terms	--NA--	--NA--	---NA---
TRINITY_DN102229_c0_g1_i1	911	---NA---									Coil (COILS)	no GO terms	no GO terms	--NA--	--NA--	---NA---
TRINITY_DN112777_c0_g5_i1	907	---NA---									Coil (COILS)	no GO terms	no GO terms	--NA--	--NA--	---NA---
TRINITY_DN111706_c4_g1_i1	895	---NA---									Coil (COILS)	no GO terms	no GO terms	--NA--	--NA--	---NA---
TRINITY_DN113695_c1_g7_i1	894	---NA---									Coil (COILS)	no GO terms	no GO terms	--NA--	--NA--	---NA---
TRINITY_DN105551_c0_g1_i1	887	G2DH04_9GAMMUncharacterized protein OS=endosymbiont of Riftia pachyptila (vent Ph05) OX=1048808 GN=Rifp1Sym_ec00110 PE=4 SV=1	20	7.7e-37	65.93						Coil (COILS)	no GO terms	no GO terms	--NA--	--NA--	0
TRINITY_DN109770_c1_g5_i1	880	A0A1Q9DGH4_SYMMIUncharacterized protein OS=Symbiodinium microadriaticum OX=2951 GN=AK812_SmicGene23728 PE=4 SV=1	1	2.2e-07	40.24						Coil (COILS)	no GO terms	no GO terms	--NA--	--NA--	---NA---
TRINITY_DN89193_c0_g1_i1	880	A0A1Q9DF79_SYMMIUncharacterized protein OS=Symbiodinium microadriaticum OX=2951 GN=AK812_SmicGene24272 PE=4 SV=1	1	5.7e-32	56.54						Coil (COILS)	no GO terms	no GO terms	--NA--	--NA--	---NA---
TRINITY_DN76776_c0_g1_i1	875	A0A0G4GP79_9ALVEUncharacterized protein OS=Chromera velia CCMP2878 OX=1169474 GN=Cvel_22762 PE=4 SV=1	1	6.3e-07	47.48						Coil (COILS)	no GO terms	no GO terms	--NA--	--NA--	---NA---
TRINITY_DN106725_c1_g5_i1	872	---NA---									Coil (COILS)	no GO terms	no GO terms	--NA--	--NA--	---NA---
TRINITY_DN113005_c0_g1_i1	867	---NA---									Coil (COILS)	no GO terms	no GO terms	--NA--	--NA--	---NA---
TRINITY_DN22355_c0_g1_i1	859	---NA---									Coil (COILS)	no GO terms	no GO terms	--NA--	--NA--	---NA---
TRINITY_DN20764_c0_g1_i1	848	---NA---									Coil (COILS)	no GO terms	no GO terms	--NA--	--NA--	---NA---
TRINITY_DN96023_c0_g1_i3	847	---NA---									Coil (COILS)	no GO terms	no GO terms	--NA--	--NA--	---NA---
TRINITY_DN105605_c0_g2_i1	837	---NA---									Coil (COILS)	no GO terms	no GO terms	--NA--	--NA--	---NA---
TRINITY_DN110899_c2_g2_i1	831	---NA---									Coil (COILS)	no GO terms	no GO terms	--NA--	--NA--	---NA---
TRINITY_DN87103_c0_g2_i1	829	R1C353_EMIHUUncharacterized protein OS=Emiliania huxleyi OX=2903 GN=EMIHUDRAFT_445394 PE=4 SV=1	2	2.8e-17	47.49						Coil (COILS)	no GO terms	no GO terms	--NA--	--NA--	---NA---
TRINITY_DN108055_c5_g4_i1	823	---NA---									Coil (COILS)	no GO terms	no GO terms	--NA--	--NA--	---NA---
TRINITY_DN109055_c3_g3_i1	822	---NA---									Coil (COILS)	no GO terms	no GO terms	--NA--	--NA--	---NA---
TRINITY_DN102770_c0_g1_i1	818	---NA---									Coil (COILS)	no GO terms	no GO terms	--NA--	--NA--	---NA---
TRINITY_DN108972_c2_g1_i1	816	---NA---									Coil (COILS)	no GO terms	no GO terms	--NA--	--NA--	---NA---
TRINITY_DN111358_c2_g1_i3	814	---NA---									Coil (COILS)	no GO terms	no GO terms	--NA--	--NA--	---NA---
TRINITY_DN110420_c0_g3_i5	812	---NA---									Coil (COILS)	no GO terms	no GO terms	--NA--	--NA--	---NA---
TRINITY_DN110197_c1_g4_i1	809	---NA---									Coil (COILS)	no GO terms	no GO terms	--NA--	--NA--	---NA---
TRINITY_DN114871_c0_g2_i1	807	A0A1Q9D557_SYMMIUncharacterized protein OS=Symbiodinium microadriaticum OX=2951 GN=AK812_SmicGene28109 PE=4 SV=1	1	4.9e-14	46.49						Coil (COILS)	no GO terms	no GO terms	--NA--	--NA--	---NA---
TRINITY_DN110053_c0_g2_i1	806	A0A1Q9DN59_SYMMIUncharacterized protein OS=Symbiodinium microadriaticum OX=2951 GN=AK812_SmicGene21122 PE=4 SV=1	1	1.8e-21	49.83						Coil (COILS)	no GO terms	no GO terms	--NA--	--NA--	---NA---
TRINITY_DN118799_c1_g8_i1	798	---NA---									Coil (COILS)	no GO terms	no GO terms	--NA--	--NA--	---NA---
TRINITY_DN105700_c0_g2_i1	796	---NA---									Coil (COILS)	no GO terms	no GO terms	--NA--	--NA--	---NA---
TRINITY_DN120870_c0_g2_i2	787	---NA---									Coil (COILS)	no GO terms	no GO terms	--NA--	--NA--	---NA---
TRINITY_DN80198_c0_g1_i1	786	---NA---									Coil (COILS)	no GO terms	no GO terms	--NA--	--NA--	---NA---
TRINITY_DN120258_c0_g1_i1	784	---NA---									Coil (COILS)	no GO terms	no GO terms	--NA--	--NA--	---NA---
TRINITY_DN108329_c2_g4_i1	780	---NA---									Coil (COILS)	no GO terms	no GO terms	--NA--	--NA--	---NA---
TRINITY_DN112325_c0_g1_i1	777	---NA---									Coil (COILS)	no GO terms	no GO terms	--NA--	--NA--	---NA---
TRINITY_DN65887_c0_g1_i2	777	---NA---									Coil (COILS)	no GO terms	no GO terms	--NA--	--NA--	---NA---
TRINITY_DN105964_c3_g3_i1	777	---NA---									Coil (COILS)	no GO terms	no GO terms	--NA--	--NA--	---NA---
TRINITY_DN105632_c5_g1_i2	774	---NA---									Coil (COILS)	no GO terms	no GO terms	--NA--	--NA--	PbH1
TRINITY_DN111784_c2_g4_i1	769	A0A1Q9F1H1_SYMMIPeriaxin OS=Symbiodinium microadriaticum OX=2951 GN=PRX PE=4 SV=1	1	2.7e-14	56.67						Coil (COILS)	no GO terms	no GO terms	--NA--	--NA--	---NA---
TRINITY_DN107299_c1_g5_i2	768	---NA---									Coil (COILS)	no GO terms	no GO terms	--NA--	--NA--	---NA---
TRINITY_DN109757_c0_g1_i1	765	A0A1Q9C545_SYMMIUncharacterized protein OS=Symbiodinium microadriaticum OX=2951 GN=AK812_SmicGene41863 PE=4 SV=1	1	4.2e-31	72.61						Coil (COILS)	no GO terms	no GO terms	--NA--	--NA--	---NA---
TRINITY_DN107280_c0_g1_i1	765	---NA---									Coil (COILS)	no GO terms	no GO terms	--NA--	--NA--	---NA---
TRINITY_DN20890_c0_g1_i1	765	---NA---									Coil (COILS)	no GO terms	no GO terms	--NA--	--NA--	---NA---
TRINITY_DN116798_c1_g2_i1	753	---NA---									Coil (COILS)	no GO terms	no GO terms	--NA--	--NA--	---NA---
TRINITY_DN120755_c3_g2_i5	748	---NA---									Coil (COILS)	no GO terms	no GO terms	--NA--	--NA--	---NA---
TRINITY_DN104481_c0_g1_i2	745	---NA---									Coil (COILS)	no GO terms	no GO terms	--NA--	--NA--	---NA---
TRINITY_DN111549_c0_g1_i6	743	---NA---									Coil (COILS)	no GO terms	no GO terms	--NA--	--NA--	---NA---
TRINITY_DN119347_c3_g4_i1	738	A0A1Q9C391_SYMMINipped-B-like protein B OS=Symbiodinium microadriaticum OX=2951 GN=nipblb PE=4 SV=1	1	2.7e-35	62.73						Coil (COILS)	no GO terms	no GO terms	--NA--	--NA--	---NA---
TRINITY_DN92317_c0_g1_i1	725	---NA---									Coil (COILS)	no GO terms	no GO terms	--NA--	--NA--	---NA---
TRINITY_DN86476_c0_g1_i1	722	---NA---									Coil (COILS)	no GO terms	no GO terms	--NA--	--NA--	---NA---
TRINITY_DN118190_c3_g2_i1	721	---NA---									Coil (COILS)	no GO terms	no GO terms	--NA--	--NA--	---NA---
TRINITY_DN102475_c0_g1_i5	718	---NA---									Coil (COILS)	no GO terms	no GO terms	--NA--	--NA--	---NA---
TRINITY_DN114717_c1_g1_i1	716	A0A0G4HNK4_9ALVEUncharacterized protein OS=Chromera velia CCMP2878 OX=1169474 GN=Cvel_7637 PE=4 SV=1	3	8.5e-10	52.57						Coil (COILS)	no GO terms	no GO terms	--NA--	--NA--	---NA---
TRINITY_DN118803_c1_g4_i2	698	A0A1Q9CVQ4_SYMMIUncharacterized protein OS=Symbiodinium microadriaticum OX=2951 GN=AK812_SmicGene31865 PE=4 SV=1	1	3.8e-15	43.89						Coil (COILS)	no GO terms	no GO terms	--NA--	--NA--	---NA---
TRINITY_DN82119_c0_g1_i1	692	---NA---									Coil (COILS)	no GO terms	no GO terms	--NA--	--NA--	---NA---
TRINITY_DN94659_c0_g1_i1	683	---NA---									Coil (COILS)	no GO terms	no GO terms	--NA--	--NA--	---NA---
TRINITY_DN112339_c1_g1_i1	671	---NA---									Coil (COILS)	no GO terms	no GO terms	--NA--	--NA--	---NA---
TRINITY_DN109666_c0_g3_i1	669	---NA---									Coil (COILS)	no GO terms	no GO terms	--NA--	--NA--	---NA---
TRINITY_DN111473_c1_g2_i3	665	---NA---									Coil (COILS)	no GO terms	no GO terms	--NA--	--NA--	---NA---
TRINITY_DN116317_c1_g1_i1	663	---NA---									Coil (COILS)	no GO terms	no GO terms	--NA--	--NA--	---NA---
TRINITY_DN119347_c3_g3_i1	653	A0A1Q9C391_SYMMINipped-B-like protein B OS=Symbiodinium microadriaticum OX=2951 GN=nipblb PE=4 SV=1	1	3.6e-31	59.69						Coil (COILS)	no GO terms	no GO terms	--NA--	--NA--	---NA---
TRINITY_DN111463_c0_g1_i2	651	A7WPZ6_KARVEUncharacterized protein OS=Karlodinium veneficum OX=407301 PE=2 SV=1	1	4.6e-39	84.75						Coil (COILS)	no GO terms	no GO terms	--NA--	--NA--	---NA---
TRINITY_DN112989_c0_g1_i1	643	---NA---									Coil (COILS)	no GO terms	no GO terms	--NA--	--NA--	---NA---
TRINITY_DN107711_c1_g8_i1	642	---NA---									Coil (COILS)	no GO terms	no GO terms	--NA--	--NA--	---NA---
TRINITY_DN110162_c3_g1_i1	642	---NA---									Coil (COILS)	no GO terms	no GO terms	--NA--	--NA--	---NA---
TRINITY_DN2024_c0_g1_i1	636	---NA---									Coil (COILS)	no GO terms	no GO terms	--NA--	--NA--	---NA---
TRINITY_DN89078_c0_g1_i2	634	---NA---									Coil (COILS)	no GO terms	no GO terms	--NA--	--NA--	---NA---
TRINITY_DN11223_c0_g1_i1	632	---NA---									Coil (COILS)	no GO terms	no GO terms	--NA--	--NA--	---NA---
TRINITY_DN108097_c0_g1_i1	628	---NA---									Coil (COILS)	no GO terms	no GO terms	--NA--	--NA--	---NA---
TRINITY_DN112333_c2_g2_i1	623	---NA---									Coil (COILS)	no GO terms	no GO terms	--NA--	--NA--	---NA---
TRINITY_DN99812_c0_g1_i1	602	---NA---									Coil (COILS)	no GO terms	no GO terms	--NA--	--NA--	---NA---
TRINITY_DN108130_c1_g3_i1	594	---NA---									Coil (COILS)	no GO terms	no GO terms	K17751	MYH6_7; myosin heavy chain 6/7	---NA---
TRINITY_DN104961_c2_g1_i2	586	A0A1Q9DRF7_SYMMIUncharacterized protein OS=Symbiodinium microadriaticum OX=2951 GN=AK812_SmicGene19866 PE=4 SV=1	1	5.3e-10	71.79						Coil (COILS)	no GO terms	no GO terms	--NA--	--NA--	---NA---
TRINITY_DN108901_c2_g3_i1	580	---NA---									Coil (COILS)	no GO terms	no GO terms	--NA--	--NA--	---NA---
TRINITY_DN107148_c2_g1_i1	577	---NA---									Coil (COILS)	no GO terms	no GO terms	--NA--	--NA--	---NA---
TRINITY_DN115119_c1_g1_i1	576	---NA---									Coil (COILS)	no GO terms	no GO terms	--NA--	--NA--	---NA---
TRINITY_DN103020_c2_g1_i1	576	A0A1Q9CEQ5_SYMMIUncharacterized protein OS=Symbiodinium microadriaticum OX=2951 GN=AK812_SmicGene38051 PE=4 SV=1	1	1.1e-12	64						Coil (COILS)	no GO terms	no GO terms	--NA--	--NA--	---NA---
TRINITY_DN120367_c3_g9_i1	570	A0A1Q9CU30_SYMMIBTB/POZ and MATH domain-containing protein 3 OS=Symbiodinium microadriaticum OX=2951 GN=BPM3 PE=4 SV=1	4	3.5e-22	52.73						Coil (COILS)	no GO terms	no GO terms	--NA--	--NA--	---NA---
TRINITY_DN120736_c0_g2_i1	565	---NA---									Coil (COILS)	no GO terms	no GO terms	--NA--	--NA--	---NA---
TRINITY_DN109096_c0_g1_i1	562	---NA---									Coil (COILS)	no GO terms	no GO terms	--NA--	--NA--	---NA---
TRINITY_DN113343_c0_g1_i1	559	A0A0G4GXC2_VITBCUncharacterized protein OS=Vitrella brassicaformis (strain CCMP3155) OX=1169540 GN=Vbra_22405 PE=4 SV=1	2	2.4e-12	61.29						Coil (COILS)	no GO terms	no GO terms	--NA--	--NA--	---NA---
TRINITY_DN83376_c0_g1_i1	556	---NA---									Coil (COILS)	no GO terms	no GO terms	--NA--	--NA--	---NA---
TRINITY_DN109403_c0_g1_i1	546	---NA---									Coil (COILS)	no GO terms	no GO terms	--NA--	--NA--	---NA---
TRINITY_DN30816_c0_g1_i1	546	---NA---									Coil (COILS)	no GO terms	no GO terms	K08819	CDK12_13; cyclin-dependent kinase 12/13 [EC:2.7.11.22 2.7.11.23]	---NA---
TRINITY_DN98153_c0_g1_i1	545	K0S4H3_THAOCUncharacterized protein OS=Thalassiosira oceanica OX=159749 GN=THAOC_18536 PE=4 SV=1	2	2.9e-10	62.76						Coil (COILS)	no GO terms	no GO terms	--NA--	--NA--	---NA---
TRINITY_DN108265_c0_g4_i1	537	---NA---									Coil (COILS)	no GO terms	no GO terms	--NA--	--NA--	---NA---
TRINITY_DN110352_c0_g1_i1	534	---NA---									Coil (COILS)	no GO terms	no GO terms	--NA--	--NA--	---NA---
TRINITY_DN86336_c0_g1_i1	533	---NA---									Coil (COILS)	no GO terms	no GO terms	--NA--	--NA--	---NA---
TRINITY_DN114079_c0_g1_i1	532	---NA---									Coil (COILS)	no GO terms	no GO terms	--NA--	--NA--	---NA---
TRINITY_DN110180_c1_g5_i1	521	A0A1Q9CAU9_SYMMIPentatricopeptide repeat-containing protein, chloroplastic OS=Symbiodinium microadriaticum OX=2951 GN=AK812_SmicGene39605 PE=4 SV=1	6	1.7e-12	49.07						Coil (COILS)	no GO terms	no GO terms	--NA--	--NA--	---NA---
TRINITY_DN107284_c0_g1_i1	519	---NA---									Coil (COILS)	no GO terms	no GO terms	--NA--	--NA--	---NA---
TRINITY_DN103349_c0_g1_i1	517	---NA---									Coil (COILS)	no GO terms	no GO terms	--NA--	--NA--	---NA---
TRINITY_DN82464_c0_g1_i1	512	---NA---									Coil (COILS)	no GO terms	no GO terms	--NA--	--NA--	---NA---
TRINITY_DN105160_c0_g2_i2	512	---NA---									Coil (COILS)	no GO terms	no GO terms	--NA--	--NA--	---NA---
TRINITY_DN108589_c0_g2_i2	511	---NA---									Coil (COILS)	no GO terms	no GO terms	K15438	AIMP2; aminoacyl tRNA synthase complex-interacting multifunctional protein 2	---NA---
TRINITY_DN96845_c0_g1_i1	506	---NA---									Coil (COILS)	no GO terms	no GO terms	--NA--	--NA--	---NA---
TRINITY_DN98276_c0_g1_i1	503	---NA---									Coil (COILS)	no GO terms	no GO terms	--NA--	--NA--	---NA---
TRINITY_DN97816_c0_g1_i1	502	---NA---									Coil (COILS)	no GO terms	no GO terms	--NA--	--NA--	---NA---
TRINITY_DN109300_c1_g7_i1	494	A0A1Q9EA68_SYMMIUncharacterized protein OS=Symbiodinium microadriaticum OX=2951 GN=AK812_SmicGene12574 PE=4 SV=1	3	6.6e-46	67.83						Coil (COILS)	no GO terms	no GO terms	--NA--	--NA--	---NA---
TRINITY_DN112180_c5_g3_i1	492	A0A1Q9DMY6_SYMMIUncharacterized protein OS=Symbiodinium microadriaticum OX=2951 GN=AK812_SmicGene21209 PE=4 SV=1	1	9.6e-13	63.64						Coil (COILS)	no GO terms	no GO terms	--NA--	--NA--	---NA---
TRINITY_DN80739_c0_g1_i2	487	---NA---									Coil (COILS)	no GO terms	no GO terms	--NA--	--NA--	---NA---
TRINITY_DN72991_c0_g1_i1	481	---NA---									Coil (COILS)	no GO terms	no GO terms	K07831	MRAS; Ras-related protein M-Ras	---NA---
TRINITY_DN112491_c0_g5_i1	480	---NA---									Coil (COILS)	no GO terms	no GO terms	--NA--	--NA--	---NA---
TRINITY_DN87438_c0_g1_i1	476	---NA---									Coil (COILS)	no GO terms	no GO terms	--NA--	--NA--	---NA---
TRINITY_DN79955_c0_g1_i1	476	---NA---									Coil (COILS)	no GO terms	no GO terms	--NA--	--NA--	---NA---
TRINITY_DN65929_c0_g1_i1	476	---NA---									Coil (COILS)	no GO terms	no GO terms	--NA--	--NA--	---NA---
TRINITY_DN113725_c1_g8_i1	475	---NA---									Coil (COILS)	no GO terms	no GO terms	--NA--	--NA--	---NA---
TRINITY_DN66646_c0_g1_i2	472	---NA---									Coil (COILS)	no GO terms	no GO terms	--NA--	--NA--	---NA---
TRINITY_DN117712_c2_g1_i1	470	---NA---									Coil (COILS)	no GO terms	no GO terms	--NA--	--NA--	---NA---
TRINITY_DN110649_c3_g1_i1	468	---NA---									Coil (COILS)	no GO terms	no GO terms	--NA--	--NA--	---NA---
TRINITY_DN111693_c0_g1_i1	468	---NA---									Coil (COILS)	no GO terms	no GO terms	--NA--	--NA--	---NA---
TRINITY_DN96787_c0_g1_i1	463	---NA---									Coil (COILS)	no GO terms	no GO terms	--NA--	--NA--	---NA---
TRINITY_DN118137_c5_g4_i1	457	---NA---									Coil (COILS)	no GO terms	no GO terms	--NA--	--NA--	---NA---
TRINITY_DN111994_c1_g1_i1	456	---NA---									Coil (COILS)	no GO terms	no GO terms	--NA--	--NA--	---NA---
TRINITY_DN64307_c0_g1_i1	454	---NA---									Coil (COILS)	no GO terms	no GO terms	--NA--	--NA--	---NA---
TRINITY_DN119741_c0_g1_i1	451	---NA---									Coil (COILS)	no GO terms	no GO terms	--NA--	--NA--	---NA---
TRINITY_DN100847_c0_g1_i1	449	---NA---									Coil (COILS)	no GO terms	no GO terms	K01870	IARS; isoleucyl-tRNA synthetase [EC:6.1.1.5]	---NA---
TRINITY_DN113888_c0_g1_i1	445	---NA---									Coil (COILS)	no GO terms	no GO terms	--NA--	--NA--	---NA---
TRINITY_DN108690_c2_g2_i1	444	---NA---									Coil (COILS)	no GO terms	no GO terms	--NA--	--NA--	---NA---
TRINITY_DN90180_c0_g1_i1	439	---NA---									Coil (COILS)	no GO terms	no GO terms	--NA--	--NA--	---NA---
TRINITY_DN109419_c3_g1_i1	429	---NA---									Coil (COILS)	no GO terms	no GO terms	--NA--	--NA--	---NA---
TRINITY_DN78790_c0_g1_i1	424	---NA---									Coil (COILS)	no GO terms	no GO terms	--NA--	--NA--	---NA---
TRINITY_DN120621_c1_g12_i1	420	---NA---									Coil (COILS)	no GO terms	no GO terms	--NA--	--NA--	---NA---
TRINITY_DN50255_c0_g1_i1	418	---NA---									Coil (COILS)	no GO terms	no GO terms	--NA--	--NA--	---NA---
TRINITY_DN121152_c1_g2_i1	416	---NA---									Coil (COILS)	no GO terms	no GO terms	--NA--	--NA--	---NA---
TRINITY_DN91766_c0_g1_i2	415	---NA---									Coil (COILS)	no GO terms	no GO terms	--NA--	--NA--	---NA---
TRINITY_DN120621_c1_g2_i1	411	---NA---									Coil (COILS)	no GO terms	no GO terms	--NA--	--NA--	---NA---
TRINITY_DN114374_c2_g1_i1	410	---NA---									Coil (COILS)	no GO terms	no GO terms	--NA--	--NA--	---NA---
TRINITY_DN114286_c0_g1_i2	399	---NA---									Coil (COILS)	no GO terms	no GO terms	--NA--	--NA--	---NA---
TRINITY_DN83162_c0_g1_i1	394	---NA---									Coil (COILS)	no GO terms	no GO terms	--NA--	--NA--	---NA---
TRINITY_DN119288_c3_g5_i2	394	---NA---									Coil (COILS)	no GO terms	no GO terms	--NA--	--NA--	---NA---
TRINITY_DN102258_c0_g2_i1	388	---NA---									Coil (COILS)	no GO terms	no GO terms	--NA--	--NA--	---NA---
TRINITY_DN88608_c0_g1_i1	382	---NA---									Coil (COILS)	no GO terms	no GO terms	--NA--	--NA--	---NA---
TRINITY_DN116601_c0_g1_i1	382	---NA---									Coil (COILS)	no GO terms	no GO terms	--NA--	--NA--	---NA---
TRINITY_DN112369_c3_g2_i1	381	---NA---									Coil (COILS)	no GO terms	no GO terms	--NA--	--NA--	---NA---
TRINITY_DN80224_c0_g1_i1	379	---NA---									Coil (COILS)	no GO terms	no GO terms	--NA--	--NA--	---NA---
TRINITY_DN119011_c0_g1_i1	376	---NA---									Coil (COILS)	no GO terms	no GO terms	--NA--	--NA--	---NA---
TRINITY_DN87491_c0_g1_i1	373	---NA---									Coil (COILS)	no GO terms	no GO terms	--NA--	--NA--	---NA---
TRINITY_DN1343_c0_g1_i1	373	---NA---									Coil (COILS)	no GO terms	no GO terms	--NA--	--NA--	---NA---
TRINITY_DN106025_c3_g4_i1	372	---NA---									Coil (COILS)	no GO terms	no GO terms	--NA--	--NA--	---NA---
TRINITY_DN1408_c0_g1_i1	370	---NA---									Coil (COILS)	no GO terms	no GO terms	--NA--	--NA--	---NA---
TRINITY_DN108722_c1_g4_i2	369	---NA---									Coil (COILS)	no GO terms	no GO terms	--NA--	--NA--	---NA---
TRINITY_DN53337_c0_g1_i1	367	---NA---									Coil (COILS)	no GO terms	no GO terms	--NA--	--NA--	---NA---
TRINITY_DN119310_c1_g2_i1	366	---NA---									Coil (COILS)	no GO terms	no GO terms	K15683	NFXL1; NF-X1-type zinc finger protein NFXL1	---NA---
TRINITY_DN116897_c3_g9_i1	365	---NA---									Coil (COILS)	no GO terms	no GO terms	--NA--	--NA--	---NA---
TRINITY_DN120038_c1_g2_i1	364	---NA---									Coil (COILS)	no GO terms	no GO terms	--NA--	--NA--	---NA---
TRINITY_DN115810_c0_g9_i1	361	---NA---									Coil (COILS)	no GO terms	no GO terms	--NA--	--NA--	---NA---
TRINITY_DN113042_c0_g1_i1	358	---NA---									Coil (COILS)	no GO terms	no GO terms	--NA--	--NA--	---NA---
TRINITY_DN92599_c0_g1_i1	358	---NA---									Coil (COILS)	no GO terms	no GO terms	--NA--	--NA--	---NA---
TRINITY_DN113144_c0_g7_i1	357	---NA---									Coil (COILS)	no GO terms	no GO terms	--NA--	--NA--	---NA---
TRINITY_DN111908_c3_g9_i1	355	---NA---									Coil (COILS)	no GO terms	no GO terms	--NA--	--NA--	---NA---
TRINITY_DN53852_c0_g1_i1	355	---NA---									Coil (COILS)	no GO terms	no GO terms	--NA--	--NA--	---NA---
TRINITY_DN108621_c1_g2_i1	353	---NA---									Coil (COILS)	no GO terms	no GO terms	--NA--	--NA--	---NA---
TRINITY_DN65149_c0_g1_i1	353	---NA---									Coil (COILS)	no GO terms	no GO terms	--NA--	--NA--	---NA---
TRINITY_DN109005_c5_g1_i1	352	---NA---									Coil (COILS)	no GO terms	no GO terms	--NA--	--NA--	---NA---
TRINITY_DN119953_c8_g1_i8	349	---NA---									Coil (COILS)	no GO terms	no GO terms	--NA--	--NA--	---NA---
TRINITY_DN49573_c0_g1_i1	341	---NA---									Coil (COILS)	no GO terms	no GO terms	--NA--	--NA--	---NA---
TRINITY_DN116722_c1_g3_i1	340	---NA---									Coil (COILS)	no GO terms	no GO terms	--NA--	--NA--	---NA---
TRINITY_DN74767_c0_g1_i1	338	---NA---									Coil (COILS)	no GO terms	no GO terms	--NA--	--NA--	---NA---
TRINITY_DN116947_c4_g1_i1	337	---NA---									Coil (COILS)	no GO terms	no GO terms	--NA--	--NA--	---NA---
TRINITY_DN41707_c0_g1_i1	334	---NA---									Coil (COILS)	no GO terms	no GO terms	--NA--	--NA--	---NA---
TRINITY_DN115612_c0_g6_i1	328	---NA---									Coil (COILS)	no GO terms	no GO terms	--NA--	--NA--	---NA---
TRINITY_DN87373_c0_g1_i1	327	---NA---									Coil (COILS)	no GO terms	no GO terms	--NA--	--NA--	---NA---
TRINITY_DN71947_c0_g1_i1	323	---NA---									Coil (COILS)	no GO terms	no GO terms	--NA--	--NA--	---NA---
TRINITY_DN98490_c0_g2_i1	321	---NA---									Coil (COILS)	no GO terms	no GO terms	--NA--	--NA--	---NA---
TRINITY_DN142624_c0_g1_i1	320	---NA---									Coil (COILS)	no GO terms	no GO terms	--NA--	--NA--	---NA---
TRINITY_DN113068_c2_g2_i2	319	---NA---									Coil (COILS)	no GO terms	no GO terms	--NA--	--NA--	---NA---
TRINITY_DN142989_c0_g1_i1	317	---NA---									Coil (COILS)	no GO terms	no GO terms	--NA--	--NA--	---NA---
TRINITY_DN106390_c0_g5_i1	314	---NA---									Coil (COILS)	no GO terms	no GO terms	--NA--	--NA--	---NA---
TRINITY_DN120781_c5_g3_i1	312	---NA---									Coil (COILS)	no GO terms	no GO terms	--NA--	--NA--	---NA---
TRINITY_DN41754_c0_g1_i1	310	A0A1Q9E086_SYMMIUncharacterized protein OS=Symbiodinium microadriaticum OX=2951 GN=AK812_SmicGene16502 PE=4 SV=1	1	1.4e-06	68.97						Coil (COILS)	no GO terms	no GO terms	--NA--	--NA--	---NA---
TRINITY_DN44584_c0_g1_i1	308	---NA---									Coil (COILS)	no GO terms	no GO terms	--NA--	--NA--	---NA---
TRINITY_DN108131_c0_g1_i1	308	---NA---									Coil (COILS)	no GO terms	no GO terms	--NA--	--NA--	---NA---
TRINITY_DN120621_c1_g6_i1	303	---NA---									Coil (COILS)	no GO terms	no GO terms	--NA--	--NA--	---NA---
TRINITY_DN63199_c0_g1_i1	302	---NA---									Coil (COILS)	no GO terms	no GO terms	--NA--	--NA--	---NA---
TRINITY_DN128181_c0_g1_i1	301	---NA---									Coil (COILS)	no GO terms	no GO terms	--NA--	--NA--	---NA---
TRINITY_DN107096_c2_g2_i1	1357	C5K725_PERM560S acidic ribosomal protein p2, putative OS=Perkinsus marinus (strain ATCC 50983 / TXsc) OX=423536 GN=Pmar_PMAR012336 PE=4 SV=1	4	1e-11	60.74	2	C:GO:0005840; F:GO:0051087	C:ribosome; F:chaperone binding			Coil (COILS); Coil (COILS)	no GO terms	no GO terms	--NA--	--NA--	---NA---
TRINITY_DN117177_c0_g9_i1	853	A0A1Q9ETC4_SYMMIBTB and MATH domain-containing protein 40 OS=Symbiodinium microadriaticum OX=2951 GN=bath-40 PE=4 SV=1	11	8.5e-17	46.57	5	C:GO:0009523; C:GO:0009539; P:GO:0015979; C:GO:0016020; C:GO:0016021	C:photosystem II; C:photosystem II reaction center; P:photosynthesis; C:membrane; C:integral component of membrane			Coil (COILS); Coil (COILS)	no GO terms	no GO terms	--NA--	--NA--	---NA---
TRINITY_DN115613_c0_g1_i2	1495	A0A1Q9DWC4_SYMMIUncharacterized protein OS=Symbiodinium microadriaticum OX=2951 GN=AK812_SmicGene17959 PE=4 SV=1	1	4.1e-67	71.85	1	C:GO:0016020	C:membrane			Coil (COILS); Coil (COILS)	no GO terms	no GO terms	--NA--	--NA--	---NA---
TRINITY_DN110719_c0_g4_i1	1038	A0A1Q9EZS0_SYMMIUncharacterized protein OS=Symbiodinium microadriaticum OX=2951 GN=AK812_SmicGene3116 PE=4 SV=1	1	6.7e-08	49.26	2	C:GO:0016020; C:GO:0016021	C:membrane; C:integral component of membrane			Coil (COILS); Coil (COILS)	no GO terms	no GO terms	--NA--	--NA--	---NA---
TRINITY_DN89416_c0_g1_i2	444	B5Y3N8_PHATCPredicted protein OS=Phaeodactylum tricornutum (strain CCAP 1055/1) OX=556484 GN=PHATR_46750 PE=4 SV=1	7	1.1e-15	65.42	2	C:GO:0016020; C:GO:0016021	C:membrane; C:integral component of membrane			Coil (COILS); Coil (COILS)	no GO terms	no GO terms	--NA--	--NA--	---NA---
TRINITY_DN112394_c0_g2_i1	2229	A0A1Q9EJG2_SYMMID-tyrosyl-tRNA(Tyr) deacylase 1 OS=Symbiodinium microadriaticum OX=2951 GN=DTD1 PE=4 SV=1	19	5.5e-39	39.11	162	F:GO:0000150; F:GO:0000166; F:GO:0000981; P:GO:0001654; P:GO:0001745; F:GO:0002161; F:GO:0003674; F:GO:0003676; F:GO:0003677; F:GO:0003697; F:GO:0003700; F:GO:0003723; F:GO:0003735; F:GO:0003796; F:GO:0003824; F:GO:0003924; F:GO:0003934; F:GO:0004114; F:GO:0004252; F:GO:0004386; F:GO:0004518; F:GO:0004519; F:GO:0004520; F:GO:0004523; F:GO:0004527; F:GO:0004672; F:GO:0004674; F:GO:0004693; F:GO:00…	F:recombinase activity; F:nucleotide binding; F:DNA-binding transcription factor activity, RNA polymerase II-specific; P:eye development; P:compound eye morphogenesis; F:aminoacyl-tRNA editing activity; F:molecular_function; F:nucleic acid binding; F:DNA binding; F:single-stranded DNA binding; F:DNA-binding transcription factor activity; F:RNA binding; F:structural constituent of ribosome; F:lyso…			Coil (COILS); Coil (COILS)	no GO terms	no GO terms	--NA--	--NA--	---NA---
TRINITY_DN118143_c1_g1_i2	727	A0A1Q9EX06_SYMMIUncharacterized protein OS=Symbiodinium microadriaticum OX=2951 GN=AK812_SmicGene4187 PE=4 SV=1	1	2.9e-13	58.67	5	F:GO:0000166; F:GO:0003777; F:GO:0005524; P:GO:0007018; F:GO:0008017	F:nucleotide binding; F:microtubule motor activity; F:ATP binding; P:microtubule-based movement; F:microtubule binding			Coil (COILS); Coil (COILS)	no GO terms	no GO terms	--NA--	--NA--	---NA---
TRINITY_DN116999_c1_g1_i1	2352	A0A1Q9CA15_SYMMIalpha-1,2-Mannosidase OS=Symbiodinium microadriaticum OX=2951 GN=Man1a1 PE=3 SV=1	16	8.1e-142	51.05	5	F:GO:0000166; F:GO:0003824; P:GO:0008152; P:GO:0009987; F:GO:0043167	F:nucleotide binding; F:catalytic activity; P:metabolic process; P:cellular process; F:ion binding			Coil (COILS); Coil (COILS)	no GO terms	no GO terms	--NA--	--NA--	---NA---
TRINITY_DN113002_c1_g1_i1	542	A0A1Q9DT06_SYMMICryptochrome-2 OS=Symbiodinium microadriaticum OX=2951 GN=CRY2 PE=4 SV=1	4	1.6e-13	50.8	3	F:GO:0003676; C:GO:0016020; C:GO:0016021	F:nucleic acid binding; C:membrane; C:integral component of membrane			Coil (COILS); Coil (COILS)	no GO terms	no GO terms	--NA--	--NA--	---NA---
TRINITY_DN116722_c1_g2_i1	519	A0A1Q9DT06_SYMMICryptochrome-2 OS=Symbiodinium microadriaticum OX=2951 GN=CRY2 PE=4 SV=1	5	1.9e-19	58.24	3	F:GO:0003676; C:GO:0016020; C:GO:0016021	F:nucleic acid binding; C:membrane; C:integral component of membrane			Coil (COILS); Coil (COILS)	no GO terms	no GO terms	--NA--	--NA--	---NA---
TRINITY_DN120621_c1_g3_i1	375	A0A1Q9DT06_SYMMICryptochrome-2 OS=Symbiodinium microadriaticum OX=2951 GN=CRY2 PE=4 SV=1	3	3.6e-20	58.82	3	F:GO:0003676; C:GO:0016020; C:GO:0016021	F:nucleic acid binding; C:membrane; C:integral component of membrane			Coil (COILS); Coil (COILS)	no GO terms	no GO terms	--NA--	--NA--	---NA---
TRINITY_DN118634_c5_g1_i2	1012	A0A1Q9ERY2_SYMMICalcium-dependent protein kinase 2 OS=Symbiodinium microadriaticum OX=2951 GN=CPK2 PE=4 SV=1	9	2.6e-12	49.58	10	F:GO:0003676; F:GO:0003723; F:GO:0004672; F:GO:0005509; F:GO:0005524; P:GO:0006468; C:GO:0016020; C:GO:0016021; F:GO:0016301; P:GO:0016310	F:nucleic acid binding; F:RNA binding; F:protein kinase activity; F:calcium ion binding; F:ATP binding; P:protein phosphorylation; C:membrane; C:integral component of membrane; F:kinase activity; P:phosphorylation			Coil (COILS); Coil (COILS)	no GO terms	no GO terms	--NA--	--NA--	---NA---
TRINITY_DN112665_c1_g1_i1	497	A0A1Q9ERY2_SYMMICalcium-dependent protein kinase 2 OS=Symbiodinium microadriaticum OX=2951 GN=CPK2 PE=4 SV=1	17	6.7e-30	64.79	3	F:GO:0003676; F:GO:0003824; P:GO:0044237	F:nucleic acid binding; F:catalytic activity; P:cellular metabolic process			Coil (COILS); Coil (COILS)	no GO terms	no GO terms	--NA--	--NA--	---NA---
TRINITY_DN110284_c4_g1_i1	1194	A0A1Q9DT06_SYMMICryptochrome-2 OS=Symbiodinium microadriaticum OX=2951 GN=CRY2 PE=4 SV=1	13	7.2e-30	48.29	9	F:GO:0003676; F:GO:0004672; F:GO:0005509; F:GO:0005524; P:GO:0006468; C:GO:0016020; C:GO:0016021; F:GO:0016301; P:GO:0016310	F:nucleic acid binding; F:protein kinase activity; F:calcium ion binding; F:ATP binding; P:protein phosphorylation; C:membrane; C:integral component of membrane; F:kinase activity; P:phosphorylation			Coil (COILS); Coil (COILS)	no GO terms	no GO terms	--NA--	--NA--	---NA---
TRINITY_DN103120_c0_g1_i1	2296	A0A1Q9EPZ6_SYMMIUncharacterized protein OS=Symbiodinium microadriaticum OX=2951 GN=AK812_SmicGene6857 PE=4 SV=1	1	5.6e-31	38.83	2	F:GO:0003676; F:GO:0008270	F:nucleic acid binding; F:zinc ion binding			Coil (COILS); Coil (COILS)	no GO terms	no GO terms	--NA--	--NA--	---NA---
TRINITY_DN116424_c0_g2_i1	1448	A0A1Q9C771_SYMMICurved DNA-binding protein OS=Symbiodinium microadriaticum OX=2951 GN=cbpA PE=4 SV=1	1	1.2e-71	53	1	F:GO:0003677	F:DNA binding			Coil (COILS); Coil (COILS)	no GO terms	no GO terms	--NA--	--NA--	---NA---
TRINITY_DN96095_c0_g1_i1	1382	A0A1Q9EYT3_SYMMITHUMP domain-containing protein 3 OS=Symbiodinium microadriaticum OX=2951 GN=THUMPD3 PE=4 SV=1	1	8.1e-09	86.36	2	F:GO:0003723; C:GO:0016021	F:RNA binding; C:integral component of membrane			Coil (COILS); Coil (COILS)	no GO terms	no GO terms	K17751	MYH6_7; myosin heavy chain 6/7	---NA---
TRINITY_DN108848_c1_g5_i1	2333	A0A1Q9ERY2_SYMMICalcium-dependent protein kinase 2 OS=Symbiodinium microadriaticum OX=2951 GN=CPK2 PE=4 SV=1	20	3.5e-36	43.47	1	F:GO:0003824	F:catalytic activity			Coil (COILS); Coil (COILS)	no GO terms	no GO terms	--NA--	--NA--	---NA---
TRINITY_DN111291_c2_g6_i1	690	A0A1Q9ERY2_SYMMICalcium-dependent protein kinase 2 OS=Symbiodinium microadriaticum OX=2951 GN=CPK2 PE=4 SV=1	13	2.8e-26	53.17	1	F:GO:0003824	F:catalytic activity			Coil (COILS); Coil (COILS)	no GO terms	no GO terms	--NA--	--NA--	---NA---
TRINITY_DN141758_c0_g1_i1	634	A0A1Q9DTK0_SYMMIDNA mismatch repair protein Mlh3 OS=Symbiodinium microadriaticum OX=2951 GN=MLH3 PE=4 SV=1	3	1.3e-17	61.84	4	F:GO:0003824; C:GO:0016020; P:GO:0044238; P:GO:0071704	F:catalytic activity; C:membrane; P:primary metabolic process; P:organic substance metabolic process			Coil (COILS); Coil (COILS)	no GO terms	no GO terms	--NA--	--NA--	---NA---
TRINITY_DN121215_c4_g2_i2	1047	A0A1Q9DXL4_SYMMIGlutamine synthetase OS=Symbiodinium microadriaticum OX=2951 GN=GLN1 PE=3 SV=1	1	1.6e-17	43.07	4	F:GO:0003824; F:GO:0004356; P:GO:0006542; P:GO:0006807	F:catalytic activity; F:glutamate-ammonia ligase activity; P:glutamine biosynthetic process; P:nitrogen compound metabolic process			Coil (COILS); Coil (COILS)	no GO terms	no GO terms	--NA--	--NA--	---NA---
TRINITY_DN114145_c1_g5_i1	2290	A0A1Q9ERY2_SYMMICalcium-dependent protein kinase 2 OS=Symbiodinium microadriaticum OX=2951 GN=CPK2 PE=4 SV=1	19	8.4e-35	42.71	3	F:GO:0003824; F:GO:0005488; P:GO:0008152	F:catalytic activity; F:binding; P:metabolic process			Coil (COILS); Coil (COILS)	no GO terms	no GO terms	--NA--	--NA--	---NA---
TRINITY_DN111511_c0_g2_i3	2237	A0A1Q9E426_SYMMIUncharacterized protein OS=Symbiodinium microadriaticum OX=2951 GN=AK812_SmicGene15032 PE=4 SV=1	20	1.2e-174	60.25	2	F:GO:0003824; F:GO:0030976	F:catalytic activity; F:thiamine pyrophosphate binding			Coil (COILS); Coil (COILS)	no GO terms	no GO terms	--NA--	--NA--	0
TRINITY_DN121091_c0_g1_i1	1145	A0A1Q9E426_SYMMIUncharacterized protein OS=Symbiodinium microadriaticum OX=2951 GN=AK812_SmicGene15032 PE=4 SV=1	20	8.1e-63	63.16	2	F:GO:0003824; F:GO:0030976	F:catalytic activity; F:thiamine pyrophosphate binding			Coil (COILS); Coil (COILS)	no GO terms	no GO terms	--NA--	--NA--	0
TRINITY_DN120411_c3_g2_i1	797	A0A1Q9D9P5_SYMMIMitogen-activated protein kinase kinase kinase A OS=Symbiodinium microadriaticum OX=2951 GN=mkkA PE=4 SV=1	15	1.1e-31	49.43	4	F:GO:0003824; P:GO:0008152; F:GO:0097159; F:GO:1901363	F:catalytic activity; P:metabolic process; F:organic cyclic compound binding; F:heterocyclic compound binding			Coil (COILS); Coil (COILS)	no GO terms	no GO terms	--NA--	--NA--	---NA---
TRINITY_DN110383_c3_g1_i2	746	A0A1Q9ERX8_SYMMIHaloacid dehalogenase-like hydrolase domain-containing protein 3 OS=Symbiodinium microadriaticum OX=2951 GN=hdhd3 PE=4 SV=1	20	9.1e-23	51.14	2	F:GO:0003824; P:GO:0009987	F:catalytic activity; P:cellular process			Coil (COILS); Coil (COILS)	no GO terms	no GO terms	--NA--	--NA--	---NA---
TRINITY_DN116366_c3_g2_i1	404	A0A1Q9CAU9_SYMMIPentatricopeptide repeat-containing protein, chloroplastic OS=Symbiodinium microadriaticum OX=2951 GN=AK812_SmicGene39605 PE=4 SV=1	14	7.3e-27	58.75	2	F:GO:0003824; P:GO:0044237	F:catalytic activity; P:cellular metabolic process			Coil (COILS); Coil (COILS)	no GO terms	no GO terms	K08007	VIL2; villin 2 (ezrin)	---NA---
TRINITY_DN116926_c5_g4_i1	483	A0A1Q9ERY2_SYMMICalcium-dependent protein kinase 2 OS=Symbiodinium microadriaticum OX=2951 GN=CPK2 PE=4 SV=1	18	2.4e-32	63.32	4	F:GO:0003824; P:GO:0044237; F:GO:0097159; F:GO:1901363	F:catalytic activity; P:cellular metabolic process; F:organic cyclic compound binding; F:heterocyclic compound binding			Coil (COILS); Coil (COILS)	no GO terms	no GO terms	--NA--	--NA--	---NA---
TRINITY_DN115282_c0_g2_i3	2945	A0A0M0J537_9EUKAHelicase conserved c-terminal domain containing protein (Fragment) OS=Chrysochromulina sp. CCMP291 OX=1460289 GN=Ctob_001722 PE=4 SV=1	2	3.8e-16	42.77	7	F:GO:0004386; F:GO:0005524; C:GO:0005623; P:GO:0006605; P:GO:0006886; C:GO:0016020; P:GO:0017038	F:helicase activity; F:ATP binding; C:cell; P:protein targeting; P:intracellular protein transport; C:membrane; P:protein import			Coil (COILS); Coil (COILS)	no GO terms	no GO terms	--NA--	--NA--	---NA---
TRINITY_DN100850_c0_g1_i4	1402	A0A1Q9DTN1_SYMMIBeta-galactosidase BoGH2A OS=Symbiodinium microadriaticum OX=2951 GN=AK812_SmicGene19011 PE=4 SV=1	5	1e-59	48.21	2	F:GO:0004553; P:GO:0005975	F:hydrolase activity, hydrolyzing O-glycosyl compounds; P:carbohydrate metabolic process			Coil (COILS); Coil (COILS)	no GO terms	no GO terms	--NA--	--NA--	---NA---
TRINITY_DN108305_c2_g2_i2	1459	A0A1Q9ERY2_SYMMICalcium-dependent protein kinase 2 OS=Symbiodinium microadriaticum OX=2951 GN=CPK2 PE=4 SV=1	12	1.3e-28	47.3	6	F:GO:0004672; F:GO:0005509; F:GO:0005524; P:GO:0006468; F:GO:0016301; P:GO:0016310	F:protein kinase activity; F:calcium ion binding; F:ATP binding; P:protein phosphorylation; F:kinase activity; P:phosphorylation			Coil (COILS); Coil (COILS)	no GO terms	no GO terms	--NA--	--NA--	---NA---
TRINITY_DN5226_c0_g1_i1	302	A0A1E7FDL4_9STRAUncharacterized protein OS=Fragilariopsis cylindrus CCMP1102 OX=635003 GN=FRACYDRAFT_268924 PE=4 SV=1	2	1.5e-16	77.56	3	F:GO:0005200; C:GO:0005856; P:GO:0007010	F:structural constituent of cytoskeleton; C:cytoskeleton; P:cytoskeleton organization			Coil (COILS); Coil (COILS)	no GO terms	no GO terms	--NA--	--NA--	---NA---
TRINITY_DN104770_c0_g1_i1	1388	A0A1Q9DVP6_SYMMISodium-dependent phosphate transport protein 2B OS=Symbiodinium microadriaticum OX=2951 GN=SLC34A2 PE=4 SV=1	2	2.5e-10	68.16	4	F:GO:0005436; C:GO:0016020; C:GO:0016021; P:GO:0044341	F:sodium:phosphate symporter activity; C:membrane; C:integral component of membrane; P:sodium-dependent phosphate transport			Coil (COILS); Coil (COILS)	no GO terms	no GO terms	--NA--	--NA--	0
TRINITY_DN109788_c0_g1_i1	915	A0A1Q9DRK3_SYMMIVesicle transport protein OS=Symbiodinium microadriaticum OX=2951 GN=sft2 PE=3 SV=1	7	8.2e-34	55.27	1	F:GO:0005488	F:binding			Coil (COILS); Coil (COILS)	no GO terms	no GO terms	--NA--	--NA--	---NA---
TRINITY_DN116926_c3_g1_i1	1011	A0A1Q9ERY2_SYMMICalcium-dependent protein kinase 2 OS=Symbiodinium microadriaticum OX=2951 GN=CPK2 PE=4 SV=1	19	7.2e-39	54.4	3	F:GO:0005488; P:GO:0008152; F:GO:0016787	F:binding; P:metabolic process; F:hydrolase activity			Coil (COILS); Coil (COILS)	no GO terms	no GO terms	--NA--	--NA--	---NA---
TRINITY_DN119092_c1_g2_i4	3942	A0A1Q9C0G8_SYMMIPutative methyltransferase AN0656 OS=Symbiodinium microadriaticum OX=2951 GN=AK812_SmicGene43656 PE=4 SV=1	4	1.2e-187	45.12	3	F:GO:0008168; F:GO:0016740; P:GO:0032259	F:methyltransferase activity; F:transferase activity; P:methylation			Coil (COILS); Coil (COILS)	no GO terms	no GO terms	--NA--	--NA--	---NA---
TRINITY_DN93492_c0_g1_i1	1472	A0A1Q9EI31_SYMMINADP-dependent glyceraldehyde-3-phosphate dehydrogenase OS=Symbiodinium microadriaticum OX=2951 GN=gapN PE=4 SV=1	2	4.3e-16	47.83	3	F:GO:0016491; F:GO:0016620; P:GO:0055114	F:oxidoreductase activity; F:oxidoreductase activity, acting on the aldehyde or oxo group of donors, NAD or NADP as acceptor; P:oxidation-reduction process			Coil (COILS); Coil (COILS)	no GO terms	no GO terms	--NA--	--NA--	---NA---
TRINITY_DN111677_c3_g5_i1	1528	A0A1Q9E0L5_SYMMIZinc finger CCCH domain-containing protein 6 OS=Symbiodinium microadriaticum OX=2951 GN=Zc3h6 PE=4 SV=1	9	1.1e-70	47.75	1	F:GO:0046872	F:metal ion binding			Coil (COILS); Coil (COILS)	no GO terms	no GO terms	--NA--	--NA--	Inherit from NOG: chromosome 9 open reading frame 174
TRINITY_DN120621_c1_g5_i1	1097	A0A1Q9DT06_SYMMICryptochrome-2 OS=Symbiodinium microadriaticum OX=2951 GN=CRY2 PE=4 SV=1	16	1.9e-29	47.77	5	P:GO:0001172; F:GO:0003676; F:GO:0003968; C:GO:0016020; C:GO:0016021	P:transcription, RNA-templated; F:nucleic acid binding; F:RNA-directed 5'-3' RNA polymerase activity; C:membrane; C:integral component of membrane			Coil (COILS); Coil (COILS)	no GO terms	no GO terms	--NA--	--NA--	---NA---
TRINITY_DN117889_c3_g1_i1	1603	A0A1Q9EV84_SYMMINADPH-dependent diflavin oxidoreductase 1 OS=Symbiodinium microadriaticum OX=2951 GN=ndor1 PE=4 SV=1	20	4.8e-53	62.34	6	P:GO:0006810; P:GO:0008152; F:GO:0016740; F:GO:0016787; F:GO:0032553; F:GO:0043168	P:transport; P:metabolic process; F:transferase activity; F:hydrolase activity; F:ribonucleotide binding; F:anion binding			Coil (COILS); Coil (COILS)	no GO terms	no GO terms	--NA--	--NA--	---NA---
TRINITY_DN109423_c0_g6_i1	3777	A0A1Q9CGX5_SYMMIUncharacterized protein OS=Symbiodinium microadriaticum OX=2951 GN=AK812_SmicGene37186 PE=4 SV=1	2	3.7e-64	49.37						Coil (COILS); Coil (COILS)	no GO terms	no GO terms	--NA--	--NA--	---NA---
TRINITY_DN111641_c3_g1_i1	2575	A0A1Q9EYE1_SYMMIUncharacterized protein OS=Symbiodinium microadriaticum OX=2951 GN=AK812_SmicGene3655 PE=4 SV=1	1	2.9e-07	75.86						Coil (COILS); Coil (COILS)	no GO terms	no GO terms	--NA--	--NA--	---NA---
TRINITY_DN110757_c3_g1_i3	2193	---NA---									Coil (COILS); Coil (COILS)	no GO terms	no GO terms	--NA--	--NA--	---NA---
TRINITY_DN112837_c1_g3_i2	2060	---NA---									Coil (COILS); Coil (COILS)	no GO terms	no GO terms	--NA--	--NA--	---NA---
TRINITY_DN113106_c2_g2_i2	1909	---NA---									Coil (COILS); Coil (COILS)	no GO terms	no GO terms	--NA--	--NA--	---NA---
TRINITY_DN120774_c1_g1_i1	1830	---NA---									Coil (COILS); Coil (COILS)	no GO terms	no GO terms	--NA--	--NA--	---NA---
TRINITY_DN110771_c1_g6_i1	1709	---NA---									Coil (COILS); Coil (COILS)	no GO terms	no GO terms	--NA--	--NA--	---NA---
TRINITY_DN111421_c0_g2_i1	1700	---NA---									Coil (COILS); Coil (COILS)	no GO terms	no GO terms	--NA--	--NA--	---NA---
TRINITY_DN108305_c1_g2_i1	1687	---NA---									Coil (COILS); Coil (COILS)	no GO terms	no GO terms	--NA--	--NA--	---NA---
TRINITY_DN119278_c0_g3_i1	1686	A0A1Q9DEU6_SYMMIUncharacterized protein OS=Symbiodinium microadriaticum OX=2951 GN=AK812_SmicGene24342 PE=4 SV=1	1	1.5e-09	62.77						Coil (COILS); Coil (COILS)	no GO terms	no GO terms	--NA--	--NA--	---NA---
TRINITY_DN108143_c2_g1_i1	1678	---NA---									Coil (COILS); Coil (COILS)	no GO terms	no GO terms	--NA--	--NA--	---NA---
TRINITY_DN105609_c0_g2_i2	1644	---NA---									Coil (COILS); Coil (COILS)	no GO terms	no GO terms	--NA--	--NA--	---NA---
TRINITY_DN111892_c1_g3_i2	1605	A0A1Q9ET06_SYMMIUncharacterized protein OS=Symbiodinium microadriaticum OX=2951 GN=AK812_SmicGene5716 PE=4 SV=1	1	1.3e-74	60.72						Coil (COILS); Coil (COILS)	no GO terms	no GO terms	--NA--	--NA--	---NA---
TRINITY_DN107909_c0_g1_i1	1604	---NA---									Coil (COILS); Coil (COILS)	no GO terms	no GO terms	--NA--	--NA--	---NA---
TRINITY_DN115673_c0_g1_i2	1513	---NA---									Coil (COILS); Coil (COILS)	no GO terms	no GO terms	--NA--	--NA--	---NA---
TRINITY_DN120217_c6_g2_i1	1495	---NA---									Coil (COILS); Coil (COILS)	no GO terms	no GO terms	--NA--	--NA--	---NA---
TRINITY_DN62473_c0_g1_i2	1361	---NA---									Coil (COILS); Coil (COILS)	no GO terms	no GO terms	--NA--	--NA--	---NA---
TRINITY_DN118838_c0_g1_i1	1351	---NA---									Coil (COILS); Coil (COILS)	no GO terms	no GO terms	--NA--	--NA--	---NA---
TRINITY_DN92463_c0_g1_i1	1323	---NA---									Coil (COILS); Coil (COILS)	no GO terms	no GO terms	--NA--	--NA--	---NA---
TRINITY_DN112679_c1_g6_i1	1273	---NA---									Coil (COILS); Coil (COILS)	no GO terms	no GO terms	--NA--	--NA--	---NA---
TRINITY_DN94148_c0_g1_i4	1262	---NA---									Coil (COILS); Coil (COILS)	no GO terms	no GO terms	--NA--	--NA--	---NA---
TRINITY_DN114885_c1_g1_i2	1207	---NA---									Coil (COILS); Coil (COILS)	no GO terms	no GO terms	--NA--	--NA--	---NA---
TRINITY_DN114435_c1_g1_i1	1198	---NA---									Coil (COILS); Coil (COILS)	no GO terms	no GO terms	--NA--	--NA--	---NA---
TRINITY_DN117186_c1_g2_i1	1193	---NA---									Coil (COILS); Coil (COILS)	no GO terms	no GO terms	--NA--	--NA--	---NA---
TRINITY_DN107329_c5_g6_i1	1188	---NA---									Coil (COILS); Coil (COILS)	no GO terms	no GO terms	--NA--	--NA--	---NA---
TRINITY_DN113178_c0_g7_i1	1162	---NA---									Coil (COILS); Coil (COILS)	no GO terms	no GO terms	--NA--	--NA--	---NA---
TRINITY_DN113885_c2_g2_i2	1144	---NA---									Coil (COILS); Coil (COILS)	no GO terms	no GO terms	--NA--	--NA--	---NA---
TRINITY_DN117770_c3_g1_i1	1139	---NA---									Coil (COILS); Coil (COILS)	no GO terms	no GO terms	--NA--	--NA--	---NA---
TRINITY_DN115181_c0_g3_i3	1113	---NA---									Coil (COILS); Coil (COILS)	no GO terms	no GO terms	--NA--	--NA--	---NA---
TRINITY_DN101693_c0_g1_i1	1077	---NA---									Coil (COILS); Coil (COILS)	no GO terms	no GO terms	--NA--	--NA--	---NA---
TRINITY_DN114343_c2_g7_i1	1066	---NA---									Coil (COILS); Coil (COILS)	no GO terms	no GO terms	--NA--	--NA--	---NA---
TRINITY_DN108636_c0_g1_i2	1050	---NA---									Coil (COILS); Coil (COILS)	no GO terms	no GO terms	--NA--	--NA--	---NA---
TRINITY_DN117447_c0_g1_i2	1025	---NA---									Coil (COILS); Coil (COILS)	no GO terms	no GO terms	--NA--	--NA--	---NA---
TRINITY_DN112939_c0_g1_i1	1024	---NA---									Coil (COILS); Coil (COILS)	no GO terms	no GO terms	--NA--	--NA--	---NA---
TRINITY_DN119003_c0_g1_i1	950	A0A1Q9DPW7_SYMMIUncharacterized protein OS=Symbiodinium microadriaticum OX=2951 GN=AK812_SmicGene20458 PE=4 SV=1	1	2.8e-08	40.44						Coil (COILS); Coil (COILS)	no GO terms	no GO terms	--NA--	--NA--	---NA---
TRINITY_DN100160_c0_g1_i1	935	A0A1Q9CVE1_SYMMIPutative E3 ubiquitin-protein ligase HERC1 OS=Symbiodinium microadriaticum OX=2951 GN=HERC1 PE=4 SV=1	1	3.2e-25	67.35						Coil (COILS); Coil (COILS)	no GO terms	no GO terms	--NA--	--NA--	---NA---
TRINITY_DN116451_c1_g4_i1	914	A0A1Q9DHA0_SYMMIUncharacterized protein OS=Symbiodinium microadriaticum OX=2951 GN=AK812_SmicGene23458 PE=4 SV=1	2	2.4e-33	54.61						Coil (COILS); Coil (COILS)	no GO terms	no GO terms	--NA--	--NA--	---NA---
TRINITY_DN88717_c0_g1_i3	881	---NA---									Coil (COILS); Coil (COILS)	no GO terms	no GO terms	--NA--	--NA--	---NA---
TRINITY_DN121147_c3_g6_i2	856	A0A0G4GXC2_VITBCUncharacterized protein OS=Vitrella brassicaformis (strain CCMP3155) OX=1169540 GN=Vbra_22405 PE=4 SV=1	9	1.5e-37	53.03						Coil (COILS); Coil (COILS)	no GO terms	no GO terms	--NA--	--NA--	---NA---
TRINITY_DN104473_c0_g2_i1	847	---NA---									Coil (COILS); Coil (COILS)	no GO terms	no GO terms	--NA--	--NA--	---NA---
TRINITY_DN93438_c0_g1_i1	846	---NA---									Coil (COILS); Coil (COILS)	no GO terms	no GO terms	--NA--	--NA--	---NA---
TRINITY_DN107409_c0_g5_i2	813	---NA---									Coil (COILS); Coil (COILS)	no GO terms	no GO terms	--NA--	--NA--	---NA---
TRINITY_DN115611_c3_g1_i2	799	---NA---									Coil (COILS); Coil (COILS)	no GO terms	no GO terms	--NA--	--NA--	---NA---
TRINITY_DN108302_c6_g1_i1	784	---NA---									Coil (COILS); Coil (COILS)	no GO terms	no GO terms	--NA--	--NA--	---NA---
TRINITY_DN111133_c0_g1_i1	784	---NA---									Coil (COILS); Coil (COILS)	no GO terms	no GO terms	--NA--	--NA--	---NA---
TRINITY_DN83940_c0_g1_i2	771	---NA---									Coil (COILS); Coil (COILS)	no GO terms	no GO terms	--NA--	--NA--	---NA---
TRINITY_DN120796_c1_g2_i1	768	A0A1Q9DT06_SYMMICryptochrome-2 OS=Symbiodinium microadriaticum OX=2951 GN=CRY2 PE=4 SV=1	5	1.6e-14	51.04						Coil (COILS); Coil (COILS)	no GO terms	no GO terms	--NA--	--NA--	---NA---
TRINITY_DN108972_c1_g1_i1	766	---NA---									Coil (COILS); Coil (COILS)	no GO terms	no GO terms	--NA--	--NA--	---NA---
TRINITY_DN116990_c0_g2_i2	762	---NA---									Coil (COILS); Coil (COILS)	no GO terms	no GO terms	--NA--	--NA--	---NA---
TRINITY_DN120796_c1_g5_i1	753	A0A1Q9DT06_SYMMICryptochrome-2 OS=Symbiodinium microadriaticum OX=2951 GN=CRY2 PE=4 SV=1	5	1.4e-15	54.28						Coil (COILS); Coil (COILS)	no GO terms	no GO terms	--NA--	--NA--	---NA---
TRINITY_DN115421_c2_g1_i2	685	---NA---									Coil (COILS); Coil (COILS)	no GO terms	no GO terms	--NA--	--NA--	---NA---
TRINITY_DN102262_c0_g1_i1	674	A0A1Q9C9G6_SYMMIUncharacterized protein OS=Symbiodinium microadriaticum OX=2951 GN=AK812_SmicGene40161 PE=4 SV=1	1	8.8e-09	41.8						Coil (COILS); Coil (COILS)	no GO terms	no GO terms	--NA--	--NA--	---NA---
TRINITY_DN117052_c0_g2_i1	639	A0A0G4FAY7_9ALVEUncharacterized protein OS=Chromera velia CCMP2878 OX=1169474 GN=Cvel_15972 PE=4 SV=1	1	9.2e-08	61.33						Coil (COILS); Coil (COILS)	no GO terms	no GO terms	--NA--	--NA--	---NA---
TRINITY_DN87848_c0_g1_i1	626	---NA---									Coil (COILS); Coil (COILS)	no GO terms	no GO terms	--NA--	--NA--	---NA---
TRINITY_DN114349_c1_g6_i1	620	---NA---									Coil (COILS); Coil (COILS)	no GO terms	no GO terms	--NA--	--NA--	---NA---
TRINITY_DN106013_c0_g2_i1	608	---NA---									Coil (COILS); Coil (COILS)	no GO terms	no GO terms	--NA--	--NA--	---NA---
TRINITY_DN98077_c0_g1_i2	608	---NA---									Coil (COILS); Coil (COILS)	no GO terms	no GO terms	--NA--	--NA--	---NA---
TRINITY_DN119080_c0_g4_i1	603	---NA---									Coil (COILS); Coil (COILS)	no GO terms	no GO terms	--NA--	--NA--	---NA---
TRINITY_DN102535_c1_g1_i1	585	A0A1Q9EFE7_SYMMIUncharacterized protein OS=Symbiodinium microadriaticum OX=2951 GN=AK812_SmicGene10607 PE=4 SV=1	1	2.2e-08	72.13						Coil (COILS); Coil (COILS)	no GO terms	no GO terms	--NA--	--NA--	---NA---
TRINITY_DN103033_c0_g1_i2	575	---NA---									Coil (COILS); Coil (COILS)	no GO terms	no GO terms	--NA--	--NA--	---NA---
TRINITY_DN70976_c0_g1_i1	535	---NA---									Coil (COILS); Coil (COILS)	no GO terms	no GO terms	--NA--	--NA--	---NA---
TRINITY_DN117501_c2_g6_i1	496	A0A1Q9DT06_SYMMICryptochrome-2 OS=Symbiodinium microadriaticum OX=2951 GN=CRY2 PE=4 SV=1	4	9e-11	60.44						Coil (COILS); Coil (COILS)	no GO terms	no GO terms	--NA--	--NA--	---NA---
TRINITY_DN120571_c3_g5_i1	439	---NA---									Coil (COILS); Coil (COILS)	no GO terms	no GO terms	--NA--	--NA--	---NA---
TRINITY_DN120366_c0_g4_i1	411	---NA---									Coil (COILS); Coil (COILS)	no GO terms	no GO terms	--NA--	--NA--	---NA---
TRINITY_DN99308_c0_g1_i1	405	---NA---									Coil (COILS); Coil (COILS)	no GO terms	no GO terms	--NA--	--NA--	---NA---
TRINITY_DN110008_c2_g1_i1	405	---NA---									Coil (COILS); Coil (COILS)	no GO terms	no GO terms	--NA--	--NA--	---NA---
TRINITY_DN109735_c0_g1_i1	401	---NA---									Coil (COILS); Coil (COILS)	no GO terms	no GO terms	--NA--	--NA--	---NA---
TRINITY_DN91947_c0_g1_i1	386	---NA---									Coil (COILS); Coil (COILS)	no GO terms	no GO terms	--NA--	--NA--	---NA---
TRINITY_DN93970_c0_g1_i1	382	---NA---									Coil (COILS); Coil (COILS)	no GO terms	no GO terms	--NA--	--NA--	---NA---
TRINITY_DN120796_c0_g2_i2	367	---NA---									Coil (COILS); Coil (COILS)	no GO terms	no GO terms	--NA--	--NA--	---NA---
TRINITY_DN51308_c0_g1_i1	348	---NA---									Coil (COILS); Coil (COILS)	no GO terms	no GO terms	--NA--	--NA--	---NA---
TRINITY_DN70931_c0_g1_i1	344	---NA---									Coil (COILS); Coil (COILS)	no GO terms	no GO terms	--NA--	--NA--	---NA---
TRINITY_DN113696_c3_g1_i1	341	---NA---									Coil (COILS); Coil (COILS)	no GO terms	no GO terms	--NA--	--NA--	---NA---
TRINITY_DN108143_c1_g1_i2	333	---NA---									Coil (COILS); Coil (COILS)	no GO terms	no GO terms	--NA--	--NA--	---NA---
TRINITY_DN146916_c0_g1_i1	320	---NA---									Coil (COILS); Coil (COILS)	no GO terms	no GO terms	--NA--	--NA--	---NA---
TRINITY_DN109802_c0_g1_i1	305	---NA---									Coil (COILS); Coil (COILS)	no GO terms	no GO terms	--NA--	--NA--	---NA---
TRINITY_DN9223_c0_g1_i1	301	---NA---									Coil (COILS); Coil (COILS)	no GO terms	no GO terms	--NA--	--NA--	---NA---
TRINITY_DN106671_c1_g1_i1	299	---NA---									Coil (COILS); Coil (COILS)	no GO terms	no GO terms	--NA--	--NA--	---NA---
TRINITY_DN119726_c0_g5_i6	2483	A0A2P6NCC2_9MYCEProhibitin domain-containing protein OS=Planoprotostelium fungivorum OX=1890364 GN=PROFUN_01106 PE=4 SV=1	20	5.5e-125	48.54	3	F:GO:0016614; F:GO:0050660; P:GO:0055114	F:oxidoreductase activity, acting on CH-OH group of donors; F:flavin adenine dinucleotide binding; P:oxidation-reduction process			Coil (COILS); Coil (COILS); cd06503 (CDD)	no GO terms	no GO terms	--NA--	--NA--	0
TRINITY_DN111082_c1_g1_i3	2059	---NA---									Coil (COILS); Coil (COILS); cd06503 (CDD)	no GO terms	no GO terms	--NA--	--NA--	---NA---
TRINITY_DN114706_c0_g1_i1	798	---NA---				2	C:GO:0005634; P:GO:0071171	C:nucleus; P:site-specific DNA replication termination at RTS1 barrier			Coil (COILS); Coil (COILS); Coil (COILS)	no GO terms	no GO terms	--NA--	--NA--	---NA---
TRINITY_DN117857_c1_g1_i1	949	A0A1Q9CPG2_SYMMIAlkylated DNA repair protein alkB-like 8 OS=Symbiodinium microadriaticum OX=2951 GN=alkbh8 PE=4 SV=1	2	2e-35	63.5	1	C:GO:0016020	C:membrane			Coil (COILS); Coil (COILS); Coil (COILS)	no GO terms	no GO terms	--NA--	--NA--	---NA---
TRINITY_DN95688_c1_g1_i1	1912	A0A1Q9CVT4_SYMMIMitochondrial phosphate carrier protein OS=Symbiodinium microadriaticum OX=2951 GN=MIR1 PE=3 SV=1	2	6.1e-47	64.42	3	C:GO:0016020; C:GO:0016021; F:GO:0046872	C:membrane; C:integral component of membrane; F:metal ion binding			Coil (COILS); Coil (COILS); Coil (COILS)	no GO terms	no GO terms	--NA--	--NA--	---NA---
TRINITY_DN105106_c1_g2_i2	1665	A0A1Q9CU19_SYMMISphingolipid delta(4)-desaturase DES1 OS=Symbiodinium microadriaticum OX=2951 GN=DEGS1 PE=4 SV=1	20	1.7e-13	67.74	4	C:GO:0016020; F:GO:0016491; P:GO:0030148; P:GO:0044271	C:membrane; F:oxidoreductase activity; P:sphingolipid biosynthetic process; P:cellular nitrogen compound biosynthetic process			Coil (COILS); Coil (COILS); Coil (COILS)	no GO terms	no GO terms	--NA--	--NA--	---NA---
TRINITY_DN120621_c0_g2_i2	867	A0A1Q9DT06_SYMMICryptochrome-2 OS=Symbiodinium microadriaticum OX=2951 GN=CRY2 PE=4 SV=1	14	4.1e-27	53.31	154	F:GO:0000150; F:GO:0000166; F:GO:0000981; P:GO:0001654; P:GO:0001745; F:GO:0003674; F:GO:0003676; F:GO:0003677; F:GO:0003697; F:GO:0003700; F:GO:0003723; F:GO:0003735; F:GO:0003796; F:GO:0003824; F:GO:0003924; F:GO:0003934; F:GO:0004114; F:GO:0004252; F:GO:0004386; F:GO:0004518; F:GO:0004519; F:GO:0004520; F:GO:0004523; F:GO:0004527; F:GO:0004672; F:GO:0004674; F:GO:0004693; F:GO:0004798; F:GO:00…	F:recombinase activity; F:nucleotide binding; F:DNA-binding transcription factor activity, RNA polymerase II-specific; P:eye development; P:compound eye morphogenesis; F:molecular_function; F:nucleic acid binding; F:DNA binding; F:single-stranded DNA binding; F:DNA-binding transcription factor activity; F:RNA binding; F:structural constituent of ribosome; F:lysozyme activity; F:catalytic activity…			Coil (COILS); Coil (COILS); Coil (COILS)	no GO terms	no GO terms	--NA--	--NA--	---NA---
TRINITY_DN102937_c1_g1_i2	962	A0A1Q9F7K4_SYMMIPentatricopeptide repeat-containing protein OS=Symbiodinium microadriaticum OX=2951 GN=AK812_SmicGene28 PE=4 SV=1	1	2.9e-21	63.6	5	F:GO:0000166; F:GO:0004386; F:GO:0005509; F:GO:0005524; F:GO:0016787	F:nucleotide binding; F:helicase activity; F:calcium ion binding; F:ATP binding; F:hydrolase activity			Coil (COILS); Coil (COILS); Coil (COILS)	no GO terms	no GO terms	--NA--	--NA--	---NA---
TRINITY_DN111794_c5_g1_i1	2597	A0A1Q9D0F7_SYMMISperm-associated antigen 6 OS=Symbiodinium microadriaticum OX=2951 GN=Spag6 PE=4 SV=1	14	8.8e-65	49.93	1	F:GO:0003824	F:catalytic activity			Coil (COILS); Coil (COILS); Coil (COILS)	no GO terms	no GO terms	--NA--	--NA--	---NA---
TRINITY_DN108759_c2_g2_i1	1257	A0A1Q9CU30_SYMMIBTB/POZ and MATH domain-containing protein 3 OS=Symbiodinium microadriaticum OX=2951 GN=BPM3 PE=4 SV=1	20	2.7e-35	47.61	1	F:GO:0003824	F:catalytic activity			Coil (COILS); Coil (COILS); Coil (COILS)	no GO terms	no GO terms	--NA--	--NA--	---NA---
TRINITY_DN118681_c1_g3_i1	573	A0A1Q9ERY2_SYMMICalcium-dependent protein kinase 2 OS=Symbiodinium microadriaticum OX=2951 GN=CPK2 PE=4 SV=1	12	8.5e-21	57.28	1	F:GO:0003824	F:catalytic activity			Coil (COILS); Coil (COILS); Coil (COILS)	no GO terms	no GO terms	--NA--	--NA--	---NA---
TRINITY_DN108081_c0_g3_i1	429	A0A1Q9D9P5_SYMMIMitogen-activated protein kinase kinase kinase A OS=Symbiodinium microadriaticum OX=2951 GN=mkkA PE=4 SV=1	14	6.8e-31	58.96	2	F:GO:0003824; F:GO:0005488	F:catalytic activity; F:binding			Coil (COILS); Coil (COILS); Coil (COILS)	no GO terms	no GO terms	--NA--	--NA--	---NA---
TRINITY_DN115590_c0_g3_i1	2570	A0A1Q9CA15_SYMMIalpha-1,2-Mannosidase OS=Symbiodinium microadriaticum OX=2951 GN=Man1a1 PE=3 SV=1	15	5.6e-120	50.45	3	F:GO:0003824; F:GO:0097159; F:GO:1901363	F:catalytic activity; F:organic cyclic compound binding; F:heterocyclic compound binding			Coil (COILS); Coil (COILS); Coil (COILS)	no GO terms	no GO terms	--NA--	--NA--	---NA---
TRINITY_DN115109_c2_g2_i3	820	A0A1Q9CU30_SYMMIBTB/POZ and MATH domain-containing protein 3 OS=Symbiodinium microadriaticum OX=2951 GN=BPM3 PE=4 SV=1	16	2.5e-26	46.56	9	F:GO:0004672; F:GO:0005509; F:GO:0005524; P:GO:0006468; C:GO:0016020; C:GO:0016021; F:GO:0016301; P:GO:0016310; F:GO:0016787	F:protein kinase activity; F:calcium ion binding; F:ATP binding; P:protein phosphorylation; C:membrane; C:integral component of membrane; F:kinase activity; P:phosphorylation; F:hydrolase activity			Coil (COILS); Coil (COILS); Coil (COILS)	no GO terms	no GO terms	K17751	MYH6_7; myosin heavy chain 6/7	---NA---
TRINITY_DN115109_c2_g6_i1	1352	A0A1Q9CTC0_SYMMIPotassium-transporting ATPase alpha chain 2 OS=Symbiodinium microadriaticum OX=2951 GN=ATP12A PE=3 SV=1	18	5.6e-39	45.86	1	F:GO:0005488	F:binding			Coil (COILS); Coil (COILS); Coil (COILS)	no GO terms	no GO terms	--NA--	--NA--	---NA---
TRINITY_DN115109_c0_g1_i1	953	A0A1Q9ERY2_SYMMICalcium-dependent protein kinase 2 OS=Symbiodinium microadriaticum OX=2951 GN=CPK2 PE=4 SV=1	18	8e-40	53.92	3	F:GO:0005488; P:GO:0008152; F:GO:0016787	F:binding; P:metabolic process; F:hydrolase activity			Coil (COILS); Coil (COILS); Coil (COILS)	no GO terms	no GO terms	K10352	MYH; myosin heavy chain	---NA---
TRINITY_DN115109_c2_g5_i1	1180	A0A1Q9CTC0_SYMMIPotassium-transporting ATPase alpha chain 2 OS=Symbiodinium microadriaticum OX=2951 GN=ATP12A PE=3 SV=1	14	6.7e-28	48.02	2	F:GO:0097159; F:GO:1901363	F:organic cyclic compound binding; F:heterocyclic compound binding			Coil (COILS); Coil (COILS); Coil (COILS)	no GO terms	no GO terms	--NA--	--NA--	---NA---
TRINITY_DN119221_c0_g4_i4	1436	A0A1Q9DB15_SYMMIPutative glycosidase OS=Symbiodinium microadriaticum OX=2951 GN=AK812_SmicGene25898 PE=4 SV=1	2	1e-22	62.97	3	P:GO:0006807; P:GO:0043170; P:GO:0044238	P:nitrogen compound metabolic process; P:macromolecule metabolic process; P:primary metabolic process			Coil (COILS); Coil (COILS); Coil (COILS)	no GO terms	no GO terms	--NA--	--NA--	---NA---
TRINITY_DN115454_c2_g1_i1	1462	A0A1Q9DT06_SYMMICryptochrome-2 OS=Symbiodinium microadriaticum OX=2951 GN=CRY2 PE=4 SV=1	20	5.1e-46	46.47	1	P:GO:0009987	P:cellular process			Coil (COILS); Coil (COILS); Coil (COILS)	no GO terms	no GO terms	--NA--	--NA--	---NA---
TRINITY_DN113506_c1_g1_i2	1397	A0A1Q9CAU9_SYMMIPentatricopeptide repeat-containing protein, chloroplastic OS=Symbiodinium microadriaticum OX=2951 GN=AK812_SmicGene39605 PE=4 SV=1	20	8.8e-96	52.96	1	P:GO:0009987	P:cellular process			Coil (COILS); Coil (COILS); Coil (COILS)	no GO terms	no GO terms	--NA--	--NA--	---NA---
TRINITY_DN109339_c0_g2_i1	959	A0A1Q9ERY2_SYMMICalcium-dependent protein kinase 2 OS=Symbiodinium microadriaticum OX=2951 GN=CPK2 PE=4 SV=1	20	7e-36	49.86	1	P:GO:0009987	P:cellular process			Coil (COILS); Coil (COILS); Coil (COILS)	no GO terms	no GO terms	--NA--	--NA--	---NA---
TRINITY_DN114328_c1_g6_i1	849	A0A1Q9DGP5_SYMMIHigh affinity nitrate transporter 2.5 OS=Symbiodinium microadriaticum OX=2951 GN=NRT2.5 PE=4 SV=1	20	2.7e-63	54.55	2	P:GO:0009987; C:GO:0016020	P:cellular process; C:membrane			Coil (COILS); Coil (COILS); Coil (COILS)	no GO terms	no GO terms	--NA--	--NA--	---NA---
TRINITY_DN100556_c0_g1_i1	2589	---NA---									Coil (COILS); Coil (COILS); Coil (COILS)	no GO terms	no GO terms	--NA--	--NA--	---NA---
TRINITY_DN115254_c2_g1_i2	2294	---NA---									Coil (COILS); Coil (COILS); Coil (COILS)	no GO terms	no GO terms	--NA--	--NA--	---NA---
TRINITY_DN115282_c0_g1_i1	2193	---NA---									Coil (COILS); Coil (COILS); Coil (COILS)	no GO terms	no GO terms	--NA--	--NA--	---NA---
TRINITY_DN114477_c2_g5_i1	2097	A0A1Q9EZM8_SYMMIUncharacterized protein OS=Symbiodinium microadriaticum OX=2951 GN=AK812_SmicGene3109 PE=4 SV=1	1	1.7e-18	37.72						Coil (COILS); Coil (COILS); Coil (COILS)	no GO terms	no GO terms	--NA--	--NA--	---NA---
TRINITY_DN108893_c0_g3_i1	2048	A0A1Q9EF64_SYMMIBTB and MATH domain-containing protein 42 OS=Symbiodinium microadriaticum OX=2951 GN=bath-42 PE=4 SV=1	2	1e-76	55.1						Coil (COILS); Coil (COILS); Coil (COILS)	no GO terms	no GO terms	--NA--	--NA--	---NA---
TRINITY_DN106278_c2_g6_i1	1954	---NA---									Coil (COILS); Coil (COILS); Coil (COILS)	no GO terms	no GO terms	--NA--	--NA--	---NA---
TRINITY_DN116846_c0_g1_i1	1782	A0A1Q9E7D8_SYMMIUncharacterized protein OS=Symbiodinium microadriaticum OX=2951 GN=AK812_SmicGene13686 PE=4 SV=1	1	3e-16	43.11						Coil (COILS); Coil (COILS); Coil (COILS)	no GO terms	no GO terms	--NA--	--NA--	---NA---
TRINITY_DN113396_c2_g3_i2	1699	---NA---									Coil (COILS); Coil (COILS); Coil (COILS)	no GO terms	no GO terms	--NA--	--NA--	---NA---
TRINITY_DN116744_c0_g3_i1	1365	---NA---									Coil (COILS); Coil (COILS); Coil (COILS)	no GO terms	no GO terms	--NA--	--NA--	---NA---
TRINITY_DN112296_c0_g3_i1	1213	---NA---									Coil (COILS); Coil (COILS); Coil (COILS)	no GO terms	no GO terms	--NA--	--NA--	---NA---
TRINITY_DN115982_c0_g1_i4	1135	---NA---									Coil (COILS); Coil (COILS); Coil (COILS)	no GO terms	no GO terms	--NA--	--NA--	---NA---
TRINITY_DN106030_c1_g3_i1	1129	---NA---									Coil (COILS); Coil (COILS); Coil (COILS)	no GO terms	no GO terms	--NA--	--NA--	---NA---
TRINITY_DN103536_c0_g1_i1	997	A3E3M7_PFIPIUncharacterized protein OS=Pfiesteria piscicida OX=71001 PE=2 SV=1	2	5.1e-45	61.27						Coil (COILS); Coil (COILS); Coil (COILS)	no GO terms	no GO terms	--NA--	--NA--	---NA---
TRINITY_DN114614_c0_g1_i2	962	---NA---									Coil (COILS); Coil (COILS); Coil (COILS)	no GO terms	no GO terms	--NA--	--NA--	---NA---
TRINITY_DN117684_c0_g1_i1	876	---NA---									Coil (COILS); Coil (COILS); Coil (COILS)	no GO terms	no GO terms	--NA--	--NA--	---NA---
TRINITY_DN62472_c0_g1_i1	868	---NA---									Coil (COILS); Coil (COILS); Coil (COILS)	no GO terms	no GO terms	--NA--	--NA--	---NA---
TRINITY_DN110879_c0_g1_i1	857	---NA---									Coil (COILS); Coil (COILS); Coil (COILS)	no GO terms	no GO terms	--NA--	--NA--	---NA---
TRINITY_DN106796_c0_g1_i1	831	---NA---									Coil (COILS); Coil (COILS); Coil (COILS)	no GO terms	no GO terms	--NA--	--NA--	---NA---
TRINITY_DN93538_c0_g1_i1	820	---NA---									Coil (COILS); Coil (COILS); Coil (COILS)	no GO terms	no GO terms	--NA--	--NA--	---NA---
TRINITY_DN34461_c0_g1_i1	752	---NA---									Coil (COILS); Coil (COILS); Coil (COILS)	no GO terms	no GO terms	--NA--	--NA--	---NA---
TRINITY_DN113255_c6_g1_i1	699	---NA---									Coil (COILS); Coil (COILS); Coil (COILS)	no GO terms	no GO terms	--NA--	--NA--	---NA---
TRINITY_DN116057_c1_g1_i1	534	---NA---									Coil (COILS); Coil (COILS); Coil (COILS)	no GO terms	no GO terms	--NA--	--NA--	---NA---
TRINITY_DN120933_c2_g4_i3	484	---NA---									Coil (COILS); Coil (COILS); Coil (COILS)	no GO terms	no GO terms	--NA--	--NA--	---NA---
TRINITY_DN108610_c2_g3_i2	325	---NA---									Coil (COILS); Coil (COILS); Coil (COILS)	no GO terms	no GO terms	--NA--	--NA--	---NA---
TRINITY_DN120387_c0_g3_i1	305	---NA---									Coil (COILS); Coil (COILS); Coil (COILS)	no GO terms	no GO terms	--NA--	--NA--	---NA---
TRINITY_DN118426_c0_g2_i1	3365	---NA---									Coil (COILS); Coil (COILS); Coil (COILS); cd00882 (CDD); IPR027417 (SUPERFAMILY)	no GO terms	no GO terms	--NA--	--NA--	---NA---
TRINITY_DN95592_c0_g1_i1	988	A0A1Q9DYU5_SYMMIUncharacterized protein OS=Symbiodinium microadriaticum OX=2951 GN=AK812_SmicGene17033 PE=4 SV=1	1	7e-55	62.33	5	F:GO:0003735; C:GO:0005840; P:GO:0006412; P:GO:0006629; F:GO:0008081	F:structural constituent of ribosome; C:ribosome; P:translation; P:lipid metabolic process; F:phosphoric diester hydrolase activity			Coil (COILS); Coil (COILS); Coil (COILS); Coil (COILS)	no GO terms	no GO terms	--NA--	--NA--	---NA---
TRINITY_DN118634_c1_g1_i1	2285	A0A1Q9ERY2_SYMMICalcium-dependent protein kinase 2 OS=Symbiodinium microadriaticum OX=2951 GN=CPK2 PE=4 SV=1	18	6e-33	42.68	1	F:GO:0003824	F:catalytic activity			Coil (COILS); Coil (COILS); Coil (COILS); Coil (COILS)	no GO terms	no GO terms	--NA--	--NA--	---NA---
TRINITY_DN118681_c1_g7_i1	1080	A0A1Q9ERY2_SYMMICalcium-dependent protein kinase 2 OS=Symbiodinium microadriaticum OX=2951 GN=CPK2 PE=4 SV=1	20	3e-43	49.72	3	F:GO:0003824; F:GO:0005488; P:GO:0008152	F:catalytic activity; F:binding; P:metabolic process			Coil (COILS); Coil (COILS); Coil (COILS); Coil (COILS)	no GO terms	no GO terms	--NA--	--NA--	---NA---
TRINITY_DN116859_c0_g2_i1	1880	A0A1Q9DLN2_SYMMIPutative pyridoxine biosynthesis protein pdx1 OS=Symbiodinium microadriaticum OX=2951 GN=pdx1 PE=3 SV=1	2	1.6e-55	68.08	3	F:GO:0003824; P:GO:0042819; P:GO:0042823	F:catalytic activity; P:vitamin B6 biosynthetic process; P:pyridoxal phosphate biosynthetic process			Coil (COILS); Coil (COILS); Coil (COILS); Coil (COILS)	no GO terms	no GO terms	--NA--	--NA--	---NA---
TRINITY_DN112665_c2_g2_i2	1579	A0A1Q9ERY2_SYMMICalcium-dependent protein kinase 2 OS=Symbiodinium microadriaticum OX=2951 GN=CPK2 PE=4 SV=1	20	7.7e-88	53.07	4	F:GO:0003824; P:GO:0044237; F:GO:0097159; F:GO:1901363	F:catalytic activity; P:cellular metabolic process; F:organic cyclic compound binding; F:heterocyclic compound binding			Coil (COILS); Coil (COILS); Coil (COILS); Coil (COILS)	no GO terms	no GO terms	--NA--	--NA--	---NA---
TRINITY_DN107032_c2_g4_i1	1562	A0A1Q9DCC0_SYMMIUncharacterized protein OS=Symbiodinium microadriaticum OX=2951 GN=AK812_SmicGene25387 PE=4 SV=1	3	4.5e-40	57.59	1	F:GO:0005509	F:calcium ion binding			Coil (COILS); Coil (COILS); Coil (COILS); Coil (COILS)	no GO terms	no GO terms	--NA--	--NA--	ubiquitin binding
TRINITY_DN76994_c0_g1_i1	943	A0A1Q9D099_SYMMIEpidermal growth factor receptor substrate 15 OS=Symbiodinium microadriaticum OX=2951 GN=EPS15 PE=4 SV=1	1	1.2e-11	58.68	1	F:GO:0005509	F:calcium ion binding			Coil (COILS); Coil (COILS); Coil (COILS); Coil (COILS)	no GO terms	no GO terms	--NA--	--NA--	---NA---
TRINITY_DN111350_c0_g4_i2	2194	A0A1Q9CAU9_SYMMIPentatricopeptide repeat-containing protein, chloroplastic OS=Symbiodinium microadriaticum OX=2951 GN=AK812_SmicGene39605 PE=4 SV=1	20	2.8e-64	46.78	1	P:GO:0009987	P:cellular process			Coil (COILS); Coil (COILS); Coil (COILS); Coil (COILS)	no GO terms	no GO terms	--NA--	--NA--	---NA---
TRINITY_DN108762_c2_g8_i1	5341	---NA---									Coil (COILS); Coil (COILS); Coil (COILS); Coil (COILS)	no GO terms	no GO terms	--NA--	--NA--	0
TRINITY_DN120124_c0_g1_i3	1841	---NA---									Coil (COILS); Coil (COILS); Coil (COILS); Coil (COILS)	no GO terms	no GO terms	--NA--	--NA--	---NA---
TRINITY_DN107849_c1_g1_i1	1838	---NA---									Coil (COILS); Coil (COILS); Coil (COILS); Coil (COILS)	no GO terms	no GO terms	--NA--	--NA--	---NA---
TRINITY_DN110716_c0_g6_i1	1771	A0A1Q9CRB5_SYMMIUncharacterized protein OS=Symbiodinium microadriaticum OX=2951 GN=AK812_SmicGene33503 PE=4 SV=1	1	1.9e-31	57.45						Coil (COILS); Coil (COILS); Coil (COILS); Coil (COILS)	no GO terms	no GO terms	--NA--	--NA--	---NA---
TRINITY_DN114068_c2_g5_i3	1659	---NA---									Coil (COILS); Coil (COILS); Coil (COILS); Coil (COILS)	no GO terms	no GO terms	--NA--	--NA--	---NA---
TRINITY_DN113624_c0_g3_i2	1562	---NA---									Coil (COILS); Coil (COILS); Coil (COILS); Coil (COILS)	no GO terms	no GO terms	--NA--	--NA--	---NA---
TRINITY_DN104729_c3_g1_i1	1053	---NA---									Coil (COILS); Coil (COILS); Coil (COILS); Coil (COILS)	no GO terms	no GO terms	--NA--	--NA--	---NA---
TRINITY_DN114032_c1_g2_i1	1038	---NA---									Coil (COILS); Coil (COILS); Coil (COILS); Coil (COILS)	no GO terms	no GO terms	--NA--	--NA--	---NA---
TRINITY_DN113475_c0_g2_i2	1030	---NA---									Coil (COILS); Coil (COILS); Coil (COILS); Coil (COILS)	no GO terms	no GO terms	--NA--	--NA--	---NA---
TRINITY_DN63478_c0_g1_i1	901	A0A1Q9DBY9_SYMMIUncharacterized protein OS=Symbiodinium microadriaticum OX=2951 GN=AK812_SmicGene25407 PE=4 SV=1	1	2.7e-13	61.54						Coil (COILS); Coil (COILS); Coil (COILS); Coil (COILS)	no GO terms	no GO terms	--NA--	--NA--	---NA---
TRINITY_DN105967_c6_g2_i1	575	---NA---									Coil (COILS); Coil (COILS); Coil (COILS); Coil (COILS)	no GO terms	no GO terms	--NA--	--NA--	kinetoplast-associated protein-like protein
TRINITY_DN116366_c3_g5_i1	2540	A0A1Q9CAU9_SYMMIPentatricopeptide repeat-containing protein, chloroplastic OS=Symbiodinium microadriaticum OX=2951 GN=AK812_SmicGene39605 PE=4 SV=1	20	1.2e-58	45.43	160	F:GO:0000150; F:GO:0000166; F:GO:0000981; P:GO:0001654; P:GO:0001745; F:GO:0003674; F:GO:0003676; F:GO:0003677; F:GO:0003697; F:GO:0003700; F:GO:0003723; F:GO:0003735; F:GO:0003796; F:GO:0003824; F:GO:0003924; F:GO:0003934; F:GO:0004114; F:GO:0004252; F:GO:0004386; F:GO:0004518; F:GO:0004519; F:GO:0004520; F:GO:0004523; F:GO:0004527; F:GO:0004672; F:GO:0004674; F:GO:0004693; F:GO:0004798; F:GO:00…	F:recombinase activity; F:nucleotide binding; F:DNA-binding transcription factor activity, RNA polymerase II-specific; P:eye development; P:compound eye morphogenesis; F:molecular_function; F:nucleic acid binding; F:DNA binding; F:single-stranded DNA binding; F:DNA-binding transcription factor activity; F:RNA binding; F:structural constituent of ribosome; F:lysozyme activity; F:catalytic activity…			Coil (COILS); Coil (COILS); Coil (COILS); Coil (COILS); Coil (COILS)	no GO terms	no GO terms	--NA--	--NA--	---NA---
TRINITY_DN110080_c0_g1_i1	1594	A0A1Q9CBL0_SYMMICytochrome c-550 OS=Symbiodinium microadriaticum OX=2951 GN=psbV PE=4 SV=1	4	1.3e-45	55.9	1	F:GO:0005488	F:binding			Coil (COILS); Coil (COILS); Coil (COILS); Coil (COILS); Coil (COILS)	no GO terms	no GO terms	--NA--	--NA--	---NA---
TRINITY_DN117019_c2_g1_i1	2288	A0A1Q9DYI5_SYMMIPutative WD repeat-containing protein OS=Symbiodinium microadriaticum OX=2951 GN=AK812_SmicGene17094 PE=4 SV=1	20	1.5e-193	44.06	1	F:GO:0016853	F:isomerase activity			Coil (COILS); Coil (COILS); Coil (COILS); Coil (COILS); Coil (COILS)	no GO terms	no GO terms	--NA--	--NA--	0
TRINITY_DN119918_c1_g4_i1	1714	A0A1Q9CA15_SYMMIalpha-1,2-Mannosidase OS=Symbiodinium microadriaticum OX=2951 GN=Man1a1 PE=3 SV=1	20	1.6e-35	62.31	7	P:GO:0006807; C:GO:0016021; F:GO:0016787; P:GO:0044238; P:GO:0044260; F:GO:0046872; P:GO:0051276	P:nitrogen compound metabolic process; C:integral component of membrane; F:hydrolase activity; P:primary metabolic process; P:cellular macromolecule metabolic process; F:metal ion binding; P:chromosome organization			Coil (COILS); Coil (COILS); Coil (COILS); Coil (COILS); Coil (COILS)	no GO terms	no GO terms	--NA--	--NA--	---NA---
TRINITY_DN117351_c0_g7_i1	2355	A0A1Q9CWR2_SYMMIPhotosystem II reaction center protein J OS=Symbiodinium microadriaticum OX=2951 GN=psbJ PE=3 SV=1	20	8.9e-48	42.52	2	P:GO:0009987; C:GO:0044424	P:cellular process; C:obsolete intracellular part			Coil (COILS); Coil (COILS); Coil (COILS); Coil (COILS); Coil (COILS)	no GO terms	no GO terms	--NA--	--NA--	---NA---
TRINITY_DN110237_c0_g8_i1	4158	A0A2S7U2E7_9BACTUncharacterized protein OS=Rubritalea profundi OX=1658618 GN=BSZ32_08910 PE=4 SV=1	20	6.9e-11	58.36						Coil (COILS); Coil (COILS); Coil (COILS); Coil (COILS); Coil (COILS)	no GO terms	no GO terms	--NA--	--NA--	0
TRINITY_DN113989_c0_g2_i2	3685	A0A1Q9C9U7_SYMMIUncharacterized protein OS=Symbiodinium microadriaticum OX=2951 GN=AK812_SmicGene39961 PE=4 SV=1	1	5.5e-12	57.14						Coil (COILS); Coil (COILS); Coil (COILS); Coil (COILS); Coil (COILS)	no GO terms	no GO terms	--NA--	--NA--	Inherit from ascNOG: M protein repeat protein
TRINITY_DN121003_c0_g2_i3	3058	---NA---									Coil (COILS); Coil (COILS); Coil (COILS); Coil (COILS); Coil (COILS)	no GO terms	no GO terms	--NA--	--NA--	---NA---
TRINITY_DN110565_c0_g2_i2	2616	---NA---									Coil (COILS); Coil (COILS); Coil (COILS); Coil (COILS); Coil (COILS)	no GO terms	no GO terms	--NA--	--NA--	---NA---
TRINITY_DN113911_c1_g5_i1	2119	---NA---									Coil (COILS); Coil (COILS); Coil (COILS); Coil (COILS); Coil (COILS)	no GO terms	no GO terms	--NA--	--NA--	conserved hypothetical protein
TRINITY_DN96691_c0_g2_i2	1770	---NA---									Coil (COILS); Coil (COILS); Coil (COILS); Coil (COILS); Coil (COILS)	no GO terms	no GO terms	--NA--	--NA--	---NA---
TRINITY_DN120687_c6_g2_i1	1395	---NA---									Coil (COILS); Coil (COILS); Coil (COILS); Coil (COILS); Coil (COILS)	no GO terms	no GO terms	--NA--	--NA--	---NA---
TRINITY_DN96003_c0_g3_i1	1385	---NA---									Coil (COILS); Coil (COILS); Coil (COILS); Coil (COILS); Coil (COILS)	no GO terms	no GO terms	--NA--	--NA--	---NA---
TRINITY_DN117537_c3_g2_i1	1326	A0A1Q9E8Y8_SYMMIUncharacterized protein OS=Symbiodinium microadriaticum OX=2951 GN=AK812_SmicGene13121 PE=4 SV=1	1	1.3e-16	43.98						Coil (COILS); Coil (COILS); Coil (COILS); Coil (COILS); Coil (COILS)	no GO terms	no GO terms	--NA--	--NA--	---NA---
TRINITY_DN102969_c0_g1_i1	886	---NA---									Coil (COILS); Coil (COILS); Coil (COILS); Coil (COILS); Coil (COILS)	no GO terms	no GO terms	--NA--	--NA--	---NA---
TRINITY_DN106580_c0_g2_i1	3138	A0A1Q9C9W1_SYMMIUncharacterized protein OS=Symbiodinium microadriaticum OX=2951 GN=AK812_SmicGene39963 PE=4 SV=1	3	2.3e-11	68.43						Coil (COILS); Coil (COILS); Coil (COILS); Coil (COILS); Coil (COILS); Coil (COILS)	no GO terms	no GO terms	--NA--	--NA--	Inherit from ascNOG: M protein repeat protein
TRINITY_DN104223_c0_g1_i2	2633	---NA---									Coil (COILS); Coil (COILS); Coil (COILS); Coil (COILS); Coil (COILS); Coil (COILS)	no GO terms	no GO terms	--NA--	--NA--	---NA---
TRINITY_DN112170_c0_g2_i2	2245	---NA---									Coil (COILS); Coil (COILS); Coil (COILS); Coil (COILS); Coil (COILS); Coil (COILS)	no GO terms	no GO terms	--NA--	--NA--	---NA---
TRINITY_DN115453_c2_g4_i1	2194	---NA---									Coil (COILS); Coil (COILS); Coil (COILS); Coil (COILS); Coil (COILS); Coil (COILS)	no GO terms	no GO terms	--NA--	--NA--	Membrane associated protein-like protein
TRINITY_DN105655_c1_g2_i2	1931	A0A1Q9DRD0_SYMMIE3 ubiquitin-protein ligase RNF12-B OS=Symbiodinium microadriaticum OX=2951 GN=rnf12-b PE=4 SV=1	2	4.3e-16	41.97						Coil (COILS); Coil (COILS); Coil (COILS); Coil (COILS); Coil (COILS); Coil (COILS)	no GO terms	no GO terms	--NA--	--NA--	0
TRINITY_DN117310_c4_g1_i1	1873	---NA---									Coil (COILS); Coil (COILS); Coil (COILS); Coil (COILS); Coil (COILS); Coil (COILS)	no GO terms	no GO terms	--NA--	--NA--	---NA---
TRINITY_DN120587_c2_g1_i1	1628	---NA---									Coil (COILS); Coil (COILS); Coil (COILS); Coil (COILS); Coil (COILS); Coil (COILS)	no GO terms	no GO terms	--NA--	--NA--	---NA---
TRINITY_DN107734_c0_g1_i2	1564	---NA---									Coil (COILS); Coil (COILS); Coil (COILS); Coil (COILS); Coil (COILS); Coil (COILS)	no GO terms	no GO terms	--NA--	--NA--	---NA---
TRINITY_DN113705_c0_g3_i1	1472	---NA---									Coil (COILS); Coil (COILS); Coil (COILS); Coil (COILS); Coil (COILS); Coil (COILS)	no GO terms	no GO terms	--NA--	--NA--	---NA---
TRINITY_DN102633_c0_g2_i1	1423	A0A1Q9BY08_SYMMIUncharacterized protein OS=Symbiodinium microadriaticum OX=2951 GN=AK812_SmicGene44646 PE=4 SV=1	1	2.3e-22	47.5						Coil (COILS); Coil (COILS); Coil (COILS); Coil (COILS); Coil (COILS); Coil (COILS)	no GO terms	no GO terms	--NA--	--NA--	---NA---
TRINITY_DN117587_c0_g2_i1	1373	---NA---									Coil (COILS); Coil (COILS); Coil (COILS); Coil (COILS); Coil (COILS); Coil (COILS)	no GO terms	no GO terms	--NA--	--NA--	---NA---
TRINITY_DN120250_c0_g2_i1	1711	---NA---									Coil (COILS); Coil (COILS); Coil (COILS); Coil (COILS); Coil (COILS); Coil (COILS); Coil (COILS)	no GO terms	no GO terms	--NA--	--NA--	conserved hypothetical protein
TRINITY_DN114175_c0_g1_i1	3461	A0A1Q9D626_SYMMIUncharacterized protein OS=Symbiodinium microadriaticum OX=2951 GN=AK812_SmicGene27852 PE=4 SV=1	2	5.5e-14	50.85	2	C:GO:0016020; C:GO:0016021	C:membrane; C:integral component of membrane			Coil (COILS); Coil (COILS); Coil (COILS); Coil (COILS); Coil (COILS); Coil (COILS); Coil (COILS); Coil (COILS); Coil (COILS)	no GO terms	no GO terms	--NA--	--NA--	0
TRINITY_DN108086_c4_g3_i2	2329	---NA---									Coil (COILS); Coil (COILS); Coil (COILS); Coil (COILS); Coil (COILS); Coil (COILS); Coil (COILS); Coil (COILS); Coil (COILS)	no GO terms	no GO terms	--NA--	--NA--	---NA---
TRINITY_DN117857_c0_g1_i1	3812	A0A1Q9CA15_SYMMIalpha-1,2-Mannosidase OS=Symbiodinium microadriaticum OX=2951 GN=Man1a1 PE=3 SV=1	11	1.5e-49	54.08	3	F:GO:0003824; F:GO:0097159; F:GO:1901363	F:catalytic activity; F:organic cyclic compound binding; F:heterocyclic compound binding			Coil (COILS); Coil (COILS); Coil (COILS); Coil (COILS); Coil (COILS); Coil (COILS); Coil (COILS); Coil (COILS); Coil (COILS); Coil (COILS); Coil (COILS); Coil (COILS)	no GO terms	no GO terms	--NA--	--NA--	---NA---
TRINITY_DN110771_c1_g1_i4	3425	A0A1Q9BYJ8_SYMMIPutative E3 ubiquitin-protein ligase HERC1 OS=Symbiodinium microadriaticum OX=2951 GN=HERC1 PE=4 SV=1	2	1.1e-19	66.34						Coil (COILS); Coil (COILS); Coil (COILS); Coil (COILS); Coil (COILS); Coil (COILS); Coil (COILS); Coil (COILS); Coil (COILS); Coil (COILS); Coil (COILS); Coil (COILS)	no GO terms	no GO terms	K10352	MYH; myosin heavy chain	0
TRINITY_DN117642_c0_g2_i5	6023	A0A1Q9EJB2_SYMMIChaperone protein DnaJ OS=Symbiodinium microadriaticum OX=2951 GN=dnaJ PE=4 SV=1	2	1.8e-07	54.72	2	C:GO:0016020; C:GO:0016021	C:membrane; C:integral component of membrane			Coil (COILS); Coil (COILS); Coil (COILS); Coil (COILS); Coil (COILS); Coil (COILS); Coil (COILS); Coil (COILS); Coil (COILS); Coil (COILS); Coil (COILS); Coil (COILS); Coil (COILS); Coil (COILS); Coil (COILS); Coil (COILS); Coil (COILS); Coil (COILS); Coil (COILS); Coil (COILS); mobidb-lite (MOBIDB_LITE); PTHR34491:SF9 (PANTHER); PTHR34491 (PANTHER); SIGNAL_PEPTIDE_H_REGION (PHOBIUS); NON_CYTOPLA…	no GO terms	no GO terms	--NA--	--NA--	Inherit from NOG: KH domain containing 3-like, subcortical maternal complex member
TRINITY_DN117870_c0_g1_i3	5697	A0A1Q9C6J1_SYMMIUncharacterized protein OS=Symbiodinium microadriaticum OX=2951 GN=AK812_SmicGene41319 PE=4 SV=1	1	2e-61	47.65	2	C:GO:0016020; C:GO:0016021	C:membrane; C:integral component of membrane			Coil (COILS); Coil (COILS); Coil (COILS); Coil (COILS); Coil (COILS); Coil (COILS); Coil (COILS); Coil (COILS); Coil (COILS); Coil (COILS); Coil (COILS); Coil (COILS); Coil (COILS); Coil (COILS); Coil (COILS); Coil (COILS); Coil (COILS); Coil (COILS); Coil (COILS); Coil (COILS); Coil (COILS); Coil (COILS); Coil (COILS); Coil (COILS); Coil (COILS); Coil (COILS); mobidb-lite (MOBIDB_LITE); mobidb-l…	no GO terms	no GO terms	--NA--	--NA--	Inherit from artNOG: CAP-Gly domain
TRINITY_DN119728_c4_g4_i1	6998	A0A1Q9DRK3_SYMMIVesicle transport protein OS=Symbiodinium microadriaticum OX=2951 GN=sft2 PE=3 SV=1	9	4.6e-116	45.98	1	F:GO:0005509	F:calcium ion binding			Coil (COILS); Coil (COILS); Coil (COILS); Coil (COILS); Coil (COILS); Coil (COILS); Coil (COILS); Coil (COILS); Coil (COILS); Coil (COILS); Coil (COILS); Coil (COILS); Coil (COILS); Coil (COILS); Coil (COILS); Coil (COILS); Coil (COILS); Coil (COILS); Coil (COILS); Coil (COILS); Coil (COILS); Coil (COILS); Coil (COILS); Coil (COILS); Coil (COILS); mobidb-lite (MOBIDB_LITE); mobidb-lite (MOBIDB_LI…	F:GO:0005509	F:calcium ion binding	--NA--	--NA--	conserved hypothetical protein
TRINITY_DN108454_c1_g2_i6	7900	A0A1Q9DJS1_SYMMISulfatase-modifying factor 2 OS=Symbiodinium microadriaticum OX=2951 GN=SUMF2 PE=4 SV=1	2	4.6e-08	49.73	3	F:GO:0005509; C:GO:0016020; C:GO:0016021	F:calcium ion binding; C:membrane; C:integral component of membrane			Coil (COILS); Coil (COILS); Coil (COILS); Coil (COILS); Coil (COILS); Coil (COILS); Coil (COILS); Coil (COILS); Coil (COILS); Coil (COILS); Coil (COILS); Coil (COILS); Coil (COILS); Coil (COILS); Coil (COILS); Coil (COILS); Coil (COILS); Coil (COILS); Coil (COILS); Coil (COILS); Coil (COILS); Coil (COILS); Coil (COILS); Coil (COILS); Coil (COILS); Coil (COILS); Coil (COILS); Coil (COILS); Coil (C…	no GO terms	no GO terms	--NA--	--NA--	conserved hypothetical protein
TRINITY_DN118966_c0_g2_i3	9437	---NA---									Coil (COILS); Coil (COILS); Coil (COILS); Coil (COILS); Coil (COILS); Coil (COILS); Coil (COILS); Coil (COILS); Coil (COILS); Coil (COILS); Coil (COILS); Coil (COILS); Coil (COILS); Coil (COILS); Coil (COILS); Coil (COILS); Coil (COILS); Coil (COILS); Coil (COILS); Coil (COILS); Coil (COILS); Coil (COILS); Coil (COILS); Coil (COILS); Coil (COILS); Coil (COILS); Coil (COILS); Coil (COILS); mobidb-…	no GO terms	no GO terms	--NA--	--NA--	conserved hypothetical protein
TRINITY_DN118060_c2_g4_i2	8396	---NA---									Coil (COILS); Coil (COILS); Coil (COILS); Coil (COILS); Coil (COILS); Coil (COILS); Coil (COILS); Coil (COILS); Coil (COILS); Coil (COILS); Coil (COILS); Coil (COILS); Coil (COILS); Coil (COILS); Coil (COILS); Coil (COILS); Coil (COILS); Coil (COILS); Coil (COILS); Coil (COILS); Coil (COILS); Coil (COILS); Coil (COILS); Coil (COILS); Coil (COILS); Coil (COILS); Coil (COILS); Coil (COILS); Coil (C…	no GO terms	no GO terms	--NA--	--NA--	conserved hypothetical protein
TRINITY_DN105936_c1_g1_i1	6519	---NA---									Coil (COILS); Coil (COILS); Coil (COILS); Coil (COILS); Coil (COILS); Coil (COILS); Coil (COILS); Coil (COILS); Coil (COILS); Coil (COILS); Coil (COILS); Coil (COILS); Coil (COILS); Coil (COILS); Coil (COILS); Coil (COILS); Coil (COILS); Coil (COILS); Coil (COILS); Coil (COILS); Coil (COILS); Coil (COILS); Coil (COILS); Coil (COILS); mobidb-lite (MOBIDB_LITE); mobidb-lite (MOBIDB_LITE); mobidb-li…	no GO terms	no GO terms	--NA--	--NA--	conserved hypothetical protein
TRINITY_DN108135_c0_g1_i1	5887	---NA---									Coil (COILS); Coil (COILS); Coil (COILS); Coil (COILS); Coil (COILS); Coil (COILS); Coil (COILS); Coil (COILS); Coil (COILS); Coil (COILS); Coil (COILS); Coil (COILS); Coil (COILS); Coil (COILS); Coil (COILS); Coil (COILS); Coil (COILS); Coil (COILS); Coil (COILS); Coil (COILS); Coil (COILS); Coil (COILS); Coil (COILS); mobidb-lite (MOBIDB_LITE); mobidb-lite (MOBIDB_LITE); mobidb-lite (MOBIDB_LIT…	no GO terms	no GO terms	--NA--	--NA--	Membrane associated protein-like protein
TRINITY_DN116415_c6_g1_i1	5726	A0A1Q9DM70_SYMMIUncharacterized protein OS=Symbiodinium microadriaticum OX=2951 GN=AK812_SmicGene21523 PE=4 SV=1	1	3.5e-13	53.8						Coil (COILS); Coil (COILS); Coil (COILS); Coil (COILS); Coil (COILS); Coil (COILS); Coil (COILS); Coil (COILS); Coil (COILS); Coil (COILS); Coil (COILS); Coil (COILS); Coil (COILS); Coil (COILS); Coil (COILS); Coil (COILS); Coil (COILS); Coil (COILS); Coil (COILS); Coil (COILS); Coil (COILS); Coil (COILS); Coil (COILS); Coil (COILS); Coil (COILS); Coil (COILS); mobidb-lite (MOBIDB_LITE); mobidb-l…	no GO terms	no GO terms	--NA--	--NA--	conserved hypothetical protein
TRINITY_DN111739_c1_g1_i4	5349	A0A1Q9CRI8_SYMMIAnkyrin-2 OS=Symbiodinium microadriaticum OX=2951 GN=Ank2 PE=4 SV=1	1	6.3e-33	57.86						Coil (COILS); Coil (COILS); Coil (COILS); Coil (COILS); Coil (COILS); Coil (COILS); Coil (COILS); Coil (COILS); Coil (COILS); Coil (COILS); Coil (COILS); Coil (COILS); Coil (COILS); Coil (COILS); Coil (COILS); Coil (COILS); Coil (COILS); Coil (COILS); Coil (COILS); Coil (COILS); mobidb-lite (MOBIDB_LITE); mobidb-lite (MOBIDB_LITE); mobidb-lite (MOBIDB_LITE); mobidb-lite (MOBIDB_LITE); mobidb-lite…	no GO terms	no GO terms	--NA--	--NA--	IG_like
TRINITY_DN104783_c3_g2_i2	5235	---NA---									Coil (COILS); Coil (COILS); Coil (COILS); Coil (COILS); Coil (COILS); Coil (COILS); Coil (COILS); Coil (COILS); Coil (COILS); Coil (COILS); Coil (COILS); Coil (COILS); Coil (COILS); Coil (COILS); Coil (COILS); Coil (COILS); Coil (COILS); Coil (COILS); Coil (COILS); Coil (COILS); Coil (COILS); Coil (COILS); Coil (COILS); Coil (COILS); Coil (COILS); Coil (COILS); mobidb-lite (MOBIDB_LITE); mobidb-l…	no GO terms	no GO terms	--NA--	--NA--	0
TRINITY_DN114076_c1_g8_i3	5186	---NA---									Coil (COILS); Coil (COILS); Coil (COILS); Coil (COILS); Coil (COILS); Coil (COILS); Coil (COILS); Coil (COILS); Coil (COILS); Coil (COILS); Coil (COILS); Coil (COILS); Coil (COILS); Coil (COILS); Coil (COILS); Coil (COILS); Coil (COILS); Coil (COILS); Coil (COILS); Coil (COILS); Coil (COILS); Coil (COILS); Coil (COILS); mobidb-lite (MOBIDB_LITE); mobidb-lite (MOBIDB_LITE); mobidb-lite (MOBIDB_LIT…	no GO terms	no GO terms	--NA--	--NA--	kinesin K39
TRINITY_DN119963_c0_g1_i2	4982	---NA---									Coil (COILS); Coil (COILS); Coil (COILS); Coil (COILS); Coil (COILS); Coil (COILS); Coil (COILS); Coil (COILS); Coil (COILS); Coil (COILS); Coil (COILS); Coil (COILS); Coil (COILS); Coil (COILS); Coil (COILS); Coil (COILS); Coil (COILS); Coil (COILS); Coil (COILS); Coil (COILS); Coil (COILS); Coil (COILS); Coil (COILS); Coil (COILS); mobidb-lite (MOBIDB_LITE); mobidb-lite (MOBIDB_LITE); mobidb-li…	no GO terms	no GO terms	--NA--	--NA--	---NA---
TRINITY_DN104620_c3_g1_i9	4530	A0A1Q9F466_SYMMIUncharacterized protein OS=Symbiodinium microadriaticum OX=2951 GN=AK812_SmicGene1391 PE=4 SV=1	3	8.2e-34	55.62						Coil (COILS); Coil (COILS); Coil (COILS); Coil (COILS); Coil (COILS); Coil (COILS); Coil (COILS); Coil (COILS); Coil (COILS); Coil (COILS); Coil (COILS); Coil (COILS); Coil (COILS); Coil (COILS); Coil (COILS); Coil (COILS); Coil (COILS); Coil (COILS); Coil (COILS); IPR000237 (SMART); IPR000237 (PFAM); mobidb-lite (MOBIDB_LITE); mobidb-lite (MOBIDB_LITE); mobidb-lite (MOBIDB_LITE); mobidb-lite (MO…	no GO terms	no GO terms	--NA--	--NA--	kinesin K39
TRINITY_DN113317_c3_g2_i2	4032	---NA---									Coil (COILS); Coil (COILS); Coil (COILS); Coil (COILS); Coil (COILS); Coil (COILS); Coil (COILS); Coil (COILS); Coil (COILS); Coil (COILS); Coil (COILS); Coil (COILS); Coil (COILS); Coil (COILS); Coil (COILS); Coil (COILS); Coil (COILS); Coil (COILS); Coil (COILS); mobidb-lite (MOBIDB_LITE); mobidb-lite (MOBIDB_LITE); mobidb-lite (MOBIDB_LITE); mobidb-lite (MOBIDB_LITE); mobidb-lite (MOBIDB_LITE)…	no GO terms	no GO terms	--NA--	--NA--	0
TRINITY_DN114440_c2_g3_i1	3293	---NA---									Coil (COILS); Coil (COILS); Coil (COILS); Coil (COILS); Coil (COILS); Coil (COILS); Coil (COILS); Coil (COILS); Coil (COILS); Coil (COILS); Coil (COILS); Coil (COILS); Coil (COILS); Coil (COILS); Coil (COILS); Coil (COILS); Coil (COILS); Coil (COILS); Coil (COILS); Coil (COILS); Coil (COILS); Coil (COILS); Coil (COILS); mobidb-lite (MOBIDB_LITE); mobidb-lite (MOBIDB_LITE); mobidb-lite (MOBIDB_LIT…	no GO terms	no GO terms	--NA--	--NA--	kinesin K39
TRINITY_DN112605_c1_g1_i4	6651	---NA---				1	F:GO:0005515	F:protein binding			Coil (COILS); Coil (COILS); Coil (COILS); Coil (COILS); Coil (COILS); Coil (COILS); Coil (COILS); Coil (COILS); Coil (COILS); Coil (COILS); Coil (COILS); Coil (COILS); Coil (COILS); Coil (COILS); Coil (COILS); Coil (COILS); Coil (COILS); Coil (COILS); IPR002110 (SMART); IPR036770 (G3DSA:1.25.40.GENE3D); IPR020683 (PFAM); mobidb-lite (MOBIDB_LITE); mobidb-lite (MOBIDB_LITE); mobidb-lite (MOBIDB_LI…	F:GO:0005515	F:protein binding	--NA--	--NA--	conserved hypothetical protein
TRINITY_DN115453_c2_g1_i2	5104	---NA---									Coil (COILS); Coil (COILS); Coil (COILS); Coil (COILS); Coil (COILS); Coil (COILS); Coil (COILS); Coil (COILS); Coil (COILS); Coil (COILS); Coil (COILS); Coil (COILS); Coil (COILS); Coil (COILS); Coil (COILS); Coil (COILS); Coil (COILS); Coil (COILS); mobidb-lite (MOBIDB_LITE); mobidb-lite (MOBIDB_LITE); mobidb-lite (MOBIDB_LITE); mobidb-lite (MOBIDB_LITE); mobidb-lite (MOBIDB_LITE); mobidb-lite …	no GO terms	no GO terms	--NA--	--NA--	Membrane associated protein-like protein
TRINITY_DN112298_c1_g6_i1	6360	A0A1Q9CA15_SYMMIalpha-1,2-Mannosidase OS=Symbiodinium microadriaticum OX=2951 GN=Man1a1 PE=3 SV=1	20	1.5e-142	52.75	8	F:GO:0016740; F:GO:0016787; P:GO:0034641; F:GO:0043167; P:GO:0044238; P:GO:0044260; F:GO:0097159; F:GO:1901363	F:transferase activity; F:hydrolase activity; P:cellular nitrogen compound metabolic process; F:ion binding; P:primary metabolic process; P:cellular macromolecule metabolic process; F:organic cyclic compound binding; F:heterocyclic compound binding			Coil (COILS); Coil (COILS); Coil (COILS); Coil (COILS); Coil (COILS); Coil (COILS); Coil (COILS); Coil (COILS); Coil (COILS); Coil (COILS); Coil (COILS); Coil (COILS); Coil (COILS); Coil (COILS); Coil (COILS); Coil (COILS); Coil (COILS); mobidb-lite (MOBIDB_LITE)	no GO terms	no GO terms	--NA--	--NA--	---NA---
TRINITY_DN116150_c0_g1_i3	7358	---NA---									Coil (COILS); Coil (COILS); Coil (COILS); Coil (COILS); Coil (COILS); Coil (COILS); Coil (COILS); Coil (COILS); Coil (COILS); Coil (COILS); Coil (COILS); Coil (COILS); Coil (COILS); Coil (COILS); Coil (COILS); Coil (COILS); Coil (COILS); mobidb-lite (MOBIDB_LITE); mobidb-lite (MOBIDB_LITE); mobidb-lite (MOBIDB_LITE); mobidb-lite (MOBIDB_LITE); mobidb-lite (MOBIDB_LITE); mobidb-lite (MOBIDB_LITE);…	no GO terms	no GO terms	--NA--	--NA--	0
TRINITY_DN112093_c2_g3_i1	4068	---NA---									Coil (COILS); Coil (COILS); Coil (COILS); Coil (COILS); Coil (COILS); Coil (COILS); Coil (COILS); Coil (COILS); Coil (COILS); Coil (COILS); Coil (COILS); Coil (COILS); Coil (COILS); Coil (COILS); Coil (COILS); Coil (COILS); Coil (COILS); mobidb-lite (MOBIDB_LITE); mobidb-lite (MOBIDB_LITE); mobidb-lite (MOBIDB_LITE); mobidb-lite (MOBIDB_LITE); mobidb-lite (MOBIDB_LITE); mobidb-lite (MOBIDB_LITE);…	no GO terms	no GO terms	--NA--	--NA--	conserved hypothetical protein
TRINITY_DN119613_c0_g1_i1	10544	A0A0G0N9U9_9BACTOuter membrane adhesin-like protein OS=Candidatus Wolfebacteria bacterium GW2011_GWC2_39_22 OX=1619013 GN=UT41_C0001G0508 PE=4 SV=1	20	6.8e-31	41.32	11	P:GO:0000272; F:GO:0005179; F:GO:0005509; C:GO:0005615; P:GO:0006508; P:GO:0007154; P:GO:0007156; P:GO:0007165; F:GO:0008237; C:GO:0016020; C:GO:0016021	P:polysaccharide catabolic process; F:hormone activity; F:calcium ion binding; C:extracellular space; P:proteolysis; P:cell communication; P:homophilic cell adhesion via plasma membrane adhesion molecules; P:signal transduction; F:metallopeptidase activity; C:membrane; C:integral component of membrane			Coil (COILS); Coil (COILS); Coil (COILS); Coil (COILS); Coil (COILS); Coil (COILS); Coil (COILS); Coil (COILS); Coil (COILS); Coil (COILS); Coil (COILS); Coil (COILS); Coil (COILS); Coil (COILS); Coil (COILS); Coil (COILS); mobidb-lite (MOBIDB_LITE); mobidb-lite (MOBIDB_LITE); mobidb-lite (MOBIDB_LITE); mobidb-lite (MOBIDB_LITE); mobidb-lite (MOBIDB_LITE); mobidb-lite (MOBIDB_LITE); mobidb-lite (…	no GO terms	no GO terms	--NA--	--NA--	Inherit from euNOG: membrane associated protein
TRINITY_DN113442_c0_g2_i1	4524	A0A1Q9C6H0_SYMMILeishmanolysin-like peptidase OS=Symbiodinium microadriaticum OX=2951 GN=AK812_SmicGene41302 PE=4 SV=1	20	5.4e-70	46.88	7	F:GO:0004198; C:GO:0005634; C:GO:0005829; P:GO:0006515; P:GO:0006915; F:GO:0016787; F:GO:0140096	F:calcium-dependent cysteine-type endopeptidase activity; C:nucleus; C:cytosol; P:protein quality control for misfolded or incompletely synthesized proteins; P:apoptotic process; F:hydrolase activity; F:catalytic activity, acting on a protein			Coil (COILS); Coil (COILS); Coil (COILS); Coil (COILS); Coil (COILS); Coil (COILS); Coil (COILS); Coil (COILS); Coil (COILS); Coil (COILS); Coil (COILS); Coil (COILS); Coil (COILS); Coil (COILS); Coil (COILS); G3DSA:3.40.50.1460 (GENE3D); PF00656 (PFAM); mobidb-lite (MOBIDB_LITE); mobidb-lite (MOBIDB_LITE); mobidb-lite (MOBIDB_LITE); mobidb-lite (MOBIDB_LITE); PTHR31773 (PANTHER); SSF57997 (SUPER…	no GO terms	no GO terms	--NA--	--NA--	conserved hypothetical protein
TRINITY_DN120202_c2_g2_i1	7583	A0A1Q9C6S8_SYMMIPutative phenylalanine--tRNA ligase alpha subunit OS=Symbiodinium microadriaticum OX=2951 GN=AK812_SmicGene41174 PE=4 SV=1	4	7.3e-27	57.03	4	F:GO:0003824; F:GO:0005515; P:GO:0008152; P:GO:0009987	F:catalytic activity; F:protein binding; P:metabolic process; P:cellular process			Coil (COILS); Coil (COILS); Coil (COILS); Coil (COILS); Coil (COILS); Coil (COILS); Coil (COILS); Coil (COILS); Coil (COILS); Coil (COILS); Coil (COILS); Coil (COILS); Coil (COILS); Coil (COILS); Coil (COILS); IPR001202 (SMART); G3DSA:2.20.70.10 (GENE3D); mobidb-lite (MOBIDB_LITE); mobidb-lite (MOBIDB_LITE); mobidb-lite (MOBIDB_LITE); mobidb-lite (MOBIDB_LITE); mobidb-lite (MOBIDB_LITE); mobidb-l…	F:GO:0005515	F:protein binding	--NA--	--NA--	---NA---
TRINITY_DN120617_c0_g1_i3	3806	A0A024R5M9_HUMANNuclear mitotic apparatus protein 1, isoform CRA_a OS=Homo sapiens OX=9606 GN=NUMA1 PE=4 SV=1	20	2.2e-266	98.81	75	P:GO:0000132; C:GO:0000139; P:GO:0001578; F:GO:0005198; C:GO:0005654; C:GO:0005829; P:GO:0006997; F:GO:0008022; C:GO:0016363; C:GO:0019897; C:GO:0030425; P:GO:0030513; P:GO:0030953; P:GO:0031116; C:GO:0031616; P:GO:0032388; C:GO:0032991; F:GO:0035091; C:GO:0035371; C:GO:0036449; C:GO:0043025; C:GO:0045298; P:GO:0045618; F:GO:0051010; F:GO:0051011; P:GO:0051798; C:GO:0055028; P:GO:0055048; C:GO:00…	P:establishment of mitotic spindle orientation; C:Golgi membrane; P:microtubule bundle formation; F:structural molecule activity; C:nucleoplasm; C:cytosol; P:nucleus organization; F:protein C-terminus binding; C:nuclear matrix; C:extrinsic component of plasma membrane; C:dendrite; P:positive regulation of BMP signaling pathway; P:astral microtubule organization; P:positive regulation of microtubu…			Coil (COILS); Coil (COILS); Coil (COILS); Coil (COILS); Coil (COILS); Coil (COILS); Coil (COILS); Coil (COILS); Coil (COILS); Coil (COILS); Coil (COILS); Coil (COILS); Coil (COILS); Coil (COILS); Coil (COILS); mobidb-lite (MOBIDB_LITE); mobidb-lite (MOBIDB_LITE); mobidb-lite (MOBIDB_LITE); mobidb-lite (MOBIDB_LITE); mobidb-lite (MOBIDB_LITE); mobidb-lite (MOBIDB_LITE); mobidb-lite (MOBIDB_LITE); …	C:GO:0000139	C:Golgi membrane	K16808	NUMA1; nuclear mitotic apparatus protein 1	nuclear mitotic apparatus protein 1
TRINITY_DN118711_c1_g1_i8	6448	---NA---									Coil (COILS); Coil (COILS); Coil (COILS); Coil (COILS); Coil (COILS); Coil (COILS); Coil (COILS); Coil (COILS); Coil (COILS); Coil (COILS); Coil (COILS); Coil (COILS); Coil (COILS); Coil (COILS); Coil (COILS); mobidb-lite (MOBIDB_LITE); mobidb-lite (MOBIDB_LITE); PTHR34491 (PANTHER); SSF90257 (SUPERFAMILY)	no GO terms	no GO terms	--NA--	--NA--	0
TRINITY_DN117666_c0_g1_i4	5090	---NA---									Coil (COILS); Coil (COILS); Coil (COILS); Coil (COILS); Coil (COILS); Coil (COILS); Coil (COILS); Coil (COILS); Coil (COILS); Coil (COILS); Coil (COILS); Coil (COILS); Coil (COILS); Coil (COILS); Coil (COILS); mobidb-lite (MOBIDB_LITE); mobidb-lite (MOBIDB_LITE)	no GO terms	no GO terms	--NA--	--NA--	Membrane associated protein-like protein
TRINITY_DN121123_c2_g1_i1	4375	---NA---									Coil (COILS); Coil (COILS); Coil (COILS); Coil (COILS); Coil (COILS); Coil (COILS); Coil (COILS); Coil (COILS); Coil (COILS); Coil (COILS); Coil (COILS); Coil (COILS); Coil (COILS); Coil (COILS); Coil (COILS); mobidb-lite (MOBIDB_LITE); mobidb-lite (MOBIDB_LITE); mobidb-lite (MOBIDB_LITE); SIGNAL_PEPTIDE_H_REGION (PHOBIUS); SIGNAL_PEPTIDE (PHOBIUS); SIGNAL_PEPTIDE_N_REGION (PHOBIUS); NON_CYTOPLAS…	no GO terms	no GO terms	--NA--	--NA--	Membrane associated protein-like protein
TRINITY_DN114981_c1_g6_i3	3684	---NA---									Coil (COILS); Coil (COILS); Coil (COILS); Coil (COILS); Coil (COILS); Coil (COILS); Coil (COILS); Coil (COILS); Coil (COILS); Coil (COILS); Coil (COILS); Coil (COILS); Coil (COILS); Coil (COILS); Coil (COILS); mobidb-lite (MOBIDB_LITE); mobidb-lite (MOBIDB_LITE); mobidb-lite (MOBIDB_LITE); mobidb-lite (MOBIDB_LITE); mobidb-lite (MOBIDB_LITE); mobidb-lite (MOBIDB_LITE); mobidb-lite (MOBIDB_LITE); …	no GO terms	no GO terms	--NA--	--NA--	Membrane associated protein-like protein
TRINITY_DN107935_c0_g7_i2	2736	A0A1Q9EIU0_SYMMIUncharacterized protein OS=Symbiodinium microadriaticum OX=2951 GN=AK812_SmicGene9378 PE=4 SV=1	1	8.8e-15	75						Coil (COILS); Coil (COILS); Coil (COILS); Coil (COILS); Coil (COILS); Coil (COILS); Coil (COILS); Coil (COILS); Coil (COILS); Coil (COILS); Coil (COILS); Coil (COILS); Coil (COILS); Coil (COILS); Coil (COILS); mobidb-lite (MOBIDB_LITE); mobidb-lite (MOBIDB_LITE); mobidb-lite (MOBIDB_LITE); mobidb-lite (MOBIDB_LITE); PTHR34491 (PANTHER)	no GO terms	no GO terms	K10352	MYH; myosin heavy chain	kinesin K39
TRINITY_DN105414_c0_g9_i1	3704	---NA---				1	F:GO:0005515	F:protein binding			Coil (COILS); Coil (COILS); Coil (COILS); Coil (COILS); Coil (COILS); Coil (COILS); Coil (COILS); Coil (COILS); Coil (COILS); Coil (COILS); Coil (COILS); Coil (COILS); Coil (COILS); Coil (COILS); IPR001478 (SMART); G3DSA:2.30.42.10 (GENE3D); IPR001478 (PFAM); mobidb-lite (MOBIDB_LITE); mobidb-lite (MOBIDB_LITE); mobidb-lite (MOBIDB_LITE); mobidb-lite (MOBIDB_LITE); mobidb-lite (MOBIDB_LITE); mobi…	F:GO:0005515	F:protein binding	--NA--	--NA--	---NA---
TRINITY_DN108555_c3_g5_i2	3621	A0A1Q9DKT6_SYMMIKinesin-like protein KIF21A OS=Symbiodinium microadriaticum OX=2951 GN=Kif21a PE=3 SV=1	20	3.4e-163	62.11	27	P:GO:0003279; P:GO:0003351; F:GO:0003777; F:GO:0005524; C:GO:0005737; C:GO:0005871; C:GO:0005874; P:GO:0006810; P:GO:0007018; P:GO:0007368; F:GO:0008017; F:GO:0008574; F:GO:0016887; P:GO:0021591; P:GO:0022607; C:GO:0035301; P:GO:0035845; P:GO:0035904; C:GO:0036064; F:GO:0042802; C:GO:0045298; P:GO:0045879; P:GO:0045880; P:GO:0060271; P:GO:0060976; C:GO:0097542	P:cardiac septum development; P:epithelial cilium movement involved in extracellular fluid movement; F:microtubule motor activity; F:ATP binding; C:cytoplasm; C:kinesin complex; C:microtubule; P:transport; P:microtubule-based movement; P:determination of left/right symmetry; F:microtubule binding; F:ATP-dependent microtubule motor activity, plus-end-directed; F:ATPase activity; P:ventricular syst…	EC:3.6.1.3; EC:3.6.1.15	Adenosinetriphosphatase; Nucleoside-triphosphate phosphatase	Coil (COILS); Coil (COILS); Coil (COILS); Coil (COILS); Coil (COILS); Coil (COILS); Coil (COILS); Coil (COILS); Coil (COILS); Coil (COILS); Coil (COILS); Coil (COILS); Coil (COILS); Coil (COILS); IPR001752 (PRINTS); IPR001752 (SMART); IPR001752 (PFAM); IPR036961 (G3DSA:3.40.850.GENE3D); mobidb-lite (MOBIDB_LITE); mobidb-lite (MOBIDB_LITE); mobidb-lite (MOBIDB_LITE); mobidb-lite (MOBIDB_LITE); mob…	F:GO:0003777; F:GO:0005524; P:GO:0007018; F:GO:0008017	F:microtubule motor activity; F:ATP binding; P:microtubule-based movement; F:microtubule binding	K10395	KIF4_21_27; kinesin family member 4/21/27	KISc
TRINITY_DN116215_c1_g3_i2	4704	A0A1Q9DZF9_SYMMIHyaluronan mediated motility receptor OS=Symbiodinium microadriaticum OX=2951 GN=Hmmr PE=4 SV=1	2	1.2e-27	49.03	6	F:GO:0005540; C:GO:0005813; C:GO:0005829; C:GO:0005886; P:GO:0010389; P:GO:0030214	F:hyaluronic acid binding; C:centrosome; C:cytosol; C:plasma membrane; P:regulation of G2/M transition of mitotic cell cycle; P:hyaluronan catabolic process			Coil (COILS); Coil (COILS); Coil (COILS); Coil (COILS); Coil (COILS); Coil (COILS); Coil (COILS); Coil (COILS); Coil (COILS); Coil (COILS); Coil (COILS); Coil (COILS); Coil (COILS); Coil (COILS); IPR031794 (PFAM); mobidb-lite (MOBIDB_LITE); mobidb-lite (MOBIDB_LITE); mobidb-lite (MOBIDB_LITE); mobidb-lite (MOBIDB_LITE); mobidb-lite (MOBIDB_LITE); mobidb-lite (MOBIDB_LITE); mobidb-lite (MOBIDB_LIT…	no GO terms	no GO terms	--NA--	--NA--	conserved hypothetical protein
TRINITY_DN114496_c1_g3_i1	5955	A0A1Q9CA15_SYMMIalpha-1,2-Mannosidase OS=Symbiodinium microadriaticum OX=2951 GN=Man1a1 PE=3 SV=1	20	6.6e-132	58.23	8	F:GO:0005509; F:GO:0016740; F:GO:0016787; P:GO:0034641; P:GO:0044238; P:GO:0044260; F:GO:0097159; F:GO:1901363	F:calcium ion binding; F:transferase activity; F:hydrolase activity; P:cellular nitrogen compound metabolic process; P:primary metabolic process; P:cellular macromolecule metabolic process; F:organic cyclic compound binding; F:heterocyclic compound binding			Coil (COILS); Coil (COILS); Coil (COILS); Coil (COILS); Coil (COILS); Coil (COILS); Coil (COILS); Coil (COILS); Coil (COILS); Coil (COILS); Coil (COILS); Coil (COILS); Coil (COILS); Coil (COILS); mobidb-lite (MOBIDB_LITE); mobidb-lite (MOBIDB_LITE); IPR002048 (PROSITE_PROFILES)	F:GO:0005509	F:calcium ion binding	--NA--	--NA--	---NA---
TRINITY_DN114908_c0_g8_i2	3296	A0A1Q9CC39_SYMMIRibonuclease P protein subunit p25-like protein OS=Symbiodinium microadriaticum OX=2951 GN=RPP25L PE=4 SV=1	3	2e-21	44.96	3	F:GO:0003676; C:GO:0016020; C:GO:0016021	F:nucleic acid binding; C:membrane; C:integral component of membrane			Coil (COILS); Coil (COILS); Coil (COILS); Coil (COILS); Coil (COILS); Coil (COILS); Coil (COILS); Coil (COILS); Coil (COILS); Coil (COILS); Coil (COILS); Coil (COILS); Coil (COILS); Coil (COILS); mobidb-lite (MOBIDB_LITE); mobidb-lite (MOBIDB_LITE); mobidb-lite (MOBIDB_LITE); mobidb-lite (MOBIDB_LITE); mobidb-lite (MOBIDB_LITE); mobidb-lite (MOBIDB_LITE); mobidb-lite (MOBIDB_LITE); mobidb-lite (M…	no GO terms	no GO terms	--NA--	--NA--	Membrane associated protein-like protein
TRINITY_DN119817_c1_g1_i4	6582	---NA---									Coil (COILS); Coil (COILS); Coil (COILS); Coil (COILS); Coil (COILS); Coil (COILS); Coil (COILS); Coil (COILS); Coil (COILS); Coil (COILS); Coil (COILS); Coil (COILS); Coil (COILS); Coil (COILS); mobidb-lite (MOBIDB_LITE); mobidb-lite (MOBIDB_LITE); mobidb-lite (MOBIDB_LITE); mobidb-lite (MOBIDB_LITE); mobidb-lite (MOBIDB_LITE); mobidb-lite (MOBIDB_LITE); PTHR23202 (PANTHER)	no GO terms	no GO terms	--NA--	--NA--	---NA---
TRINITY_DN119826_c1_g1_i1	4443	---NA---									Coil (COILS); Coil (COILS); Coil (COILS); Coil (COILS); Coil (COILS); Coil (COILS); Coil (COILS); Coil (COILS); Coil (COILS); Coil (COILS); Coil (COILS); Coil (COILS); Coil (COILS); Coil (COILS); mobidb-lite (MOBIDB_LITE); mobidb-lite (MOBIDB_LITE); mobidb-lite (MOBIDB_LITE); mobidb-lite (MOBIDB_LITE); mobidb-lite (MOBIDB_LITE)	no GO terms	no GO terms	--NA--	--NA--	Inherit from NOG: KH domain containing 3-like, subcortical maternal complex member
TRINITY_DN106705_c0_g1_i4	2866	---NA---									Coil (COILS); Coil (COILS); Coil (COILS); Coil (COILS); Coil (COILS); Coil (COILS); Coil (COILS); Coil (COILS); Coil (COILS); Coil (COILS); Coil (COILS); Coil (COILS); Coil (COILS); Coil (COILS); mobidb-lite (MOBIDB_LITE); mobidb-lite (MOBIDB_LITE); mobidb-lite (MOBIDB_LITE); mobidb-lite (MOBIDB_LITE); mobidb-lite (MOBIDB_LITE); mobidb-lite (MOBIDB_LITE); mobidb-lite (MOBIDB_LITE); mobidb-lite (M…	no GO terms	no GO terms	--NA--	--NA--	---NA---
TRINITY_DN108346_c0_g3_i1	2266	---NA---									Coil (COILS); Coil (COILS); Coil (COILS); Coil (COILS); Coil (COILS); Coil (COILS); Coil (COILS); Coil (COILS); Coil (COILS); Coil (COILS); Coil (COILS); Coil (COILS); Coil (COILS); Coil (COILS); mobidb-lite (MOBIDB_LITE); mobidb-lite (MOBIDB_LITE); mobidb-lite (MOBIDB_LITE); mobidb-lite (MOBIDB_LITE); mobidb-lite (MOBIDB_LITE); mobidb-lite (MOBIDB_LITE); mobidb-lite (MOBIDB_LITE); mobidb-lite (M…	no GO terms	no GO terms	--NA--	--NA--	kinesin K39
TRINITY_DN106652_c1_g1_i4	3736	---NA---									Coil (COILS); Coil (COILS); Coil (COILS); Coil (COILS); Coil (COILS); Coil (COILS); Coil (COILS); Coil (COILS); Coil (COILS); Coil (COILS); Coil (COILS); Coil (COILS); Coil (COILS); Coil (COILS); mobidb-lite (MOBIDB_LITE); mobidb-lite (MOBIDB_LITE); NON_CYTOPLASMIC_DOMAIN (PHOBIUS); TRANSMEMBRANE (PHOBIUS); CYTOPLASMIC_DOMAIN (PHOBIUS)	no GO terms	no GO terms	--NA--	--NA--	Involved in targeting and insertion of nascent membrane proteins into the cytoplasmic membrane. Acts as a receptor for the complex formed by the signal recognition particle (SRP) and the ribosome-nascent chain (RNC). Interaction with SRP-RNC leads to the transfer of the RNC complex to the Sec translocase for insertion into the membrane, the hydrolysis of GTP by both Ffh and FtsY, and the dissocia…
TRINITY_DN117462_c1_g1_i1	3319	A0A1Q9F0S5_SYMMINudix hydrolase 8 OS=Symbiodinium microadriaticum OX=2951 GN=NUDT8 PE=4 SV=1	20	1.6e-15	54.49	10	C:GO:0005813; C:GO:0005814; P:GO:0007099; F:GO:0008022; P:GO:0010457; C:GO:0016020; C:GO:0016021; F:GO:0016787; P:GO:1902857; P:GO:1904951	C:centrosome; C:centriole; P:centriole replication; F:protein C-terminus binding; P:centriole-centriole cohesion; C:membrane; C:integral component of membrane; F:hydrolase activity; P:positive regulation of non-motile cilium assembly; P:positive regulation of establishment of protein localization			Coil (COILS); Coil (COILS); Coil (COILS); Coil (COILS); Coil (COILS); Coil (COILS); Coil (COILS); Coil (COILS); Coil (COILS); Coil (COILS); Coil (COILS); Coil (COILS); Coil (COILS); Coil (COILS); mobidb-lite (MOBIDB_LITE); mobidb-lite (MOBIDB_LITE); PTHR20544 (PANTHER)	no GO terms	no GO terms	--NA--	--NA--	conserved hypothetical protein
TRINITY_DN120754_c0_g1_i1	3026	A0A1Q9CC39_SYMMIRibonuclease P protein subunit p25-like protein OS=Symbiodinium microadriaticum OX=2951 GN=RPP25L PE=4 SV=1	3	1.7e-43	57.62	3	F:GO:0003676; C:GO:0016020; C:GO:0016021	F:nucleic acid binding; C:membrane; C:integral component of membrane			Coil (COILS); Coil (COILS); Coil (COILS); Coil (COILS); Coil (COILS); Coil (COILS); Coil (COILS); Coil (COILS); Coil (COILS); Coil (COILS); Coil (COILS); Coil (COILS); Coil (COILS); Coil (COILS); PTHR34491:SF9 (PANTHER); PTHR34491 (PANTHER)	no GO terms	no GO terms	--NA--	--NA--	conserved hypothetical protein
TRINITY_DN119918_c1_g7_i2	6609	A0A1Q9CA15_SYMMIalpha-1,2-Mannosidase OS=Symbiodinium microadriaticum OX=2951 GN=Man1a1 PE=3 SV=1	20	1.1e-193	55.4	8	F:GO:0005509; C:GO:0016021; F:GO:0016787; P:GO:0034641; P:GO:0044238; P:GO:0044260; F:GO:0097159; F:GO:1901363	F:calcium ion binding; C:integral component of membrane; F:hydrolase activity; P:cellular nitrogen compound metabolic process; P:primary metabolic process; P:cellular macromolecule metabolic process; F:organic cyclic compound binding; F:heterocyclic compound binding			Coil (COILS); Coil (COILS); Coil (COILS); Coil (COILS); Coil (COILS); Coil (COILS); Coil (COILS); Coil (COILS); Coil (COILS); Coil (COILS); Coil (COILS); Coil (COILS); Coil (COILS); G3DSA:1.10.238.10 (GENE3D); mobidb-lite (MOBIDB_LITE); mobidb-lite (MOBIDB_LITE); IPR018247 (PROSITE_PATTERNS); IPR002048 (PROSITE_PROFILES); IPR002048 (PROSITE_PROFILES); IPR011992 (SUPERFAMILY)	F:GO:0005509	F:calcium ion binding	--NA--	--NA--	---NA---
TRINITY_DN120132_c2_g3_i1	6318	A0A1Q9CA15_SYMMIalpha-1,2-Mannosidase OS=Symbiodinium microadriaticum OX=2951 GN=Man1a1 PE=3 SV=1	20	3.3e-190	53.5	6	F:GO:0005509; P:GO:0006807; F:GO:0016740; F:GO:0016787; P:GO:0044238; P:GO:0044260	F:calcium ion binding; P:nitrogen compound metabolic process; F:transferase activity; F:hydrolase activity; P:primary metabolic process; P:cellular macromolecule metabolic process			Coil (COILS); Coil (COILS); Coil (COILS); Coil (COILS); Coil (COILS); Coil (COILS); Coil (COILS); Coil (COILS); Coil (COILS); Coil (COILS); Coil (COILS); Coil (COILS); Coil (COILS); G3DSA:1.10.238.10 (GENE3D); mobidb-lite (MOBIDB_LITE); mobidb-lite (MOBIDB_LITE); mobidb-lite (MOBIDB_LITE); mobidb-lite (MOBIDB_LITE); mobidb-lite (MOBIDB_LITE); IPR018247 (PROSITE_PATTERNS); IPR002048 (PROSITE_PROFI…	F:GO:0005509	F:calcium ion binding	--NA--	--NA--	---NA---
TRINITY_DN111803_c0_g2_i1	3304	A0A1Q9EAB5_SYMMISynaptotagmin-2 OS=Symbiodinium microadriaticum OX=2951 GN=SYT2 PE=4 SV=1	20	2.3e-25	52.84	1	F:GO:0005488	F:binding			Coil (COILS); Coil (COILS); Coil (COILS); Coil (COILS); Coil (COILS); Coil (COILS); Coil (COILS); Coil (COILS); Coil (COILS); Coil (COILS); Coil (COILS); Coil (COILS); Coil (COILS); IPR000008 (SMART); IPR035892 (G3DSA:2.60.40.GENE3D); IPR000008 (PFAM); mobidb-lite (MOBIDB_LITE); mobidb-lite (MOBIDB_LITE); mobidb-lite (MOBIDB_LITE); mobidb-lite (MOBIDB_LITE); mobidb-lite (MOBIDB_LITE); mobidb-lite…	no GO terms	no GO terms	--NA--	--NA--	Orthopoxvirus protein of unknown function (DUF830)
TRINITY_DN117588_c0_g1_i4	6358	A0A1Q9EIT1_SYMMIAbnormal spindle-like microcephaly-associated protein OS=Symbiodinium microadriaticum OX=2951 GN=ASPM PE=4 SV=1	5	2.3e-26	57.79	1	F:GO:0005515	F:protein binding			Coil (COILS); Coil (COILS); Coil (COILS); Coil (COILS); Coil (COILS); Coil (COILS); Coil (COILS); Coil (COILS); Coil (COILS); Coil (COILS); Coil (COILS); Coil (COILS); Coil (COILS); IPR001452 (SMART); IPR001202 (SMART); G3DSA:2.20.70.10 (GENE3D); G3DSA:2.30.30.40 (GENE3D); mobidb-lite (MOBIDB_LITE); mobidb-lite (MOBIDB_LITE); mobidb-lite (MOBIDB_LITE); mobidb-lite (MOBIDB_LITE); mobidb-lite (MOBI…	F:GO:0005515	F:protein binding	--NA--	--NA--	0
TRINITY_DN112722_c0_g7_i1	4153	C5LH85_PERM5DNA repair protein RAD50, putative OS=Perkinsus marinus (strain ATCC 50983 / TXsc) OX=423536 GN=Pmar_PMAR017308 PE=4 SV=1	20	1.4e-152	48.6	24	P:GO:0000722; P:GO:0000723; P:GO:0000724; C:GO:0000784; C:GO:0000790; C:GO:0000794; F:GO:0003691; F:GO:0004017; C:GO:0005737; P:GO:0006281; P:GO:0007004; P:GO:0007131; P:GO:0016233; P:GO:0016310; F:GO:0016887; C:GO:0030870; P:GO:0032508; C:GO:0035861; F:GO:0043047; P:GO:0046940; F:GO:0051880; P:GO:0070192; P:GO:0090305	P:telomere maintenance via recombination; P:telomere maintenance; P:double-strand break repair via homologous recombination; C:nuclear chromosome, telomeric region; C:nuclear chromatin; C:condensed nuclear chromosome; F:double-stranded telomeric DNA binding; F:adenylate kinase activity; C:cytoplasm; P:DNA repair; P:telomere maintenance via telomerase; P:reciprocal meiotic recombination; P:telomer…			Coil (COILS); Coil (COILS); Coil (COILS); Coil (COILS); Coil (COILS); Coil (COILS); Coil (COILS); Coil (COILS); Coil (COILS); Coil (COILS); Coil (COILS); Coil (COILS); Coil (COILS); IPR004584 (TIGRFAM); IPR038729 (PFAM); G3DSA:3.40.50.300 (GENE3D); mobidb-lite (MOBIDB_LITE); PTHR18867 (PANTHER); cd03240 (CDD); cd03240 (CDD); IPR027417 (SUPERFAMILY)	P:GO:0000723; C:GO:0005634; P:GO:0006281; F:GO:0016887; C:GO:0030870	P:telomere maintenance; C:nucleus; P:DNA repair; F:ATPase activity; C:Mre11 complex	--NA--	--NA--	DNA repair protein Rad50
TRINITY_DN77725_c0_g1_i1	2865	A0A1Q9CC39_SYMMIRibonuclease P protein subunit p25-like protein OS=Symbiodinium microadriaticum OX=2951 GN=RPP25L PE=4 SV=1	3	1.2e-22	45.21	3	F:GO:0003676; C:GO:0016020; C:GO:0016021	F:nucleic acid binding; C:membrane; C:integral component of membrane			Coil (COILS); Coil (COILS); Coil (COILS); Coil (COILS); Coil (COILS); Coil (COILS); Coil (COILS); Coil (COILS); Coil (COILS); Coil (COILS); Coil (COILS); Coil (COILS); Coil (COILS); mobidb-lite (MOBIDB_LITE)	no GO terms	no GO terms	--NA--	--NA--	Membrane associated protein-like protein
TRINITY_DN117760_c0_g2_i1	3151	A0A0M0K1I6_9EUKACoiled coil flagellar protein OS=Chrysochromulina sp. CCMP291 OX=1460289 GN=Ctob_009394 PE=4 SV=1	20	9.1e-165	50.99	1	C:GO:0005814	C:centriole			Coil (COILS); Coil (COILS); Coil (COILS); Coil (COILS); Coil (COILS); Coil (COILS); Coil (COILS); Coil (COILS); Coil (COILS); Coil (COILS); Coil (COILS); Coil (COILS); Coil (COILS); mobidb-lite (MOBIDB_LITE); mobidb-lite (MOBIDB_LITE); mobidb-lite (MOBIDB_LITE); PTHR32083 (PANTHER); PTHR32083:SF34 (PANTHER)	no GO terms	no GO terms	--NA--	--NA--	Coiled-coil domain containing 146
TRINITY_DN104803_c2_g2_i2	4102	A0A1Q9C6J1_SYMMIUncharacterized protein OS=Symbiodinium microadriaticum OX=2951 GN=AK812_SmicGene41319 PE=4 SV=1	2	2e-15	53.33	2	C:GO:0016020; C:GO:0016021	C:membrane; C:integral component of membrane			Coil (COILS); Coil (COILS); Coil (COILS); Coil (COILS); Coil (COILS); Coil (COILS); Coil (COILS); Coil (COILS); Coil (COILS); Coil (COILS); Coil (COILS); Coil (COILS); Coil (COILS); mobidb-lite (MOBIDB_LITE); mobidb-lite (MOBIDB_LITE); mobidb-lite (MOBIDB_LITE); mobidb-lite (MOBIDB_LITE); mobidb-lite (MOBIDB_LITE); mobidb-lite (MOBIDB_LITE); PTHR34491:SF9 (PANTHER); PTHR34491 (PANTHER)	no GO terms	no GO terms	--NA--	--NA--	---NA---
TRINITY_DN116999_c2_g1_i1	5552	A0A1Q9CPG2_SYMMIAlkylated DNA repair protein alkB-like 8 OS=Symbiodinium microadriaticum OX=2951 GN=alkbh8 PE=4 SV=1	20	1.2e-111	55.3	5	F:GO:0016787; P:GO:0034641; F:GO:0043167; P:GO:0044238; P:GO:0044260	F:hydrolase activity; P:cellular nitrogen compound metabolic process; F:ion binding; P:primary metabolic process; P:cellular macromolecule metabolic process			Coil (COILS); Coil (COILS); Coil (COILS); Coil (COILS); Coil (COILS); Coil (COILS); Coil (COILS); Coil (COILS); Coil (COILS); Coil (COILS); Coil (COILS); Coil (COILS); Coil (COILS); mobidb-lite (MOBIDB_LITE); mobidb-lite (MOBIDB_LITE); mobidb-lite (MOBIDB_LITE); mobidb-lite (MOBIDB_LITE)	no GO terms	no GO terms	--NA--	--NA--	---NA---
TRINITY_DN121184_c1_g1_i1	4476	A0A1Q9EUW4_SYMMIUncharacterized protein OS=Symbiodinium microadriaticum OX=2951 GN=AK812_SmicGene4994 PE=4 SV=1	1	3.5e-21	38						Coil (COILS); Coil (COILS); Coil (COILS); Coil (COILS); Coil (COILS); Coil (COILS); Coil (COILS); Coil (COILS); Coil (COILS); Coil (COILS); Coil (COILS); Coil (COILS); Coil (COILS); mobidb-lite (MOBIDB_LITE); mobidb-lite (MOBIDB_LITE); mobidb-lite (MOBIDB_LITE); mobidb-lite (MOBIDB_LITE); mobidb-lite (MOBIDB_LITE); mobidb-lite (MOBIDB_LITE); PTHR20544 (PANTHER)	no GO terms	no GO terms	--NA--	--NA--	centrosomal protein 135kDa
TRINITY_DN119473_c2_g1_i7	4311	A0A1Q9ESU5_SYMMIProtein HID1 OS=Symbiodinium microadriaticum OX=2951 GN=HID1 PE=4 SV=1	2	3.5e-10	62.68						Coil (COILS); Coil (COILS); Coil (COILS); Coil (COILS); Coil (COILS); Coil (COILS); Coil (COILS); Coil (COILS); Coil (COILS); Coil (COILS); Coil (COILS); Coil (COILS); Coil (COILS); mobidb-lite (MOBIDB_LITE); mobidb-lite (MOBIDB_LITE); mobidb-lite (MOBIDB_LITE); mobidb-lite (MOBIDB_LITE); mobidb-lite (MOBIDB_LITE); mobidb-lite (MOBIDB_LITE); mobidb-lite (MOBIDB_LITE); mobidb-lite (MOBIDB_LITE); m…	no GO terms	no GO terms	--NA--	--NA--	0
TRINITY_DN110565_c0_g3_i1	4037	---NA---									Coil (COILS); Coil (COILS); Coil (COILS); Coil (COILS); Coil (COILS); Coil (COILS); Coil (COILS); Coil (COILS); Coil (COILS); Coil (COILS); Coil (COILS); Coil (COILS); Coil (COILS); mobidb-lite (MOBIDB_LITE); mobidb-lite (MOBIDB_LITE); mobidb-lite (MOBIDB_LITE); mobidb-lite (MOBIDB_LITE); mobidb-lite (MOBIDB_LITE); mobidb-lite (MOBIDB_LITE); mobidb-lite (MOBIDB_LITE); mobidb-lite (MOBIDB_LITE); m…	no GO terms	no GO terms	--NA--	--NA--	kinesin K39
TRINITY_DN106650_c0_g1_i1	3924	---NA---									Coil (COILS); Coil (COILS); Coil (COILS); Coil (COILS); Coil (COILS); Coil (COILS); Coil (COILS); Coil (COILS); Coil (COILS); Coil (COILS); Coil (COILS); Coil (COILS); Coil (COILS); mobidb-lite (MOBIDB_LITE); mobidb-lite (MOBIDB_LITE); mobidb-lite (MOBIDB_LITE); PTHR34491 (PANTHER)	no GO terms	no GO terms	--NA--	--NA--	---NA---
TRINITY_DN107021_c0_g1_i1	3303	---NA---									Coil (COILS); Coil (COILS); Coil (COILS); Coil (COILS); Coil (COILS); Coil (COILS); Coil (COILS); Coil (COILS); Coil (COILS); Coil (COILS); Coil (COILS); Coil (COILS); Coil (COILS); mobidb-lite (MOBIDB_LITE); mobidb-lite (MOBIDB_LITE); mobidb-lite (MOBIDB_LITE); mobidb-lite (MOBIDB_LITE); mobidb-lite (MOBIDB_LITE); mobidb-lite (MOBIDB_LITE); mobidb-lite (MOBIDB_LITE); mobidb-lite (MOBIDB_LITE); m…	no GO terms	no GO terms	--NA--	--NA--	Kinesin family member
TRINITY_DN119478_c0_g1_i4	2773	---NA---									Coil (COILS); Coil (COILS); Coil (COILS); Coil (COILS); Coil (COILS); Coil (COILS); Coil (COILS); Coil (COILS); Coil (COILS); Coil (COILS); Coil (COILS); Coil (COILS); Coil (COILS); mobidb-lite (MOBIDB_LITE); mobidb-lite (MOBIDB_LITE); mobidb-lite (MOBIDB_LITE); mobidb-lite (MOBIDB_LITE); mobidb-lite (MOBIDB_LITE); mobidb-lite (MOBIDB_LITE); mobidb-lite (MOBIDB_LITE); mobidb-lite (MOBIDB_LITE); m…	no GO terms	no GO terms	--NA--	--NA--	conserved hypothetical protein
TRINITY_DN116815_c1_g6_i1	6588	A0A1Q9CA15_SYMMIalpha-1,2-Mannosidase OS=Symbiodinium microadriaticum OX=2951 GN=Man1a1 PE=3 SV=1	20	8.5e-173	56.5	6	F:GO:0005509; P:GO:0006807; F:GO:0016740; F:GO:0016787; P:GO:0044238; P:GO:0044260	F:calcium ion binding; P:nitrogen compound metabolic process; F:transferase activity; F:hydrolase activity; P:primary metabolic process; P:cellular macromolecule metabolic process			Coil (COILS); Coil (COILS); Coil (COILS); Coil (COILS); Coil (COILS); Coil (COILS); Coil (COILS); Coil (COILS); Coil (COILS); Coil (COILS); Coil (COILS); Coil (COILS); G3DSA:1.10.238.10 (GENE3D); mobidb-lite (MOBIDB_LITE); IPR018247 (PROSITE_PATTERNS); IPR002048 (PROSITE_PROFILES); IPR011992 (SUPERFAMILY)	F:GO:0005509	F:calcium ion binding	--NA--	--NA--	Monoglyceride lipase
TRINITY_DN119632_c5_g1_i4	5382	A0A1Q9D0D6_SYMMIUDP-N-acetylhexosamine pyrophosphorylase OS=Symbiodinium microadriaticum OX=2951 GN=Uap1 PE=4 SV=1	3	7.2e-29	55.94	1	F:GO:0005515	F:protein binding			Coil (COILS); Coil (COILS); Coil (COILS); Coil (COILS); Coil (COILS); Coil (COILS); Coil (COILS); Coil (COILS); Coil (COILS); Coil (COILS); Coil (COILS); Coil (COILS); IPR002110 (SMART); IPR036770 (G3DSA:1.25.40.GENE3D); IPR020683 (PFAM); mobidb-lite (MOBIDB_LITE); mobidb-lite (MOBIDB_LITE); mobidb-lite (MOBIDB_LITE); mobidb-lite (MOBIDB_LITE); mobidb-lite (MOBIDB_LITE); mobidb-lite (MOBIDB_LITE)…	F:GO:0005515	F:protein binding	--NA--	--NA--	to ankyrin 2,3 unc44, partial Hydra magnipapillata
TRINITY_DN109200_c1_g8_i1	3986	A0A261Y862_9FUNGStructural maintenance of chromosomes protein OS=Bifiguratus adelaidae OX=1938954 GN=BZG36_00272 PE=3 SV=1	20	9.5e-111	47.47	9	F:GO:0005215; F:GO:0005515; F:GO:0005524; C:GO:0005694; P:GO:0007059; P:GO:0007062; C:GO:0008278; C:GO:0009507; P:GO:0051276	F:transporter activity; F:protein binding; F:ATP binding; C:chromosome; P:chromosome segregation; P:sister chromatid cohesion; C:cohesin complex; C:chloroplast; P:chromosome organization			Coil (COILS); Coil (COILS); Coil (COILS); Coil (COILS); Coil (COILS); Coil (COILS); Coil (COILS); Coil (COILS); Coil (COILS); Coil (COILS); Coil (COILS); Coil (COILS); IPR010935 (SMART); G3DSA:1.20.1060.20 (GENE3D); G3DSA:3.40.50.300 (GENE3D); IPR024704 (PIRSF); G3DSA:3.30.70.1620 (GENE3D); IPR003395 (PFAM); IPR010935 (PFAM); mobidb-lite (MOBIDB_LITE); mobidb-lite (MOBIDB_LITE); PTHR18937 (PANTHE…	F:GO:0005515; F:GO:0005524; C:GO:0005694; P:GO:0051276	F:protein binding; F:ATP binding; C:chromosome; P:chromosome organization	K06636	SMC1; structural maintenance of chromosome 1	structural maintenance of chromosomes protein
TRINITY_DN114649_c1_g2_i3	3166	A0A1Q9DSK9_SYMMI3-isopropylmalate dehydratase OS=Symbiodinium microadriaticum OX=2951 GN=LEUA PE=3 SV=1	20	7.2e-45	59.51	7	F:GO:0003676; F:GO:0003861; P:GO:0009098; C:GO:0009316; C:GO:0016020; C:GO:0016021; P:GO:0016539	F:nucleic acid binding; F:3-isopropylmalate dehydratase activity; P:leucine biosynthetic process; C:3-isopropylmalate dehydratase complex; C:membrane; C:integral component of membrane; P:intein-mediated protein splicing			Coil (COILS); Coil (COILS); Coil (COILS); Coil (COILS); Coil (COILS); Coil (COILS); Coil (COILS); Coil (COILS); Coil (COILS); Coil (COILS); Coil (COILS); Coil (COILS); IPR039478 (PFAM); mobidb-lite (MOBIDB_LITE); mobidb-lite (MOBIDB_LITE); PTHR18870:SF9 (PANTHER); IPR029605 (PANTHER)	no GO terms	no GO terms	--NA--	--NA--	family with sequence similarity 184, member A
TRINITY_DN107021_c0_g3_i1	2864	A0A1Q9ENK2_SYMMICoiled-coil domain-containing protein 39 OS=Symbiodinium microadriaticum OX=2951 GN=CCDC39 PE=4 SV=1	20	9.8e-158	56.83	14	P:GO:0001947; P:GO:0003341; P:GO:0003356; C:GO:0005930; P:GO:0030317; P:GO:0030324; P:GO:0035469; P:GO:0036159; P:GO:0044458; P:GO:0060287; P:GO:0071907; P:GO:0071910	P:heart looping; P:cilium movement; P:regulation of cilium beat frequency; C:axoneme; P:flagellated sperm motility; P:lung development; P:determination of pancreatic left/right asymmetry; P:inner dynein arm assembly; P:motile cilium assembly; P:epithelial cilium movement involved in determination of left/right asymmetry; P:determination of digestive tract left/right asymmetry; P:determination of …			Coil (COILS); Coil (COILS); Coil (COILS); Coil (COILS); Coil (COILS); Coil (COILS); Coil (COILS); Coil (COILS); Coil (COILS); Coil (COILS); Coil (COILS); Coil (COILS); mobidb-lite (MOBIDB_LITE); mobidb-lite (MOBIDB_LITE); mobidb-lite (MOBIDB_LITE); IPR033290 (PANTHER)	P:GO:0003341; C:GO:0005930; P:GO:0036159	P:cilium movement; C:axoneme; P:inner dynein arm assembly	K23729	0	coiled-coil domain containing 39
TRINITY_DN107448_c1_g1_i1	5004	A0A1Q9C6J1_SYMMIUncharacterized protein OS=Symbiodinium microadriaticum OX=2951 GN=AK812_SmicGene41319 PE=4 SV=1	2	3.3e-20	45.39	2	C:GO:0016020; C:GO:0016021	C:membrane; C:integral component of membrane			Coil (COILS); Coil (COILS); Coil (COILS); Coil (COILS); Coil (COILS); Coil (COILS); Coil (COILS); Coil (COILS); Coil (COILS); Coil (COILS); Coil (COILS); Coil (COILS); mobidb-lite (MOBIDB_LITE); mobidb-lite (MOBIDB_LITE); mobidb-lite (MOBIDB_LITE); mobidb-lite (MOBIDB_LITE); mobidb-lite (MOBIDB_LITE); mobidb-lite (MOBIDB_LITE); mobidb-lite (MOBIDB_LITE); mobidb-lite (MOBIDB_LITE); mobidb-lite (MO…	no GO terms	no GO terms	--NA--	--NA--	Inherit from NOG: Viral A-type inclusion protein
TRINITY_DN114285_c0_g4_i1	3609	A0A1Q9EDB1_SYMMIUncharacterized protein OS=Symbiodinium microadriaticum OX=2951 GN=AK812_SmicGene11443 PE=4 SV=1	1	7.8e-19	52.74	2	C:GO:0016020; C:GO:0016021	C:membrane; C:integral component of membrane			Coil (COILS); Coil (COILS); Coil (COILS); Coil (COILS); Coil (COILS); Coil (COILS); Coil (COILS); Coil (COILS); Coil (COILS); Coil (COILS); Coil (COILS); Coil (COILS); mobidb-lite (MOBIDB_LITE); mobidb-lite (MOBIDB_LITE); mobidb-lite (MOBIDB_LITE); mobidb-lite (MOBIDB_LITE); mobidb-lite (MOBIDB_LITE); mobidb-lite (MOBIDB_LITE); mobidb-lite (MOBIDB_LITE); mobidb-lite (MOBIDB_LITE); mobidb-lite (MO…	no GO terms	no GO terms	--NA--	--NA--	kinesin K39
TRINITY_DN115012_c0_g3_i1	4961	A0A1Q9EQI2_SYMMIUncharacterized protein OS=Symbiodinium microadriaticum OX=2951 GN=AK812_SmicGene6754 PE=4 SV=1	1	2.1e-14	41.71	1	F:GO:0046872	F:metal ion binding			Coil (COILS); Coil (COILS); Coil (COILS); Coil (COILS); Coil (COILS); Coil (COILS); Coil (COILS); Coil (COILS); Coil (COILS); Coil (COILS); Coil (COILS); Coil (COILS); mobidb-lite (MOBIDB_LITE); mobidb-lite (MOBIDB_LITE); mobidb-lite (MOBIDB_LITE); mobidb-lite (MOBIDB_LITE); mobidb-lite (MOBIDB_LITE); mobidb-lite (MOBIDB_LITE); mobidb-lite (MOBIDB_LITE); mobidb-lite (MOBIDB_LITE); mobidb-lite (MO…	no GO terms	no GO terms	--NA--	--NA--	kinesin K39
TRINITY_DN113650_c3_g2_i2	3857	---NA---									Coil (COILS); Coil (COILS); Coil (COILS); Coil (COILS); Coil (COILS); Coil (COILS); Coil (COILS); Coil (COILS); Coil (COILS); Coil (COILS); Coil (COILS); Coil (COILS); mobidb-lite (MOBIDB_LITE); mobidb-lite (MOBIDB_LITE); mobidb-lite (MOBIDB_LITE); mobidb-lite (MOBIDB_LITE); mobidb-lite (MOBIDB_LITE)	no GO terms	no GO terms	--NA--	--NA--	---NA---
TRINITY_DN105407_c3_g7_i1	3661	---NA---									Coil (COILS); Coil (COILS); Coil (COILS); Coil (COILS); Coil (COILS); Coil (COILS); Coil (COILS); Coil (COILS); Coil (COILS); Coil (COILS); Coil (COILS); Coil (COILS); mobidb-lite (MOBIDB_LITE); mobidb-lite (MOBIDB_LITE); mobidb-lite (MOBIDB_LITE); mobidb-lite (MOBIDB_LITE); mobidb-lite (MOBIDB_LITE); mobidb-lite (MOBIDB_LITE); mobidb-lite (MOBIDB_LITE); mobidb-lite (MOBIDB_LITE); mobidb-lite (MO…	no GO terms	no GO terms	--NA--	--NA--	---NA---
TRINITY_DN110401_c3_g1_i9	3523	A0A1Q9E9A5_SYMMIUncharacterized protein OS=Symbiodinium microadriaticum OX=2951 GN=AK812_SmicGene13016 PE=4 SV=1	2	4.2e-09	46.36						Coil (COILS); Coil (COILS); Coil (COILS); Coil (COILS); Coil (COILS); Coil (COILS); Coil (COILS); Coil (COILS); Coil (COILS); Coil (COILS); Coil (COILS); Coil (COILS); mobidb-lite (MOBIDB_LITE); mobidb-lite (MOBIDB_LITE); mobidb-lite (MOBIDB_LITE); mobidb-lite (MOBIDB_LITE); mobidb-lite (MOBIDB_LITE)	no GO terms	no GO terms	--NA--	--NA--	conserved hypothetical protein
TRINITY_DN101977_c0_g1_i2	3292	---NA---									Coil (COILS); Coil (COILS); Coil (COILS); Coil (COILS); Coil (COILS); Coil (COILS); Coil (COILS); Coil (COILS); Coil (COILS); Coil (COILS); Coil (COILS); Coil (COILS); mobidb-lite (MOBIDB_LITE); mobidb-lite (MOBIDB_LITE); mobidb-lite (MOBIDB_LITE); mobidb-lite (MOBIDB_LITE); mobidb-lite (MOBIDB_LITE); mobidb-lite (MOBIDB_LITE); mobidb-lite (MOBIDB_LITE); mobidb-lite (MOBIDB_LITE); mobidb-lite (MO…	no GO terms	no GO terms	--NA--	--NA--	Inherit from euNOG: membrane associated protein
TRINITY_DN117497_c3_g1_i2	3197	---NA---									Coil (COILS); Coil (COILS); Coil (COILS); Coil (COILS); Coil (COILS); Coil (COILS); Coil (COILS); Coil (COILS); Coil (COILS); Coil (COILS); Coil (COILS); Coil (COILS); mobidb-lite (MOBIDB_LITE); mobidb-lite (MOBIDB_LITE); mobidb-lite (MOBIDB_LITE); mobidb-lite (MOBIDB_LITE); mobidb-lite (MOBIDB_LITE); PTHR43939 (PANTHER)	no GO terms	no GO terms	--NA--	--NA--	---NA---
TRINITY_DN114719_c0_g3_i1	2868	---NA---									Coil (COILS); Coil (COILS); Coil (COILS); Coil (COILS); Coil (COILS); Coil (COILS); Coil (COILS); Coil (COILS); Coil (COILS); Coil (COILS); Coil (COILS); Coil (COILS); mobidb-lite (MOBIDB_LITE); mobidb-lite (MOBIDB_LITE); mobidb-lite (MOBIDB_LITE); mobidb-lite (MOBIDB_LITE); mobidb-lite (MOBIDB_LITE)	no GO terms	no GO terms	--NA--	--NA--	---NA---
TRINITY_DN113946_c3_g2_i2	2332	---NA---									Coil (COILS); Coil (COILS); Coil (COILS); Coil (COILS); Coil (COILS); Coil (COILS); Coil (COILS); Coil (COILS); Coil (COILS); Coil (COILS); Coil (COILS); Coil (COILS); mobidb-lite (MOBIDB_LITE); mobidb-lite (MOBIDB_LITE); mobidb-lite (MOBIDB_LITE); mobidb-lite (MOBIDB_LITE); mobidb-lite (MOBIDB_LITE); mobidb-lite (MOBIDB_LITE); mobidb-lite (MOBIDB_LITE); mobidb-lite (MOBIDB_LITE); mobidb-lite (MO…	no GO terms	no GO terms	--NA--	--NA--	kinetoplast-associated protein-like protein
TRINITY_DN106365_c2_g3_i1	2929	A0A1Q9DKC7_SYMMICoiled-coil domain-containing protein 40 OS=Symbiodinium microadriaticum OX=2951 GN=Ccdc40 PE=4 SV=1	20	2e-267	53.04	2	C:GO:0016021; P:GO:0035082	C:integral component of membrane; P:axoneme assembly			Coil (COILS); Coil (COILS); Coil (COILS); Coil (COILS); Coil (COILS); Coil (COILS); Coil (COILS); Coil (COILS); Coil (COILS); Coil (COILS); Coil (COILS); Coil (COILS); PF08647 (PFAM); mobidb-lite (MOBIDB_LITE); mobidb-lite (MOBIDB_LITE); IPR037386 (PANTHER)	P:GO:0035082	P:axoneme assembly	K23730	0	coiled-coil domain containing 40
TRINITY_DN113597_c1_g1_i2	3252	A0A1Q9D0J7_SYMMIPentatricopeptide repeat-containing protein, mitochondrial OS=Symbiodinium microadriaticum OX=2951 GN=AK812_SmicGene29927 PE=4 SV=1	5	1.2e-111	55.89	9	F:GO:0004842; F:GO:0005524; P:GO:0006520; C:GO:0016020; C:GO:0016021; P:GO:0016567; F:GO:0016740; F:GO:0016887; P:GO:0055114	F:ubiquitin-protein transferase activity; F:ATP binding; P:cellular amino acid metabolic process; C:membrane; C:integral component of membrane; P:protein ubiquitination; F:transferase activity; F:ATPase activity; P:oxidation-reduction process			Coil (COILS); Coil (COILS); Coil (COILS); Coil (COILS); Coil (COILS); Coil (COILS); Coil (COILS); Coil (COILS); Coil (COILS); Coil (COILS); Coil (COILS); Coil (COILS); PTHR23202 (PANTHER); PTHR23202:SF27 (PANTHER)	no GO terms	no GO terms	--NA--	--NA--	---NA---
TRINITY_DN116887_c2_g4_i1	4798	A0A1Q9EZ44_SYMMIZinc transporter ZupT OS=Symbiodinium microadriaticum OX=2951 GN=zupT PE=4 SV=1	18	4.1e-68	42.99	7	F:GO:0005524; P:GO:0006605; P:GO:0006817; F:GO:0015075; F:GO:0015318; C:GO:0016020; P:GO:0055085	F:ATP binding; P:protein targeting; P:phosphate ion transport; F:ion transmembrane transporter activity; F:inorganic molecular entity transmembrane transporter activity; C:membrane; P:transmembrane transport			Coil (COILS); Coil (COILS); Coil (COILS); Coil (COILS); Coil (COILS); Coil (COILS); Coil (COILS); Coil (COILS); Coil (COILS); Coil (COILS); Coil (COILS); G3DSA:3.40.50.300 (GENE3D); G3DSA:3.40.50.300 (GENE3D); mobidb-lite (MOBIDB_LITE); mobidb-lite (MOBIDB_LITE); mobidb-lite (MOBIDB_LITE); IPR000185 (PANTHER); IPR014018 (PROSITE_PROFILES); cd00046 (CDD); IPR027417 (SUPERFAMILY)	F:GO:0005524; P:GO:0006605; P:GO:0006886	F:ATP binding; P:protein targeting; P:intracellular protein transport	--NA--	--NA--	0
TRINITY_DN118696_c2_g3_i3	2891	---NA---				1	F:GO:0005515	F:protein binding			Coil (COILS); Coil (COILS); Coil (COILS); Coil (COILS); Coil (COILS); Coil (COILS); Coil (COILS); Coil (COILS); Coil (COILS); Coil (COILS); Coil (COILS); IPR000048 (SMART); mobidb-lite (MOBIDB_LITE); mobidb-lite (MOBIDB_LITE); mobidb-lite (MOBIDB_LITE); mobidb-lite (MOBIDB_LITE); mobidb-lite (MOBIDB_LITE); mobidb-lite (MOBIDB_LITE); mobidb-lite (MOBIDB_LITE); mobidb-lite (MOBIDB_LITE); mobidb-lit…	F:GO:0005515	F:protein binding	--NA--	--NA--	Inherit from KOG: Notch ligand involved in the mediation of Notch signaling (By similarity)
TRINITY_DN114148_c0_g5_i2	5449	A0A1Q9CZ17_SYMMIPutative calcium-binding protein CML10 OS=Symbiodinium microadriaticum OX=2951 GN=CML10 PE=4 SV=1	11	6.2e-52	54.54	1	F:GO:0005509	F:calcium ion binding			Coil (COILS); Coil (COILS); Coil (COILS); Coil (COILS); Coil (COILS); Coil (COILS); Coil (COILS); Coil (COILS); Coil (COILS); Coil (COILS); Coil (COILS); IPR002048 (SMART); IPR002048 (PFAM); G3DSA:1.10.238.10 (GENE3D); G3DSA:1.10.238.10 (GENE3D); mobidb-lite (MOBIDB_LITE); mobidb-lite (MOBIDB_LITE); mobidb-lite (MOBIDB_LITE); mobidb-lite (MOBIDB_LITE); mobidb-lite (MOBIDB_LITE); mobidb-lite (MOBI…	F:GO:0005509	F:calcium ion binding	--NA--	--NA--	kinetoplast-associated protein-like protein
TRINITY_DN118425_c2_g1_i3	3494	A0A075C4H4_CRYCOStructural maintenance of chromosomes protein OS=Crypthecodinium cohnii OX=2866 GN=SMC2 PE=2 SV=1	20	7.6e-306	61.51	7	C:GO:0000796; F:GO:0005215; F:GO:0005515; F:GO:0005524; C:GO:0005634; C:GO:0005694; P:GO:0051276	C:condensin complex; F:transporter activity; F:protein binding; F:ATP binding; C:nucleus; C:chromosome; P:chromosome organization			Coil (COILS); Coil (COILS); Coil (COILS); Coil (COILS); Coil (COILS); Coil (COILS); Coil (COILS); Coil (COILS); Coil (COILS); Coil (COILS); Coil (COILS); IPR010935 (SMART); G3DSA:3.40.50.300 (GENE3D); IPR024704 (PIRSF); IPR010935 (PFAM); G3DSA:1.20.1060.20 (GENE3D); G3DSA:3.30.70.1620 (GENE3D); IPR003395 (PFAM); G3DSA:3.40.50.300 (GENE3D); mobidb-lite (MOBIDB_LITE); PTHR43977:SF2 (PANTHER); PTHR4…	F:GO:0005515; F:GO:0005524; C:GO:0005694; P:GO:0051276	F:protein binding; F:ATP binding; C:chromosome; P:chromosome organization	K06674	SMC2; structural maintenance of chromosome 2	structural maintenance of chromosomes protein
TRINITY_DN110910_c0_g2_i2	4027	V5T9S5_ALETAStructure maintenance of chromosomes 1 protein (Fragment) OS=Alexandrium tamarense OX=2926 PE=2 SV=1	20	0	48.81	13	F:GO:0000217; C:GO:0000780; C:GO:0000785; F:GO:0003680; F:GO:0003682; F:GO:0005524; P:GO:0006302; P:GO:0007064; C:GO:0008278; C:GO:0034990; F:GO:0046982; F:GO:0061775; P:GO:0062022	F:DNA secondary structure binding; C:condensed nuclear chromosome, centromeric region; C:chromatin; F:AT DNA binding; F:chromatin binding; F:ATP binding; P:double-strand break repair; P:mitotic sister chromatid cohesion; C:cohesin complex; C:nuclear mitotic cohesin complex; F:protein heterodimerization activity; F:cohesin ATPase activity; P:mitotic cohesin ssDNA (lagging strand) loading			Coil (COILS); Coil (COILS); Coil (COILS); Coil (COILS); Coil (COILS); Coil (COILS); Coil (COILS); Coil (COILS); Coil (COILS); Coil (COILS); Coil (COILS); IPR010935 (SMART); IPR003395 (PFAM); G3DSA:3.30.70.1620 (GENE3D); IPR010935 (PFAM); G3DSA:3.40.50.300 (GENE3D); G3DSA:1.20.1060.20 (GENE3D); IPR024704 (PIRSF); mobidb-lite (MOBIDB_LITE); IPR028468 (PTHR18937:PANTHER); PTHR18937 (PANTHER); IPR027…	F:GO:0003682; F:GO:0005515; F:GO:0005524; C:GO:0005694; P:GO:0007064; C:GO:0008278; F:GO:0046982; P:GO:0051276	F:chromatin binding; F:protein binding; F:ATP binding; C:chromosome; P:mitotic sister chromatid cohesion; C:cohesin complex; F:protein heterodimerization activity; P:chromosome organization	K06636	SMC1; structural maintenance of chromosome 1	structural maintenance of chromosomes protein
TRINITY_DN109711_c2_g4_i2	3922	A0A1Q9E622_SYMMIStructural maintenance of chromosomes protein 3 OS=Symbiodinium microadriaticum OX=2951 GN=smc3 PE=4 SV=1	20	0	52.35	16	C:GO:0000785; F:GO:0003682; F:GO:0004674; F:GO:0005515; F:GO:0005524; C:GO:0005694; C:GO:0005819; P:GO:0006468; P:GO:0007062; C:GO:0008278; C:GO:0009506; C:GO:0009507; C:GO:0016363; F:GO:0042802; P:GO:0051276; P:GO:1900368	C:chromatin; F:chromatin binding; F:protein serine/threonine kinase activity; F:protein binding; F:ATP binding; C:chromosome; C:spindle; P:protein phosphorylation; P:sister chromatid cohesion; C:cohesin complex; C:plasmodesma; C:chloroplast; C:nuclear matrix; F:identical protein binding; P:chromosome organization; P:regulation of RNA interference			Coil (COILS); Coil (COILS); Coil (COILS); Coil (COILS); Coil (COILS); Coil (COILS); Coil (COILS); Coil (COILS); Coil (COILS); Coil (COILS); Coil (COILS); IPR010935 (SMART); IPR003395 (PFAM); G3DSA:3.40.50.300 (GENE3D); G3DSA:3.40.50.300 (GENE3D); G3DSA:3.30.70.1620 (GENE3D); G3DSA:1.20.1060.20 (GENE3D); IPR010935 (PFAM); IPR024704 (PIRSF); mobidb-lite (MOBIDB_LITE); PTHR43977:SF1 (PANTHER); PTHR4…	F:GO:0005515; F:GO:0005524; C:GO:0005694; P:GO:0051276	F:protein binding; F:ATP binding; C:chromosome; P:chromosome organization	--NA--	--NA--	structural maintenance of chromosomes protein
TRINITY_DN113123_c0_g2_i4	4311	A0A1Q9EI31_SYMMINADP-dependent glyceraldehyde-3-phosphate dehydrogenase OS=Symbiodinium microadriaticum OX=2951 GN=gapN PE=4 SV=1	2	1.2e-10	56.19	3	F:GO:0016491; F:GO:0016620; P:GO:0055114	F:oxidoreductase activity; F:oxidoreductase activity, acting on the aldehyde or oxo group of donors, NAD or NADP as acceptor; P:oxidation-reduction process			Coil (COILS); Coil (COILS); Coil (COILS); Coil (COILS); Coil (COILS); Coil (COILS); Coil (COILS); Coil (COILS); Coil (COILS); Coil (COILS); Coil (COILS); mobidb-lite (MOBIDB_LITE); mobidb-lite (MOBIDB_LITE)	no GO terms	no GO terms	--NA--	--NA--	kinesin K39
TRINITY_DN113500_c3_g1_i1	2842	A0A1Q9CPG2_SYMMIAlkylated DNA repair protein alkB-like 8 OS=Symbiodinium microadriaticum OX=2951 GN=alkbh8 PE=4 SV=1	15	6.9e-63	61.07	7	P:GO:0006807; F:GO:0016740; F:GO:0016787; P:GO:0044238; P:GO:0044260; F:GO:0046872; P:GO:0051276	P:nitrogen compound metabolic process; F:transferase activity; F:hydrolase activity; P:primary metabolic process; P:cellular macromolecule metabolic process; F:metal ion binding; P:chromosome organization			Coil (COILS); Coil (COILS); Coil (COILS); Coil (COILS); Coil (COILS); Coil (COILS); Coil (COILS); Coil (COILS); Coil (COILS); Coil (COILS); Coil (COILS); mobidb-lite (MOBIDB_LITE); mobidb-lite (MOBIDB_LITE)	no GO terms	no GO terms	--NA--	--NA--	---NA---
TRINITY_DN119918_c1_g6_i2	3817	A0A1Q9CA15_SYMMIalpha-1,2-Mannosidase OS=Symbiodinium microadriaticum OX=2951 GN=Man1a1 PE=3 SV=1	20	3.4e-89	55.97	6	F:GO:0005509; P:GO:0006807; C:GO:0016020; F:GO:0016787; P:GO:0044238; P:GO:0044260	F:calcium ion binding; P:nitrogen compound metabolic process; C:membrane; F:hydrolase activity; P:primary metabolic process; P:cellular macromolecule metabolic process			Coil (COILS); Coil (COILS); Coil (COILS); Coil (COILS); Coil (COILS); Coil (COILS); Coil (COILS); Coil (COILS); Coil (COILS); Coil (COILS); Coil (COILS); mobidb-lite (MOBIDB_LITE); mobidb-lite (MOBIDB_LITE); IPR018247 (PROSITE_PATTERNS); IPR002048 (PROSITE_PROFILES); IPR011992 (SUPERFAMILY)	F:GO:0005509	F:calcium ion binding	--NA--	--NA--	---NA---
TRINITY_DN116324_c1_g1_i3	5980	---NA---									Coil (COILS); Coil (COILS); Coil (COILS); Coil (COILS); Coil (COILS); Coil (COILS); Coil (COILS); Coil (COILS); Coil (COILS); Coil (COILS); Coil (COILS); mobidb-lite (MOBIDB_LITE); mobidb-lite (MOBIDB_LITE); mobidb-lite (MOBIDB_LITE); mobidb-lite (MOBIDB_LITE); mobidb-lite (MOBIDB_LITE); mobidb-lite (MOBIDB_LITE); mobidb-lite (MOBIDB_LITE); mobidb-lite (MOBIDB_LITE); mobidb-lite (MOBIDB_LITE); mo…	no GO terms	no GO terms	--NA--	--NA--	Kinesin family member
TRINITY_DN114864_c1_g6_i1	3794	---NA---									Coil (COILS); Coil (COILS); Coil (COILS); Coil (COILS); Coil (COILS); Coil (COILS); Coil (COILS); Coil (COILS); Coil (COILS); Coil (COILS); Coil (COILS); mobidb-lite (MOBIDB_LITE); mobidb-lite (MOBIDB_LITE); mobidb-lite (MOBIDB_LITE); mobidb-lite (MOBIDB_LITE)	no GO terms	no GO terms	--NA--	--NA--	Inherit from euNOG: membrane associated protein
TRINITY_DN109608_c2_g6_i1	3159	---NA---									Coil (COILS); Coil (COILS); Coil (COILS); Coil (COILS); Coil (COILS); Coil (COILS); Coil (COILS); Coil (COILS); Coil (COILS); Coil (COILS); Coil (COILS); mobidb-lite (MOBIDB_LITE); mobidb-lite (MOBIDB_LITE); mobidb-lite (MOBIDB_LITE); mobidb-lite (MOBIDB_LITE); mobidb-lite (MOBIDB_LITE)	no GO terms	no GO terms	--NA--	--NA--	---NA---
TRINITY_DN120519_c1_g5_i1	2898	---NA---									Coil (COILS); Coil (COILS); Coil (COILS); Coil (COILS); Coil (COILS); Coil (COILS); Coil (COILS); Coil (COILS); Coil (COILS); Coil (COILS); Coil (COILS); mobidb-lite (MOBIDB_LITE); mobidb-lite (MOBIDB_LITE); mobidb-lite (MOBIDB_LITE); mobidb-lite (MOBIDB_LITE); mobidb-lite (MOBIDB_LITE); mobidb-lite (MOBIDB_LITE); mobidb-lite (MOBIDB_LITE); mobidb-lite (MOBIDB_LITE); PTHR23202 (PANTHER)	no GO terms	no GO terms	--NA--	--NA--	Kinesin family member
TRINITY_DN111295_c0_g2_i1	2884	A0A0G4FC01_VITBCUncharacterized protein OS=Vitrella brassicaformis (strain CCMP3155) OX=1169540 GN=Vbra_14990 PE=4 SV=1	2	4.3e-28	63.25						Coil (COILS); Coil (COILS); Coil (COILS); Coil (COILS); Coil (COILS); Coil (COILS); Coil (COILS); Coil (COILS); Coil (COILS); Coil (COILS); Coil (COILS); mobidb-lite (MOBIDB_LITE); mobidb-lite (MOBIDB_LITE); mobidb-lite (MOBIDB_LITE); mobidb-lite (MOBIDB_LITE); mobidb-lite (MOBIDB_LITE); mobidb-lite (MOBIDB_LITE); mobidb-lite (MOBIDB_LITE); mobidb-lite (MOBIDB_LITE); mobidb-lite (MOBIDB_LITE); mo…	no GO terms	no GO terms	--NA--	--NA--	0
TRINITY_DN120170_c0_g4_i1	2845	---NA---									Coil (COILS); Coil (COILS); Coil (COILS); Coil (COILS); Coil (COILS); Coil (COILS); Coil (COILS); Coil (COILS); Coil (COILS); Coil (COILS); Coil (COILS); mobidb-lite (MOBIDB_LITE); mobidb-lite (MOBIDB_LITE); mobidb-lite (MOBIDB_LITE); mobidb-lite (MOBIDB_LITE); mobidb-lite (MOBIDB_LITE); mobidb-lite (MOBIDB_LITE); mobidb-lite (MOBIDB_LITE); mobidb-lite (MOBIDB_LITE)	no GO terms	no GO terms	--NA--	--NA--	Kinesin family member
TRINITY_DN105438_c1_g1_i5	2559	---NA---									Coil (COILS); Coil (COILS); Coil (COILS); Coil (COILS); Coil (COILS); Coil (COILS); Coil (COILS); Coil (COILS); Coil (COILS); Coil (COILS); Coil (COILS); mobidb-lite (MOBIDB_LITE); mobidb-lite (MOBIDB_LITE); mobidb-lite (MOBIDB_LITE); mobidb-lite (MOBIDB_LITE); mobidb-lite (MOBIDB_LITE); mobidb-lite (MOBIDB_LITE); mobidb-lite (MOBIDB_LITE); mobidb-lite (MOBIDB_LITE); mobidb-lite (MOBIDB_LITE); PT…	no GO terms	no GO terms	--NA--	--NA--	conserved hypothetical protein
TRINITY_DN105106_c0_g3_i1	2442	A0A1Q9DM70_SYMMIUncharacterized protein OS=Symbiodinium microadriaticum OX=2951 GN=AK812_SmicGene21523 PE=4 SV=1	1	1.2e-10	41.48						Coil (COILS); Coil (COILS); Coil (COILS); Coil (COILS); Coil (COILS); Coil (COILS); Coil (COILS); Coil (COILS); Coil (COILS); Coil (COILS); Coil (COILS); mobidb-lite (MOBIDB_LITE); mobidb-lite (MOBIDB_LITE); mobidb-lite (MOBIDB_LITE); mobidb-lite (MOBIDB_LITE); PTHR34491:SF9 (PANTHER); PTHR34491 (PANTHER)	no GO terms	no GO terms	--NA--	--NA--	Membrane associated protein-like protein
TRINITY_DN112373_c0_g5_i1	2417	---NA---									Coil (COILS); Coil (COILS); Coil (COILS); Coil (COILS); Coil (COILS); Coil (COILS); Coil (COILS); Coil (COILS); Coil (COILS); Coil (COILS); Coil (COILS); mobidb-lite (MOBIDB_LITE); mobidb-lite (MOBIDB_LITE); mobidb-lite (MOBIDB_LITE); mobidb-lite (MOBIDB_LITE); mobidb-lite (MOBIDB_LITE); mobidb-lite (MOBIDB_LITE); mobidb-lite (MOBIDB_LITE); mobidb-lite (MOBIDB_LITE); mobidb-lite (MOBIDB_LITE); mo…	no GO terms	no GO terms	--NA--	--NA--	---NA---
TRINITY_DN118340_c0_g1_i1	2183	---NA---									Coil (COILS); Coil (COILS); Coil (COILS); Coil (COILS); Coil (COILS); Coil (COILS); Coil (COILS); Coil (COILS); Coil (COILS); Coil (COILS); Coil (COILS); mobidb-lite (MOBIDB_LITE); mobidb-lite (MOBIDB_LITE); mobidb-lite (MOBIDB_LITE); mobidb-lite (MOBIDB_LITE); mobidb-lite (MOBIDB_LITE); mobidb-lite (MOBIDB_LITE); mobidb-lite (MOBIDB_LITE); mobidb-lite (MOBIDB_LITE); PTHR34491 (PANTHER)	no GO terms	no GO terms	--NA--	--NA--	---NA---
TRINITY_DN104577_c2_g1_i1	2161	---NA---									Coil (COILS); Coil (COILS); Coil (COILS); Coil (COILS); Coil (COILS); Coil (COILS); Coil (COILS); Coil (COILS); Coil (COILS); Coil (COILS); Coil (COILS); mobidb-lite (MOBIDB_LITE); mobidb-lite (MOBIDB_LITE); PTHR34491:SF9 (PANTHER); PTHR34491 (PANTHER); SIGNAL_PEPTIDE_H_REGION (PHOBIUS); SIGNAL_PEPTIDE_N_REGION (PHOBIUS); SIGNAL_PEPTIDE (PHOBIUS); SIGNAL_PEPTIDE_C_REGION (PHOBIUS); NON_CYTOPLASMI…	no GO terms	no GO terms	--NA--	--NA--	conserved hypothetical protein
TRINITY_DN107630_c2_g3_i2	2779	---NA---									Coil (COILS); Coil (COILS); Coil (COILS); Coil (COILS); Coil (COILS); Coil (COILS); Coil (COILS); Coil (COILS); Coil (COILS); Coil (COILS); Coil (COILS); PTHR34491 (PANTHER); SSF57997 (SUPERFAMILY); SSF57997 (SUPERFAMILY)	no GO terms	no GO terms	--NA--	--NA--	Inherit from KOG: Kinesin family member
TRINITY_DN105378_c2_g2_i2	4866	A0A1Q9CA15_SYMMIalpha-1,2-Mannosidase OS=Symbiodinium microadriaticum OX=2951 GN=Man1a1 PE=3 SV=1	14	1.3e-210	49.98	3	F:GO:0003824; F:GO:0097159; F:GO:1901363	F:catalytic activity; F:organic cyclic compound binding; F:heterocyclic compound binding			Coil (COILS); Coil (COILS); Coil (COILS); Coil (COILS); Coil (COILS); Coil (COILS); Coil (COILS); Coil (COILS); Coil (COILS); Coil (COILS); G3DSA:1.10.238.10 (GENE3D); G3DSA:1.10.238.10 (GENE3D); mobidb-lite (MOBIDB_LITE); mobidb-lite (MOBIDB_LITE); IPR011992 (SUPERFAMILY)	no GO terms	no GO terms	--NA--	--NA--	---NA---
TRINITY_DN113073_c1_g2_i3	4730	---NA---									Coil (COILS); Coil (COILS); Coil (COILS); Coil (COILS); Coil (COILS); Coil (COILS); Coil (COILS); Coil (COILS); Coil (COILS); Coil (COILS); G3DSA:1.20.5.340 (GENE3D); mobidb-lite (MOBIDB_LITE); mobidb-lite (MOBIDB_LITE); mobidb-lite (MOBIDB_LITE); PTHR34491 (PANTHER); SSF57997 (SUPERFAMILY); SSF57997 (SUPERFAMILY)	no GO terms	no GO terms	--NA--	--NA--	Inherit from KOG: Kinesin family member
TRINITY_DN118398_c1_g1_i1	3212	---NA---				1	F:GO:0005515	F:protein binding			Coil (COILS); Coil (COILS); Coil (COILS); Coil (COILS); Coil (COILS); Coil (COILS); Coil (COILS); Coil (COILS); Coil (COILS); Coil (COILS); IPR000048 (SMART); IPR000048 (PFAM); mobidb-lite (MOBIDB_LITE); mobidb-lite (MOBIDB_LITE); mobidb-lite (MOBIDB_LITE); mobidb-lite (MOBIDB_LITE); mobidb-lite (MOBIDB_LITE); mobidb-lite (MOBIDB_LITE); mobidb-lite (MOBIDB_LITE); mobidb-lite (MOBIDB_LITE); mobidb…	F:GO:0005515	F:protein binding	--NA--	--NA--	kinetoplast-associated protein-like protein
TRINITY_DN107095_c0_g1_i1	5400	A0A2B4R965_STYPIHemicentin-1 OS=Stylophora pistillata OX=50429 GN=HMCN1 PE=4 SV=1	20	2.1e-36	50.3	7	F:GO:0003676; F:GO:0003677; F:GO:0005044; F:GO:0005509; P:GO:0006897; C:GO:0016020; C:GO:0016021	F:nucleic acid binding; F:DNA binding; F:scavenger receptor activity; F:calcium ion binding; P:endocytosis; C:membrane; C:integral component of membrane			Coil (COILS); Coil (COILS); Coil (COILS); Coil (COILS); Coil (COILS); Coil (COILS); Coil (COILS); Coil (COILS); Coil (COILS); Coil (COILS); IPR000421 (SMART); IPR008979 (G3DSA:2.60.120.GENE3D); IPR000421 (PFAM); mobidb-lite (MOBIDB_LITE); mobidb-lite (MOBIDB_LITE); mobidb-lite (MOBIDB_LITE); mobidb-lite (MOBIDB_LITE); mobidb-lite (MOBIDB_LITE); mobidb-lite (MOBIDB_LITE); mobidb-lite (MOBIDB_LITE)…	no GO terms	no GO terms	--NA--	--NA--	FA58C
TRINITY_DN117748_c1_g2_i1	3467	C5L4E2_PERM5Glutamic acid-rich protein, putative OS=Perkinsus marinus (strain ATCC 50983 / TXsc) OX=423536 GN=Pmar_PMAR000419 PE=4 SV=1	20	6.3e-34	81.54	1	F:GO:0005515	F:protein binding			Coil (COILS); Coil (COILS); Coil (COILS); Coil (COILS); Coil (COILS); Coil (COILS); Coil (COILS); Coil (COILS); Coil (COILS); Coil (COILS); IPR001202 (SMART); IPR001202 (PFAM); G3DSA:2.20.70.10 (GENE3D); mobidb-lite (MOBIDB_LITE); mobidb-lite (MOBIDB_LITE); mobidb-lite (MOBIDB_LITE); mobidb-lite (MOBIDB_LITE); mobidb-lite (MOBIDB_LITE); mobidb-lite (MOBIDB_LITE); mobidb-lite (MOBIDB_LITE); mobidb…	F:GO:0005515	F:protein binding	--NA--	--NA--	Centrosomal protein 164kDa
TRINITY_DN119980_c2_g3_i1	5717	A0A1Q9DAY5_SYMMIPre-mRNA 3' end processing protein WDR33 OS=Symbiodinium microadriaticum OX=2951 GN=Wdr33 PE=4 SV=1	20	1.3e-65	51.5	11	P:GO:0000398; C:GO:0001650; F:GO:0005515; C:GO:0005847; P:GO:0006301; P:GO:0006369; P:GO:0006378; P:GO:0006379; P:GO:0006406; P:GO:0007283; C:GO:0016607	P:mRNA splicing, via spliceosome; C:fibrillar center; F:protein binding; C:mRNA cleavage and polyadenylation specificity factor complex; P:postreplication repair; P:termination of RNA polymerase II transcription; P:mRNA polyadenylation; P:mRNA cleavage; P:mRNA export from nucleus; P:spermatogenesis; C:nuclear speck			Coil (COILS); Coil (COILS); Coil (COILS); Coil (COILS); Coil (COILS); Coil (COILS); Coil (COILS); Coil (COILS); Coil (COILS); Coil (COILS); IPR001680 (SMART); IPR001680 (PFAM); IPR015943 (G3DSA:2.130.10.GENE3D); IPR015943 (G3DSA:2.130.10.GENE3D); IPR024977 (PFAM); IPR015943 (G3DSA:2.130.10.GENE3D); mobidb-lite (MOBIDB_LITE); mobidb-lite (MOBIDB_LITE); mobidb-lite (MOBIDB_LITE); mobidb-lite (MOBID…	F:GO:0005515	F:protein binding	K15542	PFS2; polyadenylation factor subunit 2	WD repeat domain
TRINITY_DN114209_c1_g1_i1	5098	A0A2K1JM27_PHYPAKinesin-like protein OS=Physcomitrella patens subsp. patens OX=3218 GN=PHYPA_017433 PE=3 SV=1	20	6.1e-70	59.19	6	F:GO:0003777; F:GO:0005524; C:GO:0005874; P:GO:0007018; F:GO:0008017; C:GO:0045298	F:microtubule motor activity; F:ATP binding; C:microtubule; P:microtubule-based movement; F:microtubule binding; C:tubulin complex	EC:3.6.1.15	Nucleoside-triphosphate phosphatase	Coil (COILS); Coil (COILS); Coil (COILS); Coil (COILS); Coil (COILS); Coil (COILS); Coil (COILS); Coil (COILS); Coil (COILS); Coil (COILS); IPR001752 (PRINTS); IPR001752 (SMART); IPR036961 (G3DSA:3.40.850.GENE3D); IPR001752 (PFAM); G3DSA:1.20.58.1520 (GENE3D); mobidb-lite (MOBIDB_LITE); mobidb-lite (MOBIDB_LITE); mobidb-lite (MOBIDB_LITE); mobidb-lite (MOBIDB_LITE); mobidb-lite (MOBIDB_LITE); mob…	F:GO:0003777; F:GO:0005524; P:GO:0007018; F:GO:0008017	F:microtubule motor activity; F:ATP binding; P:microtubule-based movement; F:microtubule binding	K10395	KIF4_21_27; kinesin family member 4/21/27	KISc
TRINITY_DN109701_c1_g1_i2	4022	A0A1X2GVX4_9FUNGKinesin-like protein OS=Hesseltinella vesiculosa OX=101127 GN=DM01DRAFT_1280280 PE=3 SV=1	20	3.8e-67	60.09	15	P:GO:0000301; F:GO:0003777; F:GO:0005524; C:GO:0005871; C:GO:0005874; C:GO:0005881; P:GO:0006886; P:GO:0006887; P:GO:0007018; F:GO:0008017; F:GO:0008574; P:GO:0010970; C:GO:0045298; P:GO:0071963; F:GO:0099609	P:retrograde transport, vesicle recycling within Golgi; F:microtubule motor activity; F:ATP binding; C:kinesin complex; C:microtubule; C:cytoplasmic microtubule; P:intracellular protein transport; P:exocytosis; P:microtubule-based movement; F:microtubule binding; F:ATP-dependent microtubule motor activity, plus-end-directed; P:transport along microtubule; C:tubulin complex; P:establishment or mai…	EC:3.6.1.15	Nucleoside-triphosphate phosphatase	Coil (COILS); Coil (COILS); Coil (COILS); Coil (COILS); Coil (COILS); Coil (COILS); Coil (COILS); Coil (COILS); Coil (COILS); Coil (COILS); IPR001752 (PRINTS); IPR001752 (SMART); IPR036961 (G3DSA:3.40.850.GENE3D); IPR001752 (PFAM); mobidb-lite (MOBIDB_LITE); mobidb-lite (MOBIDB_LITE); mobidb-lite (MOBIDB_LITE); mobidb-lite (MOBIDB_LITE); mobidb-lite (MOBIDB_LITE); PTHR24115:SF576 (PANTHER); IPR02…	F:GO:0003777; F:GO:0005524; P:GO:0007018; F:GO:0008017	F:microtubule motor activity; F:ATP binding; P:microtubule-based movement; F:microtubule binding	K10396	KIF5; kinesin family member 5	kinesin heavy chain
TRINITY_DN113530_c0_g4_i1	3748	A0A1Q9E622_SYMMIStructural maintenance of chromosomes protein 3 OS=Symbiodinium microadriaticum OX=2951 GN=smc3 PE=4 SV=1	20	2.4e-204	51.54	16	C:GO:0000785; F:GO:0003682; F:GO:0004674; F:GO:0005515; F:GO:0005524; C:GO:0005694; C:GO:0005819; P:GO:0006468; P:GO:0007062; C:GO:0008278; C:GO:0009506; C:GO:0009507; C:GO:0016363; F:GO:0042802; P:GO:0051276; P:GO:1900368	C:chromatin; F:chromatin binding; F:protein serine/threonine kinase activity; F:protein binding; F:ATP binding; C:chromosome; C:spindle; P:protein phosphorylation; P:sister chromatid cohesion; C:cohesin complex; C:plasmodesma; C:chloroplast; C:nuclear matrix; F:identical protein binding; P:chromosome organization; P:regulation of RNA interference			Coil (COILS); Coil (COILS); Coil (COILS); Coil (COILS); Coil (COILS); Coil (COILS); Coil (COILS); Coil (COILS); Coil (COILS); Coil (COILS); IPR010935 (SMART); IPR003395 (PFAM); IPR024704 (PIRSF); G3DSA:1.20.1060.20 (GENE3D); G3DSA:3.30.70.1620 (GENE3D); G3DSA:3.40.50.300 (GENE3D); G3DSA:3.40.50.300 (GENE3D); IPR010935 (PFAM); mobidb-lite (MOBIDB_LITE); mobidb-lite (MOBIDB_LITE); mobidb-lite (MOBI…	F:GO:0005515; F:GO:0005524; C:GO:0005694; P:GO:0051276	F:protein binding; F:ATP binding; C:chromosome; P:chromosome organization	--NA--	--NA--	SMC_hinge
TRINITY_DN113931_c2_g1_i2	4884	A0A1Q9D0F7_SYMMISperm-associated antigen 6 OS=Symbiodinium microadriaticum OX=2951 GN=Spag6 PE=4 SV=1	1	5.4e-07	62.5	1	F:GO:0005515	F:protein binding			Coil (COILS); Coil (COILS); Coil (COILS); Coil (COILS); Coil (COILS); Coil (COILS); Coil (COILS); Coil (COILS); Coil (COILS); Coil (COILS); IPR019734 (SMART); IPR011990 (G3DSA:1.25.40.GENE3D); IPR011990 (G3DSA:1.25.40.GENE3D); IPR026000 (PFAM); IPR011990 (G3DSA:1.25.40.GENE3D); mobidb-lite (MOBIDB_LITE); mobidb-lite (MOBIDB_LITE); mobidb-lite (MOBIDB_LITE); mobidb-lite (MOBIDB_LITE); mobidb-lite …	F:GO:0005515	F:protein binding	--NA--	--NA--	kinetoplast-associated protein-like protein
TRINITY_DN105257_c0_g6_i2	3692	A0A1Q9DIE2_SYMMIRetinol dehydrogenase 13 OS=Symbiodinium microadriaticum OX=2951 GN=RDH13 PE=4 SV=1	3	5.3e-15	48.31	3	F:GO:0005540; C:GO:0016020; C:GO:0016021	F:hyaluronic acid binding; C:membrane; C:integral component of membrane			Coil (COILS); Coil (COILS); Coil (COILS); Coil (COILS); Coil (COILS); Coil (COILS); Coil (COILS); Coil (COILS); Coil (COILS); Coil (COILS); IPR031794 (PFAM); mobidb-lite (MOBIDB_LITE); mobidb-lite (MOBIDB_LITE); mobidb-lite (MOBIDB_LITE); mobidb-lite (MOBIDB_LITE); mobidb-lite (MOBIDB_LITE); mobidb-lite (MOBIDB_LITE); mobidb-lite (MOBIDB_LITE); mobidb-lite (MOBIDB_LITE); mobidb-lite (MOBIDB_LITE)…	no GO terms	no GO terms	K06267	HMMR; hyaluronan-mediated motility receptor	conserved hypothetical protein
TRINITY_DN108764_c1_g1_i1	2761	A0A1Q9CPG2_SYMMIAlkylated DNA repair protein alkB-like 8 OS=Symbiodinium microadriaticum OX=2951 GN=alkbh8 PE=4 SV=1	16	5.7e-54	59.83	7	P:GO:0006807; F:GO:0016740; F:GO:0016787; P:GO:0044238; P:GO:0044260; F:GO:0046872; P:GO:0051276	P:nitrogen compound metabolic process; F:transferase activity; F:hydrolase activity; P:primary metabolic process; P:cellular macromolecule metabolic process; F:metal ion binding; P:chromosome organization			Coil (COILS); Coil (COILS); Coil (COILS); Coil (COILS); Coil (COILS); Coil (COILS); Coil (COILS); Coil (COILS); Coil (COILS); Coil (COILS); mobidb-lite (MOBIDB_LITE)	no GO terms	no GO terms	--NA--	--NA--	---NA---
TRINITY_DN112085_c0_g4_i3	3553	A0A1Q9CA15_SYMMIalpha-1,2-Mannosidase OS=Symbiodinium microadriaticum OX=2951 GN=Man1a1 PE=3 SV=1	14	5.8e-75	53.46	3	F:GO:0005488; F:GO:0008168; P:GO:0032259	F:binding; F:methyltransferase activity; P:methylation			Coil (COILS); Coil (COILS); Coil (COILS); Coil (COILS); Coil (COILS); Coil (COILS); Coil (COILS); Coil (COILS); Coil (COILS); Coil (COILS); mobidb-lite (MOBIDB_LITE); mobidb-lite (MOBIDB_LITE)	no GO terms	no GO terms	--NA--	--NA--	---NA---
TRINITY_DN111946_c1_g7_i1	2662	A0A1Q9CC39_SYMMIRibonuclease P protein subunit p25-like protein OS=Symbiodinium microadriaticum OX=2951 GN=RPP25L PE=4 SV=1	4	1.9e-22	47.27	3	F:GO:0003676; C:GO:0016020; C:GO:0016021	F:nucleic acid binding; C:membrane; C:integral component of membrane			Coil (COILS); Coil (COILS); Coil (COILS); Coil (COILS); Coil (COILS); Coil (COILS); Coil (COILS); Coil (COILS); Coil (COILS); Coil (COILS); mobidb-lite (MOBIDB_LITE); mobidb-lite (MOBIDB_LITE); mobidb-lite (MOBIDB_LITE)	no GO terms	no GO terms	--NA--	--NA--	conserved hypothetical protein
TRINITY_DN108894_c2_g2_i2	3188	A0A1Q9CA15_SYMMIalpha-1,2-Mannosidase OS=Symbiodinium microadriaticum OX=2951 GN=Man1a1 PE=3 SV=1	20	9.2e-56	55.06	6	P:GO:0006807; F:GO:0016740; F:GO:0016787; P:GO:0044238; P:GO:0044260; F:GO:0046872	P:nitrogen compound metabolic process; F:transferase activity; F:hydrolase activity; P:primary metabolic process; P:cellular macromolecule metabolic process; F:metal ion binding			Coil (COILS); Coil (COILS); Coil (COILS); Coil (COILS); Coil (COILS); Coil (COILS); Coil (COILS); Coil (COILS); Coil (COILS); Coil (COILS); mobidb-lite (MOBIDB_LITE); mobidb-lite (MOBIDB_LITE); mobidb-lite (MOBIDB_LITE)	no GO terms	no GO terms	K10352	MYH; myosin heavy chain	---NA---
TRINITY_DN107922_c1_g2_i3	4947	A0A1Q9DK16_SYMMIPhosphatase PSR1 OS=Symbiodinium microadriaticum OX=2951 GN=PSR1 PE=4 SV=1	1	4.1e-10	49.13	14	F:GO:0000155; P:GO:0000160; F:GO:0005216; P:GO:0006355; P:GO:0006811; P:GO:0007165; C:GO:0016020; C:GO:0016021; P:GO:0016310; P:GO:0016311; F:GO:0016772; F:GO:0016791; P:GO:0023014; P:GO:0034220	F:phosphorelay sensor kinase activity; P:phosphorelay signal transduction system; F:ion channel activity; P:regulation of transcription, DNA-templated; P:ion transport; P:signal transduction; C:membrane; C:integral component of membrane; P:phosphorylation; P:dephosphorylation; F:transferase activity, transferring phosphorus-containing groups; F:phosphatase activity; P:signal transduction by prote…			Coil (COILS); Coil (COILS); Coil (COILS); Coil (COILS); Coil (COILS); Coil (COILS); Coil (COILS); Coil (COILS); Coil (COILS); Coil (COILS); mobidb-lite (MOBIDB_LITE); mobidb-lite (MOBIDB_LITE); mobidb-lite (MOBIDB_LITE); mobidb-lite (MOBIDB_LITE); mobidb-lite (MOBIDB_LITE); mobidb-lite (MOBIDB_LITE); mobidb-lite (MOBIDB_LITE); mobidb-lite (MOBIDB_LITE); mobidb-lite (MOBIDB_LITE); mobidb-lite (MOB…	no GO terms	no GO terms	--NA--	--NA--	conserved hypothetical protein
TRINITY_DN114860_c0_g1_i4	4730	A0A1Q9D5B6_SYMMIUncharacterized protein OS=Symbiodinium microadriaticum OX=2951 GN=AK812_SmicGene28047 PE=4 SV=1	3	7.9e-88	50.94	1	F:GO:0005509	F:calcium ion binding			Coil (COILS); Coil (COILS); Coil (COILS); Coil (COILS); Coil (COILS); Coil (COILS); Coil (COILS); Coil (COILS); Coil (COILS); Coil (COILS); mobidb-lite (MOBIDB_LITE); mobidb-lite (MOBIDB_LITE); mobidb-lite (MOBIDB_LITE); mobidb-lite (MOBIDB_LITE); mobidb-lite (MOBIDB_LITE); mobidb-lite (MOBIDB_LITE); mobidb-lite (MOBIDB_LITE); mobidb-lite (MOBIDB_LITE); IPR018247 (PROSITE_PATTERNS); IPR002048 (PR…	F:GO:0005509	F:calcium ion binding	--NA--	--NA--	---NA---
TRINITY_DN117811_c0_g2_i2	7926	A0A0G4EY31_VITBCUncharacterized protein OS=Vitrella brassicaformis (strain CCMP3155) OX=1169540 GN=Vbra_8625 PE=4 SV=1	1	4.5e-19	36.39						Coil (COILS); Coil (COILS); Coil (COILS); Coil (COILS); Coil (COILS); Coil (COILS); Coil (COILS); Coil (COILS); Coil (COILS); Coil (COILS); mobidb-lite (MOBIDB_LITE); mobidb-lite (MOBIDB_LITE); mobidb-lite (MOBIDB_LITE); mobidb-lite (MOBIDB_LITE); mobidb-lite (MOBIDB_LITE); mobidb-lite (MOBIDB_LITE); mobidb-lite (MOBIDB_LITE); mobidb-lite (MOBIDB_LITE); mobidb-lite (MOBIDB_LITE); mobidb-lite (MOB…	no GO terms	no GO terms	--NA--	--NA--	Inherit from NOG: keratin, type II cytoskeletal
TRINITY_DN112531_c0_g1_i14	6133	A0A1Q9DQG2_SYMMIBTB/POZ domain-containing protein OS=Symbiodinium microadriaticum OX=2951 GN=AK812_SmicGene20295 PE=4 SV=1	1	5.5e-25	39.97						Coil (COILS); Coil (COILS); Coil (COILS); Coil (COILS); Coil (COILS); Coil (COILS); Coil (COILS); Coil (COILS); Coil (COILS); Coil (COILS); mobidb-lite (MOBIDB_LITE); mobidb-lite (MOBIDB_LITE); mobidb-lite (MOBIDB_LITE); mobidb-lite (MOBIDB_LITE); mobidb-lite (MOBIDB_LITE); mobidb-lite (MOBIDB_LITE)	no GO terms	no GO terms	--NA--	--NA--	---NA---
TRINITY_DN116978_c0_g1_i1	4817	---NA---									Coil (COILS); Coil (COILS); Coil (COILS); Coil (COILS); Coil (COILS); Coil (COILS); Coil (COILS); Coil (COILS); Coil (COILS); Coil (COILS); mobidb-lite (MOBIDB_LITE); mobidb-lite (MOBIDB_LITE); mobidb-lite (MOBIDB_LITE); mobidb-lite (MOBIDB_LITE); mobidb-lite (MOBIDB_LITE); mobidb-lite (MOBIDB_LITE); mobidb-lite (MOBIDB_LITE); mobidb-lite (MOBIDB_LITE); mobidb-lite (MOBIDB_LITE); mobidb-lite (MOB…	no GO terms	no GO terms	--NA--	--NA--	---NA---
TRINITY_DN111832_c1_g2_i3	4456	A0A1Q9CPJ9_SYMMIUncharacterized protein OS=Symbiodinium microadriaticum OX=2951 GN=AK812_SmicGene34219 PE=4 SV=1	1	9.3e-06	55.26						Coil (COILS); Coil (COILS); Coil (COILS); Coil (COILS); Coil (COILS); Coil (COILS); Coil (COILS); Coil (COILS); Coil (COILS); Coil (COILS); mobidb-lite (MOBIDB_LITE); mobidb-lite (MOBIDB_LITE); mobidb-lite (MOBIDB_LITE); mobidb-lite (MOBIDB_LITE); mobidb-lite (MOBIDB_LITE); mobidb-lite (MOBIDB_LITE); mobidb-lite (MOBIDB_LITE); mobidb-lite (MOBIDB_LITE); mobidb-lite (MOBIDB_LITE); mobidb-lite (MOB…	no GO terms	no GO terms	--NA--	--NA--	---NA---
TRINITY_DN116568_c0_g4_i1	3944	A0A1Q9DA71_SYMMIUncharacterized protein OS=Symbiodinium microadriaticum OX=2951 GN=AK812_SmicGene26141 PE=4 SV=1	1	4.7e-09	58.27						Coil (COILS); Coil (COILS); Coil (COILS); Coil (COILS); Coil (COILS); Coil (COILS); Coil (COILS); Coil (COILS); Coil (COILS); Coil (COILS); mobidb-lite (MOBIDB_LITE); mobidb-lite (MOBIDB_LITE); mobidb-lite (MOBIDB_LITE); mobidb-lite (MOBIDB_LITE); mobidb-lite (MOBIDB_LITE); mobidb-lite (MOBIDB_LITE); mobidb-lite (MOBIDB_LITE); mobidb-lite (MOBIDB_LITE); mobidb-lite (MOBIDB_LITE); mobidb-lite (MOB…	no GO terms	no GO terms	--NA--	--NA--	---NA---
TRINITY_DN120989_c2_g1_i2	3705	---NA---									Coil (COILS); Coil (COILS); Coil (COILS); Coil (COILS); Coil (COILS); Coil (COILS); Coil (COILS); Coil (COILS); Coil (COILS); Coil (COILS); mobidb-lite (MOBIDB_LITE); mobidb-lite (MOBIDB_LITE); mobidb-lite (MOBIDB_LITE); mobidb-lite (MOBIDB_LITE); mobidb-lite (MOBIDB_LITE); mobidb-lite (MOBIDB_LITE); mobidb-lite (MOBIDB_LITE); mobidb-lite (MOBIDB_LITE); mobidb-lite (MOBIDB_LITE); mobidb-lite (MOB…	no GO terms	no GO terms	--NA--	--NA--	kinetoplast-associated protein-like protein
TRINITY_DN121028_c1_g3_i4	3257	---NA---									Coil (COILS); Coil (COILS); Coil (COILS); Coil (COILS); Coil (COILS); Coil (COILS); Coil (COILS); Coil (COILS); Coil (COILS); Coil (COILS); mobidb-lite (MOBIDB_LITE); mobidb-lite (MOBIDB_LITE); mobidb-lite (MOBIDB_LITE); mobidb-lite (MOBIDB_LITE); mobidb-lite (MOBIDB_LITE); mobidb-lite (MOBIDB_LITE); mobidb-lite (MOBIDB_LITE); mobidb-lite (MOBIDB_LITE); SIGNAL_PEPTIDE_C_REGION (PHOBIUS); SIGNAL_P…	no GO terms	no GO terms	--NA--	--NA--	---NA---
TRINITY_DN117015_c0_g1_i3	3056	---NA---									Coil (COILS); Coil (COILS); Coil (COILS); Coil (COILS); Coil (COILS); Coil (COILS); Coil (COILS); Coil (COILS); Coil (COILS); Coil (COILS); mobidb-lite (MOBIDB_LITE); mobidb-lite (MOBIDB_LITE); mobidb-lite (MOBIDB_LITE); mobidb-lite (MOBIDB_LITE); mobidb-lite (MOBIDB_LITE); mobidb-lite (MOBIDB_LITE); mobidb-lite (MOBIDB_LITE); mobidb-lite (MOBIDB_LITE); mobidb-lite (MOBIDB_LITE); mobidb-lite (MOB…	no GO terms	no GO terms	--NA--	--NA--	---NA---
TRINITY_DN108701_c0_g1_i1	2978	---NA---									Coil (COILS); Coil (COILS); Coil (COILS); Coil (COILS); Coil (COILS); Coil (COILS); Coil (COILS); Coil (COILS); Coil (COILS); Coil (COILS); mobidb-lite (MOBIDB_LITE); mobidb-lite (MOBIDB_LITE); mobidb-lite (MOBIDB_LITE); mobidb-lite (MOBIDB_LITE); mobidb-lite (MOBIDB_LITE); mobidb-lite (MOBIDB_LITE); mobidb-lite (MOBIDB_LITE); mobidb-lite (MOBIDB_LITE); mobidb-lite (MOBIDB_LITE); mobidb-lite (MOB…	no GO terms	no GO terms	--NA--	--NA--	---NA---
TRINITY_DN115124_c1_g3_i2	2925	A0A1Q9D0J7_SYMMIPentatricopeptide repeat-containing protein, mitochondrial OS=Symbiodinium microadriaticum OX=2951 GN=AK812_SmicGene29927 PE=4 SV=1	3	8.7e-45	60.25						Coil (COILS); Coil (COILS); Coil (COILS); Coil (COILS); Coil (COILS); Coil (COILS); Coil (COILS); Coil (COILS); Coil (COILS); Coil (COILS); mobidb-lite (MOBIDB_LITE); mobidb-lite (MOBIDB_LITE); mobidb-lite (MOBIDB_LITE); mobidb-lite (MOBIDB_LITE); mobidb-lite (MOBIDB_LITE); mobidb-lite (MOBIDB_LITE); mobidb-lite (MOBIDB_LITE); mobidb-lite (MOBIDB_LITE); mobidb-lite (MOBIDB_LITE); mobidb-lite (MOB…	no GO terms	no GO terms	--NA--	--NA--	kinetoplast-associated protein-like protein
TRINITY_DN115484_c0_g1_i2	2562	---NA---									Coil (COILS); Coil (COILS); Coil (COILS); Coil (COILS); Coil (COILS); Coil (COILS); Coil (COILS); Coil (COILS); Coil (COILS); Coil (COILS); mobidb-lite (MOBIDB_LITE); mobidb-lite (MOBIDB_LITE); mobidb-lite (MOBIDB_LITE); mobidb-lite (MOBIDB_LITE); mobidb-lite (MOBIDB_LITE); PTHR34491:SF9 (PANTHER); PTHR34491 (PANTHER)	no GO terms	no GO terms	--NA--	--NA--	---NA---
TRINITY_DN113520_c0_g1_i6	2460	---NA---									Coil (COILS); Coil (COILS); Coil (COILS); Coil (COILS); Coil (COILS); Coil (COILS); Coil (COILS); Coil (COILS); Coil (COILS); Coil (COILS); mobidb-lite (MOBIDB_LITE); mobidb-lite (MOBIDB_LITE); mobidb-lite (MOBIDB_LITE); mobidb-lite (MOBIDB_LITE); mobidb-lite (MOBIDB_LITE); mobidb-lite (MOBIDB_LITE); mobidb-lite (MOBIDB_LITE); mobidb-lite (MOBIDB_LITE); mobidb-lite (MOBIDB_LITE); mobidb-lite (MOB…	no GO terms	no GO terms	--NA--	--NA--	---NA---
TRINITY_DN119221_c0_g1_i3	2289	---NA---									Coil (COILS); Coil (COILS); Coil (COILS); Coil (COILS); Coil (COILS); Coil (COILS); Coil (COILS); Coil (COILS); Coil (COILS); Coil (COILS); mobidb-lite (MOBIDB_LITE); mobidb-lite (MOBIDB_LITE); mobidb-lite (MOBIDB_LITE); mobidb-lite (MOBIDB_LITE); SIGNAL_PEPTIDE_C_REGION (PHOBIUS); SIGNAL_PEPTIDE_H_REGION (PHOBIUS); NON_CYTOPLASMIC_DOMAIN (PHOBIUS); SIGNAL_PEPTIDE_N_REGION (PHOBIUS); SIGNAL_PEPTI…	no GO terms	no GO terms	--NA--	--NA--	---NA---
TRINITY_DN114209_c1_g5_i1	3328	A0A0G4GUD7_VITBCUncharacterized protein OS=Vitrella brassicaformis (strain CCMP3155) OX=1169540 GN=Vbra_10386 PE=3 SV=1	1	1.8e-09	54.69	1	F:GO:0005515	F:protein binding			Coil (COILS); Coil (COILS); Coil (COILS); Coil (COILS); Coil (COILS); Coil (COILS); Coil (COILS); Coil (COILS); Coil (COILS); Coil (COILS); mobidb-lite (MOBIDB_LITE); mobidb-lite (MOBIDB_LITE); mobidb-lite (MOBIDB_LITE); SIGNAL_PEPTIDE_N_REGION (PHOBIUS); NON_CYTOPLASMIC_DOMAIN (PHOBIUS); SIGNAL_PEPTIDE_H_REGION (PHOBIUS); SIGNAL_PEPTIDE (PHOBIUS); SIGNAL_PEPTIDE_C_REGION (PHOBIUS); IPR000048 (PR…	F:GO:0005515	F:protein binding	--NA--	--NA--	kinesin K39
TRINITY_DN118762_c1_g2_i1	6874	---NA---									Coil (COILS); Coil (COILS); Coil (COILS); Coil (COILS); Coil (COILS); Coil (COILS); Coil (COILS); Coil (COILS); Coil (COILS); Coil (COILS); mobidb-lite (MOBIDB_LITE); mobidb-lite (MOBIDB_LITE); SIGNAL_PEPTIDE_H_REGION (PHOBIUS); NON_CYTOPLASMIC_DOMAIN (PHOBIUS); SIGNAL_PEPTIDE_C_REGION (PHOBIUS); SIGNAL_PEPTIDE_N_REGION (PHOBIUS); SIGNAL_PEPTIDE (PHOBIUS); TMhelix (TMHMM)	no GO terms	no GO terms	--NA--	--NA--	---NA---
TRINITY_DN98002_c0_g2_i1	2192	U6MG94_9EIMENon-muscle myosin II heavy chain, putative OS=Eimeria necatrix OX=51315 GN=ENH_00032920 PE=4 SV=1	20	1.3e-85	48.94	1	P:GO:0045162	P:clustering of voltage-gated sodium channels			Coil (COILS); Coil (COILS); Coil (COILS); Coil (COILS); Coil (COILS); Coil (COILS); Coil (COILS); Coil (COILS); Coil (COILS); Coil (COILS); mobidb-lite (MOBIDB_LITE); mobidb-lite (MOBIDB_LITE); SSF90257 (SUPERFAMILY)	no GO terms	no GO terms	--NA--	--NA--	Component of the spindle pole body (SPB) required for the proper execution of spindle pole body (SPB) duplication. Potential role in cross-linking filaments or anchoring other molecules. It is essential for growth (By similarity)
TRINITY_DN113788_c0_g1_i1	2889	A0A1Q9EH45_SYMMIPhosphoenolpyruvate carboxykinase	20	1.8e-127	66.7	5	F:GO:0004611; P:GO:0006094; P:GO:0006259; F:GO:0017076; P:GO:0060285	F:phosphoenolpyruvate carboxykinase activity; P:gluconeogenesis; P:DNA metabolic process; F:purine nucleotide binding; P:cilium-dependent cell motility	EC:4.1.1.32	Phosphoenolpyruvate carboxykinase (GTP)	Coil (COILS); Coil (COILS); Coil (COILS); Coil (COILS); Coil (COILS); Coil (COILS); Coil (COILS); Coil (COILS); Coil (COILS); Coil (COILS); mobidb-lite (MOBIDB_LITE); PTHR32083:SF31 (PANTHER); PTHR32083 (PANTHER)	no GO terms	no GO terms	--NA--	--NA--	Inherit from euNOG: Coiled-coil domain containing 147
TRINITY_DN118718_c0_g3_i1	5511	A0A1Q9C9U7_SYMMIUncharacterized protein OS=Symbiodinium microadriaticum OX=2951 GN=AK812_SmicGene39961 PE=4 SV=1	1	1.4e-06	86.79						Coil (COILS); Coil (COILS); Coil (COILS); Coil (COILS); Coil (COILS); Coil (COILS); Coil (COILS); Coil (COILS); Coil (COILS); Coil (COILS); mobidb-lite (MOBIDB_LITE); PTHR34491 (PANTHER)	no GO terms	no GO terms	--NA--	--NA--	0
TRINITY_DN109354_c1_g1_i1	4069	A0A1Q9CA15_SYMMIalpha-1,2-Mannosidase OS=Symbiodinium microadriaticum OX=2951 GN=Man1a1 PE=3 SV=1	15	5.5e-114	51.01	5	F:GO:0003824; F:GO:0005509; P:GO:0008152; F:GO:0097159; F:GO:1901363	F:catalytic activity; F:calcium ion binding; P:metabolic process; F:organic cyclic compound binding; F:heterocyclic compound binding			Coil (COILS); Coil (COILS); Coil (COILS); Coil (COILS); Coil (COILS); Coil (COILS); Coil (COILS); Coil (COILS); Coil (COILS); G3DSA:1.10.238.10 (GENE3D); PTHR23202 (PANTHER); IPR018247 (PROSITE_PATTERNS); IPR002048 (PROSITE_PROFILES); IPR002048 (CDD); IPR011992 (SUPERFAMILY)	F:GO:0005509	F:calcium ion binding	--NA--	--NA--	---NA---
TRINITY_DN110604_c1_g5_i2	2491	---NA---				1	F:GO:0005515	F:protein binding			Coil (COILS); Coil (COILS); Coil (COILS); Coil (COILS); Coil (COILS); Coil (COILS); Coil (COILS); Coil (COILS); Coil (COILS); G3DSA:2.20.70.10 (GENE3D); mobidb-lite (MOBIDB_LITE); mobidb-lite (MOBIDB_LITE); mobidb-lite (MOBIDB_LITE); IPR001202 (PROSITE_PROFILES)	F:GO:0005515	F:protein binding	--NA--	--NA--	conserved hypothetical protein
TRINITY_DN117637_c0_g2_i3	4026	Q23CU1_TETTSWD repeat protein OS=Tetrahymena thermophila (strain SB210) OX=312017 GN=TTHERM_00052490 PE=4 SV=2	20	6.5e-99	43.92	1	F:GO:0005515	F:protein binding			Coil (COILS); Coil (COILS); Coil (COILS); Coil (COILS); Coil (COILS); Coil (COILS); Coil (COILS); Coil (COILS); Coil (COILS); IPR001680 (SMART); IPR015943 (G3DSA:2.130.10.GENE3D); IPR015943 (G3DSA:2.130.10.GENE3D); IPR015943 (G3DSA:2.130.10.GENE3D); mobidb-lite (MOBIDB_LITE); mobidb-lite (MOBIDB_LITE); mobidb-lite (MOBIDB_LITE); PTHR32215 (PANTHER); IPR036322 (SUPERFAMILY); IPR036322 (SUPERFAMILY)	F:GO:0005515	F:protein binding	--NA--	--NA--	WD repeat domain 65
TRINITY_DN114383_c2_g2_i2	6238	A0A1Q9CE17_SYMMIEchinoderm microtubule-associated protein-like 6 OS=Symbiodinium microadriaticum OX=2951 GN=Eml6 PE=4 SV=1	20	7.3e-275	47.67	2	F:GO:0005515; P:GO:0060285	F:protein binding; P:cilium-dependent cell motility			Coil (COILS); Coil (COILS); Coil (COILS); Coil (COILS); Coil (COILS); Coil (COILS); Coil (COILS); Coil (COILS); Coil (COILS); IPR001680 (SMART); IPR015943 (G3DSA:2.130.10.GENE3D); IPR015943 (G3DSA:2.130.10.GENE3D); mobidb-lite (MOBIDB_LITE); mobidb-lite (MOBIDB_LITE); mobidb-lite (MOBIDB_LITE); mobidb-lite (MOBIDB_LITE); mobidb-lite (MOBIDB_LITE); mobidb-lite (MOBIDB_LITE); mobidb-lite (MOBIDB_LI…	F:GO:0005515	F:protein binding	--NA--	--NA--	WD domain, G-beta repeat
TRINITY_DN107059_c0_g1_i2	3863	C1MSB3_MICPCPredicted protein (Fragment) OS=Micromonas pusilla (strain CCMP1545) OX=564608 GN=MICPUCDRAFT_2397 PE=3 SV=1	20	1.1e-95	67.02	6	F:GO:0003777; F:GO:0005524; C:GO:0005874; P:GO:0007018; F:GO:0008017; C:GO:0045298	F:microtubule motor activity; F:ATP binding; C:microtubule; P:microtubule-based movement; F:microtubule binding; C:tubulin complex			Coil (COILS); Coil (COILS); Coil (COILS); Coil (COILS); Coil (COILS); Coil (COILS); Coil (COILS); Coil (COILS); Coil (COILS); IPR001752 (PRINTS); IPR001752 (SMART); IPR001752 (PFAM); IPR036961 (G3DSA:3.40.850.GENE3D); mobidb-lite (MOBIDB_LITE); mobidb-lite (MOBIDB_LITE); IPR027640 (PANTHER); PTHR24115:SF815 (PANTHER); IPR001752 (PROSITE_PROFILES); IPR027417 (SUPERFAMILY)	F:GO:0003777; F:GO:0005524; P:GO:0007018; F:GO:0008017	F:microtubule motor activity; F:ATP binding; P:microtubule-based movement; F:microtubule binding	K10405	KIFC1; kinesin family member C1	KISc
TRINITY_DN106580_c0_g1_i2	6476	A0A1Q9C9W1_SYMMIUncharacterized protein OS=Symbiodinium microadriaticum OX=2951 GN=AK812_SmicGene39963 PE=4 SV=1	5	3.5e-54	62.73	1	F:GO:0005509	F:calcium ion binding			Coil (COILS); Coil (COILS); Coil (COILS); Coil (COILS); Coil (COILS); Coil (COILS); Coil (COILS); Coil (COILS); Coil (COILS); IPR002048 (SMART); mobidb-lite (MOBIDB_LITE); mobidb-lite (MOBIDB_LITE); mobidb-lite (MOBIDB_LITE); mobidb-lite (MOBIDB_LITE); mobidb-lite (MOBIDB_LITE); PTHR23159 (PANTHER); IPR018247 (PROSITE_PATTERNS); IPR002048 (PROSITE_PROFILES)	F:GO:0005509	F:calcium ion binding	--NA--	--NA--	kinesin K39
TRINITY_DN109200_c1_g2_i1	4130	A0A261Y862_9FUNGStructural maintenance of chromosomes protein OS=Bifiguratus adelaidae OX=1938954 GN=BZG36_00272 PE=3 SV=1	20	1.1e-98	48.53	9	F:GO:0005215; F:GO:0005515; F:GO:0005524; C:GO:0005694; P:GO:0007059; P:GO:0007062; C:GO:0008278; C:GO:0009507; P:GO:0051276	F:transporter activity; F:protein binding; F:ATP binding; C:chromosome; P:chromosome segregation; P:sister chromatid cohesion; C:cohesin complex; C:chloroplast; P:chromosome organization			Coil (COILS); Coil (COILS); Coil (COILS); Coil (COILS); Coil (COILS); Coil (COILS); Coil (COILS); Coil (COILS); Coil (COILS); IPR010935 (SMART); G3DSA:3.30.70.1620 (GENE3D); IPR010935 (PFAM); IPR024704 (PIRSF); IPR003395 (PFAM); G3DSA:3.40.50.300 (GENE3D); G3DSA:1.20.1060.20 (GENE3D); mobidb-lite (MOBIDB_LITE); mobidb-lite (MOBIDB_LITE); mobidb-lite (MOBIDB_LITE); mobidb-lite (MOBIDB_LITE); mobid…	F:GO:0005515; F:GO:0005524; C:GO:0005694; P:GO:0051276	F:protein binding; F:ATP binding; C:chromosome; P:chromosome organization	K06636	SMC1; structural maintenance of chromosome 1	Structural maintenance of chromosomes protein
TRINITY_DN118425_c2_g3_i2	4192	A0A075C4H4_CRYCOStructural maintenance of chromosomes protein OS=Crypthecodinium cohnii OX=2866 GN=SMC2 PE=2 SV=1	20	0	63.68	32	P:GO:0000012; F:GO:0000217; C:GO:0000778; C:GO:0000790; C:GO:0000799; F:GO:0003680; F:GO:0003682; F:GO:0003697; F:GO:0005215; F:GO:0005515; F:GO:0005524; C:GO:0005654; C:GO:0005694; C:GO:0005730; C:GO:0005739; C:GO:0005829; P:GO:0007076; P:GO:0007130; P:GO:0010032; F:GO:0015616; C:GO:0034506; C:GO:0035327; P:GO:0036292; F:GO:0046982; P:GO:0051276; P:GO:0051307; P:GO:0051383; P:GO:0070058; P:GO:00…	P:single strand break repair; F:DNA secondary structure binding; C:condensed nuclear chromosome kinetochore; C:nuclear chromatin; C:nuclear condensin complex; F:AT DNA binding; F:chromatin binding; F:single-stranded DNA binding; F:transporter activity; F:protein binding; F:ATP binding; C:nucleoplasm; C:chromosome; C:nucleolus; C:mitochondrion; C:cytosol; P:mitotic chromosome condensation; P:synap…			Coil (COILS); Coil (COILS); Coil (COILS); Coil (COILS); Coil (COILS); Coil (COILS); Coil (COILS); Coil (COILS); Coil (COILS); IPR010935 (SMART); G3DSA:3.40.50.300 (GENE3D); G3DSA:3.40.50.300 (GENE3D); IPR010935 (PFAM); IPR024704 (PIRSF); G3DSA:3.30.70.1620 (GENE3D); G3DSA:1.20.1060.20 (GENE3D); IPR003395 (PFAM); mobidb-lite (MOBIDB_LITE); mobidb-lite (MOBIDB_LITE); mobidb-lite (MOBIDB_LITE); mobi…	F:GO:0005515; F:GO:0005524; C:GO:0005694; P:GO:0051276	F:protein binding; F:ATP binding; C:chromosome; P:chromosome organization	K06674	SMC2; structural maintenance of chromosome 2	structural maintenance of chromosomes protein
TRINITY_DN120551_c1_g5_i1	3733	A0A075C407_CRYCOStructural maintenance of chromosomes protein OS=Crypthecodinium cohnii OX=2866 GN=SMC4 PE=2 SV=1	20	1.1e-241	54.91	7	F:GO:0005515; F:GO:0005524; C:GO:0005634; C:GO:0005694; P:GO:0007076; P:GO:0009793; P:GO:0051276	F:protein binding; F:ATP binding; C:nucleus; C:chromosome; P:mitotic chromosome condensation; P:embryo development ending in seed dormancy; P:chromosome organization			Coil (COILS); Coil (COILS); Coil (COILS); Coil (COILS); Coil (COILS); Coil (COILS); Coil (COILS); Coil (COILS); Coil (COILS); IPR010935 (SMART); IPR003395 (PFAM); IPR024704 (PIRSF); IPR010935 (PFAM); G3DSA:3.40.50.300 (GENE3D); G3DSA:3.30.70.1620 (GENE3D); G3DSA:1.20.1060.20 (GENE3D); mobidb-lite (MOBIDB_LITE); mobidb-lite (MOBIDB_LITE); mobidb-lite (MOBIDB_LITE); PTHR43939:SF1 (PANTHER); PTHR439…	F:GO:0005515; F:GO:0005524; C:GO:0005694; P:GO:0051276	F:protein binding; F:ATP binding; C:chromosome; P:chromosome organization	--NA--	--NA--	Structural maintenance of chromosomes
TRINITY_DN114170_c2_g1_i1	4915	A0A1Q9E714_SYMMIAlpha-amylase 2 OS=Symbiodinium microadriaticum OX=2951 GN=SWA2 PE=4 SV=1	20	6.8e-42	45.24	1	F:GO:0005515	F:protein binding			Coil (COILS); Coil (COILS); Coil (COILS); Coil (COILS); Coil (COILS); Coil (COILS); Coil (COILS); Coil (COILS); Coil (COILS); IPR019734 (SMART); IPR011990 (G3DSA:1.25.40.GENE3D); IPR011990 (G3DSA:1.25.40.GENE3D); mobidb-lite (MOBIDB_LITE); mobidb-lite (MOBIDB_LITE); mobidb-lite (MOBIDB_LITE); mobidb-lite (MOBIDB_LITE); mobidb-lite (MOBIDB_LITE); mobidb-lite (MOBIDB_LITE); mobidb-lite (MOBIDB_LITE…	F:GO:0005515	F:protein binding	--NA--	--NA--	repeat-containing protein
TRINITY_DN120428_c8_g3_i1	3522	A0A1Q9EH80_SYMMIOleandomycin polyketide synthase, modules 5 and 6 OS=Symbiodinium microadriaticum OX=2951 GN=AK812_SmicGene9911 PE=4 SV=1	20	1.8e-161	62.2	3	P:GO:0009058; F:GO:0016740; F:GO:0043167	P:biosynthetic process; F:transferase activity; F:ion binding			Coil (COILS); Coil (COILS); Coil (COILS); Coil (COILS); Coil (COILS); Coil (COILS); Coil (COILS); Coil (COILS); Coil (COILS); IPR020841 (SMART); IPR036736 (G3DSA:1.10.1200.GENE3D); IPR014031 (PFAM); IPR016039 (G3DSA:3.40.47.GENE3D); G3DSA:1.20.120.20 (GENE3D); IPR014030 (PFAM); PTHR43775 (PANTHER); IPR018201 (PROSITE_PATTERNS); cd00833 (CDD); IPR016039 (SUPERFAMILY)	F:GO:0003824	F:catalytic activity	--NA--	--NA--	DIP2 disco-interacting protein 2 homolog
TRINITY_DN114079_c0_g2_i1	1734	A0A1Q9CV01_SYMMIIntraflagellar transport protein 74 OS=Symbiodinium microadriaticum OX=2951 GN=IFT74 PE=4 SV=1	20	3.7e-120	54.04	23	P:GO:0003334; F:GO:0003682; C:GO:0005634; C:GO:0005813; C:GO:0005929; P:GO:0007219; P:GO:0007368; P:GO:0007507; C:GO:0016020; C:GO:0030992; C:GO:0031514; P:GO:0033630; P:GO:0035735; P:GO:0042073; C:GO:0045298; P:GO:0045944; F:GO:0048487; P:GO:0050680; P:GO:0060271; C:GO:0097542; P:GO:1905515	P:keratinocyte development; F:chromatin binding; C:nucleus; C:centrosome; C:cilium; P:Notch signaling pathway; P:determination of left/right symmetry; P:heart development; C:membrane; C:intraciliary transport particle B; C:motile cilium; P:positive regulation of cell adhesion mediated by integrin; P:intraciliary transport involved in cilium assembly; P:intraciliary transport; C:tubulin complex; P…			Coil (COILS); Coil (COILS); Coil (COILS); Coil (COILS); Coil (COILS); Coil (COILS); Coil (COILS); Coil (COILS); Coil (COILS); IPR029602 (PANTHER)	C:GO:0030992; P:GO:0042073; F:GO:0048487; P:GO:0060271	C:intraciliary transport particle B; P:intraciliary transport; F:beta-tubulin binding; P:cilium assembly	K19679	IFT74; intraflagellar transport protein 74	Intraflagellar transport 74 homolog (Chlamydomonas)
TRINITY_DN118699_c1_g3_i1	2735	C5K859_PERM5Rho-associated protein kinase, putative OS=Perkinsus marinus (strain ATCC 50983 / TXsc) OX=423536 GN=Pmar_PMAR012181 PE=4 SV=1	19	5.9e-245	47.52	5	F:GO:0008113; F:GO:0016301; P:GO:0016310; F:GO:0046872; P:GO:0055114	F:peptide-methionine (S)-S-oxide reductase activity; F:kinase activity; P:phosphorylation; F:metal ion binding; P:oxidation-reduction process			Coil (COILS); Coil (COILS); Coil (COILS); Coil (COILS); Coil (COILS); Coil (COILS); Coil (COILS); Coil (COILS); Coil (COILS); IPR032675 (G3DSA:3.80.10.GENE3D); mobidb-lite (MOBIDB_LITE); mobidb-lite (MOBIDB_LITE); mobidb-lite (MOBIDB_LITE); mobidb-lite (MOBIDB_LITE); mobidb-lite (MOBIDB_LITE); SSF52047 (SUPERFAMILY)	no GO terms	no GO terms	--NA--	--NA--	PARK2 co-regulated
TRINITY_DN118476_c0_g1_i1	3990	A0A1Q9DUM4_SYMMIUncharacterized protein OS=Symbiodinium microadriaticum OX=2951 GN=AK812_SmicGene18637 PE=4 SV=1	2	7e-13	68.38	2	P:GO:0016311; F:GO:0016791	P:dephosphorylation; F:phosphatase activity			Coil (COILS); Coil (COILS); Coil (COILS); Coil (COILS); Coil (COILS); Coil (COILS); Coil (COILS); Coil (COILS); Coil (COILS); mobidb-lite (MOBIDB_LITE)	no GO terms	no GO terms	--NA--	--NA--	---NA---
TRINITY_DN114058_c0_g1_i1	2515	A0A1Q9DWN9_SYMMIPutative glucosylceramidase 3 OS=Symbiodinium microadriaticum OX=2951 GN=gba-3 PE=4 SV=1	2	3e-09	46	8	F:GO:0004348; F:GO:0005216; P:GO:0006665; P:GO:0006811; C:GO:0016020; C:GO:0016021; P:GO:0034220; P:GO:0055085	F:glucosylceramidase activity; F:ion channel activity; P:sphingolipid metabolic process; P:ion transport; C:membrane; C:integral component of membrane; P:ion transmembrane transport; P:transmembrane transport			Coil (COILS); Coil (COILS); Coil (COILS); Coil (COILS); Coil (COILS); Coil (COILS); Coil (COILS); Coil (COILS); Coil (COILS); mobidb-lite (MOBIDB_LITE); mobidb-lite (MOBIDB_LITE)	no GO terms	no GO terms	--NA--	--NA--	---NA---
TRINITY_DN110720_c0_g2_i2	2924	---NA---									Coil (COILS); Coil (COILS); Coil (COILS); Coil (COILS); Coil (COILS); Coil (COILS); Coil (COILS); Coil (COILS); Coil (COILS); mobidb-lite (MOBIDB_LITE); mobidb-lite (MOBIDB_LITE)	no GO terms	no GO terms	--NA--	--NA--	Membrane associated protein-like protein
TRINITY_DN108335_c2_g11_i1	2268	---NA---									Coil (COILS); Coil (COILS); Coil (COILS); Coil (COILS); Coil (COILS); Coil (COILS); Coil (COILS); Coil (COILS); Coil (COILS); mobidb-lite (MOBIDB_LITE); mobidb-lite (MOBIDB_LITE)	no GO terms	no GO terms	K16469	CROCC; rootletin	kinesin K39
TRINITY_DN111335_c2_g1_i1	2176	---NA---									Coil (COILS); Coil (COILS); Coil (COILS); Coil (COILS); Coil (COILS); Coil (COILS); Coil (COILS); Coil (COILS); Coil (COILS); mobidb-lite (MOBIDB_LITE); mobidb-lite (MOBIDB_LITE)	no GO terms	no GO terms	--NA--	--NA--	---NA---
TRINITY_DN108665_c0_g1_i1	5900	A0A1Q9CA15_SYMMIalpha-1,2-Mannosidase OS=Symbiodinium microadriaticum OX=2951 GN=Man1a1 PE=3 SV=1	20	4.3e-91	53.34	5	F:GO:0005488; F:GO:0016787; P:GO:0034641; P:GO:0044238; P:GO:0044260	F:binding; F:hydrolase activity; P:cellular nitrogen compound metabolic process; P:primary metabolic process; P:cellular macromolecule metabolic process			Coil (COILS); Coil (COILS); Coil (COILS); Coil (COILS); Coil (COILS); Coil (COILS); Coil (COILS); Coil (COILS); Coil (COILS); mobidb-lite (MOBIDB_LITE); mobidb-lite (MOBIDB_LITE); mobidb-lite (MOBIDB_LITE)	no GO terms	no GO terms	--NA--	--NA--	---NA---
TRINITY_DN115148_c0_g2_i1	2640	A0A1Q9F5D7_SYMMIATP synthase subunit beta, mitochondrial OS=Symbiodinium microadriaticum OX=2951 GN=ATP5B PE=4 SV=1	1	4.1e-25	38.27	3	F:GO:0005524; P:GO:0046034; P:GO:1902600	F:ATP binding; P:ATP metabolic process; P:proton transmembrane transport			Coil (COILS); Coil (COILS); Coil (COILS); Coil (COILS); Coil (COILS); Coil (COILS); Coil (COILS); Coil (COILS); Coil (COILS); mobidb-lite (MOBIDB_LITE); mobidb-lite (MOBIDB_LITE); mobidb-lite (MOBIDB_LITE)	no GO terms	no GO terms	--NA--	--NA--	---NA---
TRINITY_DN111994_c3_g1_i1	2745	---NA---									Coil (COILS); Coil (COILS); Coil (COILS); Coil (COILS); Coil (COILS); Coil (COILS); Coil (COILS); Coil (COILS); Coil (COILS); mobidb-lite (MOBIDB_LITE); mobidb-lite (MOBIDB_LITE); mobidb-lite (MOBIDB_LITE)	no GO terms	no GO terms	--NA--	--NA--	---NA---
TRINITY_DN114185_c0_g1_i1	2077	---NA---									Coil (COILS); Coil (COILS); Coil (COILS); Coil (COILS); Coil (COILS); Coil (COILS); Coil (COILS); Coil (COILS); Coil (COILS); mobidb-lite (MOBIDB_LITE); mobidb-lite (MOBIDB_LITE); mobidb-lite (MOBIDB_LITE)	no GO terms	no GO terms	--NA--	--NA--	---NA---
TRINITY_DN109119_c1_g10_i1	2756	---NA---									Coil (COILS); Coil (COILS); Coil (COILS); Coil (COILS); Coil (COILS); Coil (COILS); Coil (COILS); Coil (COILS); Coil (COILS); mobidb-lite (MOBIDB_LITE); mobidb-lite (MOBIDB_LITE); mobidb-lite (MOBIDB_LITE); mobidb-lite (MOBIDB_LITE)	no GO terms	no GO terms	--NA--	--NA--	---NA---
TRINITY_DN117717_c0_g2_i3	4148	A0A1Q9CB44_SYMMIGluconolactonase OS=Symbiodinium microadriaticum OX=2951 GN=gnl PE=4 SV=1	1	3.3e-29	72.34	4	C:GO:0016020; P:GO:0060271; P:GO:0090162; C:GO:0097539	C:membrane; P:cilium assembly; P:establishment of epithelial cell polarity; C:ciliary transition fiber			Coil (COILS); Coil (COILS); Coil (COILS); Coil (COILS); Coil (COILS); Coil (COILS); Coil (COILS); Coil (COILS); Coil (COILS); mobidb-lite (MOBIDB_LITE); mobidb-lite (MOBIDB_LITE); mobidb-lite (MOBIDB_LITE); mobidb-lite (MOBIDB_LITE); mobidb-lite (MOBIDB_LITE); mobidb-lite (MOBIDB_LITE); IPR033561 (PANTHER)	P:GO:0060271; P:GO:0090162; C:GO:0097539	P:cilium assembly; P:establishment of epithelial cell polarity; C:ciliary transition fiber	--NA--	--NA--	---NA---
TRINITY_DN119586_c0_g2_i1	12002	---NA---									Coil (COILS); Coil (COILS); Coil (COILS); Coil (COILS); Coil (COILS); Coil (COILS); Coil (COILS); Coil (COILS); Coil (COILS); mobidb-lite (MOBIDB_LITE); mobidb-lite (MOBIDB_LITE); mobidb-lite (MOBIDB_LITE); mobidb-lite (MOBIDB_LITE); mobidb-lite (MOBIDB_LITE); mobidb-lite (MOBIDB_LITE); NON_CYTOPLASMIC_DOMAIN (PHOBIUS); NON_CYTOPLASMIC_DOMAIN (PHOBIUS); TRANSMEMBRANE (PHOBIUS); TRANSMEMBRANE (PHO…	no GO terms	no GO terms	--NA--	--NA--	---NA---
TRINITY_DN119209_c0_g5_i4	7591	---NA---									Coil (COILS); Coil (COILS); Coil (COILS); Coil (COILS); Coil (COILS); Coil (COILS); Coil (COILS); Coil (COILS); Coil (COILS); mobidb-lite (MOBIDB_LITE); mobidb-lite (MOBIDB_LITE); mobidb-lite (MOBIDB_LITE); mobidb-lite (MOBIDB_LITE); mobidb-lite (MOBIDB_LITE); mobidb-lite (MOBIDB_LITE); mobidb-lite (MOBIDB_LITE); mobidb-lite (MOBIDB_LITE); mobidb-lite (MOBIDB_LITE); mobidb-lite (MOBIDB_LITE); mob…	no GO terms	no GO terms	--NA--	--NA--	---NA---
TRINITY_DN118332_c2_g1_i4	3578	A0A1Q9EVW1_SYMMIUncharacterized protein OS=Symbiodinium microadriaticum OX=2951 GN=AK812_SmicGene4698 PE=4 SV=1	1	2e-11	45.8						Coil (COILS); Coil (COILS); Coil (COILS); Coil (COILS); Coil (COILS); Coil (COILS); Coil (COILS); Coil (COILS); Coil (COILS); mobidb-lite (MOBIDB_LITE); mobidb-lite (MOBIDB_LITE); mobidb-lite (MOBIDB_LITE); mobidb-lite (MOBIDB_LITE); mobidb-lite (MOBIDB_LITE); mobidb-lite (MOBIDB_LITE); mobidb-lite (MOBIDB_LITE); mobidb-lite (MOBIDB_LITE); mobidb-lite (MOBIDB_LITE)	no GO terms	no GO terms	--NA--	--NA--	---NA---
TRINITY_DN111834_c1_g2_i5	3442	---NA---									Coil (COILS); Coil (COILS); Coil (COILS); Coil (COILS); Coil (COILS); Coil (COILS); Coil (COILS); Coil (COILS); Coil (COILS); mobidb-lite (MOBIDB_LITE); mobidb-lite (MOBIDB_LITE); mobidb-lite (MOBIDB_LITE); mobidb-lite (MOBIDB_LITE); mobidb-lite (MOBIDB_LITE); mobidb-lite (MOBIDB_LITE); mobidb-lite (MOBIDB_LITE); mobidb-lite (MOBIDB_LITE)	no GO terms	no GO terms	--NA--	--NA--	---NA---
TRINITY_DN114076_c1_g2_i1	3221	---NA---									Coil (COILS); Coil (COILS); Coil (COILS); Coil (COILS); Coil (COILS); Coil (COILS); Coil (COILS); Coil (COILS); Coil (COILS); mobidb-lite (MOBIDB_LITE); mobidb-lite (MOBIDB_LITE); mobidb-lite (MOBIDB_LITE); mobidb-lite (MOBIDB_LITE); mobidb-lite (MOBIDB_LITE); mobidb-lite (MOBIDB_LITE); mobidb-lite (MOBIDB_LITE); mobidb-lite (MOBIDB_LITE); mobidb-lite (MOBIDB_LITE); mobidb-lite (MOBIDB_LITE)	no GO terms	no GO terms	--NA--	--NA--	---NA---
TRINITY_DN110521_c1_g3_i2	3062	---NA---									Coil (COILS); Coil (COILS); Coil (COILS); Coil (COILS); Coil (COILS); Coil (COILS); Coil (COILS); Coil (COILS); Coil (COILS); mobidb-lite (MOBIDB_LITE); mobidb-lite (MOBIDB_LITE); mobidb-lite (MOBIDB_LITE); mobidb-lite (MOBIDB_LITE); mobidb-lite (MOBIDB_LITE); mobidb-lite (MOBIDB_LITE); mobidb-lite (MOBIDB_LITE); PTHR34491 (PANTHER)	no GO terms	no GO terms	--NA--	--NA--	conserved hypothetical protein
TRINITY_DN118261_c3_g3_i2	2859	---NA---									Coil (COILS); Coil (COILS); Coil (COILS); Coil (COILS); Coil (COILS); Coil (COILS); Coil (COILS); Coil (COILS); Coil (COILS); mobidb-lite (MOBIDB_LITE); mobidb-lite (MOBIDB_LITE); mobidb-lite (MOBIDB_LITE); mobidb-lite (MOBIDB_LITE); mobidb-lite (MOBIDB_LITE); mobidb-lite (MOBIDB_LITE); mobidb-lite (MOBIDB_LITE); mobidb-lite (MOBIDB_LITE)	no GO terms	no GO terms	--NA--	--NA--	---NA---
TRINITY_DN115822_c3_g1_i2	2825	---NA---									Coil (COILS); Coil (COILS); Coil (COILS); Coil (COILS); Coil (COILS); Coil (COILS); Coil (COILS); Coil (COILS); Coil (COILS); mobidb-lite (MOBIDB_LITE); mobidb-lite (MOBIDB_LITE); mobidb-lite (MOBIDB_LITE); mobidb-lite (MOBIDB_LITE); mobidb-lite (MOBIDB_LITE); mobidb-lite (MOBIDB_LITE); PTHR23202:SF27 (PANTHER); PTHR23202 (PANTHER); PTHR23202:SF27 (PANTHER); PTHR23202 (PANTHER)	no GO terms	no GO terms	--NA--	--NA--	---NA---
TRINITY_DN115350_c2_g1_i3	2562	---NA---									Coil (COILS); Coil (COILS); Coil (COILS); Coil (COILS); Coil (COILS); Coil (COILS); Coil (COILS); Coil (COILS); Coil (COILS); mobidb-lite (MOBIDB_LITE); mobidb-lite (MOBIDB_LITE); mobidb-lite (MOBIDB_LITE); mobidb-lite (MOBIDB_LITE); mobidb-lite (MOBIDB_LITE)	no GO terms	no GO terms	--NA--	--NA--	---NA---
TRINITY_DN114396_c2_g2_i1	2444	---NA---									Coil (COILS); Coil (COILS); Coil (COILS); Coil (COILS); Coil (COILS); Coil (COILS); Coil (COILS); Coil (COILS); Coil (COILS); mobidb-lite (MOBIDB_LITE); mobidb-lite (MOBIDB_LITE); mobidb-lite (MOBIDB_LITE); mobidb-lite (MOBIDB_LITE); mobidb-lite (MOBIDB_LITE); mobidb-lite (MOBIDB_LITE); mobidb-lite (MOBIDB_LITE); mobidb-lite (MOBIDB_LITE); mobidb-lite (MOBIDB_LITE); PTHR34491 (PANTHER)	no GO terms	no GO terms	--NA--	--NA--	conserved hypothetical protein
TRINITY_DN119990_c0_g1_i1	1741	---NA---									Coil (COILS); Coil (COILS); Coil (COILS); Coil (COILS); Coil (COILS); Coil (COILS); Coil (COILS); Coil (COILS); Coil (COILS); mobidb-lite (MOBIDB_LITE); mobidb-lite (MOBIDB_LITE); mobidb-lite (MOBIDB_LITE); mobidb-lite (MOBIDB_LITE); mobidb-lite (MOBIDB_LITE); PTHR34491:SF9 (PANTHER); PTHR34491 (PANTHER)	no GO terms	no GO terms	--NA--	--NA--	---NA---
TRINITY_DN116998_c1_g7_i1	2812	---NA---									Coil (COILS); Coil (COILS); Coil (COILS); Coil (COILS); Coil (COILS); Coil (COILS); Coil (COILS); Coil (COILS); Coil (COILS); mobidb-lite (MOBIDB_LITE); mobidb-lite (MOBIDB_LITE); mobidb-lite (MOBIDB_LITE); mobidb-lite (MOBIDB_LITE); NON_CYTOPLASMIC_DOMAIN (PHOBIUS); SIGNAL_PEPTIDE_H_REGION (PHOBIUS); SIGNAL_PEPTIDE_C_REGION (PHOBIUS); SIGNAL_PEPTIDE (PHOBIUS); SIGNAL_PEPTIDE_N_REGION (PHOBIUS)	no GO terms	no GO terms	K10352	MYH; myosin heavy chain	---NA---
TRINITY_DN118022_c2_g1_i1	3497	---NA---									Coil (COILS); Coil (COILS); Coil (COILS); Coil (COILS); Coil (COILS); Coil (COILS); Coil (COILS); Coil (COILS); Coil (COILS); mobidb-lite (MOBIDB_LITE); mobidb-lite (MOBIDB_LITE); mobidb-lite (MOBIDB_LITE); NON_CYTOPLASMIC_DOMAIN (PHOBIUS); SIGNAL_PEPTIDE_N_REGION (PHOBIUS); SIGNAL_PEPTIDE (PHOBIUS); SIGNAL_PEPTIDE_H_REGION (PHOBIUS); SIGNAL_PEPTIDE_C_REGION (PHOBIUS)	no GO terms	no GO terms	--NA--	--NA--	---NA---
TRINITY_DN111339_c3_g4_i2	2062	---NA---									Coil (COILS); Coil (COILS); Coil (COILS); Coil (COILS); Coil (COILS); Coil (COILS); Coil (COILS); Coil (COILS); Coil (COILS); mobidb-lite (MOBIDB_LITE); mobidb-lite (MOBIDB_LITE); mobidb-lite (MOBIDB_LITE); PTHR14445 (PANTHER); PTHR14445:SF41 (PANTHER)	no GO terms	no GO terms	--NA--	--NA--	---NA---
TRINITY_DN111413_c1_g2_i1	2724	---NA---									Coil (COILS); Coil (COILS); Coil (COILS); Coil (COILS); Coil (COILS); Coil (COILS); Coil (COILS); Coil (COILS); Coil (COILS); mobidb-lite (MOBIDB_LITE); mobidb-lite (MOBIDB_LITE); mobidb-lite (MOBIDB_LITE); PTHR34491 (PANTHER)	no GO terms	no GO terms	--NA--	--NA--	Membrane associated protein-like protein
TRINITY_DN109358_c0_g4_i1	2822	A0A2R5H2Q8_9STRACilia-and flagella-associated protein 58 OS=Hondaea fermentalgiana OX=2315210 GN=FCC1311_109062 PE=4 SV=1	20	1.3e-175	57.86	1	P:GO:0060285	P:cilium-dependent cell motility			Coil (COILS); Coil (COILS); Coil (COILS); Coil (COILS); Coil (COILS); Coil (COILS); Coil (COILS); Coil (COILS); Coil (COILS); mobidb-lite (MOBIDB_LITE); mobidb-lite (MOBIDB_LITE); PTHR32083:SF31 (PANTHER); PTHR32083 (PANTHER)	no GO terms	no GO terms	--NA--	--NA--	Inherit from euNOG: Coiled-coil domain containing 147
TRINITY_DN108382_c0_g1_i4	2591	---NA---									Coil (COILS); Coil (COILS); Coil (COILS); Coil (COILS); Coil (COILS); Coil (COILS); Coil (COILS); Coil (COILS); Coil (COILS); mobidb-lite (MOBIDB_LITE); PTHR34491:SF9 (PANTHER); PTHR34491 (PANTHER); PTHR34491 (PANTHER)	no GO terms	no GO terms	--NA--	--NA--	kinetoplast-associated protein-like protein
TRINITY_DN111247_c0_g2_i3	1863	---NA---									Coil (COILS); Coil (COILS); Coil (COILS); Coil (COILS); Coil (COILS); Coil (COILS); Coil (COILS); Coil (COILS); Coil (COILS); SIGNAL_PEPTIDE_N_REGION (PHOBIUS); SIGNAL_PEPTIDE_C_REGION (PHOBIUS); SIGNAL_PEPTIDE_H_REGION (PHOBIUS); SIGNAL_PEPTIDE (PHOBIUS); NON_CYTOPLASMIC_DOMAIN (PHOBIUS)	no GO terms	no GO terms	--NA--	--NA--	---NA---
TRINITY_DN106461_c1_g4_i1	3205	---NA---									Coil (COILS); Coil (COILS); Coil (COILS); Coil (COILS); Coil (COILS); Coil (COILS); Coil (COILS); Coil (COILS); G3DSA:1.20.5.340 (GENE3D); mobidb-lite (MOBIDB_LITE); mobidb-lite (MOBIDB_LITE); mobidb-lite (MOBIDB_LITE); mobidb-lite (MOBIDB_LITE); mobidb-lite (MOBIDB_LITE); mobidb-lite (MOBIDB_LITE); mobidb-lite (MOBIDB_LITE); mobidb-lite (MOBIDB_LITE); mobidb-lite (MOBIDB_LITE); mobidb-lite (MOBI…	no GO terms	no GO terms	--NA--	--NA--	0
TRINITY_DN105953_c1_g2_i1	1736	---NA---									Coil (COILS); Coil (COILS); Coil (COILS); Coil (COILS); Coil (COILS); Coil (COILS); Coil (COILS); Coil (COILS); G3DSA:1.20.5.340 (GENE3D); PTHR23159 (PANTHER)	no GO terms	no GO terms	K10352	MYH; myosin heavy chain	conserved hypothetical protein
TRINITY_DN119945_c0_g1_i2	4077	A0A024QZ63_HUMANHCG27198, isoform CRA_c OS=Homo sapiens OX=9606 GN=hCG_27198 PE=3 SV=1	20	0	98.05	25	F:GO:0003677; F:GO:0003774; F:GO:0005524; C:GO:0005793; C:GO:0005802; C:GO:0005903; P:GO:0006259; F:GO:0008094; C:GO:0016459; P:GO:0016477; P:GO:0031032; C:GO:0042641; P:GO:0043030; P:GO:0043066; F:GO:0043531; C:GO:0045335; P:GO:0045807; P:GO:0048194; P:GO:0050714; F:GO:0051015; P:GO:0071346; P:GO:0090164; P:GO:1903028	F:DNA binding; F:motor activity; F:ATP binding; C:endoplasmic reticulum-Golgi intermediate compartment; C:trans-Golgi network; C:brush border; P:DNA metabolic process; F:DNA-dependent ATPase activity; C:myosin complex; P:cell migration; P:actomyosin structure organization; C:actomyosin; P:regulation of macrophage activation; P:negative regulation of apoptotic process; F:ADP binding; C:phagocytic …	EC:3.6.1.3; EC:3.6.1.15	Adenosinetriphosphatase; Nucleoside-triphosphate phosphatase	Coil (COILS); Coil (COILS); Coil (COILS); Coil (COILS); Coil (COILS); Coil (COILS); Coil (COILS); Coil (COILS); IPR000048 (SMART); IPR027401 (G3DSA:4.10.270.GENE3D); G3DSA:3.30.70.3240 (GENE3D); IPR002928 (PFAM); IPR000048 (PFAM); IPR001609 (PFAM); mobidb-lite (MOBIDB_LITE); mobidb-lite (MOBIDB_LITE); mobidb-lite (MOBIDB_LITE); mobidb-lite (MOBIDB_LITE); mobidb-lite (MOBIDB_LITE); mobidb-lite (MO…	F:GO:0003774; F:GO:0005515; F:GO:0005524; C:GO:0016459; F:GO:0051015	F:motor activity; F:protein binding; F:ATP binding; C:myosin complex; F:actin filament binding	K10362	MYO18; myosin XVIII	Myosin XVIIIA
TRINITY_DN118473_c0_g1_i1	3965	A0A1Q9DAF4_SYMMICAP-Gly domain-containing linker protein 1 OS=Symbiodinium microadriaticum OX=2951 GN=CLIP1 PE=4 SV=1	20	1.2e-110	68.48	2	C:GO:0005737; C:GO:0005856	C:cytoplasm; C:cytoskeleton			Coil (COILS); Coil (COILS); Coil (COILS); Coil (COILS); Coil (COILS); Coil (COILS); Coil (COILS); Coil (COILS); IPR000938 (SMART); IPR036859 (G3DSA:2.30.30.GENE3D); IPR000938 (PFAM); mobidb-lite (MOBIDB_LITE); mobidb-lite (MOBIDB_LITE); mobidb-lite (MOBIDB_LITE); mobidb-lite (MOBIDB_LITE); mobidb-lite (MOBIDB_LITE); mobidb-lite (MOBIDB_LITE); PTHR18916 (PANTHER); IPR000938 (PROSITE_PATTERNS); IPR…	no GO terms	no GO terms	K04648	DCTN1; dynactin 1	CAP-GLY domain containing linker protein family, member 4
TRINITY_DN119669_c2_g3_i2	4754	A0A1Q9CR49_SYMMItRNA-splicing ligase RtcB homolog OS=Symbiodinium microadriaticum OX=2951 GN=rtcb PE=3 SV=1	20	3e-305	58.25	6	F:GO:0003774; F:GO:0005524; P:GO:0008033; F:GO:0008452; C:GO:0016459; F:GO:0051015	F:motor activity; F:ATP binding; P:tRNA processing; F:RNA ligase activity; C:myosin complex; F:actin filament binding			Coil (COILS); Coil (COILS); Coil (COILS); Coil (COILS); Coil (COILS); Coil (COILS); Coil (COILS); Coil (COILS); IPR001609 (PRINTS); IPR001609 (SMART); IPR001609 (PFAM); G3DSA:3.30.70.3240 (GENE3D); IPR036961 (G3DSA:3.40.850.GENE3D); G3DSA:1.20.58.530 (GENE3D); G3DSA:1.20.5.190 (GENE3D); G3DSA:1.20.120.720 (GENE3D); IPR008989 (G3DSA:2.30.30.GENE3D); mobidb-lite (MOBIDB_LITE); mobidb-lite (MOBIDB_L…	F:GO:0003774; F:GO:0005515; F:GO:0005524; C:GO:0016459; F:GO:0051015	F:motor activity; F:protein binding; F:ATP binding; C:myosin complex; F:actin filament binding	K10357	MYO5; myosin V	MYSc
TRINITY_DN113317_c3_g1_i2	4548	A0A1Q9D9Z5_SYMMICalcium-dependent protein kinase 3 OS=Symbiodinium microadriaticum OX=2951 GN=CPK3 PE=4 SV=1	20	9.6e-83	53.8	41	F:GO:0000146; P:GO:0000281; C:GO:0001931; F:GO:0003774; F:GO:0005515; F:GO:0005524; C:GO:0005826; C:GO:0005829; P:GO:0006935; P:GO:0006971; P:GO:0008104; P:GO:0008360; C:GO:0016459; C:GO:0016460; P:GO:0030038; P:GO:0030837; P:GO:0030866; F:GO:0030898; P:GO:0031034; P:GO:0031152; P:GO:0031154; P:GO:0031270; C:GO:0032009; P:GO:0032060; C:GO:0032982; P:GO:0033275; P:GO:0033298; P:GO:0034461; P:GO:00…	F:microfilament motor activity; P:mitotic cytokinesis; C:uropod; F:motor activity; F:protein binding; F:ATP binding; C:actomyosin contractile ring; C:cytosol; P:chemotaxis; P:hypotonic response; P:protein localization; P:regulation of cell shape; C:myosin complex; C:myosin II complex; P:contractile actin filament bundle assembly; P:negative regulation of actin filament polymerization; P:cortical …			Coil (COILS); Coil (COILS); Coil (COILS); Coil (COILS); Coil (COILS); Coil (COILS); Coil (COILS); Coil (COILS); IPR001609 (SMART); IPR001680 (SMART); G3DSA:1.20.58.530 (GENE3D); IPR015943 (G3DSA:2.130.10.GENE3D); IPR015943 (G3DSA:2.130.10.GENE3D); IPR036961 (G3DSA:3.40.850.GENE3D); IPR001609 (PFAM); mobidb-lite (MOBIDB_LITE); mobidb-lite (MOBIDB_LITE); mobidb-lite (MOBIDB_LITE); PTHR13140 (PANTHE…	F:GO:0003774; F:GO:0005515; F:GO:0005524; C:GO:0016459	F:motor activity; F:protein binding; F:ATP binding; C:myosin complex	K10352	MYH; myosin heavy chain	myosin, heavy chain
TRINITY_DN108368_c0_g7_i1	3831	A0A1Q9BZF3_SYMMIWD repeat-containing protein 65 OS=Symbiodinium microadriaticum OX=2951 GN=Wdr65 PE=4 SV=1	20	0	65.4	4	F:GO:0005515; P:GO:0006807; P:GO:0044238; P:GO:0044260	F:protein binding; P:nitrogen compound metabolic process; P:primary metabolic process; P:cellular macromolecule metabolic process			Coil (COILS); Coil (COILS); Coil (COILS); Coil (COILS); Coil (COILS); Coil (COILS); Coil (COILS); Coil (COILS); IPR001680 (SMART); IPR001680 (PFAM); IPR015943 (G3DSA:2.130.10.GENE3D); IPR015943 (G3DSA:2.130.10.GENE3D); mobidb-lite (MOBIDB_LITE); mobidb-lite (MOBIDB_LITE); mobidb-lite (MOBIDB_LITE); mobidb-lite (MOBIDB_LITE); PTHR32215 (PANTHER); IPR001680 (PROSITE_PROFILES); IPR017986 (PROSITE_PR…	F:GO:0005515	F:protein binding	--NA--	--NA--	Inherit from euNOG: WD repeat domain 65
TRINITY_DN115018_c1_g3_i2	5370	A0A177BB20_9METZKinesin-like protein OS=Intoshia linei OX=1819745 GN=A3Q56_01610 PE=3 SV=1	20	5.8e-111	63.92	6	F:GO:0003777; F:GO:0005524; C:GO:0005874; P:GO:0007018; F:GO:0008017; C:GO:0045298	F:microtubule motor activity; F:ATP binding; C:microtubule; P:microtubule-based movement; F:microtubule binding; C:tubulin complex	EC:3.6.1.15	Nucleoside-triphosphate phosphatase	Coil (COILS); Coil (COILS); Coil (COILS); Coil (COILS); Coil (COILS); Coil (COILS); Coil (COILS); Coil (COILS); IPR001752 (SMART); IPR031852 (PFAM); IPR036961 (G3DSA:3.40.850.GENE3D); mobidb-lite (MOBIDB_LITE); mobidb-lite (MOBIDB_LITE); mobidb-lite (MOBIDB_LITE); mobidb-lite (MOBIDB_LITE); mobidb-lite (MOBIDB_LITE); mobidb-lite (MOBIDB_LITE); mobidb-lite (MOBIDB_LITE); mobidb-lite (MOBIDB_LITE);…	F:GO:0003777; F:GO:0005524; P:GO:0007018; F:GO:0008017	F:microtubule motor activity; F:ATP binding; P:microtubule-based movement; F:microtubule binding	--NA--	--NA--	Kinesin family member
TRINITY_DN113452_c0_g5_i2	3509	A0A336M7V2_CULSOCSON011729 protein OS=Culicoides sonorensis OX=179676 GN=CSON011729 PE=4 SV=1	18	1.5e-11	46.59	1	F:GO:0005509	F:calcium ion binding			Coil (COILS); Coil (COILS); Coil (COILS); Coil (COILS); Coil (COILS); Coil (COILS); Coil (COILS); Coil (COILS); IPR002048 (SMART); IPR002048 (PFAM); G3DSA:1.10.238.10 (GENE3D); IPR002048 (PFAM); G3DSA:1.10.238.10 (GENE3D); IPR002048 (PFAM); mobidb-lite (MOBIDB_LITE); mobidb-lite (MOBIDB_LITE); mobidb-lite (MOBIDB_LITE); mobidb-lite (MOBIDB_LITE); mobidb-lite (MOBIDB_LITE); PTHR23050 (PANTHER); IP…	F:GO:0005509	F:calcium ion binding	--NA--	--NA--	Nephronophthisis 4
TRINITY_DN109710_c0_g5_i1	3575	A0A1Q9C0F3_SYMMIUncharacterized protein OS=Symbiodinium microadriaticum OX=2951 GN=AK812_SmicGene43666 PE=4 SV=1	4	1.4e-33	58.98	1	F:GO:0005515	F:protein binding			Coil (COILS); Coil (COILS); Coil (COILS); Coil (COILS); Coil (COILS); Coil (COILS); Coil (COILS); Coil (COILS); IPR002110 (SMART); PF13857 (PFAM); G3DSA:1.25.40.960 (GENE3D); IPR036770 (G3DSA:1.25.40.GENE3D); mobidb-lite (MOBIDB_LITE); mobidb-lite (MOBIDB_LITE); mobidb-lite (MOBIDB_LITE); mobidb-lite (MOBIDB_LITE); mobidb-lite (MOBIDB_LITE); PTHR24180 (PANTHER); IPR002110 (PROSITE_PROFILES); IPR0…	F:GO:0005515	F:protein binding	--NA--	--NA--	Ankyrin Repeat Protein
TRINITY_DN115537_c3_g1_i1	2376	---NA---									Coil (COILS); Coil (COILS); Coil (COILS); Coil (COILS); Coil (COILS); Coil (COILS); Coil (COILS); Coil (COILS); IPR003582 (PFAM); mobidb-lite (MOBIDB_LITE); mobidb-lite (MOBIDB_LITE); TRANSMEMBRANE (PHOBIUS); NON_CYTOPLASMIC_DOMAIN (PHOBIUS); SIGNAL_PEPTIDE (PHOBIUS); CYTOPLASMIC_DOMAIN (PHOBIUS); SIGNAL_PEPTIDE_N_REGION (PHOBIUS); SIGNAL_PEPTIDE_C_REGION (PHOBIUS); SIGNAL_PEPTIDE_H_REGION (PHOBI…	no GO terms	no GO terms	--NA--	--NA--	---NA---
TRINITY_DN112706_c6_g2_i2	5001	A0A0G4GJ35_VITBCUncharacterized protein OS=Vitrella brassicaformis (strain CCMP3155) OX=1169540 GN=Vbra_22317 PE=4 SV=1	20	3.8e-141	41.28	3	C:GO:0005930; P:GO:0035082; P:GO:0060294	C:axoneme; P:axoneme assembly; P:cilium movement involved in cell motility			Coil (COILS); Coil (COILS); Coil (COILS); Coil (COILS); Coil (COILS); Coil (COILS); Coil (COILS); Coil (COILS); IPR013783 (G3DSA:2.60.40.GENE3D); IPR013783 (G3DSA:2.60.40.GENE3D); IPR031549 (PFAM); mobidb-lite (MOBIDB_LITE); mobidb-lite (MOBIDB_LITE); mobidb-lite (MOBIDB_LITE); mobidb-lite (MOBIDB_LITE); mobidb-lite (MOBIDB_LITE); mobidb-lite (MOBIDB_LITE); mobidb-lite (MOBIDB_LITE); mobidb-lite …	no GO terms	no GO terms	--NA--	--NA--	0
TRINITY_DN113795_c0_g3_i1	2973	A0A1Q9DN08_SYMMIPeptide methionine sulfoxide reductase MsrA OS=Symbiodinium microadriaticum OX=2951 GN=msrA PE=4 SV=1	8	9.3e-103	57.84	3	P:GO:0006464; F:GO:0008113; P:GO:0055114	P:cellular protein modification process; F:peptide-methionine (S)-S-oxide reductase activity; P:oxidation-reduction process	EC:1.8.4.11	Peptide-methionine (S)-S-oxide reductase	Coil (COILS); Coil (COILS); Coil (COILS); Coil (COILS); Coil (COILS); Coil (COILS); Coil (COILS); Coil (COILS); IPR032675 (G3DSA:3.80.10.GENE3D); mobidb-lite (MOBIDB_LITE); mobidb-lite (MOBIDB_LITE); mobidb-lite (MOBIDB_LITE); mobidb-lite (MOBIDB_LITE); mobidb-lite (MOBIDB_LITE); PTHR34491 (PANTHER); cd17019 (CDD); SSF52047 (SUPERFAMILY)	no GO terms	no GO terms	--NA--	--NA--	PARK2 co-regulated
TRINITY_DN101591_c0_g1_i1	2235	A0A1Q9CTW4_SYMMIIntraflagellar transport protein 81-like OS=Symbiodinium microadriaticum OX=2951 GN=Ift81 PE=4 SV=1	20	1.9e-185	52.88	21	C:GO:0005813; P:GO:0006935; P:GO:0007283; P:GO:0008589; F:GO:0015631; C:GO:0030992; C:GO:0031514; P:GO:0035264; P:GO:0035735; C:GO:0036064; P:GO:0042073; C:GO:0045177; C:GO:0045298; P:GO:0050906; P:GO:0060271; C:GO:0097225; C:GO:0097228; C:GO:0097542; C:GO:0097730	C:centrosome; P:chemotaxis; P:spermatogenesis; P:regulation of smoothened signaling pathway; F:tubulin binding; C:intraciliary transport particle B; C:motile cilium; P:multicellular organism growth; P:intraciliary transport involved in cilium assembly; C:ciliary basal body; P:intraciliary transport; C:apical part of cell; C:tubulin complex; P:detection of stimulus involved in sensory perception; …			Coil (COILS); Coil (COILS); Coil (COILS); Coil (COILS); Coil (COILS); Coil (COILS); Coil (COILS); Coil (COILS); IPR041146 (PFAM); G3DSA:1.10.418.70 (GENE3D); IPR029600 (PANTHER)	F:GO:0015631; C:GO:0030992; P:GO:0042073; P:GO:0060271	F:tubulin binding; C:intraciliary transport particle B; P:intraciliary transport; P:cilium assembly	K19677	IFT81; intraflagellar transport protein 81	intraflagellar transport 81 homolog (Chlamydomonas)
TRINITY_DN112397_c1_g3_i2	2651	V6TDL5_GIAINUncharacterized protein OS=Giardia intestinalis OX=5741 GN=DHA2_152940 PE=4 SV=1	6	4.5e-08	56.89	1	C:GO:0044430	C:obsolete cytoskeletal part			Coil (COILS); Coil (COILS); Coil (COILS); Coil (COILS); Coil (COILS); Coil (COILS); Coil (COILS); Coil (COILS); IPR042576 (G3DSA:1.10.418.GENE3D); mobidb-lite (MOBIDB_LITE); PTHR19336 (PANTHER)	no GO terms	no GO terms	K10352	MYH; myosin heavy chain	Kinesin family member
TRINITY_DN117217_c2_g2_i1	1554	A0A1Q9EI11_SYMMIUncharacterized protein OS=Symbiodinium microadriaticum OX=2951 GN=AK812_SmicGene9585 PE=4 SV=1	2	1.5e-27	50.2	2	C:GO:0016020; C:GO:0016021	C:membrane; C:integral component of membrane			Coil (COILS); Coil (COILS); Coil (COILS); Coil (COILS); Coil (COILS); Coil (COILS); Coil (COILS); Coil (COILS); mobidb-lite (MOBIDB_LITE)	no GO terms	no GO terms	--NA--	--NA--	---NA---
TRINITY_DN110580_c0_g1_i2	2684	---NA---									Coil (COILS); Coil (COILS); Coil (COILS); Coil (COILS); Coil (COILS); Coil (COILS); Coil (COILS); Coil (COILS); mobidb-lite (MOBIDB_LITE)	no GO terms	no GO terms	--NA--	--NA--	0
TRINITY_DN115843_c0_g1_i2	2252	---NA---									Coil (COILS); Coil (COILS); Coil (COILS); Coil (COILS); Coil (COILS); Coil (COILS); Coil (COILS); Coil (COILS); mobidb-lite (MOBIDB_LITE)	no GO terms	no GO terms	--NA--	--NA--	---NA---
TRINITY_DN114079_c0_g4_i2	2173	A0A1Q9CV01_SYMMIIntraflagellar transport protein 74 OS=Symbiodinium microadriaticum OX=2951 GN=IFT74 PE=4 SV=1	20	2.1e-128	52.6	23	P:GO:0003334; F:GO:0003682; C:GO:0005634; C:GO:0005813; C:GO:0005929; P:GO:0007219; P:GO:0007368; P:GO:0007507; C:GO:0016020; C:GO:0030992; C:GO:0031514; P:GO:0033630; P:GO:0035735; P:GO:0042073; C:GO:0045298; P:GO:0045944; F:GO:0048487; P:GO:0050680; P:GO:0060271; C:GO:0097542; P:GO:1905515	P:keratinocyte development; F:chromatin binding; C:nucleus; C:centrosome; C:cilium; P:Notch signaling pathway; P:determination of left/right symmetry; P:heart development; C:membrane; C:intraciliary transport particle B; C:motile cilium; P:positive regulation of cell adhesion mediated by integrin; P:intraciliary transport involved in cilium assembly; P:intraciliary transport; C:tubulin complex; P…			Coil (COILS); Coil (COILS); Coil (COILS); Coil (COILS); Coil (COILS); Coil (COILS); Coil (COILS); Coil (COILS); mobidb-lite (MOBIDB_LITE); IPR029602 (PANTHER)	C:GO:0030992; P:GO:0042073; F:GO:0048487; P:GO:0060271	C:intraciliary transport particle B; P:intraciliary transport; F:beta-tubulin binding; P:cilium assembly	K19679	IFT74; intraflagellar transport protein 74	Intraflagellar transport 74 homolog (Chlamydomonas)
TRINITY_DN118483_c1_g3_i1	1550	A0A1Q9EQX9_SYMMIATP-dependent zinc metalloprotease FTSH 10, mitochondrial OS=Symbiodinium microadriaticum OX=2951 GN=FTSH10 PE=3 SV=1	1	3.4e-16	60	7	F:GO:0003676; F:GO:0004222; F:GO:0005524; P:GO:0006508; F:GO:0008233; F:GO:0008237; C:GO:0016020	F:nucleic acid binding; F:metalloendopeptidase activity; F:ATP binding; P:proteolysis; F:peptidase activity; F:metallopeptidase activity; C:membrane			Coil (COILS); Coil (COILS); Coil (COILS); Coil (COILS); Coil (COILS); Coil (COILS); Coil (COILS); Coil (COILS); mobidb-lite (MOBIDB_LITE); mobidb-lite (MOBIDB_LITE)	no GO terms	no GO terms	--NA--	--NA--	Laminin alpha 1
TRINITY_DN106089_c0_g1_i1	2994	---NA---									Coil (COILS); Coil (COILS); Coil (COILS); Coil (COILS); Coil (COILS); Coil (COILS); Coil (COILS); Coil (COILS); mobidb-lite (MOBIDB_LITE); mobidb-lite (MOBIDB_LITE)	no GO terms	no GO terms	--NA--	--NA--	---NA---
TRINITY_DN104164_c1_g8_i1	1736	A0A1Q9EVN4_SYMMIUncharacterized protein OS=Symbiodinium microadriaticum OX=2951 GN=AK812_SmicGene4651 PE=4 SV=1	1	6.6e-16	85.33						Coil (COILS); Coil (COILS); Coil (COILS); Coil (COILS); Coil (COILS); Coil (COILS); Coil (COILS); Coil (COILS); mobidb-lite (MOBIDB_LITE); mobidb-lite (MOBIDB_LITE); mobidb-lite (MOBIDB_LITE)	no GO terms	no GO terms	--NA--	--NA--	---NA---
TRINITY_DN119075_c1_g1_i4	1735	---NA---									Coil (COILS); Coil (COILS); Coil (COILS); Coil (COILS); Coil (COILS); Coil (COILS); Coil (COILS); Coil (COILS); mobidb-lite (MOBIDB_LITE); mobidb-lite (MOBIDB_LITE); mobidb-lite (MOBIDB_LITE)	no GO terms	no GO terms	--NA--	--NA--	Monoglyceride lipase
TRINITY_DN114476_c1_g5_i2	1934	---NA---									Coil (COILS); Coil (COILS); Coil (COILS); Coil (COILS); Coil (COILS); Coil (COILS); Coil (COILS); Coil (COILS); mobidb-lite (MOBIDB_LITE); mobidb-lite (MOBIDB_LITE); mobidb-lite (MOBIDB_LITE); mobidb-lite (MOBIDB_LITE)	no GO terms	no GO terms	--NA--	--NA--	---NA---
TRINITY_DN118698_c0_g3_i1	2167	---NA---									Coil (COILS); Coil (COILS); Coil (COILS); Coil (COILS); Coil (COILS); Coil (COILS); Coil (COILS); Coil (COILS); mobidb-lite (MOBIDB_LITE); mobidb-lite (MOBIDB_LITE); mobidb-lite (MOBIDB_LITE); mobidb-lite (MOBIDB_LITE); mobidb-lite (MOBIDB_LITE)	no GO terms	no GO terms	--NA--	--NA--	kinesin K39
TRINITY_DN115085_c1_g6_i1	1581	---NA---									Coil (COILS); Coil (COILS); Coil (COILS); Coil (COILS); Coil (COILS); Coil (COILS); Coil (COILS); Coil (COILS); mobidb-lite (MOBIDB_LITE); mobidb-lite (MOBIDB_LITE); mobidb-lite (MOBIDB_LITE); mobidb-lite (MOBIDB_LITE); mobidb-lite (MOBIDB_LITE)	no GO terms	no GO terms	--NA--	--NA--	---NA---
TRINITY_DN119834_c2_g7_i2	7029	---NA---				1	F:GO:0005509	F:calcium ion binding			Coil (COILS); Coil (COILS); Coil (COILS); Coil (COILS); Coil (COILS); Coil (COILS); Coil (COILS); Coil (COILS); mobidb-lite (MOBIDB_LITE); mobidb-lite (MOBIDB_LITE); mobidb-lite (MOBIDB_LITE); mobidb-lite (MOBIDB_LITE); mobidb-lite (MOBIDB_LITE); IPR018247 (PROSITE_PATTERNS); CYTOPLASMIC_DOMAIN (PHOBIUS); TRANSMEMBRANE (PHOBIUS); NON_CYTOPLASMIC_DOMAIN (PHOBIUS); TRANSMEMBRANE (PHOBIUS); NON_CYTO…	F:GO:0005509	F:calcium ion binding	--NA--	--NA--	---NA---
TRINITY_DN114300_c1_g3_i1	5400	A0A1Q9ESU5_SYMMIProtein HID1 OS=Symbiodinium microadriaticum OX=2951 GN=HID1 PE=4 SV=1	3	6.4e-09	58.56	2	C:GO:0016020; C:GO:0016021	C:membrane; C:integral component of membrane			Coil (COILS); Coil (COILS); Coil (COILS); Coil (COILS); Coil (COILS); Coil (COILS); Coil (COILS); Coil (COILS); mobidb-lite (MOBIDB_LITE); mobidb-lite (MOBIDB_LITE); mobidb-lite (MOBIDB_LITE); mobidb-lite (MOBIDB_LITE); mobidb-lite (MOBIDB_LITE); mobidb-lite (MOBIDB_LITE); mobidb-lite (MOBIDB_LITE); mobidb-lite (MOBIDB_LITE); mobidb-lite (MOBIDB_LITE); mobidb-lite (MOBIDB_LITE); mobidb-lite (MOBI…	no GO terms	no GO terms	--NA--	--NA--	IQ calmodulin-binding motif
TRINITY_DN114338_c0_g4_i1	3107	A0A1Q9DTI8_SYMMIUbiquinol oxidase 1a, mitochondrial OS=Symbiodinium microadriaticum OX=2951 GN=AOX1A PE=4 SV=1	2	2e-31	65.64	4	F:GO:0009916; C:GO:0016020; C:GO:0016021; P:GO:0055114	F:alternative oxidase activity; C:membrane; C:integral component of membrane; P:oxidation-reduction process			Coil (COILS); Coil (COILS); Coil (COILS); Coil (COILS); Coil (COILS); Coil (COILS); Coil (COILS); Coil (COILS); mobidb-lite (MOBIDB_LITE); mobidb-lite (MOBIDB_LITE); mobidb-lite (MOBIDB_LITE); mobidb-lite (MOBIDB_LITE); mobidb-lite (MOBIDB_LITE); mobidb-lite (MOBIDB_LITE); mobidb-lite (MOBIDB_LITE); mobidb-lite (MOBIDB_LITE); mobidb-lite (MOBIDB_LITE); mobidb-lite (MOBIDB_LITE); PTHR34491 (PANTHE…	no GO terms	no GO terms	--NA--	--NA--	---NA---
TRINITY_DN117017_c2_g1_i2	5238	---NA---									Coil (COILS); Coil (COILS); Coil (COILS); Coil (COILS); Coil (COILS); Coil (COILS); Coil (COILS); Coil (COILS); mobidb-lite (MOBIDB_LITE); mobidb-lite (MOBIDB_LITE); mobidb-lite (MOBIDB_LITE); mobidb-lite (MOBIDB_LITE); mobidb-lite (MOBIDB_LITE); mobidb-lite (MOBIDB_LITE); mobidb-lite (MOBIDB_LITE); mobidb-lite (MOBIDB_LITE)	no GO terms	no GO terms	--NA--	--NA--	---NA---
TRINITY_DN117105_c0_g1_i6	4203	---NA---									Coil (COILS); Coil (COILS); Coil (COILS); Coil (COILS); Coil (COILS); Coil (COILS); Coil (COILS); Coil (COILS); mobidb-lite (MOBIDB_LITE); mobidb-lite (MOBIDB_LITE); mobidb-lite (MOBIDB_LITE); mobidb-lite (MOBIDB_LITE); mobidb-lite (MOBIDB_LITE); mobidb-lite (MOBIDB_LITE); mobidb-lite (MOBIDB_LITE); mobidb-lite (MOBIDB_LITE); mobidb-lite (MOBIDB_LITE); mobidb-lite (MOBIDB_LITE); mobidb-lite (MOBI…	no GO terms	no GO terms	--NA--	--NA--	---NA---
TRINITY_DN108265_c0_g2_i2	4009	---NA---									Coil (COILS); Coil (COILS); Coil (COILS); Coil (COILS); Coil (COILS); Coil (COILS); Coil (COILS); Coil (COILS); mobidb-lite (MOBIDB_LITE); mobidb-lite (MOBIDB_LITE); mobidb-lite (MOBIDB_LITE); mobidb-lite (MOBIDB_LITE); mobidb-lite (MOBIDB_LITE); mobidb-lite (MOBIDB_LITE); mobidb-lite (MOBIDB_LITE); mobidb-lite (MOBIDB_LITE); mobidb-lite (MOBIDB_LITE)	no GO terms	no GO terms	--NA--	--NA--	---NA---
TRINITY_DN112701_c3_g2_i2	3928	---NA---									Coil (COILS); Coil (COILS); Coil (COILS); Coil (COILS); Coil (COILS); Coil (COILS); Coil (COILS); Coil (COILS); mobidb-lite (MOBIDB_LITE); mobidb-lite (MOBIDB_LITE); mobidb-lite (MOBIDB_LITE); mobidb-lite (MOBIDB_LITE); mobidb-lite (MOBIDB_LITE); mobidb-lite (MOBIDB_LITE); mobidb-lite (MOBIDB_LITE)	no GO terms	no GO terms	--NA--	--NA--	kinesin K39
TRINITY_DN114432_c0_g3_i1	3842	---NA---									Coil (COILS); Coil (COILS); Coil (COILS); Coil (COILS); Coil (COILS); Coil (COILS); Coil (COILS); Coil (COILS); mobidb-lite (MOBIDB_LITE); mobidb-lite (MOBIDB_LITE); mobidb-lite (MOBIDB_LITE); mobidb-lite (MOBIDB_LITE); mobidb-lite (MOBIDB_LITE); mobidb-lite (MOBIDB_LITE); mobidb-lite (MOBIDB_LITE); mobidb-lite (MOBIDB_LITE); PTHR23202 (PANTHER); SSF47391 (SUPERFAMILY)	no GO terms	no GO terms	--NA--	--NA--	---NA---
TRINITY_DN119284_c1_g3_i2	3512	---NA---									Coil (COILS); Coil (COILS); Coil (COILS); Coil (COILS); Coil (COILS); Coil (COILS); Coil (COILS); Coil (COILS); mobidb-lite (MOBIDB_LITE); mobidb-lite (MOBIDB_LITE); mobidb-lite (MOBIDB_LITE); mobidb-lite (MOBIDB_LITE); mobidb-lite (MOBIDB_LITE); mobidb-lite (MOBIDB_LITE); mobidb-lite (MOBIDB_LITE); mobidb-lite (MOBIDB_LITE)	no GO terms	no GO terms	--NA--	--NA--	Membrane associated protein-like protein
TRINITY_DN119138_c1_g1_i3	3463	---NA---									Coil (COILS); Coil (COILS); Coil (COILS); Coil (COILS); Coil (COILS); Coil (COILS); Coil (COILS); Coil (COILS); mobidb-lite (MOBIDB_LITE); mobidb-lite (MOBIDB_LITE); mobidb-lite (MOBIDB_LITE); mobidb-lite (MOBIDB_LITE); mobidb-lite (MOBIDB_LITE); mobidb-lite (MOBIDB_LITE); mobidb-lite (MOBIDB_LITE)	no GO terms	no GO terms	--NA--	--NA--	Inherit from euNOG: membrane associated protein
TRINITY_DN111573_c3_g1_i4	3352	---NA---									Coil (COILS); Coil (COILS); Coil (COILS); Coil (COILS); Coil (COILS); Coil (COILS); Coil (COILS); Coil (COILS); mobidb-lite (MOBIDB_LITE); mobidb-lite (MOBIDB_LITE); mobidb-lite (MOBIDB_LITE); mobidb-lite (MOBIDB_LITE); mobidb-lite (MOBIDB_LITE); mobidb-lite (MOBIDB_LITE); mobidb-lite (MOBIDB_LITE); mobidb-lite (MOBIDB_LITE); mobidb-lite (MOBIDB_LITE); mobidb-lite (MOBIDB_LITE); mobidb-lite (MOBI…	no GO terms	no GO terms	--NA--	--NA--	---NA---
TRINITY_DN119192_c0_g1_i2	3248	---NA---									Coil (COILS); Coil (COILS); Coil (COILS); Coil (COILS); Coil (COILS); Coil (COILS); Coil (COILS); Coil (COILS); mobidb-lite (MOBIDB_LITE); mobidb-lite (MOBIDB_LITE); mobidb-lite (MOBIDB_LITE); mobidb-lite (MOBIDB_LITE); mobidb-lite (MOBIDB_LITE); mobidb-lite (MOBIDB_LITE)	no GO terms	no GO terms	--NA--	--NA--	---NA---
TRINITY_DN111583_c5_g1_i1	3187	---NA---									Coil (COILS); Coil (COILS); Coil (COILS); Coil (COILS); Coil (COILS); Coil (COILS); Coil (COILS); Coil (COILS); mobidb-lite (MOBIDB_LITE); mobidb-lite (MOBIDB_LITE); mobidb-lite (MOBIDB_LITE); mobidb-lite (MOBIDB_LITE); mobidb-lite (MOBIDB_LITE); mobidb-lite (MOBIDB_LITE)	no GO terms	no GO terms	--NA--	--NA--	kinesin K39
TRINITY_DN111437_c4_g1_i1	3093	---NA---									Coil (COILS); Coil (COILS); Coil (COILS); Coil (COILS); Coil (COILS); Coil (COILS); Coil (COILS); Coil (COILS); mobidb-lite (MOBIDB_LITE); mobidb-lite (MOBIDB_LITE); mobidb-lite (MOBIDB_LITE); mobidb-lite (MOBIDB_LITE); mobidb-lite (MOBIDB_LITE); mobidb-lite (MOBIDB_LITE); PTHR34491 (PANTHER)	no GO terms	no GO terms	--NA--	--NA--	---NA---
TRINITY_DN108538_c0_g8_i1	3066	A0A1Q9D7L9_SYMMIUncharacterized protein OS=Symbiodinium microadriaticum OX=2951 GN=AK812_SmicGene27181 PE=4 SV=1	2	5.9e-52	53.61						Coil (COILS); Coil (COILS); Coil (COILS); Coil (COILS); Coil (COILS); Coil (COILS); Coil (COILS); Coil (COILS); mobidb-lite (MOBIDB_LITE); mobidb-lite (MOBIDB_LITE); mobidb-lite (MOBIDB_LITE); mobidb-lite (MOBIDB_LITE); mobidb-lite (MOBIDB_LITE); mobidb-lite (MOBIDB_LITE); mobidb-lite (MOBIDB_LITE)	no GO terms	no GO terms	--NA--	--NA--	---NA---
TRINITY_DN107509_c1_g4_i1	3026	---NA---									Coil (COILS); Coil (COILS); Coil (COILS); Coil (COILS); Coil (COILS); Coil (COILS); Coil (COILS); Coil (COILS); mobidb-lite (MOBIDB_LITE); mobidb-lite (MOBIDB_LITE); mobidb-lite (MOBIDB_LITE); mobidb-lite (MOBIDB_LITE); mobidb-lite (MOBIDB_LITE); mobidb-lite (MOBIDB_LITE); mobidb-lite (MOBIDB_LITE); mobidb-lite (MOBIDB_LITE); mobidb-lite (MOBIDB_LITE); mobidb-lite (MOBIDB_LITE); mobidb-lite (MOBI…	no GO terms	no GO terms	--NA--	--NA--	---NA---
TRINITY_DN118823_c1_g2_i1	2815	---NA---									Coil (COILS); Coil (COILS); Coil (COILS); Coil (COILS); Coil (COILS); Coil (COILS); Coil (COILS); Coil (COILS); mobidb-lite (MOBIDB_LITE); mobidb-lite (MOBIDB_LITE); mobidb-lite (MOBIDB_LITE); mobidb-lite (MOBIDB_LITE); mobidb-lite (MOBIDB_LITE); mobidb-lite (MOBIDB_LITE); mobidb-lite (MOBIDB_LITE); mobidb-lite (MOBIDB_LITE); mobidb-lite (MOBIDB_LITE); PTHR34491 (PANTHER)	no GO terms	no GO terms	--NA--	--NA--	conserved hypothetical protein
TRINITY_DN112093_c2_g2_i1	1995	---NA---									Coil (COILS); Coil (COILS); Coil (COILS); Coil (COILS); Coil (COILS); Coil (COILS); Coil (COILS); Coil (COILS); mobidb-lite (MOBIDB_LITE); mobidb-lite (MOBIDB_LITE); mobidb-lite (MOBIDB_LITE); mobidb-lite (MOBIDB_LITE); mobidb-lite (MOBIDB_LITE); mobidb-lite (MOBIDB_LITE); mobidb-lite (MOBIDB_LITE); mobidb-lite (MOBIDB_LITE); mobidb-lite (MOBIDB_LITE); PTHR34491 (PANTHER)	no GO terms	no GO terms	--NA--	--NA--	---NA---
TRINITY_DN118193_c1_g2_i2	1685	---NA---									Coil (COILS); Coil (COILS); Coil (COILS); Coil (COILS); Coil (COILS); Coil (COILS); Coil (COILS); Coil (COILS); mobidb-lite (MOBIDB_LITE); mobidb-lite (MOBIDB_LITE); mobidb-lite (MOBIDB_LITE); mobidb-lite (MOBIDB_LITE); mobidb-lite (MOBIDB_LITE); mobidb-lite (MOBIDB_LITE); mobidb-lite (MOBIDB_LITE); mobidb-lite (MOBIDB_LITE); mobidb-lite (MOBIDB_LITE)	no GO terms	no GO terms	--NA--	--NA--	Membrane associated protein-like protein
TRINITY_DN106551_c1_g2_i1	1633	---NA---									Coil (COILS); Coil (COILS); Coil (COILS); Coil (COILS); Coil (COILS); Coil (COILS); Coil (COILS); Coil (COILS); mobidb-lite (MOBIDB_LITE); mobidb-lite (MOBIDB_LITE); mobidb-lite (MOBIDB_LITE); mobidb-lite (MOBIDB_LITE); mobidb-lite (MOBIDB_LITE); mobidb-lite (MOBIDB_LITE); mobidb-lite (MOBIDB_LITE); mobidb-lite (MOBIDB_LITE); PTHR34491:SF9 (PANTHER); PTHR34491 (PANTHER)	no GO terms	no GO terms	--NA--	--NA--	---NA---
TRINITY_DN115331_c0_g6_i1	1291	---NA---									Coil (COILS); Coil (COILS); Coil (COILS); Coil (COILS); Coil (COILS); Coil (COILS); Coil (COILS); Coil (COILS); mobidb-lite (MOBIDB_LITE); mobidb-lite (MOBIDB_LITE); mobidb-lite (MOBIDB_LITE); mobidb-lite (MOBIDB_LITE); mobidb-lite (MOBIDB_LITE); mobidb-lite (MOBIDB_LITE)	no GO terms	no GO terms	--NA--	--NA--	---NA---
TRINITY_DN120283_c0_g1_i1	2725	A0A1Q9EHU3_SYMMIPutative ribosome biogenesis protein RLP24 OS=Symbiodinium microadriaticum OX=2951 GN=AK812_SmicGene9620 PE=4 SV=1	20	1.1e-240	47.43	4	F:GO:0003676; P:GO:0015074; C:GO:0016021; C:GO:0031514	F:nucleic acid binding; P:DNA integration; C:integral component of membrane; C:motile cilium			Coil (COILS); Coil (COILS); Coil (COILS); Coil (COILS); Coil (COILS); Coil (COILS); Coil (COILS); Coil (COILS); mobidb-lite (MOBIDB_LITE); mobidb-lite (MOBIDB_LITE); mobidb-lite (MOBIDB_LITE); mobidb-lite (MOBIDB_LITE); mobidb-lite (MOBIDB_LITE); PTHR14885 (PANTHER); IPR039692 (PTHR14885:PANTHER)	no GO terms	no GO terms	--NA--	--NA--	WD repeat domain 96
TRINITY_DN107310_c0_g7_i1	3529	A0A1Q9EY29_SYMMIUncharacterized protein OS=Symbiodinium microadriaticum OX=2951 GN=AK812_SmicGene3756 PE=4 SV=1	5	1.3e-26	54.19	6	F:GO:0000287; F:GO:0005524; C:GO:0005694; C:GO:0016020; C:GO:0016021; P:GO:0051276	F:magnesium ion binding; F:ATP binding; C:chromosome; C:membrane; C:integral component of membrane; P:chromosome organization			Coil (COILS); Coil (COILS); Coil (COILS); Coil (COILS); Coil (COILS); Coil (COILS); Coil (COILS); Coil (COILS); mobidb-lite (MOBIDB_LITE); mobidb-lite (MOBIDB_LITE); mobidb-lite (MOBIDB_LITE); mobidb-lite (MOBIDB_LITE); PTHR34491 (PANTHER)	no GO terms	no GO terms	--NA--	--NA--	conserved hypothetical protein
TRINITY_DN116874_c0_g2_i1	2860	---NA---									Coil (COILS); Coil (COILS); Coil (COILS); Coil (COILS); Coil (COILS); Coil (COILS); Coil (COILS); Coil (COILS); mobidb-lite (MOBIDB_LITE); mobidb-lite (MOBIDB_LITE); mobidb-lite (MOBIDB_LITE); PTHR23202:SF27 (PANTHER); PTHR23202 (PANTHER)	no GO terms	no GO terms	--NA--	--NA--	---NA---
TRINITY_DN116622_c1_g1_i3	1818	---NA---									Coil (COILS); Coil (COILS); Coil (COILS); Coil (COILS); Coil (COILS); Coil (COILS); Coil (COILS); Coil (COILS); mobidb-lite (MOBIDB_LITE); mobidb-lite (MOBIDB_LITE); mobidb-lite (MOBIDB_LITE); SIGNAL_PEPTIDE_C_REGION (PHOBIUS); SIGNAL_PEPTIDE_N_REGION (PHOBIUS); SIGNAL_PEPTIDE_H_REGION (PHOBIUS); NON_CYTOPLASMIC_DOMAIN (PHOBIUS); SIGNAL_PEPTIDE (PHOBIUS)	no GO terms	no GO terms	--NA--	--NA--	---NA---
TRINITY_DN115561_c0_g1_i3	5205	A0A1Q9C9W1_SYMMIUncharacterized protein OS=Symbiodinium microadriaticum OX=2951 GN=AK812_SmicGene39963 PE=4 SV=1	4	3.5e-52	52.4	2	C:GO:0016020; C:GO:0016021	C:membrane; C:integral component of membrane			Coil (COILS); Coil (COILS); Coil (COILS); Coil (COILS); Coil (COILS); Coil (COILS); Coil (COILS); Coil (COILS); mobidb-lite (MOBIDB_LITE); mobidb-lite (MOBIDB_LITE); PTHR34491 (PANTHER)	no GO terms	no GO terms	--NA--	--NA--	kinesin K39
TRINITY_DN119918_c1_g8_i1	2246	---NA---									Coil (COILS); Coil (COILS); Coil (COILS); Coil (COILS); Coil (COILS); Coil (COILS); Coil (COILS); Coil (COILS); mobidb-lite (MOBIDB_LITE); mobidb-lite (MOBIDB_LITE); PTHR34491 (PANTHER); PTHR34491:SF3 (PANTHER)	no GO terms	no GO terms	--NA--	--NA--	---NA---
TRINITY_DN97531_c1_g1_i1	2177	---NA---									Coil (COILS); Coil (COILS); Coil (COILS); Coil (COILS); Coil (COILS); Coil (COILS); Coil (COILS); Coil (COILS); mobidb-lite (MOBIDB_LITE); PTHR34491 (PANTHER)	no GO terms	no GO terms	--NA--	--NA--	conserved hypothetical protein
TRINITY_DN114285_c0_g5_i1	2217	A0A1Q9CAU9_SYMMIPentatricopeptide repeat-containing protein, chloroplastic OS=Symbiodinium microadriaticum OX=2951 GN=AK812_SmicGene39605 PE=4 SV=1	20	6.6e-69	45.65	1	P:GO:0009987	P:cellular process			Coil (COILS); Coil (COILS); Coil (COILS); Coil (COILS); Coil (COILS); Coil (COILS); Coil (COILS); Coil (COILS); mobidb-lite (MOBIDB_LITE); SIGNAL_PEPTIDE_C_REGION (PHOBIUS); NON_CYTOPLASMIC_DOMAIN (PHOBIUS); SIGNAL_PEPTIDE_H_REGION (PHOBIUS); SIGNAL_PEPTIDE (PHOBIUS); SIGNAL_PEPTIDE_N_REGION (PHOBIUS)	no GO terms	no GO terms	--NA--	--NA--	---NA---
TRINITY_DN114531_c1_g1_i1	2190	A0A1Q9EIU0_SYMMIUncharacterized protein OS=Symbiodinium microadriaticum OX=2951 GN=AK812_SmicGene9378 PE=4 SV=1	1	3.4e-09	43.39						Coil (COILS); Coil (COILS); Coil (COILS); Coil (COILS); Coil (COILS); Coil (COILS); Coil (COILS); Coil (COILS); PTHR34491:SF9 (PANTHER); PTHR34491 (PANTHER)	no GO terms	no GO terms	--NA--	--NA--	---NA---
TRINITY_DN107095_c0_g7_i1	2194	A0A1Q9ESU5_SYMMIProtein HID1 OS=Symbiodinium microadriaticum OX=2951 GN=HID1 PE=4 SV=1	3	8.4e-08	66.93	1	F:GO:0046872	F:metal ion binding			Coil (COILS); Coil (COILS); Coil (COILS); Coil (COILS); Coil (COILS); Coil (COILS); Coil (COILS); Coil (COILS); TRANSMEMBRANE (PHOBIUS); CYTOPLASMIC_DOMAIN (PHOBIUS); SIGNAL_PEPTIDE_H_REGION (PHOBIUS); SIGNAL_PEPTIDE_N_REGION (PHOBIUS); SIGNAL_PEPTIDE_C_REGION (PHOBIUS); SIGNAL_PEPTIDE (PHOBIUS); NON_CYTOPLASMIC_DOMAIN (PHOBIUS)	no GO terms	no GO terms	--NA--	--NA--	---NA---
TRINITY_DN110773_c0_g7_i2	2487	A0A1Q9EXG8_SYMMIStomatin-like protein 2, mitochondrial OS=Symbiodinium microadriaticum OX=2951 GN=STOML2 PE=4 SV=1	8	7e-27	53.71	1	F:GO:0005509	F:calcium ion binding			Coil (COILS); Coil (COILS); Coil (COILS); Coil (COILS); Coil (COILS); Coil (COILS); Coil (COILS); G3DSA:1.10.238.10 (GENE3D); mobidb-lite (MOBIDB_LITE); IPR002048 (PROSITE_PROFILES); IPR002048 (PROSITE_PROFILES); IPR011992 (SUPERFAMILY)	F:GO:0005509	F:calcium ion binding	--NA--	--NA--	---NA---
TRINITY_DN117024_c0_g1_i3	1886	A4F1Y0_HUMANNef-associated factor 1 SNP OS=Homo sapiens OX=9606 GN=NAF1 PE=2 SV=1	20	2e-231	98.22	29	P:GO:0002755; C:GO:0005654; C:GO:0005829; P:GO:0006412; P:GO:0007159; P:GO:0009101; F:GO:0031593; F:GO:0042802; P:GO:0043124; P:GO:0045071; P:GO:0045944; P:GO:0050727; P:GO:0050729; F:GO:0051019; P:GO:0070373; P:GO:0071222; P:GO:0085032; P:GO:1903003	P:MyD88-dependent toll-like receptor signaling pathway; C:nucleoplasm; C:cytosol; P:translation; P:leukocyte cell-cell adhesion; P:glycoprotein biosynthetic process; F:polyubiquitin modification-dependent protein binding; F:identical protein binding; P:negative regulation of I-kappaB kinase/NF-kappaB signaling; P:negative regulation of viral genome replication; P:positive regulation of transcript…			Coil (COILS); Coil (COILS); Coil (COILS); Coil (COILS); Coil (COILS); Coil (COILS); Coil (COILS); G3DSA:1.20.5.990 (GENE3D); mobidb-lite (MOBIDB_LITE); mobidb-lite (MOBIDB_LITE); mobidb-lite (MOBIDB_LITE); IPR033372 (PTHR31882:PANTHER); PTHR31882 (PANTHER)	P:GO:0002755; P:GO:0043124; P:GO:0050727; P:GO:0070373	P:MyD88-dependent toll-like receptor signaling pathway; P:negative regulation of I-kappaB kinase/NF-kappaB signaling; P:regulation of inflammatory response; P:negative regulation of ERK1 and ERK2 cascade	K23829	TNIP1; TNFAIP3-interacting protein 1	TNFAIP3 interacting protein 1
TRINITY_DN101090_c0_g1_i2	3996	A0A152AA09_9MYCEMyb domain-containing protein OS=Tieghemostelium lacteum OX=361077 GN=DLAC_00551 PE=4 SV=1	20	6.1e-49	46.57	9	F:GO:0004842; F:GO:0005524; F:GO:0005525; C:GO:0005623; P:GO:0006605; P:GO:0006886; C:GO:0016020; P:GO:0016567; P:GO:0017038	F:ubiquitin-protein transferase activity; F:ATP binding; F:GTP binding; C:cell; P:protein targeting; P:intracellular protein transport; C:membrane; P:protein ubiquitination; P:protein import			Coil (COILS); Coil (COILS); Coil (COILS); Coil (COILS); Coil (COILS); Coil (COILS); Coil (COILS); G3DSA:3.40.50.300 (GENE3D); mobidb-lite (MOBIDB_LITE); PTHR43939 (PANTHER); SIGNAL_PEPTIDE_H_REGION (PHOBIUS); SIGNAL_PEPTIDE (PHOBIUS); SIGNAL_PEPTIDE_N_REGION (PHOBIUS); SIGNAL_PEPTIDE_C_REGION (PHOBIUS); NON_CYTOPLASMIC_DOMAIN (PHOBIUS); IPR027417 (SUPERFAMILY); IPR027417 (SUPERFAMILY)	no GO terms	no GO terms	--NA--	--NA--	0
TRINITY_DN121305_c0_g1_i1	6130	A0A1Q9EI69_SYMMIBifunctional epoxide hydrolase 2 OS=Symbiodinium microadriaticum OX=2951 GN=EPHX2 PE=4 SV=1	3	2e-35	44.97	1	F:GO:0005515	F:protein binding			Coil (COILS); Coil (COILS); Coil (COILS); Coil (COILS); Coil (COILS); Coil (COILS); Coil (COILS); IPR000048 (SMART); G3DSA:1.20.5.190 (GENE3D); IPR000048 (PFAM); mobidb-lite (MOBIDB_LITE); mobidb-lite (MOBIDB_LITE); mobidb-lite (MOBIDB_LITE); mobidb-lite (MOBIDB_LITE); mobidb-lite (MOBIDB_LITE); mobidb-lite (MOBIDB_LITE); mobidb-lite (MOBIDB_LITE); mobidb-lite (MOBIDB_LITE); mobidb-lite (MOBIDB_L…	F:GO:0005515	F:protein binding	--NA--	--NA--	---NA---
TRINITY_DN117831_c0_g5_i1	6067	A0A1Q9EI69_SYMMIBifunctional epoxide hydrolase 2 OS=Symbiodinium microadriaticum OX=2951 GN=EPHX2 PE=4 SV=1	2	4.9e-50	49.2	1	F:GO:0005515	F:protein binding			Coil (COILS); Coil (COILS); Coil (COILS); Coil (COILS); Coil (COILS); Coil (COILS); Coil (COILS); IPR000048 (SMART); G3DSA:1.20.5.190 (GENE3D); IPR000048 (PFAM); mobidb-lite (MOBIDB_LITE); mobidb-lite (MOBIDB_LITE); mobidb-lite (MOBIDB_LITE); mobidb-lite (MOBIDB_LITE); mobidb-lite (MOBIDB_LITE); mobidb-lite (MOBIDB_LITE); PTHR22706:SF0 (PANTHER); PTHR22706 (PANTHER); IPR000048 (PROSITE_PROFILES);…	F:GO:0005515	F:protein binding	--NA--	--NA--	---NA---
TRINITY_DN108028_c5_g5_i1	2699	A0A1Q9E6S2_SYMMISerine/threonine-protein kinase PRP4-like OS=Symbiodinium microadriaticum OX=2951 GN=PRPF4B PE=4 SV=1	20	3.4e-144	58.84	13	F:GO:0004672; F:GO:0004674; F:GO:0005524; C:GO:0005634; C:GO:0005737; P:GO:0006376; P:GO:0006468; P:GO:0030003; P:GO:0035556; P:GO:0042307; P:GO:0042493; P:GO:0050684	F:protein kinase activity; F:protein serine/threonine kinase activity; F:ATP binding; C:nucleus; C:cytoplasm; P:mRNA splice site selection; P:protein phosphorylation; P:cellular cation homeostasis; P:intracellular signal transduction; P:positive regulation of protein import into nucleus; P:response to drug; P:regulation of mRNA processing			Coil (COILS); Coil (COILS); Coil (COILS); Coil (COILS); Coil (COILS); Coil (COILS); Coil (COILS); IPR000719 (SMART); IPR000719 (PFAM); G3DSA:1.10.510.10 (GENE3D); G3DSA:3.30.200.20 (GENE3D); mobidb-lite (MOBIDB_LITE); mobidb-lite (MOBIDB_LITE); mobidb-lite (MOBIDB_LITE); mobidb-lite (MOBIDB_LITE); mobidb-lite (MOBIDB_LITE); mobidb-lite (MOBIDB_LITE); mobidb-lite (MOBIDB_LITE); mobidb-lite (MOBIDB…	F:GO:0004672; F:GO:0005524; P:GO:0006468	F:protein kinase activity; F:ATP binding; P:protein phosphorylation	K08827	PRPF4B; serine/threonine-protein kinase PRP4 [EC:2.7.11.1]	PRP4 pre-mRNA processing factor 4 homolog B (yeast)
TRINITY_DN112296_c0_g2_i1	3518	A0A1Q9C6S8_SYMMIPutative phenylalanine--tRNA ligase alpha subunit OS=Symbiodinium microadriaticum OX=2951 GN=AK812_SmicGene41174 PE=4 SV=1	8	1.9e-30	50.83	3	F:GO:0003824; F:GO:0005515; P:GO:0044237	F:catalytic activity; F:protein binding; P:cellular metabolic process			Coil (COILS); Coil (COILS); Coil (COILS); Coil (COILS); Coil (COILS); Coil (COILS); Coil (COILS); IPR001202 (SMART); G3DSA:2.20.70.10 (GENE3D); G3DSA:2.20.70.10 (GENE3D); IPR001202 (PFAM); mobidb-lite (MOBIDB_LITE); mobidb-lite (MOBIDB_LITE); mobidb-lite (MOBIDB_LITE); mobidb-lite (MOBIDB_LITE); mobidb-lite (MOBIDB_LITE); IPR001202 (PROSITE_PATTERNS); IPR001202 (PROSITE_PROFILES); IPR001202 (PROS…	F:GO:0005515	F:protein binding	--NA--	--NA--	---NA---
TRINITY_DN110489_c2_g5_i1	4244	A0A1Q9C0I6_SYMMIKinesin-like protein KIF3A (Fragment) OS=Symbiodinium microadriaticum OX=2951 GN=KIF3A PE=3 SV=1	20	1e-147	47.39	40	P:GO:0000122; P:GO:0001738; F:GO:0003777; F:GO:0005102; F:GO:0005215; F:GO:0005524; C:GO:0005813; C:GO:0005829; C:GO:0005874; C:GO:0005930; P:GO:0006935; P:GO:0006972; P:GO:0007018; F:GO:0008017; P:GO:0008306; C:GO:0030992; P:GO:0031076; P:GO:0031113; P:GO:0031333; P:GO:0032688; P:GO:0035050; P:GO:0035735; C:GO:0035869; C:GO:0036064; P:GO:0036342; P:GO:0042532; P:GO:0042733; P:GO:0043053; C:GO:00…	P:negative regulation of transcription by RNA polymerase II; P:morphogenesis of a polarized epithelium; F:microtubule motor activity; F:signaling receptor binding; F:transporter activity; F:ATP binding; C:centrosome; C:cytosol; C:microtubule; C:axoneme; P:chemotaxis; P:hyperosmotic response; P:microtubule-based movement; F:microtubule binding; P:associative learning; C:intraciliary transport part…			Coil (COILS); Coil (COILS); Coil (COILS); Coil (COILS); Coil (COILS); Coil (COILS); Coil (COILS); IPR001752 (PRINTS); IPR001752 (SMART); IPR001752 (PFAM); IPR008979 (G3DSA:2.60.120.GENE3D); IPR036961 (G3DSA:3.40.850.GENE3D); IPR008979 (G3DSA:2.60.120.GENE3D); IPR040468 (PFAM); IPR042576 (G3DSA:1.10.418.GENE3D); mobidb-lite (MOBIDB_LITE); mobidb-lite (MOBIDB_LITE); mobidb-lite (MOBIDB_LITE); mobid…	F:GO:0003777; F:GO:0005524; P:GO:0007018; F:GO:0008017	F:microtubule motor activity; F:ATP binding; P:microtubule-based movement; F:microtubule binding	--NA--	--NA--	Kinesin family member
TRINITY_DN103998_c2_g2_i3	3382	A0A1Q9F2H0_SYMMIKinesin-like protein OS=Symbiodinium microadriaticum OX=2951 GN=AK812_SmicGene2086 PE=3 SV=1	20	1.5e-72	52.71	6	F:GO:0003777; F:GO:0005524; C:GO:0005874; P:GO:0007018; F:GO:0008017; C:GO:0045298	F:microtubule motor activity; F:ATP binding; C:microtubule; P:microtubule-based movement; F:microtubule binding; C:tubulin complex	EC:3.6.1.15	Nucleoside-triphosphate phosphatase	Coil (COILS); Coil (COILS); Coil (COILS); Coil (COILS); Coil (COILS); Coil (COILS); Coil (COILS); IPR001752 (PRINTS); IPR001752 (SMART); IPR001752 (PFAM); mobidb-lite (MOBIDB_LITE); mobidb-lite (MOBIDB_LITE); mobidb-lite (MOBIDB_LITE); mobidb-lite (MOBIDB_LITE); IPR027640 (PANTHER); PTHR24115:SF576 (PANTHER); IPR019821 (PROSITE_PATTERNS); IPR001752 (PROSITE_PROFILES); cd00106 (CDD); IPR027417 (SU…	F:GO:0003777; F:GO:0005524; P:GO:0007018; F:GO:0008017	F:microtubule motor activity; F:ATP binding; P:microtubule-based movement; F:microtubule binding	K10395	KIF4_21_27; kinesin family member 4/21/27	Kinesin family member
TRINITY_DN112949_c1_g8_i1	2520	A0A1Q9E0L9_SYMMIKinesin-like protein OS=Symbiodinium microadriaticum OX=2951 GN=unc-104 PE=3 SV=1	20	4.4e-85	54.61	10	F:GO:0003777; F:GO:0005524; C:GO:0005874; C:GO:0005881; P:GO:0006810; P:GO:0007018; F:GO:0008017; C:GO:0030424; C:GO:0043025; C:GO:0045298	F:microtubule motor activity; F:ATP binding; C:microtubule; C:cytoplasmic microtubule; P:transport; P:microtubule-based movement; F:microtubule binding; C:axon; C:neuronal cell body; C:tubulin complex			Coil (COILS); Coil (COILS); Coil (COILS); Coil (COILS); Coil (COILS); Coil (COILS); Coil (COILS); IPR001752 (PRINTS); IPR001752 (SMART); IPR036961 (G3DSA:3.40.850.GENE3D); IPR001752 (PFAM); mobidb-lite (MOBIDB_LITE); mobidb-lite (MOBIDB_LITE); PTHR24115:SF586 (PANTHER); IPR027640 (PANTHER); IPR000048 (PROSITE_PROFILES); IPR001752 (PROSITE_PROFILES); IPR027417 (SUPERFAMILY)	F:GO:0003777; F:GO:0005515; F:GO:0005524; P:GO:0007018; F:GO:0008017	F:microtubule motor activity; F:protein binding; F:ATP binding; P:microtubule-based movement; F:microtubule binding	K17914	KIF13; kinesin family member 13	Kinesin family member
TRINITY_DN118922_c1_g2_i1	2585	A0A1Q9EXG8_SYMMIStomatin-like protein 2, mitochondrial OS=Symbiodinium microadriaticum OX=2951 GN=STOML2 PE=4 SV=1	18	5.5e-83	52.11	5	F:GO:0005509; P:GO:0008152; F:GO:0016740; F:GO:0097159; F:GO:1901363	F:calcium ion binding; P:metabolic process; F:transferase activity; F:organic cyclic compound binding; F:heterocyclic compound binding			Coil (COILS); Coil (COILS); Coil (COILS); Coil (COILS); Coil (COILS); Coil (COILS); Coil (COILS); IPR002048 (SMART); G3DSA:1.10.238.10 (GENE3D); G3DSA:1.10.238.10 (GENE3D); IPR002048 (PFAM); mobidb-lite (MOBIDB_LITE); mobidb-lite (MOBIDB_LITE); mobidb-lite (MOBIDB_LITE); IPR018247 (PROSITE_PATTERNS); IPR002048 (PROSITE_PROFILES); IPR002048 (PROSITE_PROFILES); IPR002048 (PROSITE_PROFILES); IPR0119…	F:GO:0005509	F:calcium ion binding	--NA--	--NA--	---NA---
TRINITY_DN107090_c2_g3_i3	3362	A0A1Q9EXG8_SYMMIStomatin-like protein 2, mitochondrial OS=Symbiodinium microadriaticum OX=2951 GN=STOML2 PE=4 SV=1	15	6.2e-71	52.96	9	F:GO:0003676; F:GO:0004523; F:GO:0005509; F:GO:0008519; C:GO:0016021; F:GO:0016740; P:GO:0051252; P:GO:0072488; P:GO:0090502	F:nucleic acid binding; F:RNA-DNA hybrid ribonuclease activity; F:calcium ion binding; F:ammonium transmembrane transporter activity; C:integral component of membrane; F:transferase activity; P:regulation of RNA metabolic process; P:ammonium transmembrane transport; P:RNA phosphodiester bond hydrolysis, endonucleolytic	EC:3.1.30; EC:3.1.26; EC:3.1.26.4	Acting on ester bonds; Acting on ester bonds; Ribonuclease H	Coil (COILS); Coil (COILS); Coil (COILS); Coil (COILS); Coil (COILS); Coil (COILS); Coil (COILS); IPR002048 (SMART); IPR002048 (PFAM); mobidb-lite (MOBIDB_LITE); mobidb-lite (MOBIDB_LITE); mobidb-lite (MOBIDB_LITE); mobidb-lite (MOBIDB_LITE); IPR018247 (PROSITE_PATTERNS); IPR002048 (PROSITE_PROFILES); IPR002048 (PROSITE_PROFILES); IPR011992 (SUPERFAMILY)	F:GO:0005509	F:calcium ion binding	--NA--	--NA--	---NA---
TRINITY_DN116584_c0_g4_i2	13993	A0A1Q9EPP2_SYMMIDynein-1-alpha heavy chain, flagellar inner arm I1 complex OS=Symbiodinium microadriaticum OX=2951 GN=DHC1 PE=4 SV=1	20	0	68.96	6	F:GO:0003777; F:GO:0005524; C:GO:0005874; P:GO:0007018; C:GO:0030286; C:GO:0031514	F:microtubule motor activity; F:ATP binding; C:microtubule; P:microtubule-based movement; C:dynein complex; C:motile cilium	EC:3.6.1.15	Nucleoside-triphosphate phosphatase	Coil (COILS); Coil (COILS); Coil (COILS); Coil (COILS); Coil (COILS); Coil (COILS); Coil (COILS); IPR003593 (SMART); PF12775 (PFAM); IPR024317 (PFAM); IPR013602 (PFAM); G3DSA:3.40.50.300 (GENE3D); IPR013594 (PFAM); IPR024743 (PFAM); G3DSA:1.20.1270.280 (GENE3D); G3DSA:3.40.50.300 (GENE3D); G3DSA:1.10.8.710 (GENE3D); IPR041658 (PFAM); G3DSA:3.40.50.11510 (GENE3D); G3DSA:1.10.8.1220 (GENE3D); G3DSA…	F:GO:0003777; F:GO:0005524; P:GO:0007018; C:GO:0030286	F:microtubule motor activity; F:ATP binding; P:microtubule-based movement; C:dynein complex	K10408	DNAH; dynein heavy chain, axonemal	heavy chain
TRINITY_DN115408_c1_g3_i2	6162	A0A1Q9C6P7_SYMMIE3 ubiquitin-protein ligase HERC2 OS=Symbiodinium microadriaticum OX=2951 GN=HERC2 PE=4 SV=1	20	2e-43	57.69	2	P:GO:0000902; F:GO:0005096	P:cell morphogenesis; F:GTPase activator activity			Coil (COILS); Coil (COILS); Coil (COILS); Coil (COILS); Coil (COILS); Coil (COILS); Coil (COILS); IPR006599 (SMART); IPR012945 (PFAM); IPR016098 (G3DSA:2.160.20.GENE3D); G3DSA:1.20.5.1230 (GENE3D); mobidb-lite (MOBIDB_LITE); mobidb-lite (MOBIDB_LITE); mobidb-lite (MOBIDB_LITE); mobidb-lite (MOBIDB_LITE); mobidb-lite (MOBIDB_LITE); mobidb-lite (MOBIDB_LITE); IPR039093 (PANTHER); IPR017901 (PROSITE…	P:GO:0000902; F:GO:0005096	P:cell morphogenesis; F:GTPase activator activity	K18272	RP2; protein XRP2	Tubulin folding cofactor C
TRINITY_DN119423_c0_g1_i1	2250	A0A2V3IIT5_9FLORProtein CASP OS=Gracilariopsis chorda OX=448386 GN=BWQ96_08254 PE=4 SV=1	20	4.9e-64	41.05	7	C:GO:0000139; C:GO:0005768; C:GO:0005802; P:GO:0006891; C:GO:0016021; C:GO:0030173; P:GO:0048193	C:Golgi membrane; C:endosome; C:trans-Golgi network; P:intra-Golgi vesicle-mediated transport; C:integral component of membrane; C:integral component of Golgi membrane; P:Golgi vesicle transport			Coil (COILS); Coil (COILS); Coil (COILS); Coil (COILS); Coil (COILS); Coil (COILS); Coil (COILS); IPR012955 (PFAM); mobidb-lite (MOBIDB_LITE); PTHR14043:SF2 (PANTHER); PTHR14043 (PANTHER); CYTOPLASMIC_DOMAIN (PHOBIUS); TRANSMEMBRANE (PHOBIUS); NON_CYTOPLASMIC_DOMAIN (PHOBIUS); TMhelix (TMHMM)	P:GO:0006891; C:GO:0030173	P:intra-Golgi vesicle-mediated transport; C:integral component of Golgi membrane	K09313	CUTL; homeobox protein cut-like	CASP C terminal
TRINITY_DN112929_c2_g2_i2	6134	A0A1Q9D064_SYMMICalpain-type cysteine protease ADL1 OS=Symbiodinium microadriaticum OX=2951 GN=ADL1 PE=3 SV=1	20	2.6e-91	58.16	49	P:GO:0001558; F:GO:0003700; F:GO:0004198; F:GO:0005509; C:GO:0005634; C:GO:0005789; C:GO:0005829; C:GO:0005887; P:GO:0006508; P:GO:0007399; F:GO:0008307; P:GO:0009793; P:GO:0009934; C:GO:0010008; P:GO:0014718; P:GO:0014850; C:GO:0016020; C:GO:0030018; C:GO:0030315; F:GO:0031402; F:GO:0031432; P:GO:0032877; C:GO:0032991; P:GO:0033234; P:GO:0042127; P:GO:0043066; P:GO:0043122; P:GO:0045214; P:GO:00…	P:regulation of cell growth; F:DNA-binding transcription factor activity; F:calcium-dependent cysteine-type endopeptidase activity; F:calcium ion binding; C:nucleus; C:endoplasmic reticulum membrane; C:cytosol; C:integral component of plasma membrane; P:proteolysis; P:nervous system development; F:structural constituent of muscle; P:embryo development ending in seed dormancy; P:regulation of meri…			Coil (COILS); Coil (COILS); Coil (COILS); Coil (COILS); Coil (COILS); Coil (COILS); Coil (COILS); IPR022684 (PRINTS); IPR001300 (SMART); IPR022683 (SMART); G3DSA:3.90.70.10 (GENE3D); G3DSA:2.60.120.380 (GENE3D); IPR022682 (PFAM); IPR001300 (PFAM); mobidb-lite (MOBIDB_LITE); mobidb-lite (MOBIDB_LITE); mobidb-lite (MOBIDB_LITE); PTHR10183:SF379 (PANTHER); PTHR10183 (PANTHER); IPR000169 (PROSITE_PAT…	F:GO:0004198; P:GO:0006508	F:calcium-dependent cysteine-type endopeptidase activity; P:proteolysis	--NA--	--NA--	calpain_III
TRINITY_DN106593_c1_g1_i2	2051	A0A1Q9DZF9_SYMMIHyaluronan mediated motility receptor OS=Symbiodinium microadriaticum OX=2951 GN=Hmmr PE=4 SV=1	2	9.8e-35	51.57	2	F:GO:0005509; F:GO:0005540	F:calcium ion binding; F:hyaluronic acid binding			Coil (COILS); Coil (COILS); Coil (COILS); Coil (COILS); Coil (COILS); Coil (COILS); Coil (COILS); IPR031794 (PFAM); mobidb-lite (MOBIDB_LITE); mobidb-lite (MOBIDB_LITE); mobidb-lite (MOBIDB_LITE)	no GO terms	no GO terms	--NA--	--NA--	Laminin alpha 1
TRINITY_DN105774_c0_g3_i1	3551	C5K859_PERM5Rho-associated protein kinase, putative OS=Perkinsus marinus (strain ATCC 50983 / TXsc) OX=423536 GN=Pmar_PMAR012181 PE=4 SV=1	6	2.3e-100	49.33	5	F:GO:0008113; F:GO:0016301; P:GO:0016310; F:GO:0046872; P:GO:0055114	F:peptide-methionine (S)-S-oxide reductase activity; F:kinase activity; P:phosphorylation; F:metal ion binding; P:oxidation-reduction process			Coil (COILS); Coil (COILS); Coil (COILS); Coil (COILS); Coil (COILS); Coil (COILS); Coil (COILS); IPR032675 (G3DSA:3.80.10.GENE3D); mobidb-lite (MOBIDB_LITE); mobidb-lite (MOBIDB_LITE); mobidb-lite (MOBIDB_LITE); mobidb-lite (MOBIDB_LITE); PTHR43939 (PANTHER); SSF52047 (SUPERFAMILY)	no GO terms	no GO terms	--NA--	--NA--	PARK2 co-regulated
TRINITY_DN120587_c0_g1_i1	2500	A0A1Q9C0F3_SYMMIUncharacterized protein OS=Symbiodinium microadriaticum OX=2951 GN=AK812_SmicGene43666 PE=4 SV=1	3	1.8e-14	62.32	1	F:GO:0005509	F:calcium ion binding			Coil (COILS); Coil (COILS); Coil (COILS); Coil (COILS); Coil (COILS); Coil (COILS); Coil (COILS); IPR036770 (G3DSA:1.25.40.GENE3D); mobidb-lite (MOBIDB_LITE); IPR020683 (PROSITE_PROFILES); IPR036770 (SUPERFAMILY)	no GO terms	no GO terms	--NA--	--NA--	---NA---
TRINITY_DN107538_c0_g2_i3	3250	---NA---									Coil (COILS); Coil (COILS); Coil (COILS); Coil (COILS); Coil (COILS); Coil (COILS); Coil (COILS); IPR036872 (G3DSA:1.10.418.GENE3D); IPR008636 (PFAM); mobidb-lite (MOBIDB_LITE); mobidb-lite (MOBIDB_LITE); mobidb-lite (MOBIDB_LITE); mobidb-lite (MOBIDB_LITE); mobidb-lite (MOBIDB_LITE); mobidb-lite (MOBIDB_LITE); mobidb-lite (MOBIDB_LITE); mobidb-lite (MOBIDB_LITE); mobidb-lite (MOBIDB_LITE); mobid…	no GO terms	no GO terms	--NA--	--NA--	Inherit from NOG: keratin, type II cytoskeletal
TRINITY_DN106188_c0_g4_i5	4238	A0A2I1EFH1_9GLOMCysteine proteinase OS=Rhizophagus irregularis OX=588596 GN=RhiirA1_425765 PE=4 SV=1	6	5e-09	42.62	1	F:GO:0005540	F:hyaluronic acid binding			Coil (COILS); Coil (COILS); Coil (COILS); Coil (COILS); Coil (COILS); Coil (COILS); Coil (COILS); IPR042468 (G3DSA:3.30.200.GENE3D); IPR019400 (PFAM); IPR042467 (G3DSA:1.20.1300.GENE3D); mobidb-lite (MOBIDB_LITE); mobidb-lite (MOBIDB_LITE); mobidb-lite (MOBIDB_LITE); mobidb-lite (MOBIDB_LITE); IPR026203 (PANTHER); IPR017907 (PROSITE_PATTERNS); NON_CYTOPLASMIC_DOMAIN (PHOBIUS); TRANSMEMBRANE (PHOB…	F:GO:0005540	F:hyaluronic acid binding	--NA--	--NA--	kinetoplast-associated protein-like protein
TRINITY_DN111224_c1_g2_i1	2016	---NA---									Coil (COILS); Coil (COILS); Coil (COILS); Coil (COILS); Coil (COILS); Coil (COILS); Coil (COILS); mobidb-lite (MOBIDB_LITE); CYTOPLASMIC_DOMAIN (PHOBIUS); SIGNAL_PEPTIDE_N_REGION (PHOBIUS); SIGNAL_PEPTIDE (PHOBIUS); NON_CYTOPLASMIC_DOMAIN (PHOBIUS); SIGNAL_PEPTIDE_C_REGION (PHOBIUS); TRANSMEMBRANE (PHOBIUS); SIGNAL_PEPTIDE_H_REGION (PHOBIUS); TMhelix (TMHMM); TMhelix (TMHMM)	no GO terms	no GO terms	--NA--	--NA--	Laminin alpha 1
TRINITY_DN117857_c0_g4_i2	5285	A0A1Q9CA15_SYMMIalpha-1,2-Mannosidase OS=Symbiodinium microadriaticum OX=2951 GN=Man1a1 PE=3 SV=1	20	1.3e-139	51.65	4	F:GO:0003824; P:GO:0008152; F:GO:0097159; F:GO:1901363	F:catalytic activity; P:metabolic process; F:organic cyclic compound binding; F:heterocyclic compound binding			Coil (COILS); Coil (COILS); Coil (COILS); Coil (COILS); Coil (COILS); Coil (COILS); Coil (COILS); mobidb-lite (MOBIDB_LITE); mobidb-lite (MOBIDB_LITE)	no GO terms	no GO terms	--NA--	--NA--	---NA---
TRINITY_DN112467_c0_g4_i1	2619	---NA---									Coil (COILS); Coil (COILS); Coil (COILS); Coil (COILS); Coil (COILS); Coil (COILS); Coil (COILS); mobidb-lite (MOBIDB_LITE); mobidb-lite (MOBIDB_LITE)	no GO terms	no GO terms	--NA--	--NA--	---NA---
TRINITY_DN114298_c3_g1_i3	2283	---NA---									Coil (COILS); Coil (COILS); Coil (COILS); Coil (COILS); Coil (COILS); Coil (COILS); Coil (COILS); mobidb-lite (MOBIDB_LITE); mobidb-lite (MOBIDB_LITE)	no GO terms	no GO terms	--NA--	--NA--	---NA---
TRINITY_DN117373_c0_g4_i1	1978	---NA---									Coil (COILS); Coil (COILS); Coil (COILS); Coil (COILS); Coil (COILS); Coil (COILS); Coil (COILS); mobidb-lite (MOBIDB_LITE); mobidb-lite (MOBIDB_LITE)	no GO terms	no GO terms	--NA--	--NA--	---NA---
TRINITY_DN115664_c0_g2_i1	1330	A0A1Q9C0I2_SYMMICentrosomal protein of 162 kDa OS=Symbiodinium microadriaticum OX=2951 GN=Cep162 PE=4 SV=1	2	5e-72	50.22						Coil (COILS); Coil (COILS); Coil (COILS); Coil (COILS); Coil (COILS); Coil (COILS); Coil (COILS); mobidb-lite (MOBIDB_LITE); mobidb-lite (MOBIDB_LITE); IPR038774 (PANTHER)	no GO terms	no GO terms	K16809	QN1; protein QN1	kiaa1009
TRINITY_DN112701_c3_g3_i1	2480	---NA---									Coil (COILS); Coil (COILS); Coil (COILS); Coil (COILS); Coil (COILS); Coil (COILS); Coil (COILS); mobidb-lite (MOBIDB_LITE); mobidb-lite (MOBIDB_LITE); mobidb-lite (MOBIDB_LITE)	no GO terms	no GO terms	--NA--	--NA--	---NA---
TRINITY_DN114032_c1_g5_i1	2207	A0A1Q9ECL1_SYMMIUncharacterized protein OS=Symbiodinium microadriaticum OX=2951 GN=AK812_SmicGene11744 PE=4 SV=1	1	1.6e-19	46.27						Coil (COILS); Coil (COILS); Coil (COILS); Coil (COILS); Coil (COILS); Coil (COILS); Coil (COILS); mobidb-lite (MOBIDB_LITE); mobidb-lite (MOBIDB_LITE); mobidb-lite (MOBIDB_LITE)	no GO terms	no GO terms	--NA--	--NA--	---NA---
TRINITY_DN119614_c0_g2_i1	1562	---NA---									Coil (COILS); Coil (COILS); Coil (COILS); Coil (COILS); Coil (COILS); Coil (COILS); Coil (COILS); mobidb-lite (MOBIDB_LITE); mobidb-lite (MOBIDB_LITE); mobidb-lite (MOBIDB_LITE)	no GO terms	no GO terms	--NA--	--NA--	---NA---
TRINITY_DN109072_c3_g1_i2	2625	A0A1Q9DTS2_SYMMIProgesterone-induced-blocking factor 1 OS=Symbiodinium microadriaticum OX=2951 GN=PIBF1 PE=4 SV=1	20	2.5e-51	45.27	19	F:GO:0005136; C:GO:0005615; C:GO:0005634; P:GO:0007080; P:GO:0009987; P:GO:0031393; P:GO:0032695; P:GO:0032733; P:GO:0032815; C:GO:0034451; P:GO:0042531; P:GO:0042532; P:GO:0042976; P:GO:0050789; P:GO:0071539; P:GO:0090307; P:GO:1902532; P:GO:1902533; P:GO:1905515	F:interleukin-4 receptor binding; C:extracellular space; C:nucleus; P:mitotic metaphase plate congression; P:cellular process; P:negative regulation of prostaglandin biosynthetic process; P:negative regulation of interleukin-12 production; P:positive regulation of interleukin-10 production; P:negative regulation of natural killer cell activation; C:centriolar satellite; P:positive regulation of t…			Coil (COILS); Coil (COILS); Coil (COILS); Coil (COILS); Coil (COILS); Coil (COILS); Coil (COILS); mobidb-lite (MOBIDB_LITE); mobidb-lite (MOBIDB_LITE); mobidb-lite (MOBIDB_LITE); IPR026205 (PANTHER)	no GO terms	no GO terms	K16538	PIBF1; progesterone-induced-blocking factor 1	progesterone immunomodulatory binding factor 1
TRINITY_DN114271_c3_g1_i3	2498	---NA---									Coil (COILS); Coil (COILS); Coil (COILS); Coil (COILS); Coil (COILS); Coil (COILS); Coil (COILS); mobidb-lite (MOBIDB_LITE); mobidb-lite (MOBIDB_LITE); mobidb-lite (MOBIDB_LITE); mobidb-lite (MOBIDB_LITE)	no GO terms	no GO terms	--NA--	--NA--	Inherit from NOG: KH domain containing 3-like, subcortical maternal complex member
TRINITY_DN116905_c2_g2_i1	2063	---NA---									Coil (COILS); Coil (COILS); Coil (COILS); Coil (COILS); Coil (COILS); Coil (COILS); Coil (COILS); mobidb-lite (MOBIDB_LITE); mobidb-lite (MOBIDB_LITE); mobidb-lite (MOBIDB_LITE); mobidb-lite (MOBIDB_LITE)	no GO terms	no GO terms	--NA--	--NA--	---NA---
TRINITY_DN111648_c4_g2_i7	1342	---NA---									Coil (COILS); Coil (COILS); Coil (COILS); Coil (COILS); Coil (COILS); Coil (COILS); Coil (COILS); mobidb-lite (MOBIDB_LITE); mobidb-lite (MOBIDB_LITE); mobidb-lite (MOBIDB_LITE); mobidb-lite (MOBIDB_LITE)	no GO terms	no GO terms	--NA--	--NA--	IG_like
TRINITY_DN106897_c1_g2_i1	2013	A0A1Q9D9H6_SYMMIVacuolar amino acid transporter 5 OS=Symbiodinium microadriaticum OX=2951 GN=avt5 PE=4 SV=1	3	1.2e-13	52.75	5	F:GO:0003676; F:GO:0003723; P:GO:0015074; C:GO:0016020; C:GO:0016021	F:nucleic acid binding; F:RNA binding; P:DNA integration; C:membrane; C:integral component of membrane			Coil (COILS); Coil (COILS); Coil (COILS); Coil (COILS); Coil (COILS); Coil (COILS); Coil (COILS); mobidb-lite (MOBIDB_LITE); mobidb-lite (MOBIDB_LITE); mobidb-lite (MOBIDB_LITE); mobidb-lite (MOBIDB_LITE); mobidb-lite (MOBIDB_LITE)	no GO terms	no GO terms	--NA--	--NA--	---NA---
TRINITY_DN113348_c2_g2_i1	3254	A0A1Q9CYS7_SYMMIUncharacterized protein OS=Symbiodinium microadriaticum OX=2951 GN=AK812_SmicGene30626 PE=4 SV=1	3	1.8e-43	55.84	2	F:GO:0008146; F:GO:0046872	F:sulfotransferase activity; F:metal ion binding			Coil (COILS); Coil (COILS); Coil (COILS); Coil (COILS); Coil (COILS); Coil (COILS); Coil (COILS); mobidb-lite (MOBIDB_LITE); mobidb-lite (MOBIDB_LITE); mobidb-lite (MOBIDB_LITE); mobidb-lite (MOBIDB_LITE); mobidb-lite (MOBIDB_LITE)	no GO terms	no GO terms	--NA--	--NA--	---NA---
TRINITY_DN114740_c2_g2_i1	3238	A0A1Q9CVH8_SYMMIUncharacterized protein OS=Symbiodinium microadriaticum OX=2951 GN=AK812_SmicGene31888 PE=4 SV=1	2	7.3e-109	66.51						Coil (COILS); Coil (COILS); Coil (COILS); Coil (COILS); Coil (COILS); Coil (COILS); Coil (COILS); mobidb-lite (MOBIDB_LITE); mobidb-lite (MOBIDB_LITE); mobidb-lite (MOBIDB_LITE); mobidb-lite (MOBIDB_LITE); mobidb-lite (MOBIDB_LITE)	no GO terms	no GO terms	--NA--	--NA--	---NA---
TRINITY_DN118261_c3_g2_i1	3043	---NA---									Coil (COILS); Coil (COILS); Coil (COILS); Coil (COILS); Coil (COILS); Coil (COILS); Coil (COILS); mobidb-lite (MOBIDB_LITE); mobidb-lite (MOBIDB_LITE); mobidb-lite (MOBIDB_LITE); mobidb-lite (MOBIDB_LITE); mobidb-lite (MOBIDB_LITE)	no GO terms	no GO terms	--NA--	--NA--	Plectin/S10 domain
TRINITY_DN108532_c0_g6_i1	2637	A0A1Q9DA78_SYMMIGamma-interferon-inducible lysosomal thiol reductase OS=Symbiodinium microadriaticum OX=2951 GN=IFI30 PE=4 SV=1	2	1.9e-27	47.8						Coil (COILS); Coil (COILS); Coil (COILS); Coil (COILS); Coil (COILS); Coil (COILS); Coil (COILS); mobidb-lite (MOBIDB_LITE); mobidb-lite (MOBIDB_LITE); mobidb-lite (MOBIDB_LITE); mobidb-lite (MOBIDB_LITE); mobidb-lite (MOBIDB_LITE)	no GO terms	no GO terms	--NA--	--NA--	---NA---
TRINITY_DN114551_c1_g4_i2	1747	---NA---									Coil (COILS); Coil (COILS); Coil (COILS); Coil (COILS); Coil (COILS); Coil (COILS); Coil (COILS); mobidb-lite (MOBIDB_LITE); mobidb-lite (MOBIDB_LITE); mobidb-lite (MOBIDB_LITE); mobidb-lite (MOBIDB_LITE); mobidb-lite (MOBIDB_LITE)	no GO terms	no GO terms	--NA--	--NA--	---NA---
TRINITY_DN111032_c3_g4_i1	2566	A0A1Q9EJI2_SYMMIUncharacterized protein OS=Symbiodinium microadriaticum OX=2951 GN=AK812_SmicGene9022 PE=4 SV=1	1	2.1e-10	46.15	6	C:GO:0005813; F:GO:0030246; F:GO:0043015; P:GO:0060271; P:GO:0070507; F:GO:2001070	C:centrosome; F:carbohydrate binding; F:gamma-tubulin binding; P:cilium assembly; P:regulation of microtubule cytoskeleton organization; F:starch binding			Coil (COILS); Coil (COILS); Coil (COILS); Coil (COILS); Coil (COILS); Coil (COILS); Coil (COILS); mobidb-lite (MOBIDB_LITE); mobidb-lite (MOBIDB_LITE); mobidb-lite (MOBIDB_LITE); mobidb-lite (MOBIDB_LITE); mobidb-lite (MOBIDB_LITE); mobidb-lite (MOBIDB_LITE); mobidb-lite (MOBIDB_LITE); mobidb-lite (MOBIDB_LITE); mobidb-lite (MOBIDB_LITE); mobidb-lite (MOBIDB_LITE); mobidb-lite (MOBIDB_LITE); mobi…	no GO terms	no GO terms	--NA--	--NA--	---NA---
TRINITY_DN113474_c1_g5_i3	3075	A0A1Q9CY77_SYMMIAdenosylhomocysteinase OS=Symbiodinium microadriaticum OX=2951 GN=SAHH PE=4 SV=1	2	2.1e-09	69.96	4	F:GO:0004013; F:GO:0005525; C:GO:0016020; C:GO:0016021	F:adenosylhomocysteinase activity; F:GTP binding; C:membrane; C:integral component of membrane			Coil (COILS); Coil (COILS); Coil (COILS); Coil (COILS); Coil (COILS); Coil (COILS); Coil (COILS); mobidb-lite (MOBIDB_LITE); mobidb-lite (MOBIDB_LITE); mobidb-lite (MOBIDB_LITE); mobidb-lite (MOBIDB_LITE); mobidb-lite (MOBIDB_LITE); mobidb-lite (MOBIDB_LITE); mobidb-lite (MOBIDB_LITE); mobidb-lite (MOBIDB_LITE); PTHR43939 (PANTHER); NON_CYTOPLASMIC_DOMAIN (PHOBIUS); TRANSMEMBRANE (PHOBIUS); CYTOP…	no GO terms	no GO terms	--NA--	--NA--	conserved hypothetical protein
TRINITY_DN107239_c0_g1_i4	3722	A0A1Q9D3C0_SYMMISerine/threonine-protein phosphatase OS=Symbiodinium microadriaticum OX=2951 GN=AK812_SmicGene28863 PE=3 SV=1	1	3.5e-06	67.69	6	F:GO:0004721; P:GO:0006470; C:GO:0016020; C:GO:0016021; F:GO:0016787; F:GO:0046872	F:phosphoprotein phosphatase activity; P:protein dephosphorylation; C:membrane; C:integral component of membrane; F:hydrolase activity; F:metal ion binding			Coil (COILS); Coil (COILS); Coil (COILS); Coil (COILS); Coil (COILS); Coil (COILS); Coil (COILS); mobidb-lite (MOBIDB_LITE); mobidb-lite (MOBIDB_LITE); mobidb-lite (MOBIDB_LITE); mobidb-lite (MOBIDB_LITE); mobidb-lite (MOBIDB_LITE); mobidb-lite (MOBIDB_LITE)	no GO terms	no GO terms	--NA--	--NA--	---NA---
TRINITY_DN117957_c0_g1_i1	2438	A0A1Q9D186_SYMMIOrganellar oligopeptidase A, chloroplastic/mitochondrial OS=Symbiodinium microadriaticum OX=2951 GN=OOP PE=3 SV=1	1	2.4e-08	58.52	1	F:GO:0016787	F:hydrolase activity			Coil (COILS); Coil (COILS); Coil (COILS); Coil (COILS); Coil (COILS); Coil (COILS); Coil (COILS); mobidb-lite (MOBIDB_LITE); mobidb-lite (MOBIDB_LITE); mobidb-lite (MOBIDB_LITE); mobidb-lite (MOBIDB_LITE); mobidb-lite (MOBIDB_LITE); mobidb-lite (MOBIDB_LITE)	no GO terms	no GO terms	--NA--	--NA--	Membrane associated protein-like protein
TRINITY_DN114056_c4_g2_i1	5009	A0A1Q9CA15_SYMMIalpha-1,2-Mannosidase OS=Symbiodinium microadriaticum OX=2951 GN=Man1a1 PE=3 SV=1	12	2.9e-64	51.82	2	P:GO:0008152; F:GO:0016740	P:metabolic process; F:transferase activity			Coil (COILS); Coil (COILS); Coil (COILS); Coil (COILS); Coil (COILS); Coil (COILS); Coil (COILS); mobidb-lite (MOBIDB_LITE); mobidb-lite (MOBIDB_LITE); mobidb-lite (MOBIDB_LITE); mobidb-lite (MOBIDB_LITE); mobidb-lite (MOBIDB_LITE); mobidb-lite (MOBIDB_LITE); mobidb-lite (MOBIDB_LITE); mobidb-lite (MOBIDB_LITE); mobidb-lite (MOBIDB_LITE); mobidb-lite (MOBIDB_LITE)	no GO terms	no GO terms	--NA--	--NA--	---NA---
TRINITY_DN120733_c2_g4_i2	3704	---NA---									Coil (COILS); Coil (COILS); Coil (COILS); Coil (COILS); Coil (COILS); Coil (COILS); Coil (COILS); mobidb-lite (MOBIDB_LITE); mobidb-lite (MOBIDB_LITE); mobidb-lite (MOBIDB_LITE); mobidb-lite (MOBIDB_LITE); mobidb-lite (MOBIDB_LITE); mobidb-lite (MOBIDB_LITE); mobidb-lite (MOBIDB_LITE); mobidb-lite (MOBIDB_LITE); mobidb-lite (MOBIDB_LITE); mobidb-lite (MOBIDB_LITE); mobidb-lite (MOBIDB_LITE); mobi…	no GO terms	no GO terms	--NA--	--NA--	---NA---
TRINITY_DN108157_c0_g2_i1	3606	---NA---									Coil (COILS); Coil (COILS); Coil (COILS); Coil (COILS); Coil (COILS); Coil (COILS); Coil (COILS); mobidb-lite (MOBIDB_LITE); mobidb-lite (MOBIDB_LITE); mobidb-lite (MOBIDB_LITE); mobidb-lite (MOBIDB_LITE); mobidb-lite (MOBIDB_LITE); mobidb-lite (MOBIDB_LITE); mobidb-lite (MOBIDB_LITE)	no GO terms	no GO terms	--NA--	--NA--	---NA---
TRINITY_DN110501_c3_g3_i1	3584	---NA---									Coil (COILS); Coil (COILS); Coil (COILS); Coil (COILS); Coil (COILS); Coil (COILS); Coil (COILS); mobidb-lite (MOBIDB_LITE); mobidb-lite (MOBIDB_LITE); mobidb-lite (MOBIDB_LITE); mobidb-lite (MOBIDB_LITE); mobidb-lite (MOBIDB_LITE); mobidb-lite (MOBIDB_LITE); mobidb-lite (MOBIDB_LITE); PTHR43939 (PANTHER)	no GO terms	no GO terms	--NA--	--NA--	---NA---
TRINITY_DN110110_c6_g1_i2	3507	---NA---									Coil (COILS); Coil (COILS); Coil (COILS); Coil (COILS); Coil (COILS); Coil (COILS); Coil (COILS); mobidb-lite (MOBIDB_LITE); mobidb-lite (MOBIDB_LITE); mobidb-lite (MOBIDB_LITE); mobidb-lite (MOBIDB_LITE); mobidb-lite (MOBIDB_LITE); mobidb-lite (MOBIDB_LITE); mobidb-lite (MOBIDB_LITE); mobidb-lite (MOBIDB_LITE); mobidb-lite (MOBIDB_LITE); mobidb-lite (MOBIDB_LITE); mobidb-lite (MOBIDB_LITE); mobi…	no GO terms	no GO terms	--NA--	--NA--	---NA---
TRINITY_DN107308_c0_g2_i1	3071	---NA---									Coil (COILS); Coil (COILS); Coil (COILS); Coil (COILS); Coil (COILS); Coil (COILS); Coil (COILS); mobidb-lite (MOBIDB_LITE); mobidb-lite (MOBIDB_LITE); mobidb-lite (MOBIDB_LITE); mobidb-lite (MOBIDB_LITE); mobidb-lite (MOBIDB_LITE); mobidb-lite (MOBIDB_LITE); mobidb-lite (MOBIDB_LITE); PTHR43939 (PANTHER)	no GO terms	no GO terms	--NA--	--NA--	---NA---
TRINITY_DN121384_c1_g3_i1	3010	---NA---									Coil (COILS); Coil (COILS); Coil (COILS); Coil (COILS); Coil (COILS); Coil (COILS); Coil (COILS); mobidb-lite (MOBIDB_LITE); mobidb-lite (MOBIDB_LITE); mobidb-lite (MOBIDB_LITE); mobidb-lite (MOBIDB_LITE); mobidb-lite (MOBIDB_LITE); mobidb-lite (MOBIDB_LITE); mobidb-lite (MOBIDB_LITE); mobidb-lite (MOBIDB_LITE); mobidb-lite (MOBIDB_LITE); mobidb-lite (MOBIDB_LITE); mobidb-lite (MOBIDB_LITE); mobi…	no GO terms	no GO terms	--NA--	--NA--	---NA---
TRINITY_DN106135_c0_g4_i1	2985	---NA---									Coil (COILS); Coil (COILS); Coil (COILS); Coil (COILS); Coil (COILS); Coil (COILS); Coil (COILS); mobidb-lite (MOBIDB_LITE); mobidb-lite (MOBIDB_LITE); mobidb-lite (MOBIDB_LITE); mobidb-lite (MOBIDB_LITE); mobidb-lite (MOBIDB_LITE); mobidb-lite (MOBIDB_LITE); mobidb-lite (MOBIDB_LITE); mobidb-lite (MOBIDB_LITE); mobidb-lite (MOBIDB_LITE); mobidb-lite (MOBIDB_LITE); mobidb-lite (MOBIDB_LITE); mobi…	no GO terms	no GO terms	--NA--	--NA--	---NA---
TRINITY_DN109969_c2_g4_i1	2978	---NA---									Coil (COILS); Coil (COILS); Coil (COILS); Coil (COILS); Coil (COILS); Coil (COILS); Coil (COILS); mobidb-lite (MOBIDB_LITE); mobidb-lite (MOBIDB_LITE); mobidb-lite (MOBIDB_LITE); mobidb-lite (MOBIDB_LITE); mobidb-lite (MOBIDB_LITE); mobidb-lite (MOBIDB_LITE); mobidb-lite (MOBIDB_LITE); mobidb-lite (MOBIDB_LITE)	no GO terms	no GO terms	--NA--	--NA--	---NA---
TRINITY_DN111017_c2_g5_i1	2738	---NA---									Coil (COILS); Coil (COILS); Coil (COILS); Coil (COILS); Coil (COILS); Coil (COILS); Coil (COILS); mobidb-lite (MOBIDB_LITE); mobidb-lite (MOBIDB_LITE); mobidb-lite (MOBIDB_LITE); mobidb-lite (MOBIDB_LITE); mobidb-lite (MOBIDB_LITE); mobidb-lite (MOBIDB_LITE); mobidb-lite (MOBIDB_LITE); mobidb-lite (MOBIDB_LITE); mobidb-lite (MOBIDB_LITE); mobidb-lite (MOBIDB_LITE); mobidb-lite (MOBIDB_LITE); mobi…	no GO terms	no GO terms	--NA--	--NA--	---NA---
TRINITY_DN111706_c1_g1_i1	2710	---NA---									Coil (COILS); Coil (COILS); Coil (COILS); Coil (COILS); Coil (COILS); Coil (COILS); Coil (COILS); mobidb-lite (MOBIDB_LITE); mobidb-lite (MOBIDB_LITE); mobidb-lite (MOBIDB_LITE); mobidb-lite (MOBIDB_LITE); mobidb-lite (MOBIDB_LITE); mobidb-lite (MOBIDB_LITE); mobidb-lite (MOBIDB_LITE); mobidb-lite (MOBIDB_LITE); mobidb-lite (MOBIDB_LITE); mobidb-lite (MOBIDB_LITE); mobidb-lite (MOBIDB_LITE); mobi…	no GO terms	no GO terms	--NA--	--NA--	kinetoplast-associated protein-like protein
TRINITY_DN105910_c2_g1_i1	2683	---NA---									Coil (COILS); Coil (COILS); Coil (COILS); Coil (COILS); Coil (COILS); Coil (COILS); Coil (COILS); mobidb-lite (MOBIDB_LITE); mobidb-lite (MOBIDB_LITE); mobidb-lite (MOBIDB_LITE); mobidb-lite (MOBIDB_LITE); mobidb-lite (MOBIDB_LITE); mobidb-lite (MOBIDB_LITE)	no GO terms	no GO terms	--NA--	--NA--	---NA---
TRINITY_DN106873_c1_g1_i5	2454	---NA---									Coil (COILS); Coil (COILS); Coil (COILS); Coil (COILS); Coil (COILS); Coil (COILS); Coil (COILS); mobidb-lite (MOBIDB_LITE); mobidb-lite (MOBIDB_LITE); mobidb-lite (MOBIDB_LITE); mobidb-lite (MOBIDB_LITE); mobidb-lite (MOBIDB_LITE); mobidb-lite (MOBIDB_LITE)	no GO terms	no GO terms	--NA--	--NA--	---NA---
TRINITY_DN110697_c5_g1_i1	2432	---NA---									Coil (COILS); Coil (COILS); Coil (COILS); Coil (COILS); Coil (COILS); Coil (COILS); Coil (COILS); mobidb-lite (MOBIDB_LITE); mobidb-lite (MOBIDB_LITE); mobidb-lite (MOBIDB_LITE); mobidb-lite (MOBIDB_LITE); mobidb-lite (MOBIDB_LITE); mobidb-lite (MOBIDB_LITE); mobidb-lite (MOBIDB_LITE); PTHR34491:SF9 (PANTHER); PTHR34491 (PANTHER)	no GO terms	no GO terms	K10352	MYH; myosin heavy chain	---NA---
TRINITY_DN113338_c0_g5_i1	2377	---NA---									Coil (COILS); Coil (COILS); Coil (COILS); Coil (COILS); Coil (COILS); Coil (COILS); Coil (COILS); mobidb-lite (MOBIDB_LITE); mobidb-lite (MOBIDB_LITE); mobidb-lite (MOBIDB_LITE); mobidb-lite (MOBIDB_LITE); mobidb-lite (MOBIDB_LITE); mobidb-lite (MOBIDB_LITE); mobidb-lite (MOBIDB_LITE); mobidb-lite (MOBIDB_LITE); mobidb-lite (MOBIDB_LITE); mobidb-lite (MOBIDB_LITE)	no GO terms	no GO terms	--NA--	--NA--	Inherit from bactNOG: Alpha beta superfamily hydrolase
TRINITY_DN110915_c3_g1_i1	2321	---NA---									Coil (COILS); Coil (COILS); Coil (COILS); Coil (COILS); Coil (COILS); Coil (COILS); Coil (COILS); mobidb-lite (MOBIDB_LITE); mobidb-lite (MOBIDB_LITE); mobidb-lite (MOBIDB_LITE); mobidb-lite (MOBIDB_LITE); mobidb-lite (MOBIDB_LITE); mobidb-lite (MOBIDB_LITE); mobidb-lite (MOBIDB_LITE); mobidb-lite (MOBIDB_LITE); mobidb-lite (MOBIDB_LITE)	no GO terms	no GO terms	--NA--	--NA--	---NA---
TRINITY_DN120877_c5_g1_i1	2091	---NA---									Coil (COILS); Coil (COILS); Coil (COILS); Coil (COILS); Coil (COILS); Coil (COILS); Coil (COILS); mobidb-lite (MOBIDB_LITE); mobidb-lite (MOBIDB_LITE); mobidb-lite (MOBIDB_LITE); mobidb-lite (MOBIDB_LITE); mobidb-lite (MOBIDB_LITE); mobidb-lite (MOBIDB_LITE)	no GO terms	no GO terms	K12478	EEA1; early endosome antigen 1	---NA---
TRINITY_DN112281_c0_g2_i1	1772	---NA---									Coil (COILS); Coil (COILS); Coil (COILS); Coil (COILS); Coil (COILS); Coil (COILS); Coil (COILS); mobidb-lite (MOBIDB_LITE); mobidb-lite (MOBIDB_LITE); mobidb-lite (MOBIDB_LITE); mobidb-lite (MOBIDB_LITE); mobidb-lite (MOBIDB_LITE); mobidb-lite (MOBIDB_LITE); mobidb-lite (MOBIDB_LITE); mobidb-lite (MOBIDB_LITE)	no GO terms	no GO terms	--NA--	--NA--	---NA---
TRINITY_DN107300_c2_g3_i3	1744	---NA---									Coil (COILS); Coil (COILS); Coil (COILS); Coil (COILS); Coil (COILS); Coil (COILS); Coil (COILS); mobidb-lite (MOBIDB_LITE); mobidb-lite (MOBIDB_LITE); mobidb-lite (MOBIDB_LITE); mobidb-lite (MOBIDB_LITE); mobidb-lite (MOBIDB_LITE); mobidb-lite (MOBIDB_LITE); mobidb-lite (MOBIDB_LITE)	no GO terms	no GO terms	--NA--	--NA--	---NA---
TRINITY_DN118181_c0_g3_i1	824	---NA---									Coil (COILS); Coil (COILS); Coil (COILS); Coil (COILS); Coil (COILS); Coil (COILS); Coil (COILS); mobidb-lite (MOBIDB_LITE); mobidb-lite (MOBIDB_LITE); mobidb-lite (MOBIDB_LITE); mobidb-lite (MOBIDB_LITE); mobidb-lite (MOBIDB_LITE); mobidb-lite (MOBIDB_LITE); mobidb-lite (MOBIDB_LITE)	no GO terms	no GO terms	--NA--	--NA--	---NA---
TRINITY_DN114234_c0_g6_i1	2677	A0A1Q9ENW5_SYMMI26S protease regulatory subunit 4-like OS=Symbiodinium microadriaticum OX=2951 GN=TBP2 PE=4 SV=1	1	1.6e-24	53.62	6	F:GO:0005524; C:GO:0005737; P:GO:0006508; F:GO:0008233; F:GO:0016787; P:GO:0030163	F:ATP binding; C:cytoplasm; P:proteolysis; F:peptidase activity; F:hydrolase activity; P:protein catabolic process			Coil (COILS); Coil (COILS); Coil (COILS); Coil (COILS); Coil (COILS); Coil (COILS); Coil (COILS); mobidb-lite (MOBIDB_LITE); mobidb-lite (MOBIDB_LITE); mobidb-lite (MOBIDB_LITE); mobidb-lite (MOBIDB_LITE); mobidb-lite (MOBIDB_LITE); PTHR34491 (PANTHER)	no GO terms	no GO terms	--NA--	--NA--	---NA---
TRINITY_DN108698_c0_g4_i3	1782	---NA---									Coil (COILS); Coil (COILS); Coil (COILS); Coil (COILS); Coil (COILS); Coil (COILS); Coil (COILS); mobidb-lite (MOBIDB_LITE); mobidb-lite (MOBIDB_LITE); mobidb-lite (MOBIDB_LITE); mobidb-lite (MOBIDB_LITE); mobidb-lite (MOBIDB_LITE); SIGNAL_PEPTIDE_C_REGION (PHOBIUS); SIGNAL_PEPTIDE_N_REGION (PHOBIUS); SIGNAL_PEPTIDE (PHOBIUS); SIGNAL_PEPTIDE_H_REGION (PHOBIUS); NON_CYTOPLASMIC_DOMAIN (PHOBIUS)	no GO terms	no GO terms	--NA--	--NA--	PbH1
TRINITY_DN110394_c0_g2_i1	2005	---NA---									Coil (COILS); Coil (COILS); Coil (COILS); Coil (COILS); Coil (COILS); Coil (COILS); Coil (COILS); mobidb-lite (MOBIDB_LITE); mobidb-lite (MOBIDB_LITE); mobidb-lite (MOBIDB_LITE); mobidb-lite (MOBIDB_LITE); PTHR34491 (PANTHER); PTHR34491:SF9 (PANTHER); PS51257 (PROSITE_PROFILES)	no GO terms	no GO terms	--NA--	--NA--	---NA---
TRINITY_DN118569_c1_g5_i1	1739	K7CUM6_PANTRTAO kinase 3 OS=Pan troglodytes OX=9598 GN=TAOK3 PE=2 SV=1	20	3.7e-184	98.78	23	P:GO:0000186; F:GO:0004709; F:GO:0004860; F:GO:0005524; C:GO:0005634; C:GO:0005737; P:GO:0006469; P:GO:0007095; P:GO:0007178; P:GO:0007399; P:GO:0009069; P:GO:0042981; P:GO:0043507; P:GO:0046329; P:GO:0046777; P:GO:0097194	P:activation of MAPKK activity; F:MAP kinase kinase kinase activity; F:protein kinase inhibitor activity; F:ATP binding; C:nucleus; C:cytoplasm; P:negative regulation of protein kinase activity; P:mitotic G2 DNA damage checkpoint; P:transmembrane receptor protein serine/threonine kinase signaling pathway; P:nervous system development; P:serine family amino acid metabolic process; P:regulation of …	EC:2.7.11.25; EC:2.7.11	Mitogen-activated protein kinase kinase kinase; Transferring phosphorus-containing groups	Coil (COILS); Coil (COILS); Coil (COILS); Coil (COILS); Coil (COILS); Coil (COILS); Coil (COILS); mobidb-lite (MOBIDB_LITE); mobidb-lite (MOBIDB_LITE); mobidb-lite (MOBIDB_LITE); mobidb-lite (MOBIDB_LITE); PTHR47167 (PANTHER); PTHR47167:SF2 (PANTHER)	no GO terms	no GO terms	K04429	TAO; thousand and one amino acid protein kinase [EC:2.7.11.1]	Serine threonine-protein kinase that acts as a regulator of the p38 MAPK14 stress-activated MAPK cascade and of the MAPK8 JNK cascade. Acts as an activator of the p38 MAPK14 stress- activated MAPK cascade. In response to DNA damage, involved in the G2 M transition DNA damage checkpoint by activating the p38 MAPK14 stress-activated MAPK cascade, probably by mediating phosphorylation of upstream MA…
TRINITY_DN109313_c3_g2_i1	3133	A0A1Q9F2G8_SYMMIRibonucleoside-diphosphate reductase small chain OS=Symbiodinium microadriaticum OX=2951 GN=AK812_SmicGene2049 PE=4 SV=1	20	3.9e-43	53.23	2	F:GO:0008017; C:GO:0045298	F:microtubule binding; C:tubulin complex			Coil (COILS); Coil (COILS); Coil (COILS); Coil (COILS); Coil (COILS); Coil (COILS); Coil (COILS); mobidb-lite (MOBIDB_LITE); mobidb-lite (MOBIDB_LITE); mobidb-lite (MOBIDB_LITE); PTHR43939 (PANTHER); IPR036534 (SUPERFAMILY)	F:GO:0008017	F:microtubule binding	--NA--	--NA--	---NA---
TRINITY_DN113585_c1_g3_i1	2411	---NA---									Coil (COILS); Coil (COILS); Coil (COILS); Coil (COILS); Coil (COILS); Coil (COILS); Coil (COILS); mobidb-lite (MOBIDB_LITE); mobidb-lite (MOBIDB_LITE); mobidb-lite (MOBIDB_LITE); PTHR45615:SF40 (PANTHER); PTHR45615 (PANTHER); SIGNAL_PEPTIDE_C_REGION (PHOBIUS); SIGNAL_PEPTIDE_H_REGION (PHOBIUS); NON_CYTOPLASMIC_DOMAIN (PHOBIUS); SIGNAL_PEPTIDE (PHOBIUS); SIGNAL_PEPTIDE_N_REGION (PHOBIUS)	no GO terms	no GO terms	--NA--	--NA--	---NA---
TRINITY_DN110530_c2_g2_i2	1562	---NA---									Coil (COILS); Coil (COILS); Coil (COILS); Coil (COILS); Coil (COILS); Coil (COILS); Coil (COILS); mobidb-lite (MOBIDB_LITE); mobidb-lite (MOBIDB_LITE); mobidb-lite (MOBIDB_LITE); SIGNAL_PEPTIDE (PHOBIUS); NON_CYTOPLASMIC_DOMAIN (PHOBIUS); SIGNAL_PEPTIDE_N_REGION (PHOBIUS); SIGNAL_PEPTIDE_H_REGION (PHOBIUS); CYTOPLASMIC_DOMAIN (PHOBIUS); TRANSMEMBRANE (PHOBIUS); SIGNAL_PEPTIDE_C_REGION (PHOBIUS); …	no GO terms	no GO terms	--NA--	--NA--	kinetoplast-associated protein-like protein
TRINITY_DN118173_c0_g3_i1	1984	---NA---									Coil (COILS); Coil (COILS); Coil (COILS); Coil (COILS); Coil (COILS); Coil (COILS); Coil (COILS); mobidb-lite (MOBIDB_LITE); mobidb-lite (MOBIDB_LITE); mobidb-lite (MOBIDB_LITE); TRANSMEMBRANE (PHOBIUS); NON_CYTOPLASMIC_DOMAIN (PHOBIUS); CYTOPLASMIC_DOMAIN (PHOBIUS)	no GO terms	no GO terms	--NA--	--NA--	---NA---
TRINITY_DN115317_c1_g5_i1	2181	A3E3U0_PFIPIPDZ-signaling protein (Fragment) OS=Pfiesteria piscicida OX=71001 PE=2 SV=1	7	9.7e-41	57.87	1	F:GO:0005515	F:protein binding			Coil (COILS); Coil (COILS); Coil (COILS); Coil (COILS); Coil (COILS); Coil (COILS); Coil (COILS); mobidb-lite (MOBIDB_LITE); mobidb-lite (MOBIDB_LITE); PTHR23157 (PANTHER); PTHR23157:SF25 (PANTHER); IPR000237 (PROSITE_PROFILES); IPR036034 (SUPERFAMILY)	F:GO:0005515	F:protein binding	--NA--	--NA--	---NA---
TRINITY_DN104443_c0_g1_i3	1047	B4DFU2_HUMANE3 ubiquitin protein ligase OS=Homo sapiens OX=9606 PE=2 SV=1	20	1.4e-173	99.58	30	F:GO:0003730; F:GO:0004842; C:GO:0005654; C:GO:0005829; P:GO:0006511; P:GO:0010390; F:GO:0016874; F:GO:0017075; C:GO:0019898; F:GO:0031624; F:GO:0031625; C:GO:0033503; F:GO:0042803; P:GO:0043434; C:GO:0043679; F:GO:0044877; F:GO:0046872; P:GO:1900364; P:GO:1901800; P:GO:1902916; P:GO:2001168	F:mRNA 3'-UTR binding; F:ubiquitin-protein transferase activity; C:nucleoplasm; C:cytosol; P:ubiquitin-dependent protein catabolic process; P:histone monoubiquitination; F:ligase activity; F:syntaxin-1 binding; C:extrinsic component of membrane; F:ubiquitin conjugating enzyme binding; F:ubiquitin protein ligase binding; C:HULC complex; F:protein homodimerization activity; P:response to peptide ho…			Coil (COILS); Coil (COILS); Coil (COILS); Coil (COILS); Coil (COILS); Coil (COILS); Coil (COILS); mobidb-lite (MOBIDB_LITE); mobidb-lite (MOBIDB_LITE); PTHR23163:SF4 (PANTHER); IPR013956 (PANTHER)	F:GO:0004842; P:GO:0010390	F:ubiquitin-protein transferase activity; P:histone monoubiquitination	K10696	BRE1; E3 ubiquitin-protein ligase BRE1 [EC:2.3.2.27]	Component of the RNF20 40 E3 ubiquitin-protein ligase complex that mediates monoubiquitination of 'Lys-120' of histone H2B (H2BK120ub1). H2BK120ub1 gives a specific tag for epigenetic transcriptional activation and is also prerequisite for histone H3 'Lys-4' and 'Lys-79' methylation (H3K4me and H3K79me, respectively). It thereby plays a central role in histone code and gene regulation. The RNF20 …
TRINITY_DN109303_c2_g1_i1	2398	A0A1Q9D6D0_SYMMIDNA gyrase subunit A OS=Symbiodinium microadriaticum OX=2951 GN=gyrA PE=4 SV=1	19	2.6e-47	44.6	3	F:GO:0003824; F:GO:0097159; F:GO:1901363	F:catalytic activity; F:organic cyclic compound binding; F:heterocyclic compound binding			Coil (COILS); Coil (COILS); Coil (COILS); Coil (COILS); Coil (COILS); Coil (COILS); Coil (COILS); mobidb-lite (MOBIDB_LITE); mobidb-lite (MOBIDB_LITE); PTHR34491 (PANTHER); PTHR34491:SF9 (PANTHER); SIGNAL_PEPTIDE_C_REGION (PHOBIUS); NON_CYTOPLASMIC_DOMAIN (PHOBIUS); SIGNAL_PEPTIDE_H_REGION (PHOBIUS); SIGNAL_PEPTIDE_N_REGION (PHOBIUS); SIGNAL_PEPTIDE (PHOBIUS); SSF90257 (SUPERFAMILY)	no GO terms	no GO terms	K17751	MYH6_7; myosin heavy chain 6/7	---NA---
TRINITY_DN108488_c1_g3_i1	2348	A0A1Q9E9R2_SYMMIHemicentin-1 OS=Symbiodinium microadriaticum OX=2951 GN=HMCN1 PE=4 SV=1	1	2e-60	52.1	3	F:GO:0003676; F:GO:0003723; P:GO:0007094	F:nucleic acid binding; F:RNA binding; P:mitotic spindle assembly checkpoint			Coil (COILS); Coil (COILS); Coil (COILS); Coil (COILS); Coil (COILS); Coil (COILS); Coil (COILS); mobidb-lite (MOBIDB_LITE); mobidb-lite (MOBIDB_LITE); PTHR34491:SF3 (PANTHER); PTHR34491 (PANTHER)	no GO terms	no GO terms	--NA--	--NA--	---NA---
TRINITY_DN109647_c0_g5_i1	3164	A0A1Q9C727_SYMMIUncharacterized protein OS=Symbiodinium microadriaticum OX=2951 GN=AK812_SmicGene41106 PE=4 SV=1	1	2.1e-07	44.17	2	C:GO:0016020; C:GO:0016021	C:membrane; C:integral component of membrane			Coil (COILS); Coil (COILS); Coil (COILS); Coil (COILS); Coil (COILS); Coil (COILS); Coil (COILS); mobidb-lite (MOBIDB_LITE); NON_CYTOPLASMIC_DOMAIN (PHOBIUS); CYTOPLASMIC_DOMAIN (PHOBIUS); CYTOPLASMIC_DOMAIN (PHOBIUS); TRANSMEMBRANE (PHOBIUS); TRANSMEMBRANE (PHOBIUS); TRANSMEMBRANE (PHOBIUS); TRANSMEMBRANE (PHOBIUS); CYTOPLASMIC_DOMAIN (PHOBIUS); NON_CYTOPLASMIC_DOMAIN (PHOBIUS); TMhelix (TMHMM);…	no GO terms	no GO terms	--NA--	--NA--	---NA---
TRINITY_DN117501_c2_g2_i2	2150	A0A1Q9DT06_SYMMICryptochrome-2 OS=Symbiodinium microadriaticum OX=2951 GN=CRY2 PE=4 SV=1	20	4.3e-57	45.51	159	F:GO:0000150; F:GO:0000166; F:GO:0000981; P:GO:0001654; P:GO:0001745; F:GO:0003674; F:GO:0003676; F:GO:0003677; F:GO:0003697; F:GO:0003700; F:GO:0003723; F:GO:0003735; F:GO:0003796; F:GO:0003824; F:GO:0003924; F:GO:0003934; F:GO:0004114; F:GO:0004252; F:GO:0004386; F:GO:0004518; F:GO:0004519; F:GO:0004520; F:GO:0004523; F:GO:0004527; F:GO:0004672; F:GO:0004674; F:GO:0004693; F:GO:0004798; F:GO:00…	F:recombinase activity; F:nucleotide binding; F:DNA-binding transcription factor activity, RNA polymerase II-specific; P:eye development; P:compound eye morphogenesis; F:molecular_function; F:nucleic acid binding; F:DNA binding; F:single-stranded DNA binding; F:DNA-binding transcription factor activity; F:RNA binding; F:structural constituent of ribosome; F:lysozyme activity; F:catalytic activity…			Coil (COILS); Coil (COILS); Coil (COILS); Coil (COILS); Coil (COILS); Coil (COILS); Coil (COILS); mobidb-lite (MOBIDB_LITE); NON_CYTOPLASMIC_DOMAIN (PHOBIUS); SIGNAL_PEPTIDE_N_REGION (PHOBIUS); SIGNAL_PEPTIDE_H_REGION (PHOBIUS); SIGNAL_PEPTIDE_C_REGION (PHOBIUS); SIGNAL_PEPTIDE (PHOBIUS)	no GO terms	no GO terms	--NA--	--NA--	---NA---
TRINITY_DN119421_c3_g1_i3	2388	---NA---									Coil (COILS); Coil (COILS); Coil (COILS); Coil (COILS); Coil (COILS); Coil (COILS); Coil (COILS); mobidb-lite (MOBIDB_LITE); SIGNAL_PEPTIDE (PHOBIUS); SIGNAL_PEPTIDE_C_REGION (PHOBIUS); SIGNAL_PEPTIDE_H_REGION (PHOBIUS); NON_CYTOPLASMIC_DOMAIN (PHOBIUS); SIGNAL_PEPTIDE_N_REGION (PHOBIUS)	no GO terms	no GO terms	--NA--	--NA--	---NA---
TRINITY_DN113081_c2_g7_i1	2349	A0A1Q9CAU9_SYMMIPentatricopeptide repeat-containing protein, chloroplastic OS=Symbiodinium microadriaticum OX=2951 GN=AK812_SmicGene39605 PE=4 SV=1	20	2.8e-62	43.82	164	F:GO:0000150; F:GO:0000166; F:GO:0000981; P:GO:0001654; P:GO:0001745; F:GO:0003674; F:GO:0003676; F:GO:0003677; F:GO:0003697; F:GO:0003700; F:GO:0003723; F:GO:0003735; F:GO:0003796; F:GO:0003824; F:GO:0003924; F:GO:0003934; F:GO:0004114; F:GO:0004252; F:GO:0004386; F:GO:0004518; F:GO:0004519; F:GO:0004520; F:GO:0004523; F:GO:0004527; F:GO:0004672; F:GO:0004674; F:GO:0004693; F:GO:0004798; F:GO:00…	F:recombinase activity; F:nucleotide binding; F:DNA-binding transcription factor activity, RNA polymerase II-specific; P:eye development; P:compound eye morphogenesis; F:molecular_function; F:nucleic acid binding; F:DNA binding; F:single-stranded DNA binding; F:DNA-binding transcription factor activity; F:RNA binding; F:structural constituent of ribosome; F:lysozyme activity; F:catalytic activity…			Coil (COILS); Coil (COILS); Coil (COILS); Coil (COILS); Coil (COILS); Coil (COILS); Coil (COILS); mobidb-lite (MOBIDB_LITE); SIGNAL_PEPTIDE (PHOBIUS); SIGNAL_PEPTIDE_N_REGION (PHOBIUS); SIGNAL_PEPTIDE_H_REGION (PHOBIUS); NON_CYTOPLASMIC_DOMAIN (PHOBIUS); SIGNAL_PEPTIDE_C_REGION (PHOBIUS)	no GO terms	no GO terms	--NA--	--NA--	---NA---
TRINITY_DN107831_c0_g2_i1	1927	---NA---									Coil (COILS); Coil (COILS); Coil (COILS); Coil (COILS); Coil (COILS); Coil (COILS); Coil (COILS); mobidb-lite (MOBIDB_LITE); SIGNAL_PEPTIDE_C_REGION (PHOBIUS); NON_CYTOPLASMIC_DOMAIN (PHOBIUS); SIGNAL_PEPTIDE (PHOBIUS); SIGNAL_PEPTIDE_N_REGION (PHOBIUS); SIGNAL_PEPTIDE_H_REGION (PHOBIUS); SSF57997 (SUPERFAMILY); TMhelix (TMHMM)	no GO terms	no GO terms	--NA--	--NA--	BRCT domain protein
TRINITY_DN117883_c1_g3_i1	1889	---NA---									Coil (COILS); Coil (COILS); Coil (COILS); Coil (COILS); Coil (COILS); Coil (COILS); Coil (COILS); mobidb-lite (MOBIDB_LITE); SSF90257 (SUPERFAMILY)	no GO terms	no GO terms	--NA--	--NA--	conserved hypothetical protein
TRINITY_DN119404_c4_g1_i1	1570	A0A1Q9CI06_SYMMIMeiosis-specific nuclear structural protein 1 OS=Symbiodinium microadriaticum OX=2951 GN=MNS1 PE=4 SV=1	20	2.3e-44	63.5	3	F:GO:0005524; P:GO:0009058; F:GO:0016874	F:ATP binding; P:biosynthetic process; F:ligase activity			Coil (COILS); Coil (COILS); Coil (COILS); Coil (COILS); Coil (COILS); Coil (COILS); Coil (COILS); PF13868 (PFAM); IPR026504 (PANTHER)	no GO terms	no GO terms	--NA--	--NA--	Meiosis-specific nuclear structural 1
TRINITY_DN108770_c0_g1_i2	1761	A0A1W2WNS0_CIOINcilia- and flagella-associated protein 53 OS=Ciona intestinalis OX=7719 GN=LOC100181281 PE=4 SV=1	20	1.7e-43	47.51	6	P:GO:0003341; C:GO:0005930; P:GO:0060271; P:GO:0060287; C:GO:0097546	P:cilium movement; C:axoneme; P:cilium assembly; P:epithelial cilium movement involved in determination of left/right asymmetry; C:ciliary base			Coil (COILS); Coil (COILS); Coil (COILS); Coil (COILS); Coil (COILS); Coil (COILS); Coil (COILS); PF13868 (PFAM); mobidb-lite (MOBIDB_LITE); mobidb-lite (MOBIDB_LITE); IPR033365 (PTHR31183:PANTHER); PTHR31183 (PANTHER)	P:GO:0003341; P:GO:0060271	P:cilium movement; P:cilium assembly	K16811	TCHP; trichoplein keratin filament-binding protein	Coiled-coil domain containing 11
TRINITY_DN118709_c1_g2_i1	1783	---NA---									Coil (COILS); Coil (COILS); Coil (COILS); Coil (COILS); Coil (COILS); Coil (COILS); Coil (COILS); PF13868 (PFAM); mobidb-lite (MOBIDB_LITE); mobidb-lite (MOBIDB_LITE); mobidb-lite (MOBIDB_LITE); mobidb-lite (MOBIDB_LITE); mobidb-lite (MOBIDB_LITE); IPR026504 (PANTHER)	no GO terms	no GO terms	--NA--	--NA--	Meiosis-specific nuclear structural 1
TRINITY_DN103329_c0_g1_i1	1173	A0A2R8Y852_HUMANHomeobox protein cut-like OS=Homo sapiens OX=9606 GN=CUX1 PE=1 SV=1	20	1.2e-175	99.88	23	P:GO:0000122; C:GO:0000139; P:GO:0000301; F:GO:0000977; F:GO:0001228; P:GO:0001822; F:GO:0003682; F:GO:0004713; C:GO:0005654; C:GO:0005829; P:GO:0006355; P:GO:0006891; P:GO:0018108; C:GO:0030173; P:GO:0030324; F:GO:0030674; P:GO:0042491; C:GO:0043005; F:GO:0043565; P:GO:0045944; P:GO:0050775; C:GO:0098791	P:negative regulation of transcription by RNA polymerase II; C:Golgi membrane; P:retrograde transport, vesicle recycling within Golgi; F:RNA polymerase II regulatory region sequence-specific DNA binding; F:DNA-binding transcription activator activity, RNA polymerase II-specific; P:kidney development; F:chromatin binding; F:protein tyrosine kinase activity; C:nucleoplasm; C:cytosol; P:regulation o…			Coil (COILS); Coil (COILS); Coil (COILS); Coil (COILS); Coil (COILS); Coil (COILS); Coil (COILS); PTHR14043:SF15 (PANTHER); PTHR14043 (PANTHER)	no GO terms	no GO terms	K09313	CUTL; homeobox protein cut-like	Cut-like homeobox 1
TRINITY_DN117347_c1_g2_i1	2320	---NA---									Coil (COILS); Coil (COILS); Coil (COILS); Coil (COILS); Coil (COILS); Coil (COILS); Coil (COILS); PTHR34491 (PANTHER)	no GO terms	no GO terms	--NA--	--NA--	---NA---
TRINITY_DN116290_c1_g1_i1	2314	A0A1Q9DT06_SYMMICryptochrome-2 OS=Symbiodinium microadriaticum OX=2951 GN=CRY2 PE=4 SV=1	20	5.8e-52	44.94	12	F:GO:0002161; F:GO:0003676; C:GO:0005737; C:GO:0005885; C:GO:0015629; C:GO:0016020; C:GO:0016021; P:GO:0030041; P:GO:0030833; P:GO:0034314; F:GO:0051499; P:GO:0106074	F:aminoacyl-tRNA editing activity; F:nucleic acid binding; C:cytoplasm; C:Arp2/3 protein complex; C:actin cytoskeleton; C:membrane; C:integral component of membrane; P:actin filament polymerization; P:regulation of actin filament polymerization; P:Arp2/3 complex-mediated actin nucleation; F:D-aminoacyl-tRNA deacylase activity; P:aminoacyl-tRNA metabolism involved in translational fidelity			Coil (COILS); Coil (COILS); Coil (COILS); Coil (COILS); Coil (COILS); Coil (COILS); Coil (COILS); PTHR34491 (PANTHER); PTHR34491:SF9 (PANTHER); SIGNAL_PEPTIDE_H_REGION (PHOBIUS); SIGNAL_PEPTIDE_C_REGION (PHOBIUS); NON_CYTOPLASMIC_DOMAIN (PHOBIUS); SIGNAL_PEPTIDE_N_REGION (PHOBIUS); SIGNAL_PEPTIDE (PHOBIUS)	no GO terms	no GO terms	--NA--	--NA--	---NA---
TRINITY_DN76257_c0_g2_i1	2348	A0A1Q9CU30_SYMMIBTB/POZ and MATH domain-containing protein 3 OS=Symbiodinium microadriaticum OX=2951 GN=BPM3 PE=4 SV=1	20	1.4e-48	43.82	1	F:GO:0005488	F:binding			Coil (COILS); Coil (COILS); Coil (COILS); Coil (COILS); Coil (COILS); Coil (COILS); Coil (COILS); TMhelix (TMHMM)	no GO terms	no GO terms	--NA--	--NA--	---NA---
TRINITY_DN119554_c4_g1_i1	3899	A0A1Q9EXG8_SYMMIStomatin-like protein 2, mitochondrial OS=Symbiodinium microadriaticum OX=2951 GN=STOML2 PE=4 SV=1	20	3.7e-43	58.48	7	F:GO:0000166; F:GO:0005509; P:GO:0006259; C:GO:0016020; F:GO:0016740; F:GO:0016787; P:GO:0051276	F:nucleotide binding; F:calcium ion binding; P:DNA metabolic process; C:membrane; F:transferase activity; F:hydrolase activity; P:chromosome organization			Coil (COILS); Coil (COILS); Coil (COILS); Coil (COILS); Coil (COILS); Coil (COILS); G3DSA:1.10.238.10 (GENE3D); G3DSA:1.10.238.10 (GENE3D); mobidb-lite (MOBIDB_LITE); mobidb-lite (MOBIDB_LITE); mobidb-lite (MOBIDB_LITE); mobidb-lite (MOBIDB_LITE); mobidb-lite (MOBIDB_LITE); mobidb-lite (MOBIDB_LITE); mobidb-lite (MOBIDB_LITE); mobidb-lite (MOBIDB_LITE); mobidb-lite (MOBIDB_LITE); mobidb-lite (MOB…	F:GO:0005509	F:calcium ion binding	--NA--	--NA--	7 transmembrane receptor (rhodopsin family)
TRINITY_DN107090_c2_g1_i1	2291	A0A1Q9DZS5_SYMMIPentatricopeptide repeat-containing protein, chloroplastic OS=Symbiodinium microadriaticum OX=2951 GN=AK812_SmicGene16674 PE=4 SV=1	6	5.4e-26	56.08	8	F:GO:0003676; F:GO:0004523; F:GO:0005509; F:GO:0008519; C:GO:0016021; P:GO:0051252; P:GO:0072488; P:GO:0090502	F:nucleic acid binding; F:RNA-DNA hybrid ribonuclease activity; F:calcium ion binding; F:ammonium transmembrane transporter activity; C:integral component of membrane; P:regulation of RNA metabolic process; P:ammonium transmembrane transport; P:RNA phosphodiester bond hydrolysis, endonucleolytic	EC:3.1.30; EC:3.1.26; EC:3.1.26.4	Acting on ester bonds; Acting on ester bonds; Ribonuclease H	Coil (COILS); Coil (COILS); Coil (COILS); Coil (COILS); Coil (COILS); Coil (COILS); G3DSA:1.10.238.10 (GENE3D); mobidb-lite (MOBIDB_LITE); mobidb-lite (MOBIDB_LITE); mobidb-lite (MOBIDB_LITE); IPR018247 (PROSITE_PATTERNS); IPR002048 (PROSITE_PROFILES); IPR011992 (SUPERFAMILY)	F:GO:0005509	F:calcium ion binding	--NA--	--NA--	---NA---
TRINITY_DN118936_c0_g1_i1	2328	---NA---									Coil (COILS); Coil (COILS); Coil (COILS); Coil (COILS); Coil (COILS); Coil (COILS); G3DSA:1.20.120.20 (GENE3D); mobidb-lite (MOBIDB_LITE); mobidb-lite (MOBIDB_LITE)	no GO terms	no GO terms	--NA--	--NA--	response regulator
TRINITY_DN103522_c2_g1_i2	2504	A0A1Q9DTS3_SYMMISushi, von Willebrand factor type A, EGF and pentraxin domain-containing protein 1 OS=Symbiodinium microadriaticum OX=2951 GN=SVEP1 PE=4 SV=1	10	4.9e-97	51.8	1	F:GO:0005515	F:protein binding			Coil (COILS); Coil (COILS); Coil (COILS); Coil (COILS); Coil (COILS); Coil (COILS); G3DSA:1.20.5.1230 (GENE3D); mobidb-lite (MOBIDB_LITE); mobidb-lite (MOBIDB_LITE); PTHR18976 (PANTHER); SSF58113 (SUPERFAMILY); IPR008974 (SUPERFAMILY)	F:GO:0005515	F:protein binding	K10352	MYH; myosin heavy chain	---NA---
TRINITY_DN106075_c2_g3_i1	3235	A0A2J8UVV6_PONABMYH9 isoform 1 OS=Pongo abelii OX=9601 GN=CR201_G0024658 PE=3 SV=1	20	6.4e-81	98.6	51	F:GO:0000146; P:GO:0000212; P:GO:0001525; P:GO:0001701; C:GO:0001725; C:GO:0001726; P:GO:0001768; C:GO:0001772; C:GO:0001931; F:GO:0005178; F:GO:0005524; C:GO:0005819; C:GO:0005826; C:GO:0005829; C:GO:0005884; C:GO:0005903; C:GO:0005912; C:GO:0005925; P:GO:0006509; P:GO:0006911; P:GO:0007165; P:GO:0007520; C:GO:0008180; C:GO:0008305; P:GO:0008360; P:GO:0015031; C:GO:0016460; F:GO:0019904; P:GO:00…	F:microfilament motor activity; P:meiotic spindle organization; P:angiogenesis; P:in utero embryonic development; C:stress fiber; C:ruffle; P:establishment of T cell polarity; C:immunological synapse; C:uropod; F:integrin binding; F:ATP binding; C:spindle; C:actomyosin contractile ring; C:cytosol; C:actin filament; C:brush border; C:adherens junction; C:focal adhesion; P:membrane protein ectodoma…	EC:3.6.1.3; EC:3.6.1.15	Adenosinetriphosphatase; Nucleoside-triphosphate phosphatase	Coil (COILS); Coil (COILS); Coil (COILS); Coil (COILS); Coil (COILS); Coil (COILS); G3DSA:1.20.5.340 (GENE3D); IPR002928 (PFAM); mobidb-lite (MOBIDB_LITE); mobidb-lite (MOBIDB_LITE); mobidb-lite (MOBIDB_LITE); mobidb-lite (MOBIDB_LITE); PTHR45615 (PANTHER); PTHR45615:SF16 (PANTHER); IPR036305 (SUPERFAMILY); SSF90257 (SUPERFAMILY); SSF90257 (SUPERFAMILY)	F:GO:0003774; C:GO:0016459	F:motor activity; C:myosin complex	K10352	MYH; myosin heavy chain	myosin, heavy chain 9, non-muscle
TRINITY_DN106022_c2_g2_i2	2067	---NA---									Coil (COILS); Coil (COILS); Coil (COILS); Coil (COILS); Coil (COILS); Coil (COILS); G3DSA:1.20.5.340 (GENE3D); mobidb-lite (MOBIDB_LITE); PTHR34491 (PANTHER); PTHR34491:SF9 (PANTHER); SIGNAL_PEPTIDE_N_REGION (PHOBIUS); NON_CYTOPLASMIC_DOMAIN (PHOBIUS); SIGNAL_PEPTIDE_H_REGION (PHOBIUS); SIGNAL_PEPTIDE (PHOBIUS); SIGNAL_PEPTIDE_C_REGION (PHOBIUS)	no GO terms	no GO terms	--NA--	--NA--	conserved hypothetical protein
TRINITY_DN116815_c1_g3_i1	7782	A0A1Q9CGE6_SYMMICytoplasmic dynein 2 heavy chain 1 OS=Symbiodinium microadriaticum OX=2951 GN=DYH1B PE=4 SV=1	20	0	64.01	21	F:GO:0003777; F:GO:0005515; F:GO:0005524; C:GO:0005874; C:GO:0005929; P:GO:0007018; P:GO:0007635; P:GO:0008104; F:GO:0016887; C:GO:0030286; P:GO:0030512; P:GO:0034613; P:GO:0043053; C:GO:0044444; P:GO:0048513; F:GO:0051959; P:GO:0060271; P:GO:0061066; C:GO:0097730; P:GO:1905515	F:microtubule motor activity; F:protein binding; F:ATP binding; C:microtubule; C:cilium; P:microtubule-based movement; P:chemosensory behavior; P:protein localization; F:ATPase activity; C:dynein complex; P:negative regulation of transforming growth factor beta receptor signaling pathway; P:cellular protein localization; P:dauer entry; C:obsolete cytoplasmic part; P:animal organ development; F:dy…	EC:3.6.1.3; EC:3.6.1.15	Adenosinetriphosphatase; Nucleoside-triphosphate phosphatase	Coil (COILS); Coil (COILS); Coil (COILS); Coil (COILS); Coil (COILS); Coil (COILS); G3DSA:1.20.920.30 (GENE3D); IPR041658 (PFAM); IPR035699 (PFAM); G3DSA:3.40.50.300 (GENE3D); G3DSA:3.40.50.300 (GENE3D); G3DSA:3.10.490.20 (GENE3D); G3DSA:1.10.8.1220 (GENE3D); IPR024317 (PFAM); PF12775 (PFAM); G3DSA:1.20.920.20 (GENE3D); G3DSA:1.20.920.20 (GENE3D); G3DSA:1.20.1270.280 (GENE3D); G3DSA:1.10.8.710 (G…	F:GO:0003777; F:GO:0005524; P:GO:0007018; C:GO:0030286	F:microtubule motor activity; F:ATP binding; P:microtubule-based movement; C:dynein complex	--NA--	--NA--	Dynein, axonemal heavy chain
TRINITY_DN118247_c5_g1_i3	2406	A0A1Q9DEL1_SYMMIKinesin-like protein KIF3A OS=Symbiodinium microadriaticum OX=2951 GN=Kif3a PE=3 SV=1	20	2.7e-68	53.57	66	P:GO:0000003; P:GO:0002119; F:GO:0005515; F:GO:0005546; C:GO:0005739; C:GO:0005783; C:GO:0005794; C:GO:0005829; C:GO:0005871; C:GO:0005874; P:GO:0006890; P:GO:0006942; P:GO:0007270; P:GO:0007271; P:GO:0007274; P:GO:0007411; F:GO:0008017; C:GO:0008021; P:GO:0008345; F:GO:0008574; P:GO:0009792; P:GO:0010628; P:GO:0010940; P:GO:0016188; P:GO:0016322; P:GO:0018996; F:GO:0019894; F:GO:0019900; P:GO:00…	P:reproduction; P:nematode larval development; F:protein binding; F:phosphatidylinositol-4,5-bisphosphate binding; C:mitochondrion; C:endoplasmic reticulum; C:Golgi apparatus; C:cytosol; C:kinesin complex; C:microtubule; P:retrograde vesicle-mediated transport, Golgi to endoplasmic reticulum; P:regulation of striated muscle contraction; P:neuron-neuron synaptic transmission; P:synaptic transmissi…			Coil (COILS); Coil (COILS); Coil (COILS); Coil (COILS); Coil (COILS); Coil (COILS); G3DSA:2.60.200.20 (GENE3D); mobidb-lite (MOBIDB_LITE); mobidb-lite (MOBIDB_LITE); mobidb-lite (MOBIDB_LITE); mobidb-lite (MOBIDB_LITE); mobidb-lite (MOBIDB_LITE); PTHR36562 (PANTHER); PTHR36562:SF5 (PANTHER); IPR000253 (CDD); IPR008984 (SUPERFAMILY)	F:GO:0005515	F:protein binding	--NA--	--NA--	Kinesin protein 1B
TRINITY_DN111593_c2_g2_i2	3580	A0A1Q9C2Y3_SYMMIPutative membrane protein mmpL11 OS=Symbiodinium microadriaticum OX=2951 GN=mmpL11 PE=4 SV=1	8	1.3e-29	55.11	10	F:GO:0005515; C:GO:0005886; P:GO:0006814; P:GO:0006885; F:GO:0015385; C:GO:0016021; F:GO:0016740; P:GO:0030004; P:GO:0044237; P:GO:1902600	F:protein binding; C:plasma membrane; P:sodium ion transport; P:regulation of pH; F:sodium:proton antiporter activity; C:integral component of membrane; F:transferase activity; P:cellular monovalent inorganic cation homeostasis; P:cellular metabolic process; P:proton transmembrane transport			Coil (COILS); Coil (COILS); Coil (COILS); Coil (COILS); Coil (COILS); Coil (COILS); G3DSA:3.10.20.90 (GENE3D); mobidb-lite (MOBIDB_LITE); mobidb-lite (MOBIDB_LITE); mobidb-lite (MOBIDB_LITE); mobidb-lite (MOBIDB_LITE); mobidb-lite (MOBIDB_LITE); mobidb-lite (MOBIDB_LITE); mobidb-lite (MOBIDB_LITE); mobidb-lite (MOBIDB_LITE); mobidb-lite (MOBIDB_LITE); mobidb-lite (MOBIDB_LITE); mobidb-lite (MOBID…	F:GO:0005515; C:GO:0005886; F:GO:0015385; C:GO:0016021; P:GO:0030004	F:protein binding; C:plasma membrane; F:sodium:proton antiporter activity; C:integral component of membrane; P:cellular monovalent inorganic cation homeostasis	--NA--	--NA--	Membrane associated protein-like protein
TRINITY_DN113132_c2_g2_i2	3437	A0A2R5GMS1_9STRAGuanylate-binding protein 1 OS=Hondaea fermentalgiana OX=2315210 GN=FCC1311_084152 PE=4 SV=1	20	1.4e-81	51.9	2	F:GO:0003924; F:GO:0005525	F:GTPase activity; F:GTP binding			Coil (COILS); Coil (COILS); Coil (COILS); Coil (COILS); Coil (COILS); Coil (COILS); G3DSA:3.40.50.300 (GENE3D); IPR015894 (PFAM); mobidb-lite (MOBIDB_LITE); mobidb-lite (MOBIDB_LITE); PTHR10751 (PANTHER); IPR030386 (PROSITE_PROFILES); IPR027417 (SUPERFAMILY)	F:GO:0003924; F:GO:0005525	F:GTPase activity; F:GTP binding	--NA--	--NA--	Guanylate binding protein
TRINITY_DN119588_c3_g2_i1	4260	---NA---				1	F:GO:0005515	F:protein binding			Coil (COILS); Coil (COILS); Coil (COILS); Coil (COILS); Coil (COILS); Coil (COILS); IPR000048 (SMART); IPR000048 (PFAM); G3DSA:1.20.5.190 (GENE3D); G3DSA:1.20.5.190 (GENE3D); mobidb-lite (MOBIDB_LITE); mobidb-lite (MOBIDB_LITE); mobidb-lite (MOBIDB_LITE); mobidb-lite (MOBIDB_LITE); mobidb-lite (MOBIDB_LITE); mobidb-lite (MOBIDB_LITE); mobidb-lite (MOBIDB_LITE); mobidb-lite (MOBIDB_LITE); PTHR1314…	F:GO:0005515	F:protein binding	K16743	ASPM; abnormal spindle-like microcephaly-associated protein	family with sequence similarity 47, member
TRINITY_DN117544_c3_g1_i1	6746	A0A1Q9E0Z8_SYMMIAnkyrin-1 OS=Symbiodinium microadriaticum OX=2951 GN=ANK1 PE=4 SV=1	20	3.3e-31	44.72	3	F:GO:0005515; C:GO:0005576; P:GO:0006508	F:protein binding; C:extracellular region; P:proteolysis			Coil (COILS); Coil (COILS); Coil (COILS); Coil (COILS); Coil (COILS); Coil (COILS); IPR000421 (SMART); IPR000177 (SMART); IPR003609 (PFAM); IPR008979 (G3DSA:2.60.120.GENE3D); G3DSA:3.50.4.10 (GENE3D); IPR003609 (PFAM); G3DSA:3.50.4.10 (GENE3D); IPR000421 (PFAM); G3DSA:3.50.4.10 (GENE3D); IPR008979 (G3DSA:2.60.120.GENE3D); mobidb-lite (MOBIDB_LITE); mobidb-lite (MOBIDB_LITE); mobidb-lite (MOBIDB_L…	F:GO:0005515; C:GO:0005576; P:GO:0006508	F:protein binding; C:extracellular region; P:proteolysis	--NA--	--NA--	FA58C
TRINITY_DN116350_c0_g4_i3	8256	A0A2J8A739_9CHLONFX1-type zinc finger-containing protein 1 OS=Tetrabaena socialis OX=47790 GN=TSOC_005141 PE=4 SV=1	20	0	46.66	1	F:GO:0005524	F:ATP binding			Coil (COILS); Coil (COILS); Coil (COILS); Coil (COILS); Coil (COILS); Coil (COILS); IPR000641 (PRINTS); IPR003593 (SMART); G3DSA:3.40.50.300 (GENE3D); IPR041679 (PFAM); IPR003959 (PFAM); G3DSA:1.10.8.60 (GENE3D); IPR041677 (PFAM); G3DSA:3.40.50.300 (GENE3D); G3DSA:3.40.50.300 (GENE3D); IPR041627 (PFAM); mobidb-lite (MOBIDB_LITE); mobidb-lite (MOBIDB_LITE); mobidb-lite (MOBIDB_LITE); PTHR10887:SF3…	F:GO:0005524	F:ATP binding	--NA--	--NA--	ATPase family associated with various cellular activities (AAA)
TRINITY_DN110465_c4_g1_i1	1837	A0A1Q9D8S1_SYMMIGrpE protein homolog OS=Symbiodinium microadriaticum OX=2951 GN=LTA4H PE=3 SV=1	20	1e-27	59.07	12	F:GO:0000774; C:GO:0005618; C:GO:0005739; P:GO:0006457; P:GO:0009267; F:GO:0016787; P:GO:0040007; F:GO:0042803; P:GO:0050790; F:GO:0051082; F:GO:0051087	F:adenyl-nucleotide exchange factor activity; C:cell wall; C:mitochondrion; P:protein folding; P:cellular response to starvation; F:hydrolase activity; P:growth; F:protein homodimerization activity; P:regulation of catalytic activity; F:unfolded protein binding; F:chaperone binding			Coil (COILS); Coil (COILS); Coil (COILS); Coil (COILS); Coil (COILS); Coil (COILS); IPR000740 (PRINTS); IPR009012 (G3DSA:2.30.22.GENE3D); IPR000740 (PFAM); IPR013805 (G3DSA:3.90.20.GENE3D); mobidb-lite (MOBIDB_LITE); mobidb-lite (MOBIDB_LITE); IPR000740 (PANTHER); IPR000740 (PROSITE_PATTERNS); CYTOPLASMIC_DOMAIN (PHOBIUS); TRANSMEMBRANE (PHOBIUS); NON_CYTOPLASMIC_DOMAIN (PHOBIUS); IPR000740 (HAMA…	F:GO:0000774; P:GO:0006457; F:GO:0042803; F:GO:0051087	F:adenyl-nucleotide exchange factor activity; P:protein folding; F:protein homodimerization activity; F:chaperone binding	K03687	GRPE; molecular chaperone GrpE	Participates actively in the response to hyperosmotic and heat shock by preventing the aggregation of stress-denatured proteins, in association with DnaK and GrpE. It is the nucleotide exchange factor for DnaK and may function as a thermosensor. Unfolded proteins bind initially to DnaJ
TRINITY_DN109023_c2_g7_i1	3709	A0A0X3P242_SCHSOLactadherin OS=Schistocephalus solidus OX=70667 GN=MFGM PE=4 SV=1	20	1.4e-23	44.92	7	F:GO:0003676; F:GO:0004190; F:GO:0005509; P:GO:0006508; F:GO:0008270; C:GO:0016020; C:GO:0016021	F:nucleic acid binding; F:aspartic-type endopeptidase activity; F:calcium ion binding; P:proteolysis; F:zinc ion binding; C:membrane; C:integral component of membrane			Coil (COILS); Coil (COILS); Coil (COILS); Coil (COILS); Coil (COILS); Coil (COILS); IPR000884 (SMART); IPR000421 (PFAM); IPR036383 (G3DSA:2.20.100.GENE3D); IPR008979 (G3DSA:2.60.120.GENE3D); IPR000884 (PFAM); mobidb-lite (MOBIDB_LITE); mobidb-lite (MOBIDB_LITE); mobidb-lite (MOBIDB_LITE); mobidb-lite (MOBIDB_LITE); mobidb-lite (MOBIDB_LITE); mobidb-lite (MOBIDB_LITE); mobidb-lite (MOBIDB_LITE); m…	no GO terms	no GO terms	--NA--	--NA--	Milk fat globule-EGF factor 8 protein
TRINITY_DN110167_c0_g1_i2	2306	A0A1Q9CK30_SYMMICAP-Gly domain-containing linker protein 1 OS=Symbiodinium microadriaticum OX=2951 GN=CLIP1 PE=4 SV=1	20	5.7e-15	62.98	10	C:GO:0005737; C:GO:0016020; F:GO:0016740; P:GO:0043170; C:GO:0043231; P:GO:0044237; P:GO:0044238; F:GO:0097159; F:GO:1901363; P:GO:1901564	C:cytoplasm; C:membrane; F:transferase activity; P:macromolecule metabolic process; C:intracellular membrane-bounded organelle; P:cellular metabolic process; P:primary metabolic process; F:organic cyclic compound binding; F:heterocyclic compound binding; P:organonitrogen compound metabolic process			Coil (COILS); Coil (COILS); Coil (COILS); Coil (COILS); Coil (COILS); Coil (COILS); IPR000938 (SMART); IPR036859 (G3DSA:2.30.30.GENE3D); IPR000938 (PFAM); mobidb-lite (MOBIDB_LITE); mobidb-lite (MOBIDB_LITE); mobidb-lite (MOBIDB_LITE); mobidb-lite (MOBIDB_LITE); mobidb-lite (MOBIDB_LITE); PTHR18916 (PANTHER); IPR000938 (PROSITE_PATTERNS); IPR000938 (PROSITE_PROFILES); IPR036859 (SUPERFAMILY)	no GO terms	no GO terms	--NA--	--NA--	Dynactin 1
TRINITY_DN109009_c1_g3_i1	1843	A0A1Q9CK30_SYMMICAP-Gly domain-containing linker protein 1 OS=Symbiodinium microadriaticum OX=2951 GN=CLIP1 PE=4 SV=1	20	1.3e-17	64.55	45	P:GO:0000226; C:GO:0000776; P:GO:0001709; P:GO:0001751; F:GO:0005488; C:GO:0005818; C:GO:0005819; C:GO:0005828; C:GO:0005869; P:GO:0006886; P:GO:0007349; F:GO:0008017; P:GO:0008090; P:GO:0008104; P:GO:0016330; P:GO:0019896; P:GO:0022402; C:GO:0030496; C:GO:0031616; P:GO:0034501; P:GO:0035011; P:GO:0042052; P:GO:0045198; F:GO:0045505; P:GO:0048491; P:GO:0048646; P:GO:0048666; P:GO:0048675; P:GO:00…	P:microtubule cytoskeleton organization; C:kinetochore; P:cell fate determination; P:compound eye photoreceptor cell differentiation; F:binding; C:aster; C:spindle; C:kinetochore microtubule; C:dynactin complex; P:intracellular protein transport; P:cellularization; F:microtubule binding; P:retrograde axonal transport; P:protein localization; P:second mitotic wave involved in compound eye morphoge…			Coil (COILS); Coil (COILS); Coil (COILS); Coil (COILS); Coil (COILS); Coil (COILS); IPR000938 (SMART); IPR036859 (G3DSA:2.30.30.GENE3D); IPR000938 (PFAM); mobidb-lite (MOBIDB_LITE); mobidb-lite (MOBIDB_LITE); mobidb-lite (MOBIDB_LITE); mobidb-lite (MOBIDB_LITE); mobidb-lite (MOBIDB_LITE); mobidb-lite (MOBIDB_LITE); PTHR18916 (PANTHER); PTHR18916:SF6 (PANTHER); IPR000938 (PROSITE_PATTERNS); IPR000…	no GO terms	no GO terms	K10421	CLIP1; CAP-Gly domain-containing linker protein 1	Dynein associated protein
TRINITY_DN113352_c2_g4_i1	2557	V4ZFW2_TOXGVMyb family DNA-binding domain-containing protein OS=Toxoplasma gondii (strain ATCC 50861 / VEG) OX=432359 GN=BN1205_036560 PE=4 SV=1	20	2.6e-186	56.98	29	F:GO:0000981; F:GO:0003677; F:GO:0003691; P:GO:0006357; F:GO:0008022; P:GO:0010628; P:GO:0010629; C:GO:0016604; F:GO:0019899; P:GO:0031627; P:GO:0031848; P:GO:0032208; P:GO:0032211; P:GO:0032214; C:GO:0032991; F:GO:0042803; C:GO:0044428; F:GO:0044877; P:GO:0051000; C:GO:0070187; P:GO:0070198; F:GO:0098505; P:GO:1903770; P:GO:1903824; P:GO:1904354; P:GO:1904430; P:GO:1905778; P:GO:1905839; P:GO:20…	F:DNA-binding transcription factor activity, RNA polymerase II-specific; F:DNA binding; F:double-stranded telomeric DNA binding; P:regulation of transcription by RNA polymerase II; F:protein C-terminus binding; P:positive regulation of gene expression; P:negative regulation of gene expression; C:nuclear body; F:enzyme binding; P:telomeric loop formation; P:protection from non-homologous end joini…			Coil (COILS); Coil (COILS); Coil (COILS); Coil (COILS); Coil (COILS); Coil (COILS); IPR001005 (SMART); PF13921 (PFAM); G3DSA:1.10.10.60 (GENE3D); IPR021786 (PFAM); G3DSA:1.10.10.60 (GENE3D); mobidb-lite (MOBIDB_LITE); mobidb-lite (MOBIDB_LITE); mobidb-lite (MOBIDB_LITE); PTHR45885 (PANTHER); PTHR45885:SF1 (PANTHER); IPR017930 (PROSITE_PROFILES); IPR017930 (PROSITE_PROFILES); cd11659 (CDD); IPR001…	F:GO:0003677	F:DNA binding	K12860	CDC5L; pre-mRNA-splicing factor CDC5/CEF1	Cell division
TRINITY_DN119515_c1_g1_i2	9315	A0A1Q9C6S8_SYMMIPutative phenylalanine--tRNA ligase alpha subunit OS=Symbiodinium microadriaticum OX=2951 GN=AK812_SmicGene41174 PE=4 SV=1	8	1.5e-18	60.36	7	F:GO:0005515; P:GO:0008033; F:GO:0016874; F:GO:0043167; F:GO:0097159; F:GO:0140098; F:GO:1901363	F:protein binding; P:tRNA processing; F:ligase activity; F:ion binding; F:organic cyclic compound binding; F:catalytic activity, acting on RNA; F:heterocyclic compound binding			Coil (COILS); Coil (COILS); Coil (COILS); Coil (COILS); Coil (COILS); Coil (COILS); IPR001452 (SMART); G3DSA:2.30.30.40 (GENE3D); G3DSA:2.30.30.40 (GENE3D); mobidb-lite (MOBIDB_LITE); mobidb-lite (MOBIDB_LITE); mobidb-lite (MOBIDB_LITE); mobidb-lite (MOBIDB_LITE); mobidb-lite (MOBIDB_LITE); mobidb-lite (MOBIDB_LITE); mobidb-lite (MOBIDB_LITE); mobidb-lite (MOBIDB_LITE); mobidb-lite (MOBIDB_LITE);…	F:GO:0005515	F:protein binding	--NA--	--NA--	asp (abnormal spindle) homolog, microcephaly associated (Drosophila)
TRINITY_DN119808_c1_g2_i1	4311	A0A024R1N1_HUMANMyosin, heavy polypeptide 9, non-muscle, isoform CRA_a OS=Homo sapiens OX=9606 GN=MYH9 PE=3 SV=1	20	0	100	120	F:GO:0000146; P:GO:0000212; P:GO:0001525; P:GO:0001701; C:GO:0001725; C:GO:0001726; P:GO:0001768; C:GO:0001772; C:GO:0001931; F:GO:0001965; F:GO:0005178; F:GO:0005391; F:GO:0005524; C:GO:0005634; C:GO:0005739; C:GO:0005819; C:GO:0005826; C:GO:0005829; C:GO:0005884; C:GO:0005903; C:GO:0005912; C:GO:0005925; P:GO:0006509; P:GO:0006911; P:GO:0007165; P:GO:0007229; P:GO:0007520; C:GO:0008180; C:GO:00…	F:microfilament motor activity; P:meiotic spindle organization; P:angiogenesis; P:in utero embryonic development; C:stress fiber; C:ruffle; P:establishment of T cell polarity; C:immunological synapse; C:uropod; F:G-protein alpha-subunit binding; F:integrin binding; F:sodium:potassium-exchanging ATPase activity; F:ATP binding; C:nucleus; C:mitochondrion; C:spindle; C:actomyosin contractile ring; C…	EC:3.6.1.3; EC:3.6.1.15	Adenosinetriphosphatase; Nucleoside-triphosphate phosphatase	Coil (COILS); Coil (COILS); Coil (COILS); Coil (COILS); Coil (COILS); Coil (COILS); IPR001609 (PRINTS); IPR000048 (SMART); IPR001609 (SMART); G3DSA:1.20.5.340 (GENE3D); IPR004009 (PFAM); IPR000048 (PFAM); IPR001609 (PFAM); IPR036961 (G3DSA:3.40.850.GENE3D); IPR002928 (PFAM); G3DSA:1.20.5.1050 (GENE3D); G3DSA:1.20.58.530 (GENE3D); IPR027401 (G3DSA:4.10.270.GENE3D); G3DSA:1.20.120.720 (GENE3D); G3D…	F:GO:0003774; F:GO:0005515; F:GO:0005524; C:GO:0016459; F:GO:0051015	F:motor activity; F:protein binding; F:ATP binding; C:myosin complex; F:actin filament binding	K10352	MYH; myosin heavy chain	myosin, heavy chain 9, non-muscle
TRINITY_DN114470_c0_g3_i1	4223	A0A1Q9E0L4_SYMMIWD repeat-containing protein 65 OS=Symbiodinium microadriaticum OX=2951 GN=Wdr65 PE=4 SV=1	20	3.9e-296	38.73	1	F:GO:0005515	F:protein binding			Coil (COILS); Coil (COILS); Coil (COILS); Coil (COILS); Coil (COILS); Coil (COILS); IPR001680 (SMART); IPR015943 (G3DSA:2.130.10.GENE3D); mobidb-lite (MOBIDB_LITE); mobidb-lite (MOBIDB_LITE); mobidb-lite (MOBIDB_LITE); mobidb-lite (MOBIDB_LITE); PTHR32215 (PANTHER); IPR001680 (PROSITE_PROFILES); IPR017986 (PROSITE_PROFILES); IPR036322 (SUPERFAMILY); IPR036322 (SUPERFAMILY)	F:GO:0005515	F:protein binding	--NA--	--NA--	WD repeat domain 65
TRINITY_DN113851_c0_g7_i1	3665	A0A1Q9EIG5_SYMMIKinesin-like calmodulin-binding protein OS=Symbiodinium microadriaticum OX=2951 GN=KCBP PE=3 SV=1	20	1.9e-73	61.5	23	P:GO:0001578; F:GO:0003777; F:GO:0005509; F:GO:0005516; F:GO:0005524; C:GO:0005871; C:GO:0005874; P:GO:0007018; F:GO:0008017; F:GO:0008569; C:GO:0009524; P:GO:0010091; F:GO:0019901; F:GO:0042803; F:GO:0043531; P:GO:0043622; C:GO:0045298; P:GO:0048629; F:GO:0051015; C:GO:0055028; C:GO:0072686	P:microtubule bundle formation; F:microtubule motor activity; F:calcium ion binding; F:calmodulin binding; F:ATP binding; C:kinesin complex; C:microtubule; P:microtubule-based movement; F:microtubule binding; F:ATP-dependent microtubule motor activity, minus-end-directed; C:phragmoplast; P:trichome branching; F:protein kinase binding; F:protein homodimerization activity; F:ADP binding; P:cortical…	EC:3.6.1.15	Nucleoside-triphosphate phosphatase	Coil (COILS); Coil (COILS); Coil (COILS); Coil (COILS); Coil (COILS); Coil (COILS); IPR001752 (PRINTS); IPR001752 (SMART); IPR036770 (G3DSA:1.25.40.GENE3D); IPR001752 (PFAM); IPR036961 (G3DSA:3.40.850.GENE3D); mobidb-lite (MOBIDB_LITE); mobidb-lite (MOBIDB_LITE); mobidb-lite (MOBIDB_LITE); mobidb-lite (MOBIDB_LITE); mobidb-lite (MOBIDB_LITE); PTHR24115:SF818 (PANTHER); IPR027640 (PANTHER); PTHR24…	F:GO:0003777; F:GO:0005524; P:GO:0007018; F:GO:0008017	F:microtubule motor activity; F:ATP binding; P:microtubule-based movement; F:microtubule binding	--NA--	--NA--	kinesin-like calmodulin-binding protein
TRINITY_DN107777_c1_g1_i2	3209	A0A210QH00_MIZYEKinesin-like protein OS=Mizuhopecten yessoensis OX=6573 GN=KP79_PYT13947 PE=3 SV=1	20	8e-92	63.45	17	F:GO:0005515; F:GO:0005524; C:GO:0005794; C:GO:0005813; C:GO:0005871; C:GO:0005874; C:GO:0005915; P:GO:0007018; P:GO:0007030; P:GO:0007601; F:GO:0008017; F:GO:0008569; P:GO:0045218; P:GO:0090136	F:protein binding; F:ATP binding; C:Golgi apparatus; C:centrosome; C:kinesin complex; C:microtubule; C:zonula adherens; P:microtubule-based movement; P:Golgi organization; P:visual perception; F:microtubule binding; F:ATP-dependent microtubule motor activity, minus-end-directed; P:zonula adherens maintenance; P:epithelial cell-cell adhesion	EC:3.6.1.3; EC:3.6.1.15	Adenosinetriphosphatase; Nucleoside-triphosphate phosphatase	Coil (COILS); Coil (COILS); Coil (COILS); Coil (COILS); Coil (COILS); Coil (COILS); IPR001752 (PRINTS); IPR001849 (SMART); IPR001752 (SMART); IPR001752 (PFAM); IPR036961 (G3DSA:3.40.850.GENE3D); mobidb-lite (MOBIDB_LITE); mobidb-lite (MOBIDB_LITE); mobidb-lite (MOBIDB_LITE); mobidb-lite (MOBIDB_LITE); IPR027325 (PTHR24115:PANTHER); IPR027640 (PANTHER); IPR019821 (PROSITE_PATTERNS); IPR001752 (PRO…	F:GO:0003777; F:GO:0005524; P:GO:0007018; F:GO:0008017; F:GO:0008569	F:microtubule motor activity; F:ATP binding; P:microtubule-based movement; F:microtubule binding; F:ATP-dependent microtubule motor activity, minus-end-directed	K10406	KIFC2_3; kinesin family member C2/C3	Kinesin family member
TRINITY_DN113851_c0_g8_i1	3860	A0A1Q9EIG5_SYMMIKinesin-like calmodulin-binding protein OS=Symbiodinium microadriaticum OX=2951 GN=KCBP PE=3 SV=1	20	1.9e-193	65.57	29	P:GO:0001578; F:GO:0003777; F:GO:0005509; F:GO:0005516; F:GO:0005524; C:GO:0005634; C:GO:0005871; C:GO:0005874; C:GO:0005938; P:GO:0007018; F:GO:0008017; F:GO:0008569; C:GO:0009524; P:GO:0010091; F:GO:0016887; F:GO:0019901; F:GO:0042803; F:GO:0043531; P:GO:0043622; C:GO:0045298; P:GO:0048629; F:GO:0051015; C:GO:0055028; C:GO:0072686; P:GO:0090378	P:microtubule bundle formation; F:microtubule motor activity; F:calcium ion binding; F:calmodulin binding; F:ATP binding; C:nucleus; C:kinesin complex; C:microtubule; C:cell cortex; P:microtubule-based movement; F:microtubule binding; F:ATP-dependent microtubule motor activity, minus-end-directed; C:phragmoplast; P:trichome branching; F:ATPase activity; F:protein kinase binding; F:protein homodim…	EC:3.6.1.3; EC:3.6.1.15	Adenosinetriphosphatase; Nucleoside-triphosphate phosphatase	Coil (COILS); Coil (COILS); Coil (COILS); Coil (COILS); Coil (COILS); Coil (COILS); IPR001752 (PRINTS); IPR002110 (SMART); IPR001752 (SMART); IPR020683 (PFAM); IPR036770 (G3DSA:1.25.40.GENE3D); IPR036961 (G3DSA:3.40.850.GENE3D); IPR001752 (PFAM); mobidb-lite (MOBIDB_LITE); mobidb-lite (MOBIDB_LITE); mobidb-lite (MOBIDB_LITE); PTHR24115:SF818 (PANTHER); IPR027640 (PANTHER); IPR019821 (PROSITE_PATT…	F:GO:0003777; F:GO:0005515; F:GO:0005524; P:GO:0007018; F:GO:0008017	F:microtubule motor activity; F:protein binding; F:ATP binding; P:microtubule-based movement; F:microtubule binding	--NA--	--NA--	kinesin-like calmodulin-binding protein
TRINITY_DN110695_c2_g1_i1	3454	A0A1Q9C0I6_SYMMIKinesin-like protein KIF3A (Fragment) OS=Symbiodinium microadriaticum OX=2951 GN=KIF3A PE=3 SV=1	20	7.6e-181	43.4	40	P:GO:0000122; P:GO:0001738; F:GO:0003777; F:GO:0005102; F:GO:0005215; F:GO:0005524; C:GO:0005813; C:GO:0005829; C:GO:0005874; C:GO:0005930; P:GO:0006935; P:GO:0006972; P:GO:0007018; F:GO:0008017; P:GO:0008306; C:GO:0030992; P:GO:0031076; P:GO:0031113; P:GO:0031333; P:GO:0032688; P:GO:0035050; P:GO:0035735; C:GO:0035869; C:GO:0036064; P:GO:0036342; P:GO:0042532; P:GO:0042733; P:GO:0043053; C:GO:00…	P:negative regulation of transcription by RNA polymerase II; P:morphogenesis of a polarized epithelium; F:microtubule motor activity; F:signaling receptor binding; F:transporter activity; F:ATP binding; C:centrosome; C:cytosol; C:microtubule; C:axoneme; P:chemotaxis; P:hyperosmotic response; P:microtubule-based movement; F:microtubule binding; P:associative learning; C:intraciliary transport part…			Coil (COILS); Coil (COILS); Coil (COILS); Coil (COILS); Coil (COILS); Coil (COILS); IPR001752 (SMART); IPR040468 (PFAM); IPR000421 (PFAM); IPR008979 (G3DSA:2.60.120.GENE3D); IPR036961 (G3DSA:3.40.850.GENE3D); IPR001752 (PFAM); IPR042576 (G3DSA:1.10.418.GENE3D); IPR008979 (G3DSA:2.60.120.GENE3D); mobidb-lite (MOBIDB_LITE); mobidb-lite (MOBIDB_LITE); mobidb-lite (MOBIDB_LITE); mobidb-lite (MOBIDB_L…	F:GO:0003777; F:GO:0005524; P:GO:0007018; F:GO:0008017	F:microtubule motor activity; F:ATP binding; P:microtubule-based movement; F:microtubule binding	--NA--	--NA--	Kinesin family member
TRINITY_DN115541_c1_g1_i1	2583	A0A1Q9DZS5_SYMMIPentatricopeptide repeat-containing protein, chloroplastic OS=Symbiodinium microadriaticum OX=2951 GN=AK812_SmicGene16674 PE=4 SV=1	12	5.3e-46	49.99	4	F:GO:0003824; F:GO:0005509; F:GO:0097159; F:GO:1901363	F:catalytic activity; F:calcium ion binding; F:organic cyclic compound binding; F:heterocyclic compound binding			Coil (COILS); Coil (COILS); Coil (COILS); Coil (COILS); Coil (COILS); Coil (COILS); IPR002048 (SMART); G3DSA:1.10.238.10 (GENE3D); mobidb-lite (MOBIDB_LITE); mobidb-lite (MOBIDB_LITE); IPR018247 (PROSITE_PATTERNS); IPR002048 (PROSITE_PROFILES); IPR011992 (SUPERFAMILY)	F:GO:0005509	F:calcium ion binding	--NA--	--NA--	---NA---
TRINITY_DN118420_c6_g2_i2	3266	A0A1Q9DZS5_SYMMIPentatricopeptide repeat-containing protein, chloroplastic OS=Symbiodinium microadriaticum OX=2951 GN=AK812_SmicGene16674 PE=4 SV=1	12	6.5e-33	48.81	4	F:GO:0003824; F:GO:0005509; F:GO:0097159; F:GO:1901363	F:catalytic activity; F:calcium ion binding; F:organic cyclic compound binding; F:heterocyclic compound binding			Coil (COILS); Coil (COILS); Coil (COILS); Coil (COILS); Coil (COILS); Coil (COILS); IPR002048 (SMART); IPR002048 (PFAM); IPR002048 (PFAM); mobidb-lite (MOBIDB_LITE); mobidb-lite (MOBIDB_LITE); mobidb-lite (MOBIDB_LITE); mobidb-lite (MOBIDB_LITE); mobidb-lite (MOBIDB_LITE); mobidb-lite (MOBIDB_LITE); mobidb-lite (MOBIDB_LITE); PTHR14445 (PANTHER); IPR018247 (PROSITE_PATTERNS); IPR002048 (PROSITE_P…	F:GO:0005509	F:calcium ion binding	--NA--	--NA--	---NA---
TRINITY_DN107218_c1_g7_i1	3655	A0A1Q9F230_SYMMIUncharacterized protein OS=Symbiodinium microadriaticum OX=2951 GN=AK812_SmicGene2199 PE=4 SV=1	4	1.9e-49	59.01	1	F:GO:0005509	F:calcium ion binding			Coil (COILS); Coil (COILS); Coil (COILS); Coil (COILS); Coil (COILS); Coil (COILS); IPR002048 (SMART); mobidb-lite (MOBIDB_LITE); mobidb-lite (MOBIDB_LITE); mobidb-lite (MOBIDB_LITE); mobidb-lite (MOBIDB_LITE); mobidb-lite (MOBIDB_LITE); mobidb-lite (MOBIDB_LITE); IPR018247 (PROSITE_PATTERNS); IPR002048 (PROSITE_PROFILES)	F:GO:0005509	F:calcium ion binding	--NA--	--NA--	---NA---
TRINITY_DN108672_c3_g2_i2	3614	A0A1Q9E9N5_SYMMIGTP-binding protein YPTC1 OS=Symbiodinium microadriaticum OX=2951 GN=YPTC1 PE=4 SV=1	5	8.3e-13	52.78	1	F:GO:0005515	F:protein binding			Coil (COILS); Coil (COILS); Coil (COILS); Coil (COILS); Coil (COILS); Coil (COILS); IPR002110 (SMART); IPR020683 (PFAM); IPR036770 (G3DSA:1.25.40.GENE3D); IPR036770 (G3DSA:1.25.40.GENE3D); IPR036770 (G3DSA:1.25.40.GENE3D); PTHR24188 (PANTHER); IPR020683 (PROSITE_PROFILES); IPR020683 (PROSITE_PROFILES); IPR002110 (PROSITE_PROFILES); IPR036770 (SUPERFAMILY); IPR036770 (SUPERFAMILY)	F:GO:0005515	F:protein binding	K10799	TNKS; tankyrase [EC:2.4.2.30]	ankyrin 3, node of Ranvier (ankyrin G)
TRINITY_DN105198_c3_g2_i2	3282	A0A1Q9DND4_SYMMIUncharacterized protein OS=Symbiodinium microadriaticum OX=2951 GN=AK812_SmicGene21053 PE=4 SV=1	2	1.1e-08	56.06	1	F:GO:0005515	F:protein binding			Coil (COILS); Coil (COILS); Coil (COILS); Coil (COILS); Coil (COILS); Coil (COILS); IPR002110 (SMART); IPR036770 (G3DSA:1.25.40.GENE3D); PF13857 (PFAM); mobidb-lite (MOBIDB_LITE); mobidb-lite (MOBIDB_LITE); mobidb-lite (MOBIDB_LITE); mobidb-lite (MOBIDB_LITE); mobidb-lite (MOBIDB_LITE); mobidb-lite (MOBIDB_LITE); PTHR24133 (PANTHER); PTHR24133:SF40 (PANTHER); IPR002110 (PROSITE_PROFILES); IPR0206…	F:GO:0005515	F:protein binding	--NA--	--NA--	Membrane associated protein-like protein
TRINITY_DN121360_c0_g1_i1	6637	A0A2J8QRW4_PANTRTLN1 isoform 1 OS=Pan troglodytes OX=9598 GN=CK820_G0014351 PE=4 SV=1	20	0	98.67	36	C:GO:0001726; F:GO:0001786; P:GO:0002576; F:GO:0005178; F:GO:0005200; C:GO:0005576; C:GO:0005829; C:GO:0005856; C:GO:0005925; P:GO:0006936; P:GO:0007016; P:GO:0007043; P:GO:0007044; P:GO:0007155; P:GO:0007229; C:GO:0008305; F:GO:0017166; F:GO:0030274; P:GO:0030866; P:GO:0033622; F:GO:0035091; P:GO:0036498; F:GO:0051015	C:ruffle; F:phosphatidylserine binding; P:platelet degranulation; F:integrin binding; F:structural constituent of cytoskeleton; C:extracellular region; C:cytosol; C:cytoskeleton; C:focal adhesion; P:muscle contraction; P:cytoskeletal anchoring at plasma membrane; P:cell-cell junction assembly; P:cell-substrate junction assembly; P:cell adhesion; P:integrin-mediated signaling pathway; C:integrin c…			Coil (COILS); Coil (COILS); Coil (COILS); Coil (COILS); Coil (COILS); Coil (COILS); IPR002558 (SMART); G3DSA:1.20.1420.10 (GENE3D); G3DSA:1.20.1420.10 (GENE3D); G3DSA:1.20.1410.10 (GENE3D); G3DSA:1.20.120.230 (GENE3D); G3DSA:1.20.120.230 (GENE3D); G3DSA:1.20.1440.10 (GENE3D); IPR002558 (PFAM); IPR015224 (PFAM); G3DSA:1.20.120.230 (GENE3D); G3DSA:1.20.1420.10 (GENE3D); G3DSA:1.20.120.230 (GENE3D);…	C:GO:0001726; F:GO:0003779; F:GO:0005200; C:GO:0005925; P:GO:0007016; P:GO:0007155; F:GO:0051015	C:ruffle; F:actin binding; F:structural constituent of cytoskeleton; C:focal adhesion; P:cytoskeletal anchoring at plasma membrane; P:cell adhesion; F:actin filament binding	K06271	TLN; talin	Talin, middle domain
TRINITY_DN111014_c0_g1_i2	2981	---NA---									Coil (COILS); Coil (COILS); Coil (COILS); Coil (COILS); Coil (COILS); Coil (COILS); IPR002893 (PFAM); G3DSA:3.30.60.180 (GENE3D); mobidb-lite (MOBIDB_LITE); mobidb-lite (MOBIDB_LITE); mobidb-lite (MOBIDB_LITE); mobidb-lite (MOBIDB_LITE); mobidb-lite (MOBIDB_LITE); mobidb-lite (MOBIDB_LITE); mobidb-lite (MOBIDB_LITE); mobidb-lite (MOBIDB_LITE); mobidb-lite (MOBIDB_LITE); mobidb-lite (MOBIDB_LITE);…	no GO terms	no GO terms	--NA--	--NA--	---NA---
TRINITY_DN108777_c3_g4_i2	2120	A0A1Q9CE07_SYMMIAP-4 complex subunit epsilon OS=Symbiodinium microadriaticum OX=2951 GN=AK812_SmicGene38304 PE=4 SV=1	20	3.9e-87	64.51	14	F:GO:0005524; C:GO:0005635; C:GO:0005654; C:GO:0005829; P:GO:0006413; P:GO:0006954; F:GO:0008135; F:GO:0008494; F:GO:0016887; C:GO:0042788; F:GO:0043022; P:GO:0045727; P:GO:0055085	F:ATP binding; C:nuclear envelope; C:nucleoplasm; C:cytosol; P:translational initiation; P:inflammatory response; F:translation factor activity, RNA binding; F:translation activator activity; F:ATPase activity; C:polysomal ribosome; F:ribosome binding; P:positive regulation of translation; P:transmembrane transport			Coil (COILS); Coil (COILS); Coil (COILS); Coil (COILS); Coil (COILS); Coil (COILS); IPR003593 (SMART); IPR003439 (PFAM); G3DSA:3.40.50.300 (GENE3D); mobidb-lite (MOBIDB_LITE); mobidb-lite (MOBIDB_LITE); mobidb-lite (MOBIDB_LITE); mobidb-lite (MOBIDB_LITE); mobidb-lite (MOBIDB_LITE); mobidb-lite (MOBIDB_LITE); PTHR19211 (PANTHER); PTHR19211:SF14 (PANTHER); IPR017871 (PROSITE_PATTERNS); IPR003439 (…	F:GO:0005524; F:GO:0016887	F:ATP binding; F:ATPase activity	K06184	ABCF1; ATP-binding cassette, subfamily F, member 1	ATP-binding cassette, subfamily F (GCN20), member 1
TRINITY_DN113123_c2_g1_i1	1718	A0A1Q9EP23_SYMMIU-box domain-containing protein 4 OS=Symbiodinium microadriaticum OX=2951 GN=PUB4 PE=3 SV=1	20	1.1e-15	59.8	2	F:GO:0004842; P:GO:0016567	F:ubiquitin-protein transferase activity; P:protein ubiquitination			Coil (COILS); Coil (COILS); Coil (COILS); Coil (COILS); Coil (COILS); Coil (COILS); IPR003613 (SMART); IPR013083 (G3DSA:3.30.40.GENE3D); IPR003613 (PFAM); mobidb-lite (MOBIDB_LITE); mobidb-lite (MOBIDB_LITE); PTHR46573 (PANTHER); IPR003613 (PROSITE_PROFILES); SSF57850 (SUPERFAMILY)	F:GO:0004842; P:GO:0016567	F:ubiquitin-protein transferase activity; P:protein ubiquitination	--NA--	--NA--	U-box domain
TRINITY_DN111676_c1_g1_i2	1828	A0A1Q9CXB8_SYMMIE3 ubiquitin-protein ligase TRIM11 OS=Symbiodinium microadriaticum OX=2951 GN=TRIM11 PE=4 SV=1	10	6.9e-16	54.7	2	F:GO:0004842; P:GO:0016567	F:ubiquitin-protein transferase activity; P:protein ubiquitination			Coil (COILS); Coil (COILS); Coil (COILS); Coil (COILS); Coil (COILS); Coil (COILS); IPR003613 (SMART); IPR013083 (G3DSA:3.30.40.GENE3D); IPR027370 (PFAM); mobidb-lite (MOBIDB_LITE); mobidb-lite (MOBIDB_LITE); mobidb-lite (MOBIDB_LITE); SSF57850 (SUPERFAMILY)	F:GO:0004842; P:GO:0016567	F:ubiquitin-protein transferase activity; P:protein ubiquitination	--NA--	--NA--	Laminin alpha 1
[truncated: 123,936 more rows]
